# Supplementary material for: Artificial Intelligence-Enabled ECG Algorithm for the Prediction of Coronary Artery Calcification
Source: Front Cardiovasc Med. 2022 Apr 6;9:849223. doi: 10.3389/fcvm.2022.849223 (PMC9019148; doi:10.3389/fcvm.2022.849223)
Supplement: Supplementary file 2 [file Table_5.xlsx]

## Sheet: External validation
Supplementary Table 10. Inference outputs of the models (external validation)
Patient number	CAC score	CAC ≥ 100 model inference output, first segment	CAC ≥ 100 model inference output, second segment	CAC ≥ 100 model inference output, third segment	CAC ≥ 100 model inference output, fourth segment	CAC ≥ 400 model inference output, first segment	CAC ≥ 400 model inference output, second segment	CAC ≥ 400 model inference output, third segment	CAC ≥ 400 model inference output, fourth segment	CAC ≥ 1000 model inference output, first segment	CAC ≥ 1000 model inference output, second segment	CAC ≥ 1000 model inference output, third segment	CAC ≥ 1000 model inference output, fourth segment
1	187	0.595885	0.603101	0.724895	0.759196	0.475905	0.512047	0.324953	0.413512	0.227426	0.163755	0.0517944	0.122602
2	0	0.10431	0.125712	0.14179	0.159027	0.0265588	0.0296955	0.0253732	0.0617181	0.169979	0.0200705	0.0151522	0.0751917
3	81.1	0.397876	0.471224	0.306544	0.399483	0.0984407	0.117358	0.0523671	0.204726	0.0667666	0.0627503	0.0778418	0.234156
4	0	0.278235	0.329528	0.371513	0.263583	0.1281	0.122643	0.569483	0.0876226	0.121976	0.270247	0.237902	0.0891148
5	0	0.414322	0.357401	0.348306	0.474512	0.0460682	0.109579	0.0454465	0.238238	0.0164569	0.0153995	0.0223087	0.0930595
6	609	0.45577	0.668058	0.268165	0.572742	0.304546	0.375544	0.234632	0.31138	0.314015	0.679263	0.225752	0.64494
7	4.67	0.764977	0.757622	0.614223	0.748602	0.83802	0.72435	0.927026	0.916079	0.400809	0.563236	0.845623	0.603186
8	184	0.379813	0.356362	0.415957	0.328342	0.0372519	0.0377366	0.047982	0.048457	0.159391	0.0561279	0.0966257	0.112327
9	0	0.100856	0.100179	0.227964	0.0893167	0.0301695	0.0194108	0.0471514	0.0109319	0.0710258	0.0396322	0.407852	0.201415
9	0	0.313708	0.284788	0.140142	0.207617	0.0689314	0.0213452	0.0363195	0.0518532	0.22986	0.107118	0.030269	0.0440778
9	0	0.449584	0.293536	0.254476	0.265276	0.669808	0.141806	0.246713	0.205976	0.608857	0.197204	0.255313	0.381151
9	0	0.325442	0.299016	0.424339	0.50954	0.126785	0.208059	0.282484	0.497289	0.117746	0.115422	0.164395	0.0189714
10	311	0.662367	0.626491	0.553542	0.603216	0.394524	0.205667	0.40341	0.381155	0.399329	0.420837	0.454162	0.365875
10	311	0.660352	0.653221	0.653396	0.515592	0.717774	0.413551	0.383294	0.516188	0.425839	0.343102	0.147956	0.323245
11	0	0.644895	0.578499	0.526041	0.481865	0.374444	0.436067	0.354417	0.430959	0.0644301	0.192944	0.128406	0.614499
11	0	0.776394	0.83195	0.784154	0.800131	0.661645	0.563723	0.438359	0.458235	0.536711	0.589116	0.375433	0.454595
12	592	0.702767	0.607678	0.599786	0.712927	0.820303	0.868353	0.710547	0.655306	0.50953	0.701345	0.336234	0.382856
12	592	0.737172	0.692568	0.696599	0.75818	0.306417	0.303327	0.378741	0.577039	0.242993	0.204345	0.275341	0.357168
12	592	0.814132	0.695219	0.850784	0.674964	0.737524	0.615855	0.564952	0.941232	0.403101	0.50925	0.378386	0.591927
12	592	0.839596	0.833157	0.697615	0.758221	0.66935	0.368799	0.805563	0.9222	0.416107	0.504264	0.568133	0.682302
13	298	0.538156	0.380189	0.461757	0.483112	0.253764	0.145618	0.154841	0.306403	0.349174	0.271047	0.28939	0.445762
13	298	0.50463	0.676198	0.464477	0.588567	0.328159	0.384233	0.214684	0.236802	0.422574	0.665985	0.456264	0.436572
14	37.4	0.424297	0.127965	0.240946	0.300117	0.399779	0.1294	0.201182	0.272126	0.35656	0.488667	0.402393	0.247416
15	46.7	0.48046	0.491925	0.482043	0.456981	0.36566	0.350691	0.448121	0.432528	0.52534	0.179025	0.166773	0.440797
16	0	0.330357	0.414267	0.220665	0.561217	0.771596	0.238734	0.350315	0.557546	0.527004	0.432331	0.0832903	0.447071
17	0	0.163881	0.481738	0.237587	0.247059	0.0791493	0.401496	0.0245587	0.0710217	0.17878	0.131704	0.18592	0.295727
17	0	0.198906	0.180967	0.135415	0.337826	0.0826401	0.0148453	0.0566518	0.11758	0.0945922	0.0633731	0.0591229	0.151856
18	0	0.213976	0.221937	0.334307	0.237779	0.161965	0.168118	0.168097	0.1913	0.226954	0.0819257	0.141687	0.233662
19	16.5	0.76025	0.638092	0.642847	0.795567	0.668034	0.422394	0.429915	0.616839	0.497307	0.452061	0.644451	0.480593
20	1301	0.68254	0.618714	0.667926	0.629134	0.46173	0.357696	0.252491	0.487244	0.172047	0.268851	0.210642	0.433749
21	0	0.751953	0.699924	0.683903	0.71463	0.750936	0.722719	0.74963	0.793302	0.26118	0.419768	0.325072	0.471748
22	1662	0.62155	0.644974	0.694987	0.65048	0.404396	0.25128	0.344103	0.436406	0.333358	0.212793	0.265338	0.449301
23	0	0.152845	0.136975	0.145163	0.152751	0.0873046	0.0529255	0.0600911	0.0463867	0.0187362	0.0503929	0.05191	0.0921459
24	4.11	0.472081	0.525684	0.453295	0.493418	0.261755	0.113724	0.220533	0.278831	0.333578	0.227731	0.289353	0.126157
25	515	0.644692	0.675019	0.508779	0.615278	0.261092	0.533595	0.283449	0.403494	0.610252	0.452678	0.439137	0.514648
26	26.7	0.249637	0.261515	0.295294	0.42772	0.132864	0.179079	0.3014	0.295126	0.206873	0.310167	0.29409	0.462979
26	26.7	0.513274	0.322586	0.504685	0.450923	0.307024	0.461354	0.360291	0.627306	0.16105	0.446281	0.180547	0.219042
26	26.7	0.461806	0.363215	0.356008	0.351436	0.276943	0.414874	0.412311	0.278783	0.0652972	0.084584	0.203892	0.123313
27	30.7	0.676778	0.569444	0.565082	0.735346	0.247318	0.188652	0.659534	0.667019	0.677206	0.522599	0.44697	0.60555
28	0	0.388115	0.345765	0.274228	0.260226	0.376623	0.340896	0.265303	0.319834	0.219388	0.2582	0.118539	0.0930225
29	0	0.270398	0.188727	0.248354	0.419906	0.0750239	0.0630245	0.0473422	0.0917581	0.0172448	0.0329667	0.0597124	0.0821123
30	16.5	0.2622	0.348501	0.259908	0.229721	0.117066	0.102413	0.142116	0.122728	0.255814	0.241024	0.102449	0.327545
31	0	0.696805	0.624303	0.622153	0.687978	0.420808	0.616688	0.51661	0.856403	0.189884	0.317806	0.108764	0.426055
32	120	0.501574	0.40789	0.493655	0.430131	0.075897	0.109477	0.176669	0.110217	0.132145	0.136376	0.17322	0.367137
33	62.4	0.77132	0.690681	0.698863	0.732733	0.781229	0.464283	0.34885	0.539799	0.341523	0.136747	0.367262	0.224418
33	62.4	0.717973	0.656779	0.766922	0.67757	0.593862	0.491589	0.844254	0.850971	0.299674	0.492455	0.472484	0.464818
33	62.4	0.738993	0.741965	0.681188	0.717902	0.663865	0.69875	0.404798	0.446936	0.179823	0.139108	0.0428996	0.138796
33	62.4	0.686894	0.705903	0.717177	0.607146	0.521993	0.503263	0.544398	0.772453	0.449405	0.217763	0.241205	0.588803
34	0	0.403273	0.409832	0.419508	0.556182	0.0573919	0.216841	0.0743723	0.21624	0.50912	0.488868	0.11617	0.202392
35	71.9	0.657818	0.677645	0.712578	0.789287	0.423953	0.452735	0.568783	0.61016	0.56161	0.558249	0.579293	0.635981
35	71.9	0.586967	0.628124	0.659391	0.604348	0.483272	0.604109	0.529224	0.616522	0.530689	0.31511	0.122662	0.655831
35	71.9	0.681677	0.619548	0.650299	0.523447	0.432362	0.193454	0.360493	0.345403	0.517925	0.123989	0.111932	0.300548
36	0	0.0489253	0.0410588	0.0819483	0.145808	0.00591453	0.0173512	0.0261777	0.0565664	0.140871	0.0788702	0.279518	0.377196
36	0	0.322942	0.0910915	0.143302	0.249915	0.391214	0.233654	0.175906	0.414068	0.379827	0.156628	0.243295	0.554437
36	0	0.0608817	0.0668418	0.0631661	0.0500932	0.0505442	0.102126	0.081465	0.0761555	0.0959748	0.11099	0.0931089	0.127007
36	0	0.102901	0.178578	0.0608084	0.106457	0.132723	0.147353	0.0161502	0.0391197	0.074241	0.309687	0.0842229	0.0662137
36	0	0.2731	0.334429	0.432324	0.378235	0.285118	0.0822691	0.243867	0.0995109	0.192033	0.126377	0.417121	0.357307
36	0	0.133494	0.101294	0.192971	0.582421	0.0241552	0.0195314	0.0813479	0.202981	0.171932	0.159064	0.0896399	0.14048
37	8.52	0.441978	0.572217	0.533342	0.664696	0.253765	0.340119	0.390739	0.529861	0.281555	0.175173	0.757756	0.748311
37	8.52	0.423006	0.317101	0.397391	0.509438	0.256308	0.306082	0.513046	0.607126	0.507979	0.508091	0.470697	0.792029
38	0.524	0.574953	0.569467	0.479455	0.592693	0.666221	0.585225	0.494698	0.869738	0.247016	0.516133	0.707326	0.725473
38	0.524	0.705436	0.568494	0.527314	0.554522	0.816747	0.764984	0.685861	0.643292	0.501604	0.408819	0.439467	0.525972
39	762	0.591684	0.621274	0.684531	0.631337	0.363252	0.561273	0.641408	0.483593	0.0919067	0.19611	0.165716	0.400457
40	749	0.404606	0.382638	0.581913	0.50305	0.230965	0.240152	0.263206	0.227891	0.075013	0.0980784	0.177542	0.222447
40	749	0.460698	0.31436	0.412467	0.488633	0.271061	0.182264	0.467878	0.602825	0.25862	0.289926	0.245537	0.30613
41	13.1	0.13515	0.0676296	0.0470289	0.149134	0.0159235	0.0103977	0.00598868	0.00688983	0.0277393	0.00422305	0.00391306	0.0757913
42	0	0.295297	0.23491	0.328724	0.300212	0.140232	0.172057	0.0584155	0.0424731	0.265496	0.136512	0.0531477	0.327695
43	481	0.334816	0.388898	0.402471	0.459829	0.107383	0.117015	0.114344	0.22867	0.10634	0.148541	0.0394852	0.137914
44	99.6	0.732215	0.824364	0.779394	0.773056	0.961424	0.962732	0.961682	0.920399	0.820858	0.732841	0.735925	0.639107
44	99.6	0.815698	0.850367	0.844697	0.845227	0.958279	0.964507	0.971215	0.959518	0.865567	0.81001	0.935626	0.803102
44	99.6	0.81991	0.810795	0.84706	0.837728	0.960796	0.959938	0.967259	0.965917	0.896571	0.829671	0.748077	0.920584
44	99.6	0.817737	0.834266	0.841415	0.855912	0.962363	0.966232	0.972678	0.970179	0.893597	0.786284	0.739698	0.877987
45	708	0.712797	0.641005	0.643699	0.522224	0.733735	0.440159	0.530159	0.57864	0.599286	0.167603	0.172125	0.449692
46	0	0.465903	0.192907	0.146991	0.191568	0.57651	0.0929359	0.126712	0.412366	0.616083	0.703154	0.639914	0.517193
47	136	0.630545	0.731884	0.691471	0.443189	0.479486	0.527048	0.398363	0.294833	0.716291	0.780326	0.834086	0.675098
47	136	0.838357	0.784731	0.738043	0.754744	0.952378	0.79668	0.868466	0.788975	0.511501	0.730524	0.861955	0.788396
47	136	0.731781	0.639299	0.786757	0.683694	0.547537	0.697453	0.896117	0.709772	0.699757	0.670289	0.739143	0.940453
48	347	0.681246	0.749233	0.738614	0.738627	0.667503	0.605649	0.43714	0.68566	0.366236	0.310787	0.392948	0.454766
49	0	0.17772	0.116707	0.204259	0.286267	0.088864	0.0190053	0.0554434	0.162672	0.358147	0.0950731	0.164436	0.418194
49	0	0.438526	0.482153	0.403314	0.401408	0.061296	0.134223	0.0681425	0.14923	0.320211	0.328919	0.346047	0.318099
50	757	0.765172	0.568429	0.783763	0.788155	0.810283	0.724874	0.852278	0.896756	0.821592	0.708949	0.762152	0.733913
50	757	0.76905	0.717797	0.774635	0.815879	0.628302	0.898323	0.878629	0.653358	0.767122	0.758488	0.719515	0.912875
51	494	0.820671	0.81809	0.841943	0.853281	0.940809	0.947419	0.894868	0.908661	0.6966	0.765414	0.626499	0.453173
51	494	0.679417	0.667512	0.644778	0.738089	0.374291	0.469163	0.577623	0.514241	0.567843	0.436693	0.421868	0.175445
51	494	0.817082	0.750889	0.786838	0.858602	0.699373	0.937035	0.54379	0.700748	0.620926	0.741213	0.625693	0.729948
51	494	0.740736	0.753032	0.772145	0.768719	0.588773	0.669216	0.82713	0.875165	0.507279	0.65614	0.700018	0.658225
51	494	0.634878	0.667555	0.685946	0.609623	0.700942	0.676066	0.737079	0.610569	0.693168	0.326323	0.440533	0.596662
51	494	0.762958	0.730247	0.74289	0.730398	0.473524	0.678517	0.430944	0.499406	0.378638	0.363108	0.235581	0.385395
51	494	0.777375	0.751783	0.784634	0.819492	0.632663	0.752051	0.839628	0.813474	0.588896	0.698763	0.819543	0.590096
51	494	0.745798	0.81044	0.779673	0.848865	0.911741	0.637686	0.825596	0.849257	0.711273	0.766367	0.617476	0.796524
52	60.3	0.300029	0.476651	0.396517	0.500428	0.20043	0.063674	0.149452	0.233293	0.0722536	0.0855034	0.0796928	0.0902771
53	0	0.128332	0.187168	0.0876467	0.137686	0.136725	0.242952	0.0630839	0.102229	0.0817964	0.315032	0.247963	0.355467
54	0	0.0745255	0.0717125	0.441183	0.0769023	0.129595	0.0989562	0.126447	0.0425699	0.205406	0.159256	0.309917	0.0707606
55	0	0.0900678	0.112883	0.0940889	0.119786	0.0427122	0.00842736	0.0192402	0.0139964	0.206368	0.0526126	0.104833	0.108496
56	0	0.725942	0.732643	0.654867	0.647246	0.612102	0.389202	0.171533	0.286336	0.313599	0.285921	0.46809	0.425687
57	0	0.273979	0.384209	0.405012	0.437909	0.160001	0.200173	0.10703	0.0534551	0.192813	0.2369	0.125209	0.112666
58	5.06	0.694328	0.744519	0.72923	0.51253	0.713387	0.541678	0.565204	0.583506	0.431225	0.49381	0.452487	0.494958
58	5.06	0.554157	0.672915	0.568714	0.6109	0.420652	0.32855	0.414581	0.475774	0.425013	0.329741	0.456898	0.640731
59	89.4	0.657174	0.40464	0.284955	0.617193	0.721216	0.636193	0.573899	0.458218	0.486633	0.538556	0.617492	0.61484
60	4.87	0.712079	0.600706	0.567467	0.721305	0.394117	0.161355	0.146554	0.497423	0.23961	0.171335	0.157754	0.1878
60	9.39	0.560062	0.540338	0.545255	0.577784	0.226179	0.115195	0.147012	0.0736246	0.492542	0.0730503	0.295863	0.152661
61	72.2	0.416735	0.402925	0.328248	0.315947	0.335721	0.109631	0.117118	0.262683	0.402229	0.129418	0.081382	0.267863
62	0	0.453281	0.382698	0.300937	0.328563	0.267556	0.243332	0.116732	0.205981	0.209418	0.401698	0.434319	0.44486
63	0	0.563975	0.602664	0.680188	0.643387	0.15632	0.320481	0.424359	0.404085	0.232609	0.567443	0.510779	0.487019
63	0	0.574596	0.592348	0.593856	0.597382	0.267061	0.18259	0.357688	0.218375	0.417739	0.242601	0.40603	0.253279
64	0	0.252936	0.25584	0.219125	0.341247	0.0224874	0.0209799	0.0142307	0.130482	0.369201	0.0296391	0.0146104	0.37127
65	0	0.109795	0.203346	0.292236	0.362236	0.0145476	0.0799368	0.0870764	0.354598	0.0371193	0.126578	0.0147019	0.129556
66	33.6	0.616672	0.617848	0.651033	0.648872	0.371808	0.420751	0.380536	0.266211	0.388686	0.403592	0.537892	0.240558
66	33.6	0.701992	0.710024	0.625205	0.72451	0.435712	0.255256	0.53898	0.474013	0.485808	0.353128	0.321034	0.368766
67	6.73	0.712355	0.573449	0.586096	0.579331	0.65265	0.324873	0.38822	0.488204	0.230961	0.2542	0.219837	0.398494
67	6.73	0.254268	0.350379	0.622241	0.36998	0.237038	0.426743	0.487482	0.285003	0.222084	0.338102	0.071369	0.238833
68	65.7	0.284861	0.20985	0.25246	0.201149	0.237456	0.201232	0.187238	0.0332468	0.404686	0.484612	0.405964	0.146401
68	65.7	0.194479	0.26125	0.230179	0.210362	0.281852	0.330476	0.236506	0.201837	0.565237	0.514072	0.71726	0.728363
69	910	0.867496	0.872167	0.873579	0.882857	0.728165	0.708347	0.672451	0.773976	0.477878	0.713153	0.41317	0.416259
69	910	0.752112	0.761685	0.751519	0.824294	0.731514	0.539377	0.627686	0.750488	0.596448	0.524349	0.596056	0.576996
70	95.5	0.522781	0.26401	0.284031	0.433714	0.307812	0.271257	0.172055	0.350208	0.20016	0.104516	0.109638	0.102336
70	95.5	0.365128	0.319262	0.310997	0.295444	0.0539684	0.227629	0.164703	0.0780912	0.391481	0.193326	0.35525	0.153222
70	95.5	0.504921	0.267013	0.405098	0.304329	0.330171	0.20496	0.204099	0.0916135	0.230198	0.19521	0.276638	0.104666
71	169	0.385776	0.391766	0.389461	0.403702	0.163911	0.0750595	0.0593774	0.119175	0.0387777	0.0390568	0.0218147	0.044805
72	262	0.776803	0.800746	0.784104	0.844155	0.636031	0.769378	0.60279	0.857059	0.849253	0.813071	0.87831	0.83139
72	262	0.732396	0.733417	0.739611	0.731983	0.934187	0.923257	0.924985	0.878447	0.733991	0.809976	0.635179	0.79471
72	262	0.870944	0.831579	0.86711	0.895138	0.687777	0.56199	0.731161	0.295068	0.651663	0.700311	0.629929	0.640504
72	262	0.765587	0.776165	0.786024	0.76579	0.958891	0.958432	0.957209	0.920219	0.587887	0.842131	0.772638	0.833949
72	262	0.323711	0.403883	0.39061	0.537583	0.186589	0.156637	0.335755	0.33244	0.584196	0.696449	0.522356	0.578909
72	262	0.680589	0.716959	0.695335	0.702272	0.211856	0.399785	0.34728	0.482618	0.491874	0.497622	0.472984	0.533084
72	262	0.70084	0.625462	0.626432	0.634393	0.816985	0.915882	0.854802	0.942258	0.678699	0.626955	0.547253	0.562939
72	262	0.70084	0.625462	0.626432	0.634393	0.816985	0.915882	0.854802	0.942258	0.678699	0.626955	0.547253	0.562939
72	262	0.246468	0.207179	0.24714	0.180533	0.881585	0.918883	0.901504	0.905264	0.137499	0.202336	0.015196	0.188815
73	331	0.678306	0.662612	0.583226	0.532211	0.43378	0.216826	0.243932	0.410736	0.442208	0.283927	0.328639	0.328854
74	5.79	0.671022	0.685087	0.488606	0.657936	0.0913969	0.131577	0.166878	0.323537	0.105422	0.0522299	0.0669171	0.108658
74	5.79	0.723157	0.678216	0.714487	0.565651	0.445795	0.395846	0.868842	0.73185	0.197719	0.26919	0.514238	0.457916
74	5.79	0.557775	0.365092	0.51683	0.63487	0.355367	0.229505	0.36042	0.518532	0.279746	0.184906	0.183613	0.563913
74	5.79	0.612168	0.544602	0.570329	0.4958	0.751462	0.647732	0.612928	0.794272	0.37011	0.456707	0.468619	0.312576
75	159	0.614363	0.581043	0.621359	0.627046	0.37817	0.184598	0.401647	0.223907	0.315543	0.297194	0.320053	0.357244
75	159	0.567722	0.590338	0.637508	0.56453	0.226171	0.108567	0.200884	0.178959	0.459089	0.185392	0.204377	0.201723
75	159	0.752411	0.614555	0.54186	0.550486	0.330267	0.417848	0.213695	0.227892	0.690089	0.455769	0.354026	0.431069
76	898	0.337663	0.28519	0.211373	0.427653	0.382775	0.431713	0.511145	0.727031	0.181291	0.134118	0.309357	0.257556
77	0	0.211943	0.180874	0.132008	0.158805	0.0639297	0.0330144	0.0268007	0.0949498	0.10072	0.109101	0.0772941	0.353132
78	252	0.263481	0.583463	0.71137	0.577858	0.0737114	0.260317	0.21652	0.834396	0.0938385	0.260804	0.13575	0.344521
79	0	0.220707	0.410393	0.588526	0.501098	0.1398	0.196255	0.538975	0.22259	0.210959	0.245903	0.487709	0.425014
80	31.9	0.734744	0.672056	0.706129	0.667027	0.869561	0.78898	0.77581	0.837972	0.553592	0.457748	0.619235	0.625838
81	0	0.515363	0.481281	0.529073	0.509172	0.493141	0.376613	0.465342	0.692163	0.349133	0.259235	0.458253	0.449634
82	0	0.18201	0.219491	0.261801	0.370375	0.0285435	0.0995666	0.0755301	0.134522	0.446343	0.0402157	0.111833	0.0910796
83	0	0.0516232	0.0778121	0.0755467	0.066916	0.0101208	0.0210285	0.00660323	0.00434841	0.142175	0.0483677	0.0480287	0.0643216
83	0	0.153334	0.0767264	0.111904	0.113705	0.00892699	0.00783236	0.015969	0.00278326	0.0901141	0.0296486	0.0837757	0.0284248
84	0	0.273673	0.216255	0.22251	0.441875	0.05541	0.0483839	0.0776254	0.0680737	0.429474	0.192722	0.0805422	0.164492
85	0	0.764758	0.644571	0.655174	0.659769	0.897515	0.776392	0.894989	0.519468	0.658523	0.457614	0.131192	0.175587
85	0	0.647604	0.648922	0.607717	0.70176	0.594165	0.595082	0.634266	0.847046	0.518318	0.428171	0.218976	0.319808
86	702	0.729307	0.678671	0.64489	0.709172	0.603066	0.527496	0.665461	0.774339	0.370224	0.345003	0.22147	0.458804
86	702	0.703889	0.728799	0.753117	0.773551	0.893986	0.716565	0.808651	0.745512	0.53541	0.439445	0.424303	0.561957
86	702	0.817262	0.764876	0.806834	0.845147	0.79949	0.869899	0.810486	0.844093	0.558852	0.634516	0.602955	0.650427
86	702	0.744682	0.663851	0.63982	0.589856	0.499086	0.843443	0.71281	0.672289	0.364032	0.121562	0.228364	0.147672
86	702	0.684095	0.721267	0.69183	0.749766	0.783227	0.804759	0.657258	0.868592	0.515734	0.606732	0.65949	0.709963
87	7.57	0.117799	0.129858	0.12024	0.284799	0.0127485	0.0341519	0.0143701	0.0855767	0.0151916	0.0119216	0.0160637	0.0440179
88	0	0.11032	0.0925189	0.0686602	0.153843	0.0286336	0.00900064	0.00804573	0.0726414	0.0497124	0.0730111	0.0388909	0.121612
89	0	0.516299	0.273632	0.427232	0.295955	0.513542	0.20446	0.262175	0.228989	0.214717	0.171214	0.137872	0.080493
90	0	0.285261	0.166855	0.178124	0.199284	0.104217	0.0266258	0.0503865	0.0238098	0.124949	0.107955	0.170333	0.0761004
91	0	0.688346	0.655479	0.675303	0.699382	0.247741	0.225524	0.292226	0.518224	0.370268	0.526989	0.375475	0.210233
92	0	0.563227	0.447099	0.44057	0.471854	0.454211	0.211721	0.262926	0.365922	0.187964	0.159399	0.216391	0.454394
93	0	0.603694	0.648041	0.705073	0.746902	0.312039	0.246481	0.298306	0.549176	0.220586	0.376268	0.193414	0.148905
94	0	0.255134	0.209	0.217891	0.227403	0.0534939	0.00385919	0.0323585	0.00642833	0.0653717	0.0229911	0.029192	0.0324068
94	0	0.435347	0.452467	0.485302	0.419633	0.0164954	0.112593	0.0512702	0.0474963	0.0291975	0.0314698	0.0242805	0.0122997
95	201	0.60478	0.248888	0.653935	0.529281	0.496497	0.265197	0.457949	0.454472	0.803681	0.454468	0.224539	0.263849
95	201	0.383838	0.446814	0.542211	0.607347	0.554145	0.767922	0.56647	0.585902	0.78973	0.806715	0.794893	0.672818
95	201	0.61552	0.518486	0.725757	0.597782	0.768788	0.887072	0.784318	0.738202	0.861063	0.576216	0.425664	0.757376
95	201	0.417673	0.543185	0.370332	0.435353	0.387966	0.508686	0.14803	0.247503	0.298013	0.613389	0.305655	0.370548
96	0	0.161191	0.118501	0.453198	0.557071	0.336436	0.143523	0.613564	0.699861	0.411529	0.086561	0.425765	0.344465
97	0	0.456704	0.397124	0.465279	0.574882	0.528448	0.58199	0.516021	0.821208	0.536207	0.539052	0.470704	0.448551
98	146	0.551173	0.396137	0.366077	0.313009	0.527517	0.206522	0.250938	0.158621	0.390515	0.336367	0.236846	0.415958
98	146	0.606844	0.323373	0.436852	0.386456	0.36902	0.177672	0.291233	0.125775	0.63695	0.342041	0.16094	0.156518
98	146	0.299964	0.246648	0.138159	0.349451	0.376374	0.0980757	0.0971687	0.261766	0.406979	0.263103	0.119602	0.466368
98	146	0.187336	0.268151	0.21387	0.295018	0.459718	0.332426	0.328849	0.466035	0.247008	0.436852	0.347483	0.232596
99	32.3	0.667449	0.714168	0.694493	0.573383	0.693136	0.760968	0.690801	0.361398	0.454813	0.415867	0.603719	0.353719
100	343	0.685153	0.644934	0.708827	0.799986	0.512278	0.40751	0.686292	0.766766	0.517516	0.493218	0.484702	0.606444
101	0	0.277663	0.24694	0.326153	0.25738	0.0959947	0.14003	0.0567892	0.0945857	0.189096	0.375952	0.231976	0.357239
102	88.4	0.714742	0.714014	0.699	0.767963	0.454836	0.529835	0.450267	0.696878	0.458624	0.79483	0.6567	0.829459
103	0	0.676746	0.803272	0.783318	0.771946	0.6964	0.867626	0.826878	0.768823	0.511829	0.905962	0.784309	0.788037
104	786	0.742501	0.772644	0.715223	0.808232	0.508311	0.771335	0.520906	0.698063	0.634183	0.613665	0.687082	0.764052
104	786	0.676214	0.715947	0.693843	0.8012	0.544408	0.517555	0.520515	0.802412	0.421073	0.587676	0.641582	0.39356
105	12.1	0.697646	0.685249	0.416237	0.47521	0.711195	0.448392	0.0409374	0.219765	0.331503	0.420006	0.629123	0.811703
106	11.2	0.230845	0.0860846	0.0781912	0.144923	0.101003	0.0764388	0.0804867	0.0564121	0.597816	0.258201	0.305443	0.314016
107	1.46	0.759749	0.757045	0.674321	0.639479	0.921977	0.964827	0.944022	0.949547	0.62288	0.620871	0.485941	0.623273
107	1.46	0.762274	0.846802	0.854493	0.824075	0.912773	0.898937	0.897441	0.913064	0.46283	0.59453	0.483292	0.602045
108	148	0.808095	0.597278	0.80863	0.71083	0.666349	0.312096	0.787598	0.737925	0.739516	0.38128	0.821808	0.591467
108	148	0.804163	0.812313	0.75687	0.693999	0.890209	0.911679	0.820998	0.795625	0.818689	0.828483	0.55243	0.761721
108	148	0.76748	0.744662	0.775466	0.804784	0.729846	0.708459	0.891061	0.915019	0.450859	0.463709	0.481746	0.636242
109	0	0.59533	0.455251	0.514628	0.380678	0.24605	0.15727	0.141564	0.109009	0.44382	0.188414	0.146319	0.0823475
110	43.3	0.607899	0.720276	0.669402	0.762152	0.349421	0.430384	0.259852	0.775968	0.456776	0.383172	0.229402	0.466913
111	241	0.659768	0.568841	0.659063	0.622609	0.25231	0.0851005	0.133019	0.235635	0.14639	0.209775	0.02403	0.0715926
111	241	0.47381	0.639102	0.428053	0.444639	0.312181	0.157412	0.199112	0.268919	0.225706	0.0812381	0.0199022	0.0836919
111	241	0.627803	0.680412	0.573191	0.523283	0.121714	0.256961	0.144728	0.291112	0.0610747	0.136005	0.00545684	0.0169125
111	241	0.727824	0.779839	0.769194	0.76188	0.153236	0.255553	0.227482	0.189612	0.268967	0.176996	0.399339	0.323673
112	0	0.577818	0.478345	0.42884	0.448892	0.281292	0.196541	0.197289	0.264518	0.143471	0.39011	0.335721	0.558521
113	794	0.843835	0.818719	0.864433	0.802815	0.85903	0.760782	0.887349	0.81193	0.324227	0.243078	0.370669	0.425637
113	794	0.771687	0.828642	0.860877	0.846196	0.889236	0.87225	0.912858	0.919044	0.324486	0.234016	0.372775	0.447669
113	794	0.729496	0.784443	0.799418	0.767699	0.902484	0.941692	0.881777	0.931644	0.379001	0.281427	0.317555	0.183733
113	794	0.846183	0.746432	0.796913	0.761777	0.760593	0.906924	0.83389	0.846002	0.245664	0.509148	0.449244	0.614895
114	366	0.138599	0.0685299	0.172744	0.0770867	0.00474929	0.0148913	0.0107441	0.00658537	0.0528918	0.129145	0.0501408	0.056216
115	79.6	0.28181	0.378076	0.37473	0.408524	0.250824	0.261519	0.236891	0.183359	0.0649338	0.33426	0.101537	0.162242
116	166	0.0975258	0.138814	0.13338	0.265793	0.011197	0.00775226	0.0149252	0.0112229	0.0158195	0.00854224	0.012202	0.0110017
117	0.568	0.240577	0.309141	0.330489	0.397492	0.811532	0.167273	0.0990007	0.276123	0.0884449	0.0441275	0.0578455	0.154761
118	1.69	0.56675	0.568668	0.567319	0.676211	0.299634	0.498881	0.437254	0.474395	0.30857	0.255347	0.472862	0.313091
119	0	0.375353	0.435633	0.367977	0.439988	0.138776	0.146374	0.136622	0.317515	0.00846375	0.00335574	0.0165397	0.045618
120	289	0.441188	0.449587	0.49333	0.481904	0.848248	0.758101	0.776197	0.652939	0.408199	0.387903	0.395004	0.363297
121	0.566	0.302107	0.346507	0.261039	0.489188	0.134318	0.204261	0.178753	0.417844	0.48601	0.584933	0.394576	0.267577
122	59.4	0.246632	0.194813	0.219774	0.186772	0.0058562	0.0131481	0.00277687	0.0036803	0.0440039	0.0737848	0.0612235	0.07353
123	0	0.342503	0.224248	0.249764	0.258199	0.0288568	0.0123469	0.0416434	0.0445841	0.0431279	0.0507737	0.0440262	0.0740511
123	0	0.347485	0.367256	0.383045	0.313587	0.0708128	0.0321197	0.112403	0.108613	0.116456	0.16221	0.197865	0.203947
123	0	0.596133	0.564137	0.592844	0.6097	0.386273	0.210822	0.0825746	0.0895227	0.420421	0.187772	0.231836	0.260331
124	4.53	0.811903	0.827784	0.829322	0.78567	0.268877	0.174309	0.188952	0.116042	0.331999	0.396698	0.288879	0.401501
125	49	0.720542	0.622346	0.685031	0.599736	0.405055	0.199168	0.253123	0.161166	0.229468	0.155376	0.197814	0.064304
126	0	0.209107	0.172964	0.149423	0.293572	0.181783	0.108581	0.0776092	0.207294	0.195702	0.154157	0.137178	0.356271
127	824	0.735404	0.615758	0.692287	0.680062	0.827277	0.426877	0.340851	0.658177	0.768328	0.480181	0.601566	0.578656
128	0	0.344186	0.220442	0.284177	0.359458	0.260944	0.314062	0.274616	0.129956	0.146027	0.0992194	0.251479	0.0406083
129	14.2	0.547249	0.513552	0.439799	0.577955	0.206488	0.169362	0.147455	0.155457	0.101224	0.113205	0.0965852	0.0633634
129	14.2	0.493047	0.492364	0.683042	0.677244	0.334994	0.411094	0.257441	0.46832	0.317008	0.286419	0.129356	0.26094
130	6.07	0.585376	0.450068	0.511233	0.467136	0.127083	0.321004	0.344648	0.293611	0.244545	0.603281	0.17905	0.408884
131	3.87	0.223779	0.365755	0.444747	0.557246	0.354638	0.246498	0.305949	0.340328	0.205996	0.375203	0.389828	0.662562
132	0	0.404846	0.355517	0.425122	0.420448	0.133655	0.0959599	0.185086	0.0887033	0.547454	0.612415	0.442446	0.0512843
132	0	0.368605	0.465239	0.225848	0.378545	0.150886	0.308491	0.122995	0.143119	0.0505578	0.182701	0.143136	0.371967
132	0	0.365393	0.238253	0.241104	0.326158	0.127448	0.0681556	0.0518784	0.164399	0.669808	0.0959349	0.16868	0.243045
132	0	0.0644697	0.039923	0.250705	0.234683	0.00823157	0.00713395	0.0458493	0.0939731	0.0137827	0.017405	0.189973	0.179559
132	0	0.061949	0.0570915	0.116305	0.114588	0.0141119	0.00400329	0.0482961	0.0176127	0.035953	0.0140922	0.138034	0.0132458
132	0	0.0480629	0.125022	0.105639	0.116927	0.00427281	0.109735	0.943062	0.0371464	0.0236567	0.0134915	0.580256	0.0324134
132	0	0.16644	0.241931	0.171403	0.17802	0.0256523	0.0511944	0.0213348	0.271198	0.311178	0.017659	0.0344927	0.232439
133	54.9	0.694187	0.701767	0.486176	0.558721	0.396877	0.29663	0.40997	0.42123	0.224879	0.273164	0.0822552	0.268758
134	167	0.753722	0.745145	0.751349	0.650845	0.639162	0.617903	0.533822	0.443081	0.434876	0.230061	0.373092	0.191758
135	236	0.326226	0.388404	0.298142	0.504855	0.141074	0.153258	0.131354	0.221084	0.0356953	0.0553241	0.0567806	0.0458468
136	37.3	0.318971	0.29149	0.326351	0.286627	0.0399358	0.052875	0.0343517	0.10704	0.0759519	0.0399014	0.0206504	0.0774106
137	0	0.638152	0.518501	0.540096	0.649078	0.185423	0.238855	0.284309	0.796097	0.222208	0.19049	0.334446	0.448981
138	271	0.455418	0.579586	0.551071	0.651543	0.207513	0.27432	0.44793	0.506553	0.474086	0.40705	0.382741	0.570579
138	271	0.336301	0.51113	0.483943	0.429158	0.13545	0.124342	0.218773	0.327862	0.150732	0.148649	0.189696	0.48429
138	271	0.312968	0.416095	0.523599	0.74629	0.0969662	0.0602728	0.118883	0.189661	0.355294	0.1243	0.23793	0.624816
138	271	0.30089	0.319931	0.276043	0.61074	0.0831073	0.0403887	0.0365091	0.26229	0.0746798	0.0690183	0.205386	0.386051
138	271	0.542789	0.514	0.367508	0.48659	0.104076	0.0827342	0.0426861	0.295024	0.0562319	0.175166	0.0202183	0.220594
139	14.2	0.331542	0.176073	0.299703	0.499879	0.702836	0.544107	0.554552	0.732914	0.474515	0.594809	0.342137	0.459322
140	0	0.319449	0.312143	0.208566	0.251901	0.064972	0.116926	0.0844305	0.160984	0.392533	0.280392	0.456415	0.157871
141	0	0.283176	0.0737243	0.105906	0.18941	0.270192	0.054943	0.0441535	0.034137	0.495891	0.140619	0.0654403	0.036956
142	32.7	0.620286	0.622972	0.624381	0.667848	0.899068	0.830137	0.821808	0.798287	0.394437	0.335854	0.31145	0.39372
143	31.6	0.197913	0.148101	0.352629	0.205893	0.10587	0.0520901	0.223595	0.0828875	0.406876	0.352869	0.419451	0.5597
144	0	0.885672	0.88217	0.881908	0.864523	0.963052	0.952351	0.959751	0.951112	0.736786	0.508136	0.671639	0.612246
144	0	0.825734	0.808371	0.794454	0.781749	0.879929	0.914189	0.878915	0.848343	0.59007	0.656644	0.590691	0.655961
144	0	0.8418	0.829384	0.829615	0.7803	0.886669	0.885223	0.897531	0.814381	0.554905	0.700162	0.537587	0.489152
144	0	0.811085	0.771012	0.740668	0.802588	0.891963	0.86141	0.906743	0.821347	0.523801	0.52633	0.618884	0.475114
144	0	0.759736	0.780314	0.777176	0.760864	0.911087	0.884471	0.921668	0.907853	0.580697	0.385298	0.490802	0.518908
144	0	0.806319	0.827534	0.839872	0.862979	0.927291	0.944714	0.91403	0.956538	0.539402	0.63856	0.547522	0.878161
144	0	0.888981	0.864706	0.860635	0.840258	0.899034	0.944142	0.898901	0.92619	0.521253	0.626593	0.605871	0.662375
145	178	0.168381	0.0559735	0.0554349	0.107408	0.0460946	0.00735898	0.00425672	0.0403734	0.0756629	0.0350782	0.0026677	0.0285356
146	0	0.359823	0.447473	0.474329	0.492172	0.12665	0.154932	0.148392	0.154048	0.0626083	0.149182	0.0904638	0.16282
146	0	0.332166	0.418513	0.225311	0.330737	0.0435303	0.0665462	0.0644363	0.138246	0.0259221	0.0534771	0.102214	0.0220207
146	0	0.486615	0.377363	0.346939	0.472635	0.230278	0.184345	0.176607	0.148304	0.0903237	0.099494	0.120257	0.0806821
146	0	0.223034	0.299086	0.364808	0.272564	0.064515	0.0654894	0.17225	0.0958	0.0445522	0.0211248	0.0251058	0.0656986
147	194	0.560208	0.493042	0.529569	0.42084	0.172988	0.118388	0.089361	0.309413	0.0724585	0.0799691	0.0130897	0.0673525
148	250	0.37485	0.349281	0.380532	0.442965	0.609321	0.488201	0.77962	0.821323	0.676104	0.644767	0.428566	0.453007
149	880	0.621696	0.666589	0.696877	0.623885	0.179693	0.323316	0.298003	0.425863	0.161318	0.32987	0.450538	0.202064
149	880	0.669723	0.682346	0.660197	0.622644	0.299499	0.134613	0.233349	0.177803	0.31759	0.372281	0.284999	0.25706
149	880	0.647472	0.633112	0.714828	0.661183	0.543349	0.353395	0.487203	0.595743	0.506119	0.361371	0.395853	0.542107
149	880	0.68904	0.723251	0.71016	0.734745	0.309813	0.323951	0.241291	0.636074	0.367312	0.343999	0.540397	0.557312
149	880	0.771657	0.739076	0.717869	0.788109	0.423708	0.253388	0.199062	0.277223	0.516373	0.584404	0.262057	0.48633
149	880	0.569337	0.572133	0.63383	0.573772	0.175604	0.170422	0.232295	0.472376	0.150563	0.294997	0.150307	0.270018
150	172	0.660147	0.681055	0.714002	0.747973	0.605594	0.531105	0.496848	0.772204	0.166862	0.191314	0.196987	0.217227
150	172	0.68208	0.621008	0.652335	0.692855	0.781258	0.439302	0.613836	0.849832	0.261722	0.196179	0.232478	0.371478
151	1763	0.74302	0.719344	0.712204	0.753886	0.144045	0.0925295	0.256053	0.187822	0.295606	0.0512528	0.160098	0.203704
151	1763	0.409947	0.583952	0.622754	0.415795	0.086259	0.178404	0.190243	0.323969	0.390642	0.176891	0.143356	0.347761
152	787	0.809906	0.812129	0.767655	0.769235	0.733406	0.85099	0.725983	0.776875	0.630928	0.666413	0.728928	0.838033
153	747	0.820761	0.814049	0.815365	0.766982	0.916229	0.840523	0.900597	0.857931	0.601438	0.72225	0.5771	0.648596
154	0	0.450401	0.362111	0.382947	0.376841	0.201915	0.0725888	0.068283	0.0560194	0.0708973	0.0473466	0.0254333	0.0264211
155	36.3	0.53458	0.462475	0.503345	0.492908	0.770974	0.762522	0.647767	0.338502	0.28475	0.345402	0.395434	0.188546
155	36.3	0.687539	0.578293	0.542988	0.51926	0.288301	0.243323	0.293949	0.371583	0.373194	0.477455	0.283123	0.441428
155	36.3	0.414999	0.31406	0.30317	0.513531	0.248784	0.168905	0.171505	0.322226	0.416582	0.368704	0.30897	0.467306
156	0	0.413234	0.305936	0.410413	0.286474	0.170157	0.106633	0.190883	0.114855	0.09487	0.138593	0.0411576	0.105481
157	24.4	0.417139	0.37502	0.371624	0.437368	0.21306	0.343188	0.377504	0.159964	0.230767	0.199377	0.144974	0.135526
158	78.4	0.656043	0.637058	0.683545	0.652323	0.710252	0.669622	0.690572	0.740551	0.0854809	0.0535482	0.100667	0.13745
159	0	0.143518	0.118541	0.0957761	0.148692	0.151177	0.18147	0.159809	0.262871	0.0475721	0.0942569	0.0721525	0.438397
160	0	0.441208	0.480591	0.497221	0.433497	0.468641	0.447468	0.585913	0.309844	0.106665	0.214289	0.224594	0.266865
160	0	0.302782	0.361009	0.372073	0.349445	0.319932	0.290712	0.22718	0.195293	0.106398	0.121724	0.0882826	0.249167
161	2.69	0.466815	0.573946	0.47642	0.603318	0.10707	0.153142	0.178114	0.213637	0.643198	0.746114	0.55536	0.689597
161	2.69	0.458308	0.418575	0.321027	0.501737	0.155908	0.180353	0.147688	0.253975	0.545339	0.670466	0.679434	0.748468
162	458	0.802427	0.760054	0.816653	0.811758	0.904581	0.915129	0.90175	0.834757	0.699836	0.591778	0.602219	0.569299
162	458	0.765982	0.737578	0.766902	0.741701	0.341796	0.215814	0.18473	0.28924	0.454687	0.370461	0.442393	0.351278
162	458	0.788445	0.825251	0.822009	0.753103	0.464917	0.62235	0.528737	0.306346	0.589647	0.593112	0.533873	0.50426
162	458	0.56286	0.691054	0.614436	0.658534	0.0972099	0.370278	0.14448	0.215872	0.40639	0.469728	0.403522	0.541817
162	458	0.728463	0.759784	0.73454	0.710162	0.756478	0.704161	0.649168	0.651111	0.528662	0.747823	0.500791	0.522617
162	458	0.665532	0.690045	0.748418	0.757891	0.884151	0.865966	0.86728	0.776951	0.848798	0.795037	0.68234	0.723974
163	0	0.701932	0.724729	0.712005	0.682563	0.524101	0.617338	0.273057	0.415828	0.292128	0.456789	0.430547	0.464041
164	263	0.713758	0.568401	0.500984	0.528749	0.775857	0.421035	0.197148	0.372788	0.636269	0.441494	0.605861	0.198257
165	137	0.231467	0.264967	0.346705	0.415345	0.254125	0.192103	0.115693	0.200379	0.295099	0.312118	0.19199	0.208349
166	0.655	0.550254	0.65374	0.755625	0.629555	0.559021	0.521516	0.619622	0.630633	0.185098	0.261633	0.10501	0.555833
167	17.6	0.563009	0.385964	0.311536	0.613355	0.481349	0.116663	0.196629	0.411254	0.525476	0.342196	0.236124	0.281245
168	313	0.589999	0.476501	0.482138	0.625529	0.185132	0.271305	0.187765	0.435167	0.0121382	0.0393216	0.0165298	0.102599
168	313	0.46188	0.418983	0.428706	0.400629	0.0166074	0.029524	0.0147095	0.0497519	0.00639016	0.00852658	0.00153837	0.0297132
168	313	0.520769	0.612173	0.50408	0.554121	0.155097	0.189122	0.147833	0.379326	0.0320691	0.108127	0.0807386	0.1751
168	313	0.619452	0.412005	0.560951	0.558134	0.0160687	0.0140149	0.0212446	0.0550497	0.0037809	0.00258085	0.00247137	0.00807667
168	313	0.202255	0.17802	0.190947	0.273976	0.0182856	0.0282714	0.0275294	0.0797445	0.0075829	0.00444966	0.00363993	0.0165783
168	313	0.462434	0.47364	0.678791	0.616059	0.0853221	0.0266994	0.19411	0.356733	0.0147475	0.00786149	0.0128557	0.0125199
168	313	0.633216	0.638125	0.509083	0.574799	0.194196	0.079799	0.0306029	0.149042	0.191672	0.0866152	0.0715594	0.173683
168	313	0.190393	0.336289	0.44667	0.34097	0.0440372	0.132087	0.0872752	0.151949	0.135624	0.066358	0.065798	0.0658165
168	313	0.131732	0.17504	0.144215	0.220275	0.033352	0.0589946	0.0227761	0.041802	0.127423	0.0802825	0.0194698	0.0544078
168	313	0.178401	0.160855	0.121537	0.265475	0.0330262	0.0343459	0.0316784	0.0468928	0.0893276	0.159043	0.0454709	0.22842
168	313	0.277227	0.274993	0.251281	0.546807	0.155987	0.333602	0.121447	0.470969	0.318668	0.298569	0.162609	0.381208
168	313	0.251163	0.202642	0.244738	0.304983	0.0986123	0.102717	0.247936	0.213124	0.447005	0.31264	0.377483	0.163765
168	313	0.413074	0.574468	0.377857	0.361756	0.165654	0.231028	0.132155	0.0813469	0.0412214	0.177576	0.0523596	0.041817
169	0	0.5156	0.538499	0.475257	0.469101	0.431974	0.26485	0.117366	0.194028	0.276742	0.14982	0.251586	0.335063
170	113	0.644767	0.710492	0.56734	0.561656	0.435628	0.553805	0.178676	0.276595	0.512791	0.580175	0.379422	0.259062
171	110	0.603545	0.5424	0.651778	0.742444	0.656404	0.285265	0.809034	0.767402	0.412499	0.360417	0.725563	0.673842
171	110	0.582887	0.389863	0.569967	0.744948	0.386126	0.106037	0.11471	0.871353	0.428547	0.31487	0.285875	0.370263
171	110	0.645659	0.536956	0.718585	0.774205	0.427553	0.370131	0.555123	0.53945	0.551064	0.579962	0.533146	0.647967
171	110	0.776228	0.663336	0.642703	0.674675	0.631488	0.30129	0.763233	0.608005	0.512699	0.416458	0.493506	0.59808
172	309	0.749975	0.81627	0.786893	0.763498	0.348517	0.38362	0.368161	0.301859	0.117762	0.121236	0.173459	0.138511
172	309	0.709142	0.716653	0.622999	0.68014	0.590132	0.55035	0.53944	0.615602	0.116387	0.136596	0.252592	0.150792
172	309	0.652403	0.604196	0.654951	0.677978	0.259789	0.278052	0.126024	0.264282	0.092639	0.101908	0.0800612	0.190075
172	309	0.790327	0.808631	0.737135	0.797651	0.845325	0.827717	0.782206	0.822507	0.560038	0.448486	0.545286	0.558957
172	309	0.794709	0.807842	0.756724	0.78773	0.503292	0.582076	0.595682	0.643666	0.176785	0.150163	0.205572	0.422332
172	309	0.64691	0.7121	0.686552	0.721529	0.238935	0.296468	0.264001	0.489303	0.0739996	0.0952574	0.0326525	0.374352
172	309	0.692564	0.608982	0.689095	0.657279	0.419621	0.52577	0.443089	0.600807	0.0506126	0.0889725	0.118754	0.119982
172	309	0.786717	0.781193	0.77276	0.781406	0.526153	0.465538	0.589756	0.506733	0.189129	0.0907646	0.138394	0.249227
173	139	0.600399	0.604845	0.621352	0.652781	0.623099	0.730025	0.706315	0.875938	0.378853	0.371667	0.271185	0.574781
173	139	0.559959	0.625467	0.647552	0.25286	0.836857	0.842188	0.833974	0.461383	0.190303	0.482098	0.261631	0.0912341
174	0	0.645293	0.499918	0.729139	0.684546	0.295522	0.0662612	0.471519	0.33333	0.595641	0.52236	0.459523	0.530732
174	0	0.100793	0.489691	0.401983	0.565861	0.0425159	0.256896	0.133629	0.112115	0.352844	0.32956	0.227898	0.170415
175	31.9	0.334123	0.63943	0.461304	0.463506	0.155692	0.560103	0.266155	0.261691	0.138889	0.234596	0.402266	0.341611
175	31.9	0.215809	0.183379	0.197556	0.322078	0.0676719	0.0304949	0.0441196	0.0329593	0.272953	0.102389	0.0906864	0.107298
176	0	0.736251	0.606878	0.698882	0.750193	0.35758	0.200473	0.131688	0.405807	0.614128	0.455213	0.471524	0.458643
177	4.25	0.534801	0.643003	0.566818	0.518172	0.232796	0.498272	0.49309	0.333438	0.355464	0.46467	0.442951	0.124252
178	204	0.507904	0.536954	0.478252	0.548821	0.329994	0.636282	0.44291	0.388256	0.747593	0.529394	0.568705	0.334122
179	0	0.672264	0.612633	0.705952	0.666021	0.536794	0.279445	0.422157	0.224565	0.290724	0.148113	0.163889	0.312386
179	0	0.810595	0.756623	0.814821	0.814003	0.257583	0.576757	0.346849	0.738228	0.406949	0.35692	0.271768	0.542536
180	0	0.444329	0.506368	0.419384	0.592927	0.327866	0.36695	0.156561	0.664939	0.0910372	0.122124	0.129079	0.362802
181	0	0.523577	0.435761	0.579789	0.351694	0.326678	0.0823083	0.487488	0.15976	0.646612	0.335327	0.42187	0.321432
182	0	0.13037	0.0858862	0.145833	0.363632	0.00397693	0.0138981	0.00438052	0.0427179	0.0157435	0.013466	0.0229511	0.167774
183	54.1	0.413698	0.335012	0.308336	0.405189	0.314664	0.320868	0.341056	0.533644	0.588728	0.391414	0.290267	0.552613
184	144	0.828985	0.794037	0.735114	0.709385	0.84736	0.855154	0.726485	0.756395	0.448442	0.343487	0.229838	0.260749
185	0	0.551204	0.562984	0.302957	0.447239	0.252867	0.315671	0.174561	0.14157	0.521015	0.434939	0.105784	0.17192
186	2.56	0.0975458	0.0553632	0.0615971	0.223032	0.192195	0.0710924	0.0337407	0.411756	0.56197	0.11701	0.0328131	0.224094
187	5246	0.831543	0.879803	0.864712	0.856549	0.887363	0.907872	0.91469	0.935955	0.900907	0.562004	0.687043	0.87166
187	5246	0.897647	0.890921	0.890995	0.893928	0.872098	0.907162	0.921355	0.910965	0.817662	0.865288	0.8184	0.923888
187	5246	0.861929	0.844114	0.869179	0.889718	0.897492	0.915087	0.918915	0.905259	0.857233	0.901117	0.87098	0.910669
187	5246	0.792756	0.868829	0.845296	0.798021	0.834023	0.859953	0.883544	0.805843	0.778385	0.763955	0.614779	0.616311
187	5246	0.900364	0.876775	0.847827	0.870235	0.939269	0.869661	0.941459	0.827829	0.840818	0.885122	0.77354	0.702286
187	5246	0.848867	0.893234	0.861466	0.851084	0.946278	0.884699	0.864211	0.955248	0.692588	0.672561	0.532885	0.889038
187	5246	0.888708	0.875414	0.910914	0.886317	0.914764	0.948453	0.928797	0.951801	0.723175	0.879673	0.748481	0.612737
187	5246	0.893096	0.921178	0.894116	0.854529	0.931643	0.955779	0.977997	0.979254	0.786223	0.661756	0.766172	0.53839
187	5246	0.870544	0.892395	0.876594	0.893273	0.885972	0.945491	0.973815	0.950736	0.755445	0.887245	0.879221	0.896091
187	5246	0.836908	0.886797	0.850874	0.867378	0.871813	0.908569	0.957714	0.844862	0.709703	0.761873	0.555073	0.822357
187	5246	0.813522	0.773536	0.819641	0.836347	0.815815	0.832722	0.894204	0.916064	0.770233	0.486427	0.612407	0.758812
187	5246	0.775535	0.79594	0.770479	0.77107	0.938591	0.917673	0.958813	0.899557	0.650342	0.281856	0.489298	0.543651
187	5246	0.794001	0.791786	0.854377	0.852846	0.883528	0.951606	0.929706	0.954803	0.660858	0.832603	0.536109	0.83511
187	5246	0.791932	0.835412	0.863322	0.810098	0.927335	0.931256	0.935478	0.937426	0.576058	0.379631	0.907123	0.852487
187	5246	0.857434	0.847063	0.89673	0.844673	0.926391	0.936455	0.934298	0.900212	0.872521	0.576504	0.894197	0.791197
187	5246	0.897424	0.807946	0.851611	0.851456	0.870778	0.842996	0.841603	0.887256	0.714549	0.827974	0.764301	0.778557
187	5246	0.813304	0.80556	0.760467	0.846067	0.82066	0.762464	0.720812	0.881577	0.880026	0.47548	0.526264	0.643814
187	5246	0.911977	0.902023	0.915876	0.904213	0.93027	0.943903	0.935407	0.922099	0.666245	0.867769	0.699447	0.827046
187	5246	0.854634	0.779346	0.79961	0.784541	0.87464	0.80022	0.755977	0.842336	0.818812	0.626517	0.735866	0.530727
187	5246	0.886587	0.900429	0.893902	0.89236	0.94496	0.927633	0.959264	0.97157	0.634104	0.632878	0.498866	0.524771
187	5246	0.9093	0.893428	0.911021	0.874988	0.966389	0.933346	0.942991	0.954883	0.937579	0.921352	0.853407	0.901132
187	5246	0.693929	0.804907	0.848727	0.827709	0.883994	0.927922	0.814767	0.895005	0.694488	0.588737	0.68197	0.773141
187	5246	0.84389	0.909378	0.898007	0.881361	0.91306	0.927871	0.94277	0.908272	0.749918	0.700164	0.575863	0.569573
187	5246	0.839093	0.882433	0.851559	0.87455	0.84477	0.896789	0.851142	0.857785	0.568559	0.807352	0.832586	0.625742
187	5246	0.90726	0.906713	0.853646	0.873205	0.937221	0.950885	0.942772	0.886427	0.914655	0.900206	0.929417	0.861461
187	5246	0.89474	0.862651	0.891001	0.876225	0.961813	0.938578	0.883051	0.945564	0.847304	0.821035	0.777142	0.695558
187	5246	0.829272	0.83703	0.814131	0.812998	0.778339	0.734933	0.638102	0.679552	0.525904	0.480054	0.7056	0.578779
187	5246	0.806084	0.852184	0.772698	0.793077	0.910003	0.919782	0.918222	0.844071	0.511413	0.627341	0.650249	0.72699
187	5246	0.907508	0.898707	0.928702	0.834018	0.918778	0.898851	0.93837	0.949996	0.730551	0.898478	0.934161	0.658432
187	5246	0.866405	0.875139	0.860708	0.802679	0.945537	0.793532	0.873989	0.931445	0.531061	0.565363	0.551174	0.696049
187	5246	0.843208	0.82448	0.727344	0.80519	0.833615	0.880652	0.861872	0.843349	0.709168	0.896412	0.81666	0.680558
187	5246	0.858293	0.793109	0.875496	0.887152	0.908457	0.922937	0.88652	0.913883	0.835624	0.625782	0.937761	0.74741
187	5246	0.850019	0.84765	0.737619	0.87128	0.801362	0.799572	0.543607	0.925182	0.728624	0.501714	0.561552	0.517116
187	5246	0.835092	0.898127	0.907394	0.905542	0.725835	0.928884	0.816249	0.894117	0.796212	0.765063	0.806247	0.606764
188	2024	0.182479	0.201524	0.151354	0.599586	0.147916	0.0815218	0.0829337	0.615626	0.203409	0.0689939	0.251668	0.431223
189	1775	0.81219	0.846552	0.706758	0.747312	0.673239	0.951092	0.640013	0.879457	0.648968	0.867747	0.594698	0.542471
189	1775	0.83967	0.879518	0.828367	0.799491	0.78286	0.713825	0.744094	0.720095	0.619995	0.604127	0.591683	0.639867
190	0	0.392725	0.482391	0.411398	0.48875	0.0407451	0.115369	0.0169864	0.0343455	0.0551414	0.133784	0.0314341	0.0668478
191	0	0.489353	0.431187	0.483306	0.517672	0.45579	0.494869	0.421876	0.530437	0.606359	0.338329	0.403458	0.269495
192	79.6	0.756779	0.678813	0.764491	0.641421	0.764425	0.694066	0.59551	0.591693	0.511809	0.302794	0.471561	0.580324
192	79.6	0.63042	0.83154	0.699109	0.668638	0.854539	0.924482	0.779506	0.851053	0.53496	0.629557	0.550999	0.469357
192	79.6	0.724114	0.63048	0.72346	0.75523	0.733633	0.567266	0.47632	0.771802	0.350753	0.467738	0.139132	0.672416
193	2646	0.637353	0.536434	0.500738	0.592335	0.430755	0.290985	0.298523	0.613712	0.317989	0.405405	0.449036	0.450452
193	2646	0.312224	0.353357	0.163176	0.352672	0.279161	0.292354	0.238115	0.257552	0.793946	0.710008	0.720393	0.544317
193	2646	0.714456	0.75325	0.738554	0.707391	0.703468	0.807989	0.880354	0.840808	0.791184	0.809352	0.836438	0.786499
193	2646	0.600052	0.404127	0.614049	0.64203	0.605042	0.476012	0.591864	0.50935	0.693042	0.498212	0.597523	0.672083
193	2646	0.82589	0.873432	0.863557	0.776861	0.695977	0.702925	0.769897	0.627285	0.5442	0.733873	0.64531	0.79528
193	2646	0.751494	0.719052	0.850568	0.738106	0.762011	0.706631	0.694395	0.877455	0.767629	0.767724	0.53668	0.749743
193	2646	0.723258	0.701795	0.72703	0.718171	0.580488	0.648139	0.653666	0.584109	0.869087	0.909983	0.734087	0.821875
193	2646	0.796308	0.76699	0.840488	0.830552	0.826677	0.727261	0.805012	0.77174	0.620409	0.751115	0.854674	0.643504
193	2646	0.803924	0.665795	0.818731	0.82417	0.776666	0.820821	0.697473	0.795237	0.65822	0.446886	0.805729	0.703833
193	2646	0.747473	0.653127	0.618045	0.695396	0.552578	0.760299	0.633677	0.709281	0.680813	0.784453	0.709746	0.806971
193	2646	0.795721	0.778921	0.809041	0.802802	0.652252	0.721656	0.662051	0.849824	0.836432	0.633297	0.608569	0.615813
193	2646	0.782827	0.724207	0.785342	0.797946	0.812497	0.825337	0.753672	0.867099	0.525719	0.141789	0.898492	0.667478
193	2646	0.88389	0.880657	0.873428	0.836743	0.825045	0.801431	0.866241	0.596936	0.948942	0.897259	0.927994	0.824059
193	2646	0.620839	0.33142	0.195162	0.628389	0.408832	0.23142	0.22144	0.823709	0.681492	0.627044	0.466686	0.56408
193	2646	0.501565	0.589309	0.548419	0.468612	0.177297	0.188548	0.113666	0.0641664	0.410141	0.490444	0.136942	0.251385
194	8.46	0.612194	0.50877	0.612522	0.502893	0.13956	0.330636	0.183076	0.182902	0.451589	0.309763	0.398058	0.555407
195	11.7	0.581577	0.470355	0.618304	0.523547	0.600347	0.225162	0.420542	0.192625	0.443863	0.11817	0.189888	0.11217
196	0	0.12728	0.0407195	0.0520203	0.107627	0.0425778	0.00680649	0.0263804	0.0176473	0.26362	0.0702249	0.189364	0.223647
197	41.3	0.16257	0.179514	0.187966	0.341788	0.0476129	0.0624101	0.0504381	0.111254	0.0227489	0.0267902	0.0857032	0.320396
198	478	0.700107	0.601231	0.408343	0.638204	0.650973	0.394968	0.231386	0.37263	0.482915	0.386279	0.252117	0.379408
199	1206	0.308245	0.422375	0.485526	0.392911	0.693544	0.67681	0.608532	0.562173	0.592506	0.264251	0.175257	0.351878
200	0	0.826402	0.785383	0.728945	0.714603	0.673973	0.492847	0.643985	0.625686	0.50264	0.340298	0.48779	0.332319
201	384	0.766226	0.7731	0.705278	0.754967	0.472849	0.722796	0.629183	0.936776	0.526318	0.49134	0.555956	0.655516
202	17.6	0.316728	0.307695	0.338418	0.310852	0.226466	0.0872826	0.0821792	0.158407	0.11502	0.0537643	0.0629774	0.160724
203	789	0.578629	0.558313	0.425989	0.316528	0.419097	0.588932	0.320195	0.277478	0.458118	0.370441	0.167705	0.110245
204	696	0.69527	0.723125	0.703567	0.6946	0.615651	0.46969	0.272412	0.77034	0.268685	0.248684	0.190658	0.507213
204	696	0.829965	0.768806	0.733092	0.823811	0.959301	0.803351	0.756665	0.738894	0.754943	0.510123	0.608131	0.459392
204	696	0.762655	0.780838	0.757063	0.758796	0.563474	0.494962	0.418231	0.581834	0.269331	0.194002	0.274313	0.282914
204	696	0.615956	0.690373	0.688272	0.713664	0.215344	0.152781	0.178157	0.165371	0.0525303	0.0913105	0.055542	0.0696511
205	9.36	0.348711	0.476749	0.409037	0.575908	0.538435	0.540967	0.598659	0.37799	0.416304	0.401276	0.567676	0.153532
206	0	0.151583	0.31239	0.261007	0.309598	0.0415477	0.101352	0.0948339	0.219373	0.121423	0.119209	0.13735	0.431244
207	71.5	0.769479	0.776419	0.797637	0.776836	0.573056	0.714674	0.547263	0.65077	0.21465	0.184045	0.243712	0.241312
208	0	0.635691	0.702811	0.61013	0.687266	0.220115	0.486661	0.316983	0.461505	0.523756	0.555407	0.597548	0.393677
208	0	0.731091	0.625959	0.749706	0.716644	0.712056	0.251185	0.790354	0.631201	0.772641	0.404447	0.70139	0.688124
208	0	0.626815	0.616327	0.618097	0.771174	0.480317	0.297947	0.697047	0.363749	0.515795	0.318968	0.423341	0.579047
208	0	0.497865	0.532127	0.429839	0.37159	0.221484	0.185455	0.154465	0.452952	0.208028	0.401466	0.151921	0.291275
209	0.584	0.782007	0.770271	0.752182	0.724177	0.916859	0.878289	0.805104	0.881265	0.748462	0.542936	0.590763	0.561458
210	0	0.54528	0.620048	0.598214	0.479836	0.315714	0.253193	0.288823	0.368321	0.669388	0.674969	0.669291	0.615792
210	0	0.645018	0.688979	0.666959	0.651449	0.08502	0.229527	0.174515	0.170375	0.587409	0.510368	0.540759	0.590779
210	0	0.215915	0.652562	0.660467	0.480239	0.215689	0.425224	0.466089	0.431749	0.543124	0.621013	0.578087	0.490132
211	11.1	0.694648	0.743153	0.704594	0.751636	0.936669	0.952018	0.958255	0.94814	0.734159	0.578219	0.580699	0.615645
212	0.661	0.428267	0.188232	0.247192	0.182135	0.0768458	0.0509411	0.0822259	0.0950826	0.522565	0.289794	0.215508	0.112525
213	52.3	0.221804	0.339922	0.204831	0.398588	0.00970834	0.00744233	0.0125865	0.00870694	0.161703	0.104459	0.225187	0.145887
214	10.1	0.693587	0.516155	0.566635	0.61504	0.200242	0.315259	0.115209	0.187431	0.411974	0.234221	0.326868	0.337137
215	526	0.604785	0.356636	0.585374	0.552541	0.761019	0.329251	0.461228	0.670979	0.384287	0.21664	0.128622	0.221371
215	526	0.381568	0.453366	0.510289	0.548058	0.557063	0.369831	0.3897	0.488722	0.330354	0.166584	0.175167	0.23467
216	588	0.586882	0.75039	0.650747	0.667279	0.897234	0.917577	0.874636	0.906671	0.416936	0.291781	0.0832471	0.385757
216	588	0.678175	0.686683	0.771457	0.759518	0.649489	0.783183	0.723945	0.697373	0.367614	0.449055	0.485441	0.270504
216	588	0.568146	0.733853	0.693845	0.677518	0.836787	0.677097	0.627531	0.83318	0.389901	0.429588	0.371467	0.465134
216	588	0.356043	0.353836	0.294506	0.588494	0.604616	0.591862	0.447274	0.624097	0.230738	0.360561	0.303154	0.158291
216	588	0.737601	0.762902	0.744016	0.515238	0.886876	0.934144	0.882534	0.834234	0.554488	0.443519	0.36634	0.485228
216	588	0.590533	0.516901	0.349271	0.566108	0.358147	0.444141	0.213117	0.662244	0.15866	0.141284	0.245997	0.293121
216	588	0.781149	0.805579	0.800298	0.711798	0.824013	0.902316	0.89733	0.881654	0.374441	0.533819	0.423278	0.422069
216	588	0.72131	0.679291	0.774104	0.80178	0.646882	0.573869	0.798308	0.829273	0.526696	0.434975	0.451317	0.555981
216	588	0.525405	0.566698	0.697756	0.686721	0.782663	0.848155	0.815271	0.748738	0.487259	0.271235	0.420072	0.353993
216	588	0.705448	0.562551	0.734377	0.748304	0.893832	0.640873	0.854495	0.793519	0.564786	0.369228	0.276123	0.484873
216	588	0.515065	0.711093	0.595307	0.564207	0.481857	0.868696	0.646058	0.674261	0.435372	0.408281	0.34935	0.397762
216	588	0.8448	0.794526	0.807379	0.764698	0.72608	0.585046	0.552372	0.566961	0.567796	0.446732	0.393584	0.376522
216	588	0.726651	0.762637	0.78056	0.678563	0.906005	0.920076	0.926832	0.912314	0.645781	0.613053	0.547226	0.688041
216	588	0.631889	0.534205	0.738832	0.732721	0.863556	0.827331	0.88196	0.877044	0.426393	0.294476	0.384111	0.331278
217	232	0.473067	0.523225	0.601945	0.434877	0.256171	0.158586	0.389488	0.347684	0.19107	0.0923866	0.242803	0.305565
218	0	0.2113	0.319849	0.138586	0.263675	0.165893	0.0404673	0.0242926	0.148431	0.100747	0.0590798	0.0357866	0.0342391
219	0	0.402239	0.242778	0.230593	0.352397	0.0498494	0.0123103	0.0446435	0.0496499	0.0527848	0.00891692	0.0448263	0.393503
219	0	0.478415	0.46226	0.407347	0.372102	0.0547062	0.0408068	0.0834666	0.0783092	0.0238921	0.00706019	0.070651	0.126799
219	0	0.42342	0.403014	0.354256	0.408673	0.10731	0.167957	0.101035	0.240332	0.0246572	0.0148561	0.0175153	0.0555952
220	398	0.741647	0.645168	0.701664	0.678396	0.817997	0.853078	0.852999	0.785134	0.439643	0.35141	0.296708	0.365748
221	0	0.767106	0.784907	0.773936	0.7977	0.336532	0.235214	0.459727	0.704782	0.518975	0.635476	0.432914	0.762807
222	118	0.797346	0.806505	0.84523	0.823082	0.691869	0.788374	0.736478	0.765066	0.664479	0.629255	0.66072	0.556349
222	118	0.814942	0.768336	0.797599	0.799754	0.746533	0.851891	0.824562	0.875254	0.308861	0.549501	0.541338	0.554113
222	118	0.744914	0.726686	0.742266	0.788523	0.79996	0.580907	0.745569	0.890419	0.69216	0.639728	0.604758	0.598038
223	410	0.197508	0.199242	0.161453	0.237006	0.0976217	0.126747	0.033619	0.125565	0.219584	0.422696	0.149191	0.462863
224	0	0.500652	0.579913	0.560419	0.454647	0.812821	0.787016	0.734115	0.740221	0.403746	0.28242	0.297887	0.300132
225	0	0.327136	0.202206	0.121342	0.256068	0.0182723	0.039587	0.0335064	0.0383818	0.0171424	0.0161203	0.0283476	0.0206611
225	0	0.209145	0.233024	0.202966	0.245809	0.0684228	0.0682257	0.0494158	0.0525178	0.0150796	0.0206248	0.0204899	0.0209948
226	199	0.749428	0.729968	0.687235	0.751391	0.953021	0.93382	0.927711	0.916029	0.668342	0.58109	0.515842	0.515905
226	199	0.765146	0.796	0.775571	0.781536	0.931608	0.959603	0.955879	0.861938	0.328561	0.447967	0.437862	0.316984
227	0	0.539201	0.613109	0.635076	0.599359	0.471134	0.708633	0.453771	0.584561	0.0897432	0.0881782	0.0241695	0.0158572
228	0	0.262035	0.166632	0.173069	0.208419	0.291299	0.177075	0.115151	0.133693	0.436198	0.281506	0.230815	0.443629
229	161	0.878491	0.872225	0.8653	0.87431	0.880723	0.860216	0.805208	0.891872	0.719386	0.762929	0.68184	0.814833
230	527	0.65549	0.689301	0.758435	0.755843	0.910774	0.905857	0.925004	0.912342	0.759104	0.436006	0.583396	0.528345
231	46.8	0.536369	0.309365	0.265554	0.28261	0.51621	0.32659	0.231324	0.494774	0.291494	0.0831086	0.0414226	0.172866
232	0	0.320021	0.386184	0.214374	0.283957	0.11063	0.111555	0.0880011	0.109168	0.336322	0.452411	0.163988	0.213042
233	7.78	0.148522	0.122606	0.115113	0.156075	0.0985518	0.0393727	0.0467939	0.0634927	0.266693	0.38772	0.229558	0.399047
234	2.53	0.705809	0.643988	0.724273	0.706938	0.179988	0.117131	0.199192	0.0865645	0.105501	0.147149	0.316711	0.100054
235	26.3	0.692888	0.613045	0.690049	0.786906	0.349726	0.3726	0.0893454	0.373809	0.335871	0.420069	0.206666	0.326811
236	429	0.289139	0.288638	0.233381	0.340999	0.0974796	0.112518	0.0706368	0.26735	0.0531272	0.201631	0.0751085	0.12217
237	53.1	0.344654	0.490352	0.505136	0.624073	0.149368	0.224417	0.190799	0.251507	0.198794	0.423318	0.440143	0.370393
238	69.8	0.035563	0.0489876	0.028578	0.0631388	0.0233571	0.0147507	0.00611293	0.00942909	0.0159664	0.0416486	0.022405	0.196528
239	0	0.601905	0.583531	0.667348	0.536374	0.351998	0.436125	0.378749	0.330902	0.442738	0.583803	0.545539	0.578632
240	62.4	0.542954	0.517749	0.288428	0.339949	0.637333	0.626149	0.34267	0.309289	0.323539	0.228195	0.390756	0.17229
241	0	0.675335	0.586215	0.469472	0.61764	0.542717	0.722064	0.732436	0.425279	0.29855	0.558153	0.317261	0.324956
241	0	0.748948	0.745627	0.708635	0.804501	0.784095	0.749515	0.851086	0.677668	0.545065	0.174368	0.474162	0.444013
241	0	0.8014	0.809085	0.81686	0.81083	0.891133	0.824364	0.760966	0.90759	0.626962	0.717083	0.707912	0.559548
242	0	0.106545	0.102906	0.101369	0.1774	0.102857	0.250403	0.201075	0.231443	0.32189	0.234227	0.104053	0.152513
242	0	0.252848	0.138181	0.138662	0.113393	0.277018	0.123546	0.332231	0.296423	0.0971128	0.181046	0.166018	0.166073
243	0	0.650948	0.573713	0.632809	0.684387	0.612514	0.206152	0.237731	0.469838	0.287805	0.137828	0.10881	0.260278
244	0	0.585631	0.39806	0.423606	0.253456	0.372744	0.0734649	0.168484	0.0339889	0.0965513	0.168875	0.0549486	0.0942492
245	132	0.747801	0.763072	0.750811	0.818205	0.65803	0.668803	0.431719	0.802906	0.456989	0.262566	0.325688	0.340085
246	0	0.0685935	0.0403977	0.0422594	0.0601337	0.00624034	0.00748634	0.00569047	0.0151605	0.0213055	0.0292576	0.016303	0.0240048
247	32.9	0.130257	0.10283	0.137103	0.655784	0.0677691	0.0501491	0.0621154	0.223185	0.0172486	0.0265772	0.094461	0.594768
248	0	0.330568	0.345341	0.251927	0.591649	0.0280668	0.127635	0.0394576	0.202126	0.0987919	0.0499782	0.0864673	0.39658
248	0	0.373531	0.422228	0.539126	0.745706	0.0738575	0.179978	0.148434	0.220921	0.121287	0.169224	0.193637	0.199648
249	0	0.643878	0.728698	0.756896	0.723988	0.486088	0.765183	0.798224	0.703363	0.505186	0.508667	0.614358	0.821619
250	0	0.625275	0.411044	0.493598	0.683676	0.118544	0.122473	0.0469274	0.203107	0.0263013	0.0640201	0.0273628	0.022181
251	671	0.389772	0.279002	0.476295	0.283338	0.254144	0.418075	0.38138	0.361338	0.242822	0.244984	0.212155	0.354366
251	671	0.312593	0.345626	0.282656	0.367905	0.186528	0.196196	0.248934	0.185343	0.0288554	0.0374176	0.0342472	0.0411184
251	671	0.376774	0.33509	0.458864	0.416955	0.429227	0.351186	0.343797	0.484282	0.0902309	0.0285087	0.115978	0.163781
251	671	0.799919	0.703165	0.764836	0.706279	0.924691	0.858022	0.830053	0.711268	0.586493	0.315968	0.657466	0.502007
251	671	0.79713	0.723392	0.756492	0.669852	0.750444	0.807873	0.78333	0.826527	0.357442	0.528821	0.485229	0.433549
251	671	0.249101	0.600327	0.544737	0.511884	0.554553	0.541871	0.408736	0.544583	0.033933	0.0174526	0.0220231	0.0958777
251	671	0.589338	0.630645	0.707039	0.637709	0.776577	0.907577	0.885456	0.963243	0.25006	0.57768	0.551576	0.444802
251	671	0.819383	0.811275	0.766959	0.788067	0.891788	0.885614	0.700303	0.701195	0.602706	0.541032	0.445718	0.50216
252	162	0.799127	0.80065	0.819431	0.806376	0.765107	0.452154	0.712932	0.729152	0.468851	0.377268	0.490629	0.455962
253	709	0.700595	0.702437	0.751345	0.791025	0.102179	0.102135	0.156515	0.277675	0.188115	0.176243	0.222316	0.343899
254	0	0.784208	0.81713	0.818952	0.774114	0.202251	0.527309	0.456009	0.644202	0.2425	0.276577	0.313227	0.232015
255	195	0.213626	0.366392	0.364755	0.534579	0.258812	0.300779	0.178396	0.503416	0.364759	0.213185	0.477175	0.323846
255	195	0.404693	0.310175	0.204102	0.402985	0.271276	0.19325	0.194318	0.564052	0.158691	0.100896	0.0907996	0.663736
255	195	0.363799	0.322826	0.311249	0.39459	0.359931	0.322233	0.444184	0.700741	0.132262	0.19305	0.166657	0.10508
255	195	0.740564	0.705122	0.703981	0.769877	0.578614	0.529704	0.550853	0.535852	0.25201	0.354171	0.381869	0.277919
255	195	0.615827	0.435397	0.445507	0.582376	0.373147	0.33767	0.293061	0.608834	0.575004	0.295825	0.281759	0.344009
255	195	0.420628	0.259259	0.32899	0.395438	0.44499	0.298097	0.401258	0.498769	0.224661	0.240472	0.207886	0.380068
255	195	0.202318	0.299189	0.236912	0.438378	0.317245	0.314081	0.336499	0.47349	0.365441	0.511665	0.205259	0.254606
256	0	0.485913	0.541696	0.513979	0.623269	0.1561	0.0933251	0.155247	0.194452	0.247319	0.293452	0.159787	0.188884
257	22.8	0.69946	0.704878	0.689145	0.716599	0.332654	0.288311	0.273259	0.389936	0.546498	0.357414	0.360308	0.34988
258	0	0.781954	0.787394	0.803667	0.747134	0.893482	0.914057	0.779014	0.916516	0.629954	0.497761	0.570772	0.535476
259	887	0.33278	0.313439	0.336044	0.281497	0.203708	0.220693	0.159009	0.207485	0.0916384	0.107072	0.0280009	0.0595854
260	555	0.672151	0.590864	0.66588	0.713442	0.138735	0.149891	0.267786	0.269908	0.175476	0.165783	0.118958	0.177174
261	0	0.0204931	0.0178804	0.0255035	0.0522499	0.0150621	0.0108665	0.0089385	0.0353071	0.0221955	0.00671314	0.0086684	0.0382018
262	237	0.412275	0.447164	0.55023	0.62367	0.085369	0.105914	0.142599	0.401986	0.288483	0.234182	0.251084	0.224728
262	237	0.603285	0.554967	0.539903	0.387683	0.475492	0.30009	0.351241	0.150853	0.214326	0.138883	0.227853	0.164229
262	237	0.644642	0.603308	0.483268	0.525985	0.366576	0.40881	0.318953	0.328069	0.354633	0.340575	0.240135	0.254822
262	237	0.733249	0.817309	0.583974	0.512402	0.564502	0.721493	0.448044	0.333968	0.49954	0.539995	0.481209	0.431949
262	237	0.446784	0.396001	0.355231	0.399687	0.340409	0.219457	0.128733	0.174726	0.244427	0.13388	0.211635	0.114116
262	237	0.749373	0.686745	0.749367	0.751729	0.460674	0.399557	0.41614	0.658297	0.132217	0.179722	0.0749806	0.271504
263	0	0.31041	0.447184	0.298493	0.4597	0.136411	0.134195	0.0868594	0.288569	0.253577	0.31867	0.350479	0.247931
264	899	0.548275	0.414104	0.459332	0.339727	0.79593	0.584627	0.743565	0.567216	0.438506	0.25127	0.441781	0.218141
265	1.54	0.208373	0.190367	0.307284	0.178866	0.0294473	0.155518	0.0689877	0.0512574	0.0671341	0.11999	0.126491	0.131713
266	0	0.439038	0.387537	0.409289	0.488998	0.190726	0.127103	0.165149	0.13402	0.187382	0.11229	0.0287149	0.370052
267	186	0.491327	0.602825	0.626411	0.645623	0.262526	0.218779	0.572703	0.401521	0.160957	0.303823	0.387234	0.29299
267	186	0.56691	0.602549	0.662748	0.601916	0.44212	0.361394	0.420378	0.551637	0.449368	0.451017	0.276329	0.434576
267	186	0.52899	0.477933	0.553019	0.735226	0.305231	0.348642	0.327528	0.855911	0.202109	0.15863	0.201485	0.452201
268	10.1	0.337054	0.388816	0.433401	0.325255	0.263142	0.29389	0.336006	0.315086	0.113068	0.113934	0.0977215	0.130171
269	77.6	0.855548	0.865327	0.841688	0.854116	0.746135	0.840996	0.712349	0.853518	0.700132	0.7315	0.775831	0.589064
270	0	0.77864	0.707374	0.674929	0.747074	0.717477	0.392385	0.392652	0.701241	0.526981	0.288778	0.380362	0.45196
271	134	0.430763	0.3863	0.574108	0.600231	0.139193	0.085452	0.0272701	0.391462	0.269665	0.158324	0.29198	0.483161
271	134	0.6088	0.506211	0.551373	0.626648	0.132127	0.0792255	0.0838827	0.175622	0.250588	0.163995	0.131216	0.255336
272	0	0.539524	0.720944	0.741361	0.793427	0.482773	0.46683	0.238265	0.250325	0.616618	0.709278	0.619195	0.640258
273	0	0.510444	0.374065	0.362249	0.552847	0.414564	0.106108	0.295092	0.354712	0.0673831	0.0066727	0.106457	0.0502463
274	0	0.280095	0.367043	0.239556	0.153177	0.0951232	0.0502376	0.0919107	0.0289267	0.254559	0.142836	0.116536	0.148259
275	0	0.4814	0.352382	0.504335	0.310104	0.466809	0.214131	0.553415	0.565408	0.690792	0.378272	0.287384	0.286485
276	0	0.457914	0.496364	0.374754	0.383111	0.309772	0.272452	0.248847	0.070627	0.116321	0.334101	0.115528	0.0553471
277	178	0.493028	0.37051	0.451126	0.475149	0.0699339	0.0475335	0.0606999	0.175093	0.177587	0.0960636	0.0702355	0.339334
277	178	0.263405	0.289246	0.209709	0.479944	0.0663106	0.0172925	0.056087	0.234889	0.0254818	0.0142675	0.0159643	0.254824
277	178	0.292531	0.51379	0.531689	0.496173	0.0405479	0.078804	0.0605322	0.0786966	0.0968122	0.0582355	0.0607825	0.065575
277	178	0.268691	0.305257	0.368988	0.307345	0.00690219	0.0268981	0.00917159	0.03716	0.00602523	0.00561961	0.00960911	0.00722709
277	178	0.287654	0.40266	0.364115	0.155932	0.0580561	0.00839491	0.0137436	0.00682165	0.0104318	0.0062286	0.0103074	0.0127373
277	178	0.257881	0.200523	0.280572	0.199735	0.00416975	0.0524574	0.019889	0.00352297	0.0204098	0.0102516	0.0115881	0.0271098
277	178	0.3494	0.266909	0.217312	0.108904	0.0435885	0.0292653	0.0406415	0.050912	0.0110544	0.0182761	0.0178397	0.0194137
277	178	0.231546	0.252927	0.260691	0.410588	0.0890747	0.0434086	0.0713264	0.023333	0.0478072	0.0379928	0.0440329	0.0975296
278	104	0.196835	0.130645	0.220803	0.218058	0.069883	0.111269	0.125394	0.059254	0.0557886	0.112328	0.0510803	0.173626
279	316	0.636564	0.598785	0.667196	0.632637	0.713235	0.470333	0.268386	0.763526	0.561849	0.539927	0.460526	0.223766
280	0	0.115916	0.142897	0.132285	0.153761	0.0574709	0.0538012	0.0961932	0.122919	0.505554	0.240248	0.163515	0.0841882
281	0	0.361574	0.332074	0.336991	0.468524	0.0480199	0.128553	0.0588385	0.171468	0.154722	0.239038	0.104277	0.337039
281	0	0.496995	0.469138	0.424362	0.532575	0.232059	0.0534221	0.151937	0.133699	0.151833	0.117188	0.102631	0.311629
281	0	0.628585	0.633193	0.654582	0.67096	0.503071	0.385631	0.32027	0.485412	0.438867	0.499787	0.378147	0.799255
282	4.37	0.469005	0.543839	0.484646	0.546504	0.0344718	0.089872	0.0604441	0.05311	0.137453	0.195604	0.142625	0.141239
282	4.37	0.400271	0.535453	0.487035	0.419099	0.269475	0.173556	0.16255	0.232497	0.263353	0.350474	0.33091	0.48314
283	550	0.707305	0.712296	0.722616	0.757709	0.785166	0.841724	0.867925	0.841985	0.701298	0.623094	0.686986	0.634487
284	502	0.674257	0.629812	0.477151	0.541564	0.537285	0.481333	0.34818	0.271349	0.41847	0.217452	0.441635	0.333224
285	0	0.728994	0.847297	0.847971	0.809909	0.378341	0.589406	0.732418	0.816152	0.328236	0.546408	0.230072	0.50489
286	421	0.605709	0.618535	0.598141	0.678229	0.202152	0.280379	0.309744	0.786706	0.388099	0.328666	0.282765	0.455838
287	463	0.696308	0.733763	0.736877	0.77003	0.506129	0.705579	0.725404	0.774821	0.366407	0.318247	0.587689	0.498693
287	463	0.733852	0.725096	0.745213	0.687344	0.78796	0.758315	0.864643	0.770478	0.474803	0.352636	0.40018	0.496383
288	201	0.483658	0.477881	0.443329	0.52019	0.0816444	0.0599919	0.0497947	0.199896	0.20623	0.0830572	0.0841314	0.167993
288	201	0.595718	0.739348	0.656026	0.688611	0.545776	0.489547	0.421706	0.704961	0.257215	0.388577	0.107874	0.275786
289	0	0.270785	0.247252	0.404317	0.326743	0.0348611	0.0337054	0.064511	0.0386518	0.0916828	0.110513	0.160281	0.0460357
290	9.91	0.679281	0.69658	0.475054	0.516743	0.728586	0.545687	0.489974	0.492794	0.587775	0.519105	0.84994	0.443629
291	9.54	0.327898	0.39793	0.420088	0.59493	0.10341	0.0655484	0.114493	0.635196	0.215421	0.176405	0.0829447	0.130343
292	201	0.431967	0.438908	0.498286	0.446594	0.387255	0.524854	0.400456	0.446117	0.118972	0.192408	0.149352	0.445766
293	194	0.484313	0.555767	0.471671	0.497053	0.264903	0.429934	0.424734	0.409011	0.366027	0.518135	0.469874	0.432491
294	0	0.362793	0.135877	0.378778	0.241452	0.800525	0.344635	0.460683	0.344086	0.336699	0.233062	0.516305	0.318509
294	0	0.242139	0.401595	0.417943	0.35481	0.266064	0.361657	0.449975	0.387773	0.578699	0.723908	0.819549	0.600924
294	0	0.599983	0.258419	0.343844	0.42251	0.776872	0.397028	0.47085	0.376011	0.126291	0.162498	0.381608	0.388238
294	0	0.38248	0.503559	0.339467	0.650571	0.485009	0.695679	0.361384	0.582009	0.415031	0.606422	0.558105	0.637405
294	0	0.554243	0.276231	0.237194	0.272174	0.314025	0.188914	0.156701	0.266708	0.303147	0.121534	0.097595	0.274568
294	0	0.373498	0.327929	0.192159	0.402634	0.473993	0.143372	0.311115	0.170504	0.570111	0.398207	0.265734	0.456163
295	40.9	0.326063	0.34332	0.402228	0.37001	0.0787157	0.168787	0.123014	0.212062	0.161527	0.495604	0.399101	0.259351
296	12.4	0.795367	0.754956	0.785565	0.792324	0.647707	0.314054	0.563038	0.513913	0.662962	0.599244	0.733365	0.491345
297	0	0.11568	0.259804	0.10893	0.200965	0.170729	0.126391	0.0701001	0.117151	0.316239	0.240393	0.148725	0.474354
297	0	0.0721804	0.0657513	0.0468016	0.0811014	0.0587572	0.0554495	0.0541315	0.137491	0.288419	0.156737	0.0920146	0.155014
297	0	0.259965	0.243181	0.13714	0.205239	0.147617	0.243745	0.156329	0.318558	0.388596	0.171051	0.289895	0.275263
298	0	0.68072	0.671849	0.683369	0.709209	0.366669	0.529384	0.474669	0.58531	0.527622	0.577176	0.613189	0.491558
299	0	0.567481	0.426666	0.41018	0.38874	0.0744706	0.0481537	0.063026	0.186314	0.139361	0.0917484	0.138511	0.2779
300	11.1	0.199886	0.215133	0.206232	0.196628	0.0400245	0.0670383	0.0321595	0.0623066	0.0680563	0.0501614	0.023304	0.0606208
301	0	0.638698	0.705943	0.748105	0.657766	0.561048	0.377894	0.814231	0.463713	0.313241	0.33116	0.328709	0.369258
302	17.9	0.328444	0.278413	0.456787	0.551171	0.331297	0.253227	0.730949	0.647075	0.14746	0.329622	0.333846	0.517744
303	144	0.577594	0.708373	0.705891	0.749714	0.405211	0.276061	0.256727	0.328285	0.460775	0.38105	0.230813	0.155002
304	0	0.356214	0.488531	0.468517	0.538298	0.248028	0.0187314	0.114084	0.0383763	0.0435544	0.0103011	0.0372336	0.0280091
305	0	0.539104	0.677826	0.558213	0.659176	0.248353	0.323482	0.251078	0.410514	0.315242	0.430516	0.197037	0.309833
306	110	0.662327	0.616225	0.722585	0.698564	0.521596	0.17389	0.218351	0.494956	0.617464	0.480321	0.558393	0.427479
307	107	0.450134	0.494106	0.528361	0.573867	0.210335	0.313214	0.337368	0.408296	0.0659032	0.29503	0.241663	0.110404
308	0	0.295651	0.150625	0.114317	0.330268	0.0286352	0.068919	0.0087007	0.0913568	0.0778656	0.0464621	0.0410006	0.0904611
309	743	0.725187	0.81414	0.728631	0.769943	0.918191	0.904941	0.763585	0.906536	0.681064	0.679467	0.416655	0.765171
309	743	0.802399	0.832228	0.836358	0.889585	0.872381	0.90174	0.904992	0.903501	0.721459	0.754154	0.673512	0.801699
310	0	0.866445	0.851591	0.838798	0.816501	0.961962	0.960173	0.956143	0.937372	0.629334	0.722234	0.575303	0.599616
311	0	0.182034	0.126891	0.184021	0.26553	0.277135	0.174463	0.324695	0.2485	0.179691	0.157755	0.129213	0.280201
312	2.79	0.731464	0.693859	0.736684	0.71745	0.417619	0.413214	0.538106	0.652312	0.719629	0.763152	0.73137	0.701317
313	0	0.213824	0.340465	0.20182	0.314044	0.128552	0.25019	0.148382	0.123398	0.488692	0.796434	0.47044	0.61556
313	0	0.448797	0.445536	0.451235	0.556787	0.379267	0.289696	0.18017	0.235385	0.439412	0.301866	0.299187	0.567584
314	0	0.57087	0.576698	0.52798	0.506384	0.181745	0.377074	0.348029	0.490731	0.131665	0.0575223	0.0929656	0.0501561
315	16.3	0.658846	0.347837	0.559501	0.579006	0.358592	0.505888	0.382845	0.324356	0.3611	0.394641	0.1228	0.357362
316	119	0.176842	0.27171	0.178806	0.359706	0.0720212	0.104483	0.081894	0.158401	0.207421	0.206542	0.161921	0.148677
316	119	0.341511	0.142145	0.204779	0.341001	0.388846	0.0813684	0.102629	0.200835	0.0982261	0.0849297	0.213861	0.182353
317	277	0.177142	0.148443	0.233949	0.203367	0.0608408	0.15502	0.0897826	0.0743541	0.262159	0.263951	0.0935814	0.32692
318	0	0.195976	0.13086	0.215431	0.316271	0.0496193	0.110265	0.0457976	0.0938176	0.277132	0.106825	0.0930137	0.465967
319	71.6	0.792054	0.817088	0.838561	0.860049	0.828077	0.743583	0.599924	0.768897	0.391461	0.35254	0.399164	0.341434
320	35	0.577529	0.609312	0.452703	0.660692	0.734171	0.685561	0.315487	0.648654	0.355823	0.470064	0.27612	0.484186
321	36.4	0.727966	0.748074	0.766507	0.724463	0.653672	0.674379	0.714999	0.713283	0.427472	0.482537	0.391503	0.260715
322	17.1	0.315296	0.275934	0.286918	0.292919	0.148813	0.0933267	0.123528	0.0869621	0.0220156	0.0164945	0.0257537	0.0378301
322	17.1	0.440393	0.467531	0.463156	0.430634	0.19985	0.144745	0.153216	0.0947651	0.042911	0.0400029	0.023713	0.0429144
322	17.1	0.391505	0.504045	0.53945	0.503686	0.217723	0.127313	0.0589711	0.131838	0.0716195	0.026528	0.0135435	0.0560869
322	17.1	0.542877	0.527029	0.458309	0.546536	0.0751867	0.141274	0.124052	0.202708	0.022226	0.0384192	0.011662	0.0644841
322	17.1	0.45392	0.54607	0.420987	0.42487	0.451532	0.37876	0.3178	0.194683	0.499264	0.403316	0.0607604	0.285331
323	0	0.586017	0.790101	0.828602	0.695075	0.447305	0.479493	0.798449	0.21977	0.387924	0.361754	0.519136	0.294097
324	17.1	0.398154	0.418199	0.447726	0.264035	0.321683	0.42166	0.335909	0.41003	0.279559	0.0772543	0.190713	0.214378
325	11.9	0.558539	0.468562	0.513225	0.513316	0.12463	0.126176	0.124372	0.0783448	0.407108	0.46943	0.357043	0.401383
326	0	0.327076	0.255359	0.186552	0.321087	0.155979	0.221061	0.0495686	0.224755	0.0994373	0.0811916	0.0301341	0.0394615
326	0	0.199795	0.22729	0.15834	0.383981	0.219895	0.16819	0.0966695	0.430633	0.239136	0.141954	0.0790505	0.161649
326	0	0.218879	0.190352	0.203825	0.188339	0.113115	0.0588456	0.0284317	0.0887579	0.0507743	0.0108952	0.0289226	0.0357843
327	0	0.158092	0.154965	0.0596717	0.119507	0.0815635	0.0455118	0.00783132	0.0309994	0.171651	0.441763	0.108134	0.0924587
328	997	0.271256	0.490759	0.61916	0.418128	0.274879	0.610974	0.548801	0.610843	0.445057	0.444642	0.72085	0.525485
328	997	0.531229	0.410277	0.595395	0.475251	0.741742	0.540924	0.460272	0.554987	0.22871	0.0567164	0.036409	0.196674
328	997	0.133429	0.289065	0.152734	0.491386	0.512883	0.605562	0.590519	0.85935	0.139872	0.251518	0.130384	0.404388
328	997	0.574172	0.639086	0.591134	0.783444	0.846818	0.886188	0.934452	0.962194	0.319806	0.203242	0.158589	0.622914
329	63.3	0.619652	0.67424	0.721737	0.693281	0.490537	0.393465	0.40069	0.705618	0.573481	0.617231	0.528796	0.609492
330	0	0.226182	0.393785	0.332581	0.488279	0.0759355	0.0983861	0.0996965	0.112323	0.117198	0.0661587	0.0356395	0.0839595
331	41.8	0.431933	0.383507	0.427649	0.460268	0.234322	0.101323	0.104393	0.351271	0.152027	0.247715	0.266087	0.309811
331	41.8	0.380136	0.298862	0.274413	0.327102	0.0363533	0.0117908	0.0200505	0.0251157	0.0314969	0.0671322	0.136094	0.00992506
332	0	0.235966	0.22172	0.266771	0.27814	0.242446	0.212232	0.392289	0.13919	0.423377	0.526566	0.532307	0.503673
333	9.04	0.289465	0.188953	0.206307	0.263018	0.474539	0.389574	0.357513	0.286023	0.500837	0.573353	0.208308	0.587462
333	9.04	0.168897	0.158559	0.239096	0.241796	0.621473	0.475598	0.528081	0.567599	0.252547	0.178197	0.234639	0.287921
333	9.04	0.314441	0.334459	0.342358	0.379851	0.621871	0.750417	0.697227	0.770896	0.617499	0.618118	0.188974	0.397709
334	10.3	0.419212	0.441408	0.366504	0.407382	0.144632	0.224615	0.283574	0.0952521	0.102534	0.152751	0.110664	0.023855
335	0	0.425903	0.349308	0.387721	0.319461	0.343402	0.282206	0.297582	0.196423	0.366837	0.547763	0.248727	0.355161
336	0	0.727299	0.726992	0.678354	0.661715	0.287165	0.226458	0.376878	0.392008	0.397389	0.25086	0.213681	0.392011
336	0	0.627031	0.549727	0.5507	0.654767	0.485358	0.201566	0.258779	0.391165	0.0873657	0.128047	0.172667	0.18848
337	0	0.706805	0.666832	0.690498	0.723555	0.211471	0.314453	0.245637	0.533569	0.303717	0.206191	0.338536	0.549013
338	237	0.871383	0.904184	0.895561	0.84694	0.72743	0.789377	0.843791	0.708697	0.496828	0.602853	0.644851	0.603612
339	682	0.653292	0.593671	0.575246	0.534754	0.309103	0.327183	0.382353	0.213146	0.238066	0.174374	0.2121	0.083468
339	682	0.113486	0.145543	0.0899502	0.118469	0.0439556	0.0628079	0.0444228	0.0362243	0.0288145	0.0282793	0.044969	0.035571
340	262	0.600061	0.737631	0.69869	0.696073	0.372342	0.203361	0.280488	0.321755	0.467709	0.278239	0.477898	0.453398
340	262	0.626597	0.657954	0.717837	0.715502	0.156306	0.407859	0.122157	0.79648	0.310688	0.437782	0.239867	0.624485
341	0	0.451221	0.242083	0.408488	0.255728	0.160659	0.0627366	0.161299	0.213558	0.461018	0.0928752	0.10567	0.163294
342	42.3	0.472876	0.434759	0.558882	0.549938	0.456699	0.413945	0.458344	0.743768	0.212324	0.203284	0.197509	0.398181
343	0	0.876971	0.856453	0.853797	0.853658	0.705831	0.579993	0.774109	0.705124	0.471402	0.522605	0.495137	0.49127
343	0	0.824153	0.820256	0.828477	0.851236	0.784695	0.78013	0.794539	0.79305	0.435232	0.432534	0.4399	0.491439
343	0	0.857285	0.817749	0.854365	0.82439	0.792652	0.725608	0.714694	0.919973	0.496806	0.452095	0.562009	0.634582
343	0	0.834069	0.879726	0.850884	0.825154	0.653425	0.553978	0.717063	0.87673	0.439822	0.549945	0.649078	0.553136
343	0	0.828665	0.83759	0.788379	0.857732	0.884615	0.907368	0.853141	0.883865	0.527015	0.149826	0.532205	0.434251
344	0	0.384866	0.41246	0.311256	0.493478	0.0681267	0.112752	0.0656317	0.115281	0.02203	0.0486612	0.0209548	0.0396313
344	0	0.464752	0.299464	0.514817	0.258209	0.151496	0.053701	0.0429544	0.218342	0.0247844	0.0701935	0.111228	0.361139
345	27.9	0.420891	0.40545	0.43942	0.481809	0.315275	0.300611	0.440813	0.245371	0.387679	0.231659	0.216684	0.457762
346	225	0.59176	0.662572	0.609312	0.559107	0.565318	0.473891	0.551971	0.700826	0.468422	0.558054	0.622808	0.517955
346	225	0.720084	0.658286	0.695754	0.737138	0.621865	0.48513	0.481819	0.912029	0.728697	0.549524	0.332177	0.789048
346	225	0.720264	0.600502	0.718872	0.722462	0.730935	0.573944	0.586732	0.625831	0.71409	0.330479	0.745144	0.31785
346	225	0.699412	0.653628	0.689495	0.731254	0.667966	0.665733	0.52521	0.727466	0.505081	0.624715	0.465556	0.37858
346	225	0.62529	0.47208	0.540697	0.72211	0.379649	0.608608	0.283989	0.489542	0.192758	0.489577	0.406673	0.323427
347	0	0.469068	0.381487	0.305008	0.52079	0.1305	0.127051	0.101166	0.224781	0.682238	0.713014	0.576944	0.569367
347	0	0.58264	0.319835	0.416949	0.437954	0.471037	0.259603	0.159103	0.132776	0.692519	0.739414	0.689605	0.483626
347	0	0.336163	0.21231	0.428501	0.427215	0.0227077	0.0334324	0.0435623	0.0718079	0.42484	0.56232	0.551934	0.556641
347	0	0.733243	0.749004	0.775797	0.814911	0.892495	0.902962	0.909644	0.930951	0.794914	0.828884	0.83381	0.919905
347	0	0.467619	0.451569	0.401212	0.475361	0.387821	0.234075	0.290547	0.514386	0.747996	0.60597	0.636079	0.604728
347	0	0.52201	0.475544	0.447703	0.487886	0.542296	0.513273	0.457638	0.376474	0.557658	0.374676	0.569182	0.611522
347	0	0.497875	0.322928	0.341206	0.425237	0.242775	0.227008	0.185408	0.275193	0.590849	0.549293	0.741545	0.650055
347	0	0.772064	0.737351	0.763592	0.718083	0.25919	0.398703	0.280277	0.393279	0.75476	0.720064	0.645529	0.71427
347	0	0.494075	0.281971	0.441857	0.374036	0.168905	0.234302	0.251935	0.129286	0.675907	0.548995	0.563709	0.545182
347	0	0.214612	0.161085	0.222452	0.151764	0.368189	0.129116	0.109178	0.19314	0.60251	0.27335	0.599358	0.481956
347	0	0.74937	0.733016	0.70067	0.657322	0.252086	0.173225	0.377117	0.269484	0.816906	0.784322	0.738291	0.709252
347	0	0.429173	0.544754	0.609899	0.492776	0.457117	0.489338	0.690632	0.374907	0.740183	0.776329	0.712199	0.484568
347	0	0.528563	0.423765	0.433592	0.419943	0.0472981	0.0469175	0.0378049	0.0296179	0.714078	0.773477	0.706716	0.742791
347	0	0.56475	0.638009	0.643251	0.510887	0.0388278	0.411797	0.11388	0.0620691	0.81714	0.785016	0.754804	0.841439
347	0	0.42995	0.420517	0.466737	0.509417	0.0916174	0.0487122	0.0647674	0.251116	0.626688	0.525965	0.634239	0.323129
347	0	0.510965	0.476315	0.466138	0.339268	0.583361	0.521821	0.631068	0.76346	0.658172	0.672495	0.678898	0.434623
347	0	0.469799	0.560558	0.557609	0.544196	0.493166	0.469726	0.481829	0.489284	0.632743	0.595067	0.651078	0.532304
347	0	0.340139	0.309187	0.326538	0.347874	0.609255	0.498681	0.350712	0.441589	0.552986	0.687326	0.49488	0.638512
347	0	0.467531	0.579745	0.274409	0.278009	0.0374933	0.089224	0.0636977	0.313625	0.541363	0.651635	0.217017	0.612512
347	0	0.410391	0.359233	0.321693	0.323569	0.398016	0.40304	0.337308	0.417246	0.382918	0.454435	0.411561	0.315616
347	0	0.133886	0.0550284	0.100037	0.191663	0.0643026	0.0253029	0.0424144	0.112264	0.453096	0.514895	0.406118	0.542327
347	0	0.216664	0.294357	0.177224	0.341998	0.292541	0.452799	0.203129	0.543755	0.620351	0.701334	0.618831	0.705234
347	0	0.166681	0.169075	0.208132	0.293514	0.68494	0.647881	0.764817	0.863369	0.596148	0.500652	0.565641	0.596739
348	0	0.259697	0.3243	0.340761	0.38874	0.204957	0.186585	0.396564	0.31043	0.204668	0.228752	0.168896	0.0732879
349	39.1	0.384465	0.317986	0.215451	0.321839	0.289469	0.27618	0.273932	0.359742	0.0232715	0.113716	0.126272	0.204194
349	39.1	0.322668	0.43177	0.389624	0.455525	0.489691	0.401286	0.313784	0.639738	0.577171	0.674837	0.251898	0.22106
350	0	0.453461	0.571818	0.454148	0.524232	0.316584	0.157748	0.119086	0.62732	0.489963	0.116055	0.166769	0.235118
351	178	0.654828	0.661179	0.621478	0.623998	0.816684	0.80206	0.753919	0.860559	0.418807	0.44452	0.454641	0.499422
351	178	0.575547	0.675519	0.581151	0.548307	0.812076	0.775376	0.795231	0.869246	0.496864	0.23352	0.368796	0.462388
352	0	0.119027	0.184537	0.254714	0.154564	0.101939	0.019329	0.0331572	0.0808461	0.0162283	0.0317475	0.0119798	0.02023
353	92.3	0.157045	0.135582	0.139971	0.162561	0.0411123	0.0248665	0.0334488	0.0445264	0.115961	0.0395788	0.0285873	0.0693947
354	0	0.117473	0.157168	0.0730861	0.412099	0.119467	0.201311	0.0506341	0.27487	0.189478	0.0888369	0.0523912	0.0864202
355	50.6	0.407472	0.453401	0.343059	0.357506	0.301689	0.4874	0.364925	0.270861	0.34437	0.207994	0.315669	0.161746
356	89.4	0.649835	0.518896	0.516224	0.624201	0.659957	0.58257	0.339099	0.631841	0.320066	0.447199	0.254788	0.360453
357	1856	0.683531	0.747467	0.711971	0.790212	0.19875	0.207577	0.13212	0.582996	0.463303	0.471855	0.348124	0.492376
358	648	0.710546	0.596201	0.700476	0.638592	0.37021	0.439214	0.63449	0.346548	0.346994	0.528585	0.267783	0.614935
359	0	0.29767	0.175013	0.253816	0.237825	0.232087	0.166821	0.143655	0.153424	0.229719	0.169641	0.177935	0.397755
360	11.7	0.633436	0.52203	0.423237	0.616276	0.82678	0.721156	0.625169	0.768264	0.469275	0.147426	0.428933	0.367387
361	0	0.557168	0.529583	0.498832	0.599147	0.213246	0.259237	0.216934	0.520193	0.443892	0.327608	0.486667	0.53637
362	0	0.306921	0.180856	0.13566	0.231887	0.209276	0.0745246	0.1221	0.156867	0.473239	0.404914	0.194081	0.42545
362	0	0.165729	0.20659	0.218641	0.238202	0.149449	0.28926	0.401507	0.576724	0.103035	0.0764553	0.0747567	0.0585328
362	0	0.22757	0.164374	0.255334	0.158795	0.182236	0.173445	0.368883	0.16611	0.0283381	0.303222	0.0853924	0.298296
362	0	0.207587	0.275001	0.132415	0.174857	0.147523	0.162867	0.184658	0.159541	0.296625	0.290877	0.207286	0.527895
362	0	0.272623	0.195154	0.139764	0.319795	0.236678	0.39133	0.246739	0.483358	0.188095	0.170337	0.0709694	0.252504
362	0	0.330977	0.211707	0.235681	0.37255	0.544807	0.298956	0.238011	0.666627	0.0380134	0.296419	0.561008	0.1423
363	0	0.341713	0.330718	0.546069	0.656894	0.0452022	0.050038	0.0462167	0.388004	0.0813629	0.0481152	0.0747192	0.361623
364	0	0.147744	0.1239	0.129225	0.140667	0.0660635	0.0600506	0.0266076	0.117209	0.141797	0.145737	0.176008	0.425832
364	0	0.21871	0.317912	0.269254	0.202328	0.154214	0.133305	0.203908	0.171155	0.51014	0.154276	0.160651	0.306596
365	0	0.262011	0.352019	0.332576	0.523989	0.0142766	0.702738	0.0335689	0.724171	0.0795707	0.240797	0.176503	0.304249
366	476	0.699653	0.739968	0.696598	0.584126	0.755409	0.672508	0.792993	0.829525	0.294062	0.32296	0.63762	0.500694
366	476	0.772271	0.726683	0.791256	0.439708	0.682881	0.720446	0.675996	0.806874	0.543796	0.422668	0.413496	0.410268
366	476	0.790337	0.779895	0.831322	0.81708	0.514074	0.50043	0.533326	0.494193	0.313806	0.341765	0.382988	0.462808
366	476	0.657668	0.662525	0.679891	0.700577	0.806809	0.848034	0.609367	0.553635	0.481606	0.508995	0.405005	0.340818
366	476	0.661909	0.595918	0.56659	0.544609	0.766924	0.799588	0.716891	0.729632	0.365591	0.446087	0.553687	0.298906
366	476	0.45282	0.341427	0.491675	0.25122	0.829302	0.778456	0.745891	0.555544	0.10097	0.0498281	0.0235344	0.14501
366	476	0.738387	0.717985	0.765084	0.724723	0.745434	0.672945	0.697986	0.713959	0.349991	0.273706	0.378454	0.237144
367	5.15	0.298991	0.289067	0.413191	0.46224	0.132112	0.227911	0.0865132	0.232445	0.53173	0.297151	0.227379	0.284189
368	0	0.331986	0.423329	0.385414	0.438809	0.541847	0.653333	0.543199	0.701346	0.444699	0.846305	0.563602	0.450963
369	0	0.109048	0.109312	0.049988	0.080859	0.0483071	0.0647402	0.0125829	0.0413649	0.528596	0.30679	0.292329	0.214856
370	0	0.089559	0.111962	0.108879	0.131298	0.252512	0.230326	0.201235	0.353836	0.0172661	0.00886359	0.00776549	0.0290522
371	2587	0.589045	0.744116	0.573143	0.608231	0.542856	0.575158	0.505809	0.533909	0.495396	0.596931	0.51332	0.595572
372	31.7	0.39199	0.504194	0.528191	0.675633	0.099245	0.335824	0.282642	0.438694	0.0707027	0.283668	0.151403	0.180402
372	31.7	0.503146	0.589153	0.431446	0.554378	0.0275323	0.0475749	0.0458364	0.0911357	0.0793081	0.082594	0.0351113	0.0224978
372	31.7	0.553937	0.531568	0.51249	0.681515	0.143513	0.178865	0.14345	0.26643	0.0575359	0.0970768	0.1697	0.224483
373	1124	0.828711	0.804426	0.821425	0.831683	0.94348	0.952506	0.955422	0.939341	0.649989	0.746563	0.773544	0.708249
373	1124	0.792978	0.757406	0.820467	0.749837	0.92901	0.951756	0.963699	0.95149	0.720657	0.671686	0.887827	0.746118
373	1124	0.800444	0.79095	0.823177	0.770467	0.955326	0.956313	0.954362	0.943339	0.712316	0.598174	0.713039	0.759069
374	3.42	0.635024	0.642329	0.689043	0.663568	0.212944	0.2569	0.280217	0.373616	0.0653382	0.11186	0.139936	0.254147
374	3.42	0.477747	0.481373	0.482713	0.469076	0.298755	0.235476	0.165676	0.410321	0.111569	0.11438	0.137597	0.507422
374	3.42	0.508528	0.679334	0.544243	0.582157	0.265572	0.474887	0.235143	0.430404	0.0581716	0.148421	0.259014	0.325525
374	3.42	0.531905	0.545775	0.560067	0.581859	0.319081	0.205543	0.194836	0.260585	0.169596	0.155753	0.0846499	0.300866
374	3.42	0.514436	0.504976	0.533398	0.671838	0.254183	0.128805	0.147217	0.324508	0.0791595	0.090963	0.163085	0.359985
375	0	0.676937	0.579632	0.630555	0.461789	0.342116	0.252919	0.601835	0.245028	0.256415	0.452843	0.373222	0.327512
376	0	0.479498	0.342962	0.356634	0.204254	0.278597	0.215212	0.115691	0.112091	0.637176	0.518213	0.366861	0.224325
377	17.3	0.328845	0.464006	0.416382	0.376018	0.115649	0.0668587	0.0333764	0.0345519	0.200916	0.111342	0.215551	0.37663
378	0	0.361222	0.604194	0.552789	0.553249	0.0710087	0.187107	0.0415538	0.117081	0.0329043	0.109995	0.075009	0.135965
378	0	0.39483	0.389808	0.420901	0.287784	0.129856	0.199975	0.11819	0.224211	0.101717	0.147137	0.0480079	0.193973
378	0	0.230188	0.198332	0.226436	0.237789	0.0259852	0.0163728	0.012097	0.0145838	0.00487378	0.00504975	0.00505241	0.00457187
379	0	0.176773	0.359647	0.216937	0.410521	0.0429992	0.131083	0.123003	0.29852	0.0189139	0.101511	0.0158645	0.285254
379	0	0.412609	0.253142	0.309825	0.344171	0.0601499	0.0427885	0.0179967	0.0730971	0.0844386	0.0748818	0.0260722	0.045059
379	0	0.348674	0.15681	0.240384	0.211413	0.234966	0.0940465	0.124989	0.136226	0.18152	0.126992	0.106755	0.145933
379	0	0.241291	0.235883	0.142361	0.221448	0.0289266	0.0663087	0.0129088	0.0256775	0.0594116	0.0124166	0.0132979	0.0422425
380	0	0.327307	0.317501	0.331941	0.295466	0.191906	0.184583	0.243854	0.216085	0.156565	0.13899	0.139528	0.268526
381	6.37	0.641496	0.624801	0.602149	0.626052	0.117249	0.207307	0.538042	0.686297	0.0849909	0.0828225	0.267705	0.139621
382	0	0.580744	0.602934	0.642461	0.730032	0.388229	0.12752	0.521617	0.520719	0.371952	0.0317632	0.107548	0.170255
383	22.4	0.436485	0.521546	0.481761	0.503219	0.291528	0.210227	0.257605	0.628993	0.223354	0.136627	0.155452	0.252345
384	1750	0.62077	0.658347	0.558334	0.596493	0.745808	0.715362	0.793115	0.857901	0.753962	0.390333	0.526214	0.685973
385	11.5	0.636562	0.706726	0.753016	0.710239	0.615773	0.6948	0.665448	0.534387	0.423772	0.571802	0.525348	0.44678
386	85.1	0.570021	0.674885	0.658212	0.57108	0.246963	0.382459	0.429792	0.417165	0.164758	0.289301	0.216702	0.0905967
387	18.4	0.52301	0.443429	0.540833	0.571191	0.372742	0.210545	0.264268	0.320714	0.027723	0.0131351	0.0234413	0.0531811
388	12.7	0.592591	0.682409	0.676014	0.743981	0.641807	0.326352	0.277755	0.335517	0.116408	0.164392	0.151787	0.256418
389	501	0.708181	0.766971	0.725871	0.723579	0.603034	0.763686	0.871569	0.820014	0.88127	0.521475	0.78993	0.914822
390	0	0.0953979	0.0542184	0.059016	0.109067	0.045687	0.0444042	0.12427	0.0690883	0.0297824	0.0339807	0.182563	0.225704
391	428	0.802247	0.72966	0.742074	0.786021	0.936091	0.801162	0.784434	0.936523	0.698046	0.661342	0.686417	0.492122
391	428	0.817244	0.808428	0.784085	0.788581	0.910991	0.921355	0.947066	0.782127	0.703827	0.676592	0.539737	0.673824
391	428	0.761181	0.751734	0.720041	0.713394	0.934276	0.951276	0.944772	0.904182	0.678766	0.632304	0.611135	0.681027
391	428	0.695367	0.695727	0.687311	0.79318	0.940892	0.923997	0.917486	0.95255	0.716437	0.49965	0.726925	0.623258
392	658	0.551059	0.601307	0.515513	0.639159	0.459935	0.512777	0.28205	0.271771	0.348866	0.151316	0.126394	0.377618
392	658	0.779018	0.732321	0.773665	0.779765	0.853024	0.804889	0.850591	0.837443	0.324927	0.35584	0.370933	0.35275
392	658	0.760916	0.709489	0.705548	0.761883	0.846995	0.738919	0.665609	0.823973	0.518242	0.473142	0.20914	0.576176
392	658	0.650429	0.705816	0.67561	0.633212	0.678426	0.870745	0.77135	0.609833	0.414504	0.558197	0.506752	0.420965
392	658	0.781488	0.681258	0.698584	0.663854	0.867738	0.778265	0.740304	0.667652	0.490383	0.428631	0.440685	0.329788
392	658	0.670033	0.632833	0.640975	0.6648	0.307291	0.389765	0.334239	0.298141	0.198592	0.249783	0.169732	0.312347
393	0	0.458813	0.451729	0.550795	0.513015	0.173856	0.164505	0.0799273	0.0873822	0.0356289	0.0163491	0.0156718	0.0236159
394	147	0.400413	0.452477	0.606646	0.475557	0.329121	0.225817	0.308266	0.330851	0.444501	0.113213	0.0826994	0.531958
394	147	0.591852	0.573106	0.6703	0.665809	0.645764	0.362718	0.442664	0.482629	0.121576	0.220616	0.146025	0.132489
395	148	0.416523	0.317679	0.248242	0.237899	0.597423	0.362092	0.199398	0.324906	0.347256	0.112015	0.101386	0.217268
396	0	0.706275	0.673856	0.648899	0.769813	0.87191	0.553303	0.556293	0.816101	0.668924	0.471635	0.671802	0.49819
396	0	0.70445	0.719452	0.534773	0.78102	0.409905	0.447702	0.533403	0.630692	0.447082	0.235876	0.4756	0.582969
396	0	0.811844	0.74884	0.756401	0.659416	0.777179	0.49986	0.719817	0.806167	0.528234	0.48708	0.568028	0.364967
396	0	0.79966	0.823904	0.587278	0.601406	0.858007	0.769535	0.592111	0.51281	0.544452	0.55868	0.579698	0.606752
397	7.67	0.458162	0.517542	0.531259	0.40899	0.195196	0.232584	0.171864	0.312484	0.298464	0.274839	0.151328	0.461059
398	0	0.25002	0.302944	0.398322	0.319153	0.147392	0.0442587	0.0410891	0.141235	0.22127	0.157043	0.179014	0.0936049
398	0	0.437413	0.402755	0.392421	0.439493	0.227446	0.185884	0.0820901	0.308312	0.537692	0.45442	0.491006	0.358398
399	0	0.511468	0.714927	0.601046	0.470658	0.233062	0.366843	0.0602309	0.108864	0.302612	0.225528	0.186	0.517517
400	0	0.0696738	0.0740125	0.0720742	0.108126	0.0511424	0.0341277	0.00792567	0.0235633	0.114562	0.0828673	0.0501637	0.0755311
401	621	0.550905	0.563096	0.586647	0.440573	0.141352	0.240278	0.292183	0.365849	0.0565424	0.12727	0.278008	0.161931
402	0	0.213349	0.192935	0.188186	0.157222	0.259276	0.161682	0.26743	0.15637	0.169865	0.293984	0.508257	0.22268
403	431	0.38925	0.192654	0.199734	0.425176	0.391058	0.160692	0.134084	0.474473	0.354925	0.126616	0.155747	0.583767
404	242	0.66285	0.70108	0.650108	0.650509	0.24699	0.143577	0.168053	0.323732	0.318481	0.138695	0.163903	0.271531
404	242	0.675331	0.754098	0.688177	0.754433	0.467641	0.488524	0.702097	0.914548	0.33338	0.407792	0.261674	0.488651
404	242	0.60991	0.680824	0.648505	0.534005	0.213974	0.486061	0.411175	0.152203	0.193077	0.134628	0.140666	0.269915
405	198	0.13958	0.163062	0.140393	0.343652	0.017839	0.0583641	0.0313824	0.065809	0.264704	0.221503	0.0979306	0.271238
406	0.54	0.104825	0.154768	0.0764899	0.509953	0.0278732	0.0674491	0.0313085	0.376508	0.0982501	0.11086	0.0304131	0.541799
407	153	0.480853	0.60075	0.691798	0.633806	0.288227	0.425028	0.221131	0.33551	0.231444	0.214793	0.0972713	0.207932
408	0	0.477489	0.584321	0.511723	0.577853	0.198476	0.173098	0.159213	0.229248	0.118063	0.0579474	0.0944375	0.0712326
409	0	0.264669	0.362788	0.456694	0.370088	0.136029	0.14983	0.441944	0.18287	0.201572	0.231624	0.683125	0.224039
410	1.02	0.112287	0.0603997	0.114525	0.197446	0.0290432	0.0283882	0.0348202	0.0434993	0.0535729	0.0673602	0.0321184	0.396118
411	191	0.699287	0.702444	0.560121	0.770605	0.477254	0.296986	0.331703	0.622337	0.434129	0.177006	0.484506	0.661833
412	55.7	0.276077	0.409888	0.24513	0.374937	0.167999	0.53761	0.418418	0.351742	0.471107	0.590891	0.528119	0.670404
413	0	0.313575	0.353447	0.26196	0.323358	0.422545	0.169122	0.0713459	0.228039	0.577514	0.754135	0.828765	0.722822
414	0	0.0565649	0.0385744	0.0374171	0.126438	0.00762526	0.00568596	0.00249226	0.0227029	0.0816131	0.0197989	0.0101631	0.231149
415	42.9	0.165198	0.189094	0.258439	0.16986	0.0251576	0.0228829	0.0313124	0.0130406	0.00294226	0.00521836	0.0173876	0.00519171
416	0	0.356725	0.561218	0.320879	0.482886	0.0506934	0.227912	0.034909	0.100047	0.111672	0.210174	0.278666	0.119132
417	135	0.567451	0.535051	0.652301	0.556155	0.35006	0.314376	0.644443	0.503879	0.604515	0.463913	0.461491	0.548037
418	0	0.729834	0.819485	0.74537	0.679328	0.660798	0.743589	0.576056	0.512228	0.61277	0.647232	0.543078	0.428396
419	38.5	0.78195	0.750396	0.790578	0.742956	0.926169	0.849918	0.900028	0.832944	0.659615	0.548371	0.685304	0.464884
420	355	0.365461	0.586919	0.526401	0.512153	0.363771	0.268258	0.354584	0.294396	0.416989	0.104581	0.235421	0.220995
420	355	0.497827	0.435876	0.597396	0.429909	0.809438	0.443368	0.602049	0.388989	0.626002	0.337815	0.497701	0.455136
421	569	0.584702	0.76364	0.725456	0.622204	0.695086	0.821072	0.794346	0.800379	0.490006	0.48676	0.549285	0.460507
422	738	0.862725	0.785875	0.804354	0.720275	0.833661	0.739789	0.488703	0.810527	0.540804	0.609804	0.63004	0.596399
423	14.5	0.840941	0.805055	0.846677	0.857125	0.512908	0.303767	0.3231	0.306307	0.383027	0.438404	0.329874	0.286412
423	14.5	0.64794	0.806481	0.650702	0.687143	0.350712	0.751119	0.129438	0.511771	0.629107	0.650732	0.322129	0.568044
424	398	0.2869	0.22252	0.298536	0.169247	0.0813463	0.0578443	0.0220971	0.035366	0.0480004	0.0245421	0.0258255	0.0146982
425	0	0.197747	0.132538	0.177219	0.260431	0.136251	0.0849224	0.0663666	0.465257	0.105736	0.286584	0.051991	0.397859
426	651	0.668816	0.659171	0.650049	0.756798	0.296808	0.513144	0.319021	0.547811	0.249568	0.178038	0.345539	0.239117
426	651	0.4997	0.455089	0.379495	0.561097	0.404252	0.217235	0.391978	0.469976	0.133581	0.110547	0.159743	0.162785
426	651	0.733735	0.65011	0.715514	0.693919	0.654604	0.396582	0.788096	0.614098	0.595466	0.225067	0.481475	0.183304
426	651	0.522586	0.568201	0.359097	0.463143	0.667222	0.344856	0.145019	0.228709	0.220625	0.187666	0.12469	0.149676
427	171	0.513042	0.428333	0.477142	0.498537	0.556783	0.235585	0.126464	0.292574	0.447652	0.157168	0.103261	0.2378
428	0	0.626343	0.541945	0.525214	0.679557	0.447069	0.309865	0.312343	0.531101	0.113144	0.0735545	0.212645	0.213187
428	0	0.678424	0.673825	0.530721	0.723005	0.404451	0.205215	0.349612	0.416959	0.599072	0.62037	0.483714	0.55794
429	0	0.707552	0.731164	0.760209	0.699101	0.777757	0.658015	0.580125	0.589251	0.476153	0.5587	0.613615	0.522461
430	115	0.778464	0.707416	0.739702	0.727367	0.465755	0.274484	0.365128	0.25355	0.495249	0.583437	0.341679	0.466298
431	0	0.551668	0.595725	0.570082	0.556864	0.899195	0.914992	0.897232	0.853356	0.718808	0.624407	0.759546	0.669387
431	0	0.595199	0.636768	0.639149	0.566849	0.510624	0.736159	0.796596	0.559434	0.434882	0.473774	0.377621	0.48172
432	48.1	0.74642	0.806014	0.747745	0.800431	0.744159	0.817106	0.693779	0.899736	0.629149	0.633725	0.35581	0.730361
432	48.1	0.840075	0.866312	0.84081	0.765203	0.901063	0.883258	0.827513	0.829777	0.93074	0.706983	0.338202	0.775557
432	48.1	0.791569	0.776046	0.784297	0.856157	0.871729	0.916576	0.905223	0.860751	0.730563	0.662706	0.895528	0.894856
432	48.1	0.854582	0.788842	0.851324	0.852184	0.648181	0.672457	0.787414	0.926911	0.539697	0.608204	0.612761	0.80875
432	48.1	0.784564	0.758192	0.810936	0.784167	0.80292	0.699433	0.753502	0.759088	0.423275	0.757966	0.83388	0.457112
432	48.1	0.823586	0.85389	0.853729	0.816908	0.843065	0.854901	0.793611	0.846534	0.539514	0.764884	0.758613	0.445638
432	48.1	0.709466	0.752506	0.794723	0.81115	0.63044	0.613483	0.690728	0.683879	0.410615	0.367045	0.489437	0.574907
433	13.1	0.304755	0.460717	0.235015	0.45511	0.339576	0.450763	0.276795	0.405023	0.375909	0.32771	0.193325	0.429975
434	0	0.237311	0.57658	0.48214	0.297838	0.223487	0.223606	0.472504	0.149334	0.12464	0.177007	0.26895	0.130509
435	354	0.379454	0.572054	0.385954	0.535733	0.65358	0.500428	0.560224	0.757287	0.704109	0.655339	0.694062	0.771688
436	556	0.540031	0.681253	0.736909	0.696577	0.898201	0.909046	0.945383	0.940313	0.523901	0.346735	0.657106	0.369883
436	556	0.724647	0.648224	0.689852	0.707566	0.91669	0.835574	0.902321	0.91507	0.715144	0.467052	0.546494	0.511068
436	556	0.781471	0.777991	0.797563	0.776437	0.954973	0.959072	0.963214	0.955645	0.692128	0.657579	0.598464	0.572564
436	556	0.605515	0.476834	0.633045	0.525473	0.572991	0.538406	0.761845	0.72291	0.718935	0.699185	0.765378	0.776795
436	556	0.747192	0.71287	0.705162	0.667026	0.911836	0.714347	0.899158	0.852405	0.619113	0.544792	0.715374	0.626997
436	556	0.758278	0.773077	0.762884	0.790586	0.77091	0.893843	0.785049	0.898153	0.572928	0.705673	0.275139	0.609662
436	556	0.56266	0.702391	0.618426	0.652562	0.607327	0.808825	0.816616	0.730107	0.515105	0.657658	0.708676	0.650139
436	556	0.834796	0.823171	0.824221	0.826679	0.948686	0.955504	0.946567	0.960429	0.605539	0.847845	0.788589	0.775894
436	556	0.67432	0.741413	0.773592	0.736719	0.914987	0.945414	0.932679	0.93667	0.673599	0.56992	0.60287	0.775842
436	556	0.838595	0.843513	0.829322	0.726976	0.943521	0.943533	0.93779	0.943384	0.833118	0.629869	0.626914	0.437951
436	556	0.708988	0.736519	0.659575	0.766114	0.943916	0.848157	0.91339	0.939402	0.643976	0.678921	0.574799	0.644543
436	556	0.776946	0.745341	0.724084	0.713179	0.796746	0.760456	0.810404	0.611067	0.585182	0.541143	0.670203	0.594001
437	73.4	0.542478	0.587715	0.590614	0.671913	0.412042	0.408723	0.112882	0.418648	0.367791	0.76434	0.280916	0.618323
438	27.8	0.269266	0.302122	0.340008	0.447485	0.106021	0.0634466	0.0455134	0.330326	0.26432	0.13387	0.0615502	0.130166
439	240	0.308867	0.254938	0.19596	0.348988	0.198057	0.122375	0.0842022	0.288965	0.338696	0.0565643	0.117621	0.318452
439	240	0.65162	0.20674	0.53598	0.518421	0.214189	0.0745253	0.221709	0.346879	0.68573	0.0956109	0.143658	0.763336
439	240	0.31021	0.555277	0.446702	0.485617	0.407811	0.522303	0.584903	0.42088	0.138218	0.154681	0.542635	0.170795
439	240	0.24687	0.359969	0.182575	0.247297	0.229344	0.314131	0.218191	0.352087	0.0321499	0.0960297	0.0768988	0.0438225
439	240	0.482777	0.609575	0.480193	0.683674	0.342879	0.676	0.360827	0.564086	0.178528	0.0823639	0.19316	0.240515
439	240	0.594687	0.478217	0.466289	0.683885	0.518329	0.43293	0.411998	0.608782	0.204163	0.295012	0.156611	0.791073
439	240	0.508198	0.350423	0.463998	0.509618	0.323315	0.317001	0.348404	0.32341	0.144479	0.118882	0.276678	0.0553497
439	240	0.275664	0.270343	0.282114	0.334609	0.127375	0.116572	0.216803	0.166046	0.142419	0.176081	0.156896	0.18823
440	0	0.285291	0.255944	0.281234	0.273906	0.0605028	0.00850197	0.0123576	0.0460244	0.0719497	0.0464848	0.140089	0.212336
441	49.4	0.163644	0.239981	0.169061	0.38971	0.0181335	0.0170119	0.0131025	0.0324262	0.0099809	0.0097619	0.0126795	0.0465549
442	0	0.456858	0.465697	0.245119	0.266994	0.0309266	0.181333	0.183096	0.0640647	0.165924	0.442489	0.3857	0.0786019
443	36.3	0.265138	0.125011	0.159907	0.0959681	0.339704	0.14927	0.331945	0.190158	0.121439	0.318569	0.232054	0.328056
444	0	0.817091	0.800825	0.749012	0.753458	0.740251	0.656612	0.850517	0.782482	0.566867	0.446845	0.616916	0.377058
444	0	0.746734	0.728551	0.715194	0.700346	0.766559	0.710293	0.810672	0.82378	0.45188	0.247173	0.646018	0.327498
444	0	0.761834	0.757564	0.761248	0.805357	0.613671	0.468048	0.708067	0.906048	0.214514	0.233913	0.273251	0.292436
444	0	0.792489	0.755955	0.747374	0.789743	0.523091	0.528751	0.598627	0.856018	0.501681	0.307831	0.527042	0.642141
444	0	0.768801	0.765368	0.783816	0.82261	0.715285	0.64372	0.720509	0.908521	0.372238	0.286928	0.703706	0.707451
444	0	0.880013	0.863148	0.828174	0.842143	0.791469	0.79451	0.930197	0.871531	0.277032	0.343621	0.485648	0.420001
444	0	0.778318	0.771661	0.754241	0.750986	0.852832	0.789698	0.637881	0.700022	0.496898	0.426614	0.393099	0.460723
444	0	0.717221	0.703307	0.715007	0.735528	0.782828	0.902571	0.841319	0.913899	0.737641	0.780147	0.583798	0.901787
445	60.4	0.480476	0.448633	0.494514	0.446338	0.347357	0.457418	0.354257	0.537265	0.408722	0.284997	0.496597	0.508172
446	0	0.269991	0.220718	0.256534	0.380592	0.120881	0.177627	0.0381574	0.161217	0.276046	0.321903	0.0618835	0.376726
447	276	0.658689	0.618622	0.663473	0.615268	0.615582	0.619285	0.671905	0.479576	0.574897	0.629971	0.690224	0.449577
447	276	0.771707	0.736652	0.76672	0.754356	0.86966	0.862555	0.782785	0.879675	0.582348	0.508897	0.677924	0.608241
447	276	0.790238	0.79893	0.79512	0.796145	0.861745	0.86596	0.874204	0.880185	0.847136	0.754813	0.660643	0.710686
447	276	0.564246	0.344906	0.575789	0.57849	0.203435	0.108002	0.223145	0.239144	0.524006	0.525818	0.564795	0.553338
447	276	0.528921	0.44268	0.557958	0.645677	0.12161	0.119568	0.204551	0.282467	0.646286	0.599309	0.514322	0.543451
447	276	0.726392	0.796075	0.729164	0.714979	0.170294	0.6595	0.51785	0.58415	0.65559	0.7054	0.589608	0.575636
447	276	0.562664	0.636161	0.671646	0.680994	0.398417	0.834774	0.526384	0.686518	0.389531	0.528475	0.47375	0.56607
447	276	0.699484	0.732583	0.643188	0.750253	0.584206	0.820944	0.441327	0.753774	0.628674	0.421835	0.756817	0.783408
447	276	0.685532	0.696329	0.707334	0.706406	0.596847	0.701004	0.670502	0.729603	0.447124	0.463027	0.500262	0.442512
448	16.7	0.383518	0.343881	0.418302	0.541344	0.0717331	0.0797477	0.0709958	0.0558806	0.280273	0.198222	0.377677	0.114372
448	16.7	0.464384	0.463274	0.399991	0.444829	0.154086	0.0339732	0.0526513	0.10144	0.231638	0.138342	0.152399	0.264057
448	16.7	0.529306	0.437552	0.506968	0.474657	0.142146	0.0633748	0.111079	0.146197	0.333221	0.117928	0.226811	0.244276
449	7.97	0.505644	0.560494	0.612359	0.568982	0.281903	0.296236	0.479002	0.517568	0.455155	0.247805	0.155432	0.421993
450	0	0.428409	0.595781	0.529693	0.420928	0.273797	0.222804	0.098608	0.0728821	0.109284	0.0851473	0.0732881	0.166513
451	0	0.508763	0.43736	0.499567	0.512761	0.15126	0.252449	0.262863	0.469178	0.285628	0.395673	0.354448	0.534276
451	0	0.52638	0.485678	0.595494	0.644256	0.106064	0.124303	0.0795304	0.22335	0.297688	0.308336	0.219873	0.357846
452	0	0.412486	0.564425	0.269687	0.400989	0.586861	0.467537	0.176979	0.421907	0.503267	0.577394	0.388824	0.770077
453	742	0.865873	0.879218	0.850299	0.850117	0.87402	0.854546	0.943232	0.837477	0.727334	0.582113	0.76229	0.463432
454	0	0.465932	0.354072	0.49409	0.362087	0.12558	0.213104	0.466302	0.145135	0.195615	0.373128	0.162573	0.274168
455	188	0.748405	0.788843	0.791837	0.782183	0.755839	0.679753	0.865162	0.802179	0.422633	0.310591	0.385787	0.5787
455	188	0.771562	0.728026	0.766057	0.794418	0.629132	0.773203	0.597792	0.742977	0.23484	0.325471	0.217868	0.387097
455	188	0.607695	0.614301	0.651972	0.591072	0.533603	0.531902	0.539853	0.414406	0.513439	0.707061	0.2741	0.107563
455	188	0.696602	0.524767	0.635718	0.755516	0.688937	0.52505	0.649504	0.904852	0.158696	0.414762	0.20073	0.410934
455	188	0.605303	0.38581	0.554115	0.628918	0.667769	0.394499	0.33979	0.706935	0.665128	0.550531	0.521896	0.683043
456	369	0.834206	0.795279	0.72504	0.776752	0.457251	0.640899	0.63283	0.677321	0.584354	0.635303	0.455583	0.514
456	369	0.819344	0.766376	0.63956	0.814508	0.804237	0.572348	0.72616	0.629943	0.675177	0.674568	0.637813	0.652668
456	369	0.824169	0.897145	0.850988	0.884984	0.922629	0.952621	0.851027	0.892445	0.792833	0.871024	0.615624	0.791584
456	369	0.753494	0.702551	0.765013	0.716526	0.612522	0.650202	0.554907	0.500463	0.569504	0.633097	0.688497	0.597397
456	369	0.805088	0.711047	0.637179	0.605042	0.433844	0.525971	0.458196	0.435993	0.641228	0.691464	0.584693	0.672148
456	369	0.818833	0.808939	0.840493	0.879542	0.848783	0.93196	0.882528	0.938938	0.706835	0.700358	0.631449	0.729404
456	369	0.679633	0.581091	0.553807	0.703651	0.791236	0.499886	0.608714	0.808247	0.453468	0.462777	0.549566	0.580214
456	369	0.763175	0.668785	0.670019	0.774107	0.909256	0.930997	0.835012	0.941186	0.699716	0.680215	0.562085	0.690625
456	369	0.811873	0.693743	0.689174	0.648547	0.757687	0.683014	0.687648	0.545422	0.458976	0.347643	0.511746	0.506047
456	369	0.828953	0.815068	0.868197	0.880258	0.957025	0.930805	0.938938	0.918037	0.794661	0.675408	0.735145	0.708181
456	369	0.611199	0.657443	0.599216	0.693908	0.438448	0.392591	0.473235	0.648663	0.4537	0.626623	0.576518	0.665648
456	369	0.62801	0.702565	0.492333	0.691565	0.675797	0.731458	0.645914	0.750258	0.577508	0.536069	0.516002	0.541249
456	369	0.656995	0.46305	0.792997	0.67969	0.48245	0.586374	0.652941	0.625145	0.415755	0.514718	0.505106	0.636989
457	0	0.0630484	0.0682192	0.158027	0.0740884	0.00457965	0.00424137	0.0044639	0.01209	0.0589254	0.165194	0.0979695	0.0318569
457	0	0.0256251	0.0482792	0.045306	0.185782	0.0161234	0.0296706	0.031439	0.240022	0.0521678	0.154558	0.0629257	0.134988
457	0	0.0190763	0.0170715	0.013713	0.0348431	0.00873651	0.0125898	0.00310742	0.00845671	0.0660968	0.0666853	0.0495353	0.107065
458	0	0.108849	0.127195	0.117583	0.0854908	0.0234303	0.119318	0.171936	0.0648169	0.0548704	0.153624	0.0906108	0.0356054
459	0	0.665323	0.637171	0.677794	0.651102	0.206688	0.39909	0.336024	0.373048	0.617116	0.472144	0.44122	0.678458
460	1.31	0.504168	0.469339	0.650188	0.518792	0.367786	0.146192	0.181326	0.226323	0.367404	0.15754	0.205209	0.169037
461	0	0.562777	0.634319	0.631141	0.630737	0.381854	0.306138	0.289549	0.381343	0.36113	0.302652	0.190839	0.400683
462	161	0.231977	0.212594	0.286561	0.462335	0.11713	0.244307	0.0582057	0.391034	0.248213	0.0910323	0.344611	0.471935
463	23.8	0.141704	0.159042	0.109823	0.283351	0.00711609	0.00251814	0.00540198	0.154846	0.0489859	0.277601	0.0277109	0.413039
464	37.2	0.80244	0.611159	0.623287	0.602594	0.905588	0.877697	0.835213	0.881685	0.318623	0.302115	0.283288	0.361437
464	37.2	0.623325	0.733326	0.755017	0.780898	0.84051	0.741111	0.879209	0.909348	0.134693	0.174417	0.292709	0.362393
465	286	0.613179	0.657725	0.525653	0.687148	0.374609	0.285226	0.31607	0.551594	0.162265	0.0473421	0.122527	0.110581
466	0	0.429443	0.361221	0.32151	0.385864	0.0470762	0.031031	0.0214625	0.0823656	0.296401	0.160335	0.376389	0.319605
467	1653	0.399561	0.322261	0.211554	0.334392	0.440708	0.350901	0.309968	0.387339	0.485154	0.53812	0.480686	0.428875
467	1653	0.521632	0.43657	0.457806	0.359993	0.890111	0.865881	0.885773	0.865867	0.669852	0.436343	0.607403	0.574376
467	1653	0.434731	0.431322	0.456714	0.492785	0.619005	0.679605	0.722061	0.761304	0.660778	0.21412	0.554261	0.732688
467	1653	0.334508	0.352022	0.441815	0.267656	0.681993	0.763764	0.865895	0.734773	0.602013	0.457758	0.631592	0.49012
467	1653	0.352365	0.326627	0.291652	0.287714	0.506988	0.635633	0.535982	0.537837	0.510237	0.607203	0.616585	0.462999
468	0	0.0850793	0.0951911	0.0420355	0.070652	0.000482053	0.00420371	0.00195085	0.000980932	0.135833	0.25354	0.252918	0.246013
468	0	0.657054	0.759978	0.707314	0.674526	0.226635	0.293164	0.249316	0.287424	0.170439	0.313023	0.178638	0.294789
469	679	0.344717	0.1936	0.255279	0.180783	0.0965304	0.0526906	0.0868423	0.157289	0.178308	0.12868	0.0218572	0.153757
470	59.8	0.737724	0.682716	0.73128	0.790516	0.532773	0.953642	0.880918	0.828033	0.548773	0.205619	0.539477	0.503146
470	59.8	0.83971	0.852405	0.598904	0.863444	0.931898	0.901598	0.945737	0.92554	0.650678	0.640979	0.648749	0.689294
470	59.8	0.721792	0.660109	0.731053	0.658196	0.922518	0.661418	0.911995	0.820132	0.68047	0.60938	0.693088	0.624849
470	59.8	0.846717	0.802836	0.811752	0.807656	0.879539	0.869906	0.661668	0.843289	0.669473	0.622181	0.459006	0.484754
471	12.5	0.555869	0.519767	0.457578	0.56028	0.588104	0.268309	0.264495	0.12831	0.515736	0.493016	0.512199	0.377449
472	25.5	0.403404	0.421593	0.466928	0.751622	0.299511	0.127967	0.106607	0.21833	0.26222	0.250715	0.214235	0.19292
473	1691	0.576946	0.601723	0.55046	0.690704	0.143669	0.135201	0.128194	0.437388	0.0149975	0.0123985	0.00689724	0.0367306
473	1691	0.60912	0.532273	0.481836	0.584515	0.245439	0.322009	0.169325	0.246438	0.123505	0.0494963	0.0666573	0.111933
473	1691	0.64924	0.538029	0.578712	0.660779	0.0570966	0.0796637	0.101901	0.280307	0.00695748	0.0215448	0.010655	0.0270402
474	185	0.528759	0.387126	0.294001	0.502205	0.0939046	0.086333	0.075687	0.157699	0.357881	0.308413	0.21435	0.285162
475	55.6	0.426327	0.438109	0.275272	0.406905	0.276397	0.287229	0.300849	0.28197	0.158574	0.11851	0.175941	0.239526
475	55.6	0.483841	0.356264	0.410797	0.576059	0.320018	0.150227	0.311178	0.433223	0.176439	0.0517978	0.141589	0.130725
476	3.96	0.415392	0.421125	0.445792	0.343183	0.222282	0.209771	0.185457	0.254916	0.318412	0.408329	0.457894	0.31748
477	1812	0.840659	0.817562	0.835744	0.834687	0.917131	0.945307	0.955534	0.954459	0.695048	0.617876	0.65866	0.578355
477	1812	0.871547	0.865295	0.858417	0.902072	0.938327	0.94579	0.931266	0.954458	0.509582	0.497052	0.519099	0.65765
477	1812	0.773124	0.761949	0.712171	0.704473	0.881136	0.911349	0.906646	0.834823	0.424304	0.475327	0.548788	0.330279
477	1812	0.761161	0.78049	0.690207	0.797052	0.951167	0.900796	0.858704	0.950713	0.440881	0.493491	0.547567	0.641538
477	1812	0.766395	0.741773	0.769495	0.806414	0.894922	0.89503	0.896256	0.796128	0.471045	0.519032	0.587415	0.506859
477	1812	0.700381	0.586454	0.613916	0.782207	0.695867	0.507285	0.507113	0.728112	0.505515	0.550304	0.544562	0.429131
477	1812	0.729902	0.677543	0.723597	0.584161	0.592387	0.72814	0.639097	0.651259	0.438094	0.57296	0.462198	0.450168
478	561	0.303198	0.342658	0.329797	0.373359	0.0570667	0.174717	0.0619147	0.0771079	0.28711	0.405751	0.376068	0.385213
479	552	0.55054	0.57312	0.579719	0.626865	0.32499	0.34673	0.402615	0.416826	0.0627515	0.164771	0.140592	0.166699
480	724	0.527246	0.519809	0.640988	0.620105	0.385221	0.221768	0.635209	0.580744	0.291296	0.273427	0.438385	0.410801
481	0	0.0720728	0.0445437	0.12901	0.0870966	0.176178	0.142617	0.278751	0.155665	0.258995	0.142051	0.203627	0.211359
482	0	0.450984	0.40622	0.419658	0.630683	0.105862	0.239613	0.254786	0.469232	0.184313	0.188662	0.251509	0.565957
483	0	0.644126	0.714846	0.68925	0.713997	0.254397	0.210196	0.388142	0.400125	0.364439	0.395244	0.56565	0.400975
484	0	0.269477	0.319899	0.250889	0.341738	0.0836919	0.0842652	0.129059	0.145415	0.0192665	0.107484	0.114328	0.19398
484	0	0.355873	0.352053	0.41433	0.49866	0.193991	0.143776	0.135061	0.206301	0.100031	0.112934	0.159915	0.340859
485	261	0.657796	0.714126	0.664594	0.782761	0.382178	0.346184	0.168204	0.624419	0.235082	0.243964	0.12361	0.491473
486	0	0.108119	0.187218	0.122792	0.211221	0.0152795	0.0517261	0.0114312	0.0100693	0.0584199	0.106015	0.0206284	0.0175005
487	1940	0.579181	0.658382	0.689182	0.396515	0.0917455	0.144294	0.453621	0.409565	0.246094	0.335432	0.293183	0.291109
487	1940	0.522955	0.604601	0.560004	0.655056	0.173918	0.451686	0.420302	0.66944	0.132451	0.35333	0.138693	0.45011
488	0	0.173404	0.123576	0.147995	0.367419	0.0444001	0.0590678	0.0778328	0.131382	0.0513712	0.0154322	0.0788641	0.165785
489	0	0.179993	0.178669	0.20606	0.262587	0.0178548	0.0240255	0.0545658	0.104297	0.0418651	0.0250193	0.041675	0.0921929
490	0	0.405745	0.375634	0.408776	0.513465	0.536338	0.389002	0.268662	0.643649	0.578242	0.341029	0.321389	0.316616
491	0	0.0886765	0.0334587	0.0381265	0.0667775	0.0187357	0.020432	0.0328258	0.0745984	0.0368055	0.0442201	0.07594	0.292097
492	0	0.616736	0.560951	0.461773	0.544934	0.756503	0.817453	0.708176	0.787013	0.27425	0.0924092	0.111425	0.352548
493	225	0.71159	0.652525	0.640756	0.761132	0.546512	0.287739	0.554822	0.666543	0.11066	0.201163	0.355002	0.338572
494	197	0.460887	0.356118	0.454363	0.421496	0.233954	0.125004	0.391284	0.313441	0.255478	0.326451	0.448338	0.335134
495	4.93	0.611508	0.65899	0.68192	0.564533	0.200202	0.163272	0.20385	0.154572	0.360655	0.336166	0.248743	0.353057
495	4.93	0.729865	0.761446	0.726704	0.709641	0.510033	0.414349	0.388425	0.392887	0.298797	0.461934	0.30468	0.360198
496	2.85	0.51596	0.445314	0.419259	0.490603	0.172182	0.0584066	0.0722693	0.118426	0.25623	0.0461297	0.0397917	0.0471903
497	590	0.55769	0.440021	0.564356	0.517498	0.836982	0.678394	0.293147	0.535344	0.485135	0.352489	0.435991	0.282569
498	826	0.667459	0.765135	0.725031	0.739838	0.444256	0.482614	0.644365	0.728161	0.139354	0.161211	0.222548	0.130545
498	826	0.708179	0.739065	0.721879	0.713219	0.816343	0.815296	0.856426	0.929846	0.429542	0.316753	0.209192	0.213676
499	229	0.436153	0.454607	0.496667	0.436155	0.211594	0.147055	0.183408	0.225611	0.131764	0.100939	0.253871	0.0328868
500	102	0.476726	0.694017	0.66415	0.329979	0.585647	0.852366	0.682711	0.433421	0.44414	0.572659	0.577067	0.0930908
500	102	0.696914	0.720524	0.615288	0.576235	0.620975	0.831488	0.764991	0.708867	0.589896	0.579732	0.526202	0.537302
501	19.6	0.435267	0.569542	0.567308	0.573384	0.276616	0.249875	0.25695	0.141105	0.245843	0.292003	0.19941	0.2476
502	129	0.536703	0.561152	0.606534	0.612116	0.153422	0.12209	0.325802	0.393189	0.494117	0.507677	0.394701	0.543768
503	0	0.204364	0.190275	0.191266	0.287018	0.282495	0.148958	0.251063	0.321944	0.162857	0.022806	0.309507	0.226161
504	36.9	0.309339	0.459988	0.513366	0.546858	0.0739816	0.241974	0.365557	0.419256	0.255153	0.251418	0.183146	0.215121
505	77	0.573021	0.774832	0.60346	0.716756	0.691562	0.567127	0.81841	0.796683	0.859016	0.633341	0.571437	0.689665
505	77	0.379908	0.401483	0.343708	0.477022	0.0737805	0.0926808	0.28672	0.779268	0.639211	0.764776	0.554939	0.817249
506	247	0.265344	0.308888	0.302752	0.238364	0.186513	0.198062	0.195931	0.106036	0.163392	0.169994	0.170577	0.146398
506	247	0.410793	0.43266	0.32117	0.38897	0.257112	0.274581	0.204567	0.190024	0.0332562	0.0459257	0.0835897	0.0625015
507	954	0.773376	0.812754	0.671708	0.706791	0.921176	0.905578	0.908721	0.838229	0.609287	0.717468	0.500078	0.719261
507	954	0.784141	0.756079	0.846905	0.83009	0.91561	0.815766	0.955191	0.937706	0.695468	0.687262	0.812846	0.648545
507	954	0.755755	0.692665	0.717678	0.725113	0.86967	0.857926	0.749986	0.674615	0.532649	0.686269	0.505316	0.597191
507	954	0.845325	0.781289	0.784302	0.766888	0.939004	0.917536	0.892498	0.905096	0.688578	0.695914	0.794045	0.578989
507	954	0.838636	0.818246	0.830342	0.862291	0.899573	0.938798	0.91769	0.93878	0.580283	0.574239	0.72741	0.718665
507	954	0.833896	0.859406	0.834184	0.86347	0.937885	0.917543	0.951541	0.953786	0.482282	0.606617	0.6266	0.644359
508	224	0.762398	0.786219	0.773931	0.708063	0.773572	0.562026	0.696702	0.782328	0.26305	0.317522	0.523268	0.327656
509	13.1	0.776797	0.844863	0.80232	0.859285	0.933185	0.952184	0.880446	0.94309	0.555405	0.415652	0.574454	0.831104
509	13.1	0.847667	0.785951	0.755127	0.677336	0.855992	0.825938	0.884231	0.697738	0.575392	0.389244	0.626919	0.58056
509	13.1	0.766914	0.780612	0.67977	0.829039	0.894056	0.926561	0.726503	0.886949	0.633171	0.514008	0.699646	0.752223
510	89.4	0.202449	0.223824	0.110468	0.262974	0.276063	0.336614	0.352902	0.522132	0.40891	0.674937	0.395834	0.693289
510	89.4	0.384497	0.229383	0.449631	0.590624	0.388508	0.204758	0.495925	0.434367	0.552369	0.483372	0.65911	0.668849
510	89.4	0.314348	0.195646	0.317722	0.28153	0.312344	0.408397	0.441093	0.498015	0.490133	0.632448	0.593803	0.704222
511	77.6	0.262198	0.637606	0.529076	0.184043	0.554418	0.809312	0.73271	0.700343	0.236536	0.500221	0.462519	0.340098
511	77.6	0.641839	0.608614	0.418143	0.688905	0.505922	0.612793	0.465879	0.675426	0.555212	0.561737	0.565026	0.379871
511	77.6	0.334016	0.161317	0.0958412	0.0832176	0.498098	0.340737	0.299708	0.181494	0.460892	0.335077	0.220987	0.342109
512	0	0.148464	0.0879183	0.107779	0.0720327	0.141416	0.0113424	0.0325793	0.0198127	0.0965477	0.0116315	0.0114594	0.00856805
513	37.9	0.311415	0.324814	0.438424	0.19883	0.146845	0.103188	0.109085	0.270077	0.115448	0.0835298	0.147527	0.081581
514	0	0.142092	0.144078	0.159691	0.215181	0.307598	0.0400285	0.0803233	0.521193	0.0769056	0.0735472	0.066987	0.290334
515	46.3	0.420316	0.480742	0.597086	0.589137	0.264368	0.290075	0.374568	0.383654	0.155053	0.0632064	0.0463708	0.123266
516	520	0.304745	0.38431	0.424437	0.580602	0.1231	0.0975728	0.12119	0.236306	0.446446	0.436361	0.490109	0.408965
516	520	0.374822	0.425234	0.39048	0.430055	0.130998	0.0918465	0.108559	0.0795386	0.379707	0.410878	0.342707	0.322311
517	32.6	0.346321	0.426082	0.396268	0.417945	0.190797	0.162224	0.0825108	0.253936	0.144929	0.636666	0.568881	0.541293
518	0	0.338172	0.575019	0.384687	0.67086	0.294377	0.227952	0.416407	0.740588	0.269567	0.187493	0.410323	0.705754
519	769	0.424263	0.638959	0.633574	0.605909	0.574079	0.573198	0.216807	0.670518	0.463756	0.528731	0.440168	0.535069
519	769	0.64984	0.593186	0.369221	0.737991	0.889194	0.472904	0.498992	0.85922	0.501448	0.289643	0.304209	0.379988
519	769	0.604223	0.477423	0.546305	0.414275	0.130418	0.156849	0.167473	0.567727	0.0827646	0.0962934	0.31896	0.327994
520	2774	0.755548	0.751786	0.751857	0.72866	0.743513	0.694309	0.828671	0.686977	0.404129	0.41675	0.39116	0.476204
521	289	0.786708	0.693303	0.785903	0.572334	0.820995	0.219061	0.705084	0.310324	0.421833	0.203571	0.435311	0.404283
522	0	0.314302	0.173603	0.204868	0.280452	0.020019	0.00916988	0.00607776	0.0240899	0.0411253	0.0248249	0.0140234	0.037156
523	805	0.645867	0.67009	0.618671	0.713913	0.859432	0.799438	0.80561	0.953329	0.534964	0.56189	0.412015	0.446431
523	805	0.596501	0.613892	0.519912	0.711437	0.245169	0.474743	0.251367	0.714526	0.181125	0.173584	0.222575	0.397393
523	805	0.540969	0.355922	0.54186	0.490716	0.351894	0.411032	0.495032	0.439344	0.460119	0.556962	0.546197	0.590252
523	805	0.730152	0.741655	0.705841	0.849235	0.523368	0.421039	0.53171	0.830477	0.555372	0.474097	0.55321	0.564209
523	805	0.711482	0.803754	0.810582	0.859839	0.495266	0.849363	0.696491	0.963417	0.431751	0.599413	0.502734	0.658461
523	805	0.79117	0.756714	0.815511	0.813278	0.903925	0.806741	0.778324	0.890967	0.356435	0.594205	0.632644	0.601478
523	805	0.746213	0.581637	0.634413	0.674557	0.600142	0.662204	0.788155	0.833308	0.485394	0.391142	0.516111	0.417165
523	805	0.675394	0.781921	0.717612	0.687758	0.526333	0.64267	0.557614	0.579994	0.627107	0.576453	0.469509	0.43641
523	805	0.70975	0.691688	0.669965	0.787326	0.915058	0.80605	0.682717	0.893377	0.47014	0.46038	0.590036	0.706841
523	805	0.789996	0.787508	0.799634	0.798656	0.770848	0.61687	0.727082	0.775005	0.522766	0.442592	0.617512	0.564518
523	805	0.905096	0.872112	0.885909	0.876272	0.950554	0.925619	0.945631	0.957813	0.799842	0.805746	0.779341	0.744331
523	805	0.769944	0.79435	0.746799	0.808898	0.845441	0.76014	0.777407	0.666811	0.771534	0.666831	0.623927	0.558294
523	805	0.757548	0.75089	0.783203	0.735739	0.805322	0.736952	0.696803	0.891054	0.521196	0.623639	0.63801	0.544497
523	805	0.644064	0.502022	0.741323	0.440693	0.815562	0.728611	0.781534	0.613412	0.72455	0.748466	0.534138	0.474838
523	805	0.884463	0.858615	0.877123	0.900338	0.942444	0.953882	0.968037	0.977428	0.772748	0.793836	0.734218	0.656705
524	13.9	0.402445	0.416519	0.215249	0.353158	0.104597	0.0971346	0.0322451	0.201205	0.102114	0.0508944	0.0188935	0.254735
524	13.9	0.376573	0.457589	0.294316	0.547829	0.0728924	0.416133	0.161009	0.250555	0.0794973	0.513754	0.165626	0.36434
525	114	0.667672	0.688583	0.705407	0.672001	0.54766	0.599057	0.65251	0.617956	0.342233	0.452338	0.390773	0.370659
526	0	0.676175	0.541316	0.569528	0.493155	0.339771	0.39164	0.104914	0.324861	0.16246	0.131575	0.0737269	0.229767
527	0	0.418125	0.328667	0.342144	0.305379	0.14414	0.116559	0.0725887	0.0510166	0.201046	0.465545	0.163414	0.129376
527	0	0.149962	0.161264	0.199354	0.188163	0.0369746	0.0677708	0.124318	0.125054	0.0306316	0.0794397	0.242136	0.192826
528	123	0.647638	0.660917	0.735906	0.719165	0.658453	0.751324	0.749178	0.900411	0.175716	0.507726	0.538939	0.498333
529	47.3	0.771589	0.772879	0.765971	0.726385	0.790828	0.764513	0.918339	0.724319	0.548927	0.525922	0.570328	0.375536
530	1.05	0.727379	0.455368	0.496643	0.585693	0.705319	0.0809912	0.220314	0.227529	0.472671	0.209956	0.236893	0.196867
531	0	0.479304	0.307516	0.238502	0.401565	0.270937	0.132716	0.0427767	0.0532953	0.51229	0.243585	0.0918255	0.416436
532	140	0.639517	0.553242	0.601587	0.69913	0.248487	0.148161	0.391583	0.311512	0.131599	0.132431	0.0832339	0.150969
533	227	0.62402	0.614727	0.62998	0.711877	0.434392	0.446797	0.376516	0.477759	0.415094	0.283044	0.119351	0.356311
533	227	0.800589	0.848749	0.869215	0.867331	0.711856	0.73193	0.718923	0.822691	0.604845	0.412478	0.625039	0.360127
533	227	0.670896	0.781285	0.756793	0.77807	0.541803	0.527434	0.493532	0.373757	0.481051	0.356178	0.505058	0.141482
533	227	0.81279	0.813527	0.794134	0.882036	0.865241	0.745225	0.697209	0.940796	0.461621	0.557906	0.489701	0.714064
533	227	0.810015	0.769756	0.800258	0.772312	0.470867	0.24459	0.631859	0.496824	0.370179	0.561372	0.393072	0.411725
533	227	0.777179	0.646575	0.70919	0.74847	0.800738	0.605117	0.601654	0.622463	0.418392	0.463264	0.49477	0.310481
533	227	0.694587	0.722369	0.730253	0.728891	0.741088	0.595829	0.689004	0.866883	0.571752	0.384836	0.526036	0.268571
534	14	0.19881	0.303092	0.319277	0.408012	0.0550356	0.0558597	0.0829013	0.30179	0.0801445	0.0253622	0.0170763	0.0975944
535	0	0.275307	0.321427	0.216776	0.286126	0.202516	0.0996687	0.0705522	0.0731952	0.250103	0.140683	0.0881997	0.276961
536	0	0.469198	0.312716	0.367038	0.457958	0.484543	0.347652	0.367684	0.660256	0.408432	0.445012	0.269637	0.171425
537	2.15	0.74692	0.692887	0.626434	0.648961	0.519382	0.463355	0.466891	0.766248	0.204634	0.319977	0.162085	0.226718
537	2.15	0.772209	0.670882	0.784974	0.705686	0.884589	0.89916	0.923156	0.818522	0.161915	0.234609	0.285622	0.0766439
537	2.15	0.663568	0.708427	0.680029	0.780963	0.786788	0.803908	0.785562	0.760159	0.186064	0.27187	0.138745	0.283724
538	22	0.239465	0.145822	0.159742	0.344681	0.0635463	0.169579	0.171395	0.334027	0.0188785	0.257078	0.0534747	0.250215
539	289	0.382783	0.449082	0.484799	0.325629	0.402643	0.433285	0.485409	0.189147	0.549111	0.464338	0.592922	0.287792
539	289	0.225026	0.17966	0.177122	0.216689	0.206908	0.169536	0.118211	0.177392	0.480101	0.454432	0.309332	0.436221
539	289	0.111789	0.124064	0.124306	0.136855	0.17925	0.102128	0.13973	0.0915454	0.459101	0.395134	0.359897	0.288537
540	11.7	0.134928	0.0796799	0.114801	0.150514	0.0132991	0.0481895	0.0244131	0.0298269	0.0428839	0.102666	0.0455223	0.0527325
541	411	0.574281	0.436217	0.574306	0.578934	0.157048	0.21495	0.17443	0.519432	0.150027	0.111539	0.0468548	0.45822
542	0	0.25463	0.185269	0.286424	0.256107	0.212347	0.0579588	0.130586	0.138902	0.479434	0.241193	0.211862	0.256488
543	116	0.225793	0.308917	0.353584	0.252681	0.0856905	0.0357846	0.0843542	0.0558121	0.0745504	0.0841607	0.192642	0.0716542
544	0	0.646605	0.432272	0.496716	0.471814	0.425292	0.186858	0.190263	0.45456	0.520148	0.258452	0.444109	0.70459
545	0	0.038622	0.0955797	0.0512491	0.057496	0.0196677	0.0896485	0.0324017	0.019128	0.023081	0.0240136	0.00885732	0.0648048
546	44.5	0.385256	0.302771	0.316047	0.432173	0.335692	0.111936	0.0526942	0.160337	0.562653	0.60273	0.280882	0.522762
546	44.5	0.311053	0.236086	0.395348	0.599578	0.0418146	0.0487375	0.060566	0.099204	0.132921	0.18895	0.27225	0.170295
547	0	0.513812	0.503508	0.511234	0.59115	0.384246	0.407479	0.182871	0.427869	0.140702	0.13933	0.0301201	0.191386
548	1483	0.716125	0.687799	0.763674	0.810539	0.475704	0.414915	0.292601	0.93104	0.516473	0.382974	0.130835	0.60855
549	32.1	0.76559	0.777945	0.793861	0.808914	0.949098	0.95179	0.955531	0.946051	0.665419	0.705776	0.840826	0.813525
549	32.1	0.806277	0.809065	0.793776	0.790287	0.929317	0.932082	0.93941	0.910594	0.613343	0.649664	0.65143	0.634399
550	347	0.779027	0.773366	0.735216	0.740214	0.775736	0.726277	0.820832	0.834737	0.498415	0.309352	0.305606	0.315249
551	8.08	0.465679	0.452056	0.521561	0.488829	0.0730377	0.180283	0.494919	0.249362	0.0149827	0.0348843	0.134823	0.0365386
552	0	0.863379	0.851848	0.895243	0.810268	0.88273	0.889531	0.802812	0.787649	0.665905	0.902868	0.894881	0.879615
552	0	0.468764	0.555275	0.605663	0.551553	0.109417	0.16985	0.172698	0.214553	0.141685	0.32093	0.143409	0.174227
553	1434	0.709316	0.720271	0.799281	0.729191	0.803615	0.852988	0.799415	0.861865	0.273486	0.275163	0.358737	0.304472
553	1434	0.717804	0.749474	0.748975	0.724372	0.819063	0.904903	0.85223	0.861767	0.487742	0.646478	0.708249	0.583557
553	1434	0.669886	0.817612	0.787701	0.835388	0.895308	0.865871	0.879848	0.893996	0.560355	0.542067	0.681961	0.691617
553	1434	0.753393	0.749965	0.798929	0.770533	0.863019	0.855717	0.842674	0.904632	0.496645	0.683799	0.624933	0.613268
554	553	0.169106	0.396552	0.120878	0.117621	0.0400306	0.130659	0.0274351	0.0529028	0.224867	0.264815	0.139062	0.0985947
554	553	0.157059	0.182234	0.152304	0.163098	0.0677931	0.0623787	0.0570521	0.105938	0.0560061	0.0307792	0.0331374	0.0455725
555	431	0.431293	0.630607	0.616074	0.655325	0.0520942	0.0634008	0.0891591	0.437288	0.268459	0.103855	0.127816	0.221651
556	0	0.0319905	0.0339689	0.0121235	0.0135793	0.00548612	0.00739274	0.0038238	0.0206562	0.124963	0.0622943	0.0556319	0.0733331
557	0	0.355323	0.335343	0.346199	0.507912	0.0878518	0.0725223	0.050645	0.12911	0.030487	0.034436	0.0307263	0.108952
558	3716	0.801974	0.830681	0.833245	0.828276	0.492633	0.682493	0.785921	0.857169	0.383378	0.593539	0.760221	0.684994
559	61.6	0.206992	0.182856	0.211871	0.332958	0.0555619	0.0556361	0.0202658	0.0591984	0.197353	0.333593	0.185168	0.158116
560	0	0.455217	0.581133	0.508378	0.452868	0.270142	0.464369	0.393223	0.486067	0.281987	0.287752	0.413392	0.379248
561	20.8	0.621869	0.686142	0.623616	0.528257	0.296752	0.115308	0.125181	0.131133	0.47136	0.479516	0.481609	0.266775
562	0	0.28172	0.199811	0.555949	0.157916	0.3847	0.162482	0.0868724	0.0648669	0.16832	0.0506318	0.020988	0.0490955
563	0	0.376963	0.598274	0.356145	0.713039	0.676671	0.300068	0.743423	0.549566	0.353398	0.190783	0.220217	0.143709
564	0	0.0971159	0.138544	0.124744	0.120593	0.108432	0.0989128	0.0703789	0.129134	0.0788684	0.045861	0.0519253	0.133718
565	2.53	0.150725	0.127813	0.180909	0.117808	0.0036353	0.0203402	0.00664491	0.00798898	0.00651741	0.00820568	0.00682362	0.0254998
566	11.7	0.691192	0.405089	0.55797	0.552268	0.317714	0.145319	0.21845	0.346253	0.430118	0.136744	0.207167	0.264341
567	0	0.101327	0.0532048	0.0729823	0.262834	0.0210028	0.00951077	0.00717006	0.0510311	0.0326276	0.0230024	0.0490732	0.175399
568	4.31	0.738807	0.735259	0.769447	0.749675	0.53334	0.646451	0.701561	0.801897	0.143064	0.18448	0.367379	0.382658
569	0	0.742591	0.776107	0.788908	0.79347	0.755145	0.610845	0.680512	0.759891	0.472394	0.687067	0.542723	0.631141
570	0	0.394482	0.335244	0.418969	0.400436	0.292312	0.375054	0.447411	0.309386	0.163442	0.204725	0.23725	0.449105
570	0	0.440866	0.478168	0.514837	0.593173	0.35116	0.345624	0.288413	0.546433	0.18687	0.20068	0.240012	0.368792
571	0	0.436903	0.343121	0.427364	0.438636	0.184951	0.175835	0.156745	0.104155	0.085041	0.0519007	0.0483874	0.0461113
572	0	0.141055	0.0846037	0.0541194	0.12614	0.0745534	0.0256732	0.0124915	0.0487652	0.31484	0.150274	0.0428142	0.131022
573	2268	0.427819	0.376741	0.28058	0.503226	0.204557	0.112765	0.127416	0.277739	0.172358	0.261301	0.249887	0.278031
574	0	0.598403	0.435381	0.422228	0.436104	0.242993	0.171884	0.143586	0.202178	0.148305	0.137112	0.0630096	0.353523
575	14.1	0.297361	0.296231	0.356549	0.28991	0.00218054	0.00078104	0.12219	0.00467836	0.492445	0.363972	0.289187	0.438945
575	14.1	0.531249	0.474568	0.563455	0.434215	0.242117	0.347095	0.372262	0.593998	0.162591	0.334063	0.233965	0.0854985
576	0	0.153274	0.149146	0.0868947	0.247193	0.0351763	0.101073	0.0238678	0.0500146	0.148687	0.110296	0.0483003	0.159899
577	0	0.598082	0.63879	0.709148	0.742466	0.513428	0.45033	0.550245	0.648958	0.429081	0.162968	0.193775	0.178849
578	0	0.593644	0.374243	0.555939	0.57905	0.245765	0.184763	0.401418	0.242773	0.245259	0.366227	0.248339	0.151226
579	0	0.70756	0.732217	0.679594	0.709867	0.635948	0.459444	0.401947	0.593297	0.20805	0.157314	0.254485	0.262859
580	20.7	0.277355	0.448539	0.314706	0.415173	0.0738122	0.0977516	0.100718	0.0788873	0.0560287	0.0625031	0.186219	0.0438612
580	20.7	0.240945	0.223877	0.41573	0.427069	0.0913278	0.0299721	0.485799	0.38303	0.0481898	0.0393479	0.173798	0.0968952
580	20.7	0.12798	0.382609	0.15861	0.282399	0.163608	0.246829	0.28041	0.147921	0.270153	0.170971	0.118299	0.294614
581	0	0.757797	0.822944	0.82081	0.786564	0.894209	0.822536	0.578443	0.683684	0.667096	0.433341	0.305286	0.184191
582	0	0.129862	0.162406	0.315293	0.394525	0.0623093	0.298787	0.123826	0.310374	0.104613	0.325741	0.438329	0.291027
583	0	0.145425	0.226862	0.129121	0.108401	0.0481733	0.243636	0.21933	0.0752078	0.175284	0.249675	0.343408	0.171004
584	64.4	0.817608	0.781973	0.782792	0.76913	0.701223	0.677536	0.679382	0.812392	0.263765	0.279853	0.403188	0.26638
585	14.4	0.139472	0.154173	0.103275	0.21236	0.0329343	0.0670643	0.0373488	0.0719809	0.205207	0.126642	0.07839	0.112334
586	0	0.0735755	0.0726323	0.0898826	0.101687	0.0122618	0.0213188	0.0253052	0.0134914	0.00817944	0.00993187	0.0132778	0.0215671
586	0	0.109718	0.0781619	0.083748	0.104936	0.0147265	0.0128616	0.00450848	0.0118124	0.0879727	0.0107824	0.0261822	0.0378104
587	13.6	0.576331	0.636404	0.561026	0.641293	0.49642	0.693594	0.543328	0.619652	0.442475	0.578024	0.543014	0.741215
588	272	0.590505	0.377689	0.307403	0.627277	0.342434	0.322547	0.233139	0.295864	0.559499	0.331901	0.41499	0.416527
589	0	0.55807	0.454859	0.372332	0.501033	0.776455	0.754485	0.662694	0.656985	0.290904	0.200008	0.300002	0.127376
590	440	0.544279	0.564873	0.606487	0.712606	0.296247	0.232942	0.233374	0.481329	0.160924	0.297523	0.284811	0.229983
591	0	0.806687	0.829032	0.807228	0.803523	0.963227	0.961305	0.957029	0.949442	0.820853	0.795491	0.720685	0.679247
591	0	0.629154	0.654656	0.734068	0.745729	0.951969	0.94547	0.95096	0.93019	0.774904	0.568054	0.82431	0.706129
591	0	0.623266	0.559781	0.607055	0.549749	0.926001	0.946155	0.925978	0.948801	0.516557	0.525383	0.601128	0.567015
591	0	0.747168	0.719284	0.63566	0.772245	0.807409	0.77127	0.854128	0.868281	0.597517	0.578214	0.556264	0.552481
591	0	0.544425	0.530867	0.575933	0.608756	0.931955	0.893497	0.866278	0.892514	0.506881	0.61161	0.504534	0.584983
592	0	0.322864	0.221578	0.232384	0.205202	0.181253	0.169957	0.0652401	0.0844828	0.084939	0.10085	0.0857704	0.0797681
593	691	0.840181	0.794749	0.819676	0.842441	0.89467	0.836199	0.905544	0.871395	0.581211	0.516001	0.496906	0.526767
593	691	0.834103	0.817642	0.762701	0.836479	0.860372	0.667339	0.817654	0.866295	0.728891	0.641051	0.665187	0.583205
593	691	0.823189	0.823807	0.816739	0.825571	0.881509	0.848896	0.88102	0.900495	0.53656	0.550981	0.648281	0.644238
593	691	0.757361	0.697435	0.709934	0.723608	0.7028	0.648672	0.84058	0.89291	0.47231	0.553336	0.577651	0.550906
594	238	0.675511	0.582926	0.626897	0.606859	0.262197	0.158182	0.193794	0.306819	0.147975	0.115092	0.109867	0.214364
594	238	0.758154	0.768739	0.740864	0.812587	0.663433	0.674055	0.680836	0.837233	0.396471	0.302091	0.447652	0.532063
595	171	0.475262	0.461041	0.547404	0.379144	0.183179	0.133328	0.174435	0.199762	0.0106149	0.0149033	0.0127375	0.0480259
596	30.4	0.188164	0.221301	0.241318	0.237557	0.0813127	0.0623484	0.0530395	0.0617976	0.0185272	0.0258977	0.0343869	0.0410422
597	239	0.768988	0.7452	0.758609	0.727878	0.399864	0.495513	0.572135	0.412687	0.0999516	0.196963	0.269304	0.530442
598	2254	0.707825	0.675384	0.560686	0.676351	0.36463	0.550972	0.35038	0.473324	0.10077	0.115025	0.357727	0.19187
598	2254	0.829534	0.838361	0.826572	0.799708	0.534594	0.318	0.201827	0.384394	0.440821	0.396456	0.350839	0.621228
598	2254	0.837632	0.812182	0.791763	0.785553	0.690874	0.466782	0.41118	0.496456	0.505286	0.34627	0.43239	0.415256
598	2254	0.772532	0.816509	0.755736	0.795783	0.86476	0.865044	0.873376	0.831998	0.641583	0.621578	0.464317	0.372633
598	2254	0.578265	0.669421	0.6755	0.722677	0.600941	0.411086	0.710478	0.471952	0.362326	0.287248	0.610536	0.129413
599	577	0.48862	0.647224	0.576903	0.603167	0.317785	0.384136	0.707352	0.45308	0.128472	0.173302	0.187956	0.117765
600	0	0.289465	0.14131	0.172335	0.247014	0.169616	0.0892649	0.0752376	0.112801	0.224424	0.19442	0.201362	0.172834
601	0	0.207129	0.269285	0.184081	0.414043	0.0797781	0.110756	0.0539887	0.249346	0.0467727	0.131712	0.0378862	0.0612131
601	0	0.343805	0.204638	0.308014	0.462779	0.186943	0.31393	0.115464	0.20381	0.127675	0.0308741	0.0460981	0.0457483
602	1690	0.355711	0.249851	0.395565	0.317597	0.109223	0.285192	0.0793425	0.130653	0.254463	0.351718	0.290434	0.341694
602	1690	0.286699	0.356275	0.371574	0.300654	0.0555666	0.0838076	0.12868	0.0757767	0.247246	0.22268	0.266295	0.349782
602	1690	0.352056	0.22483	0.499307	0.511675	0.160604	0.151933	0.36098	0.370582	0.321041	0.237468	0.165635	0.193295
603	2.98	0.448864	0.505147	0.281669	0.424046	0.23318	0.260591	0.180561	0.316775	0.0582403	0.0297212	0.0987611	0.0999942
604	0	0.0369473	0.0329064	0.0284336	0.0291831	0.00332119	0.0062408	0.00150428	0.00204001	0.00570679	0.0103324	0.00469644	0.00815978
605	904	0.54532	0.569587	0.585246	0.619646	0.92096	0.918879	0.900912	0.819733	0.0648315	0.0656737	0.0913818	0.114215
605	904	0.746551	0.739041	0.76946	0.678004	0.802903	0.697599	0.794569	0.815658	0.10536	0.136965	0.21381	0.167712
605	904	0.72439	0.666265	0.746542	0.728887	0.928897	0.924569	0.928707	0.948139	0.128845	0.174319	0.214199	0.486427
605	904	0.811707	0.734294	0.716893	0.76119	0.938857	0.901517	0.964826	0.885319	0.183486	0.189111	0.167537	0.185255
606	0	0.692227	0.650608	0.593272	0.621996	0.0959459	0.108627	0.106518	0.137279	0.143713	0.0442094	0.0512587	0.033009
607	0	0.618071	0.634736	0.634958	0.640174	0.328619	0.169737	0.193628	0.351769	0.254313	0.050608	0.0396343	0.19305
608	1467	0.677209	0.729646	0.636817	0.716771	0.294839	0.242059	0.138668	0.207726	0.131283	0.106578	0.0253194	0.080282
609	0	0.278933	0.235282	0.278432	0.297327	0.00964268	0.0125167	0.00969031	0.0150952	0.160016	0.12883	0.0227486	0.0464076
610	73.5	0.650076	0.695283	0.602328	0.656835	0.260342	0.519144	0.311554	0.74086	0.462249	0.563752	0.6918	0.580193
611	0	0.301568	0.423854	0.331099	0.375504	0.0550895	0.107175	0.0996632	0.127567	0.0849927	0.168804	0.0449971	0.12484
612	0	0.348064	0.248344	0.21212	0.255018	0.166334	0.0954525	0.115925	0.143688	0.115942	0.0797313	0.0921008	0.0443354
612	0	0.245988	0.213037	0.248009	0.177724	0.0676105	0.119635	0.0835712	0.0670521	0.0877582	0.0620901	0.0780296	0.054723
612	0	0.245653	0.165546	0.135228	0.270001	0.0602758	0.0631964	0.0407273	0.0614985	0.117585	0.066425	0.0468152	0.11023
613	17.8	0.384599	0.322052	0.599043	0.240278	0.203283	0.199534	0.376075	0.102449	0.0592178	0.0589446	0.100606	0.0951513
614	860	0.726491	0.685957	0.746887	0.753451	0.884419	0.855678	0.842596	0.872334	0.576328	0.663085	0.385928	0.412917
614	860	0.541964	0.716683	0.703789	0.734379	0.747338	0.716214	0.570194	0.590545	0.654228	0.612364	0.537115	0.650384
614	860	0.652475	0.642407	0.576643	0.575609	0.813191	0.53669	0.278167	0.746848	0.489868	0.701589	0.604778	0.749892
614	860	0.658831	0.711741	0.812007	0.714338	0.880052	0.894988	0.734646	0.772816	0.704161	0.823844	0.737422	0.449397
614	860	0.674394	0.649789	0.643354	0.690942	0.844738	0.516788	0.520115	0.890895	0.511502	0.501164	0.589682	0.229194
614	860	0.797801	0.640218	0.791528	0.710296	0.613175	0.704179	0.660988	0.593623	0.299779	0.185124	0.214568	0.292196
614	860	0.502517	0.464734	0.508968	0.490421	0.461667	0.27947	0.239726	0.349245	0.327297	0.19172	0.129052	0.178082
614	860	0.72502	0.705603	0.782646	0.750354	0.636148	0.585799	0.730723	0.759778	0.788874	0.799001	0.870933	0.917097
614	860	0.546434	0.545749	0.573689	0.650819	0.850364	0.857267	0.782311	0.909711	0.246422	0.24467	0.231353	0.428792
614	860	0.648731	0.613762	0.534328	0.680136	0.303878	0.372292	0.216271	0.472121	0.171203	0.145975	0.213075	0.148698
615	0	0.562127	0.580719	0.539287	0.519584	0.22637	0.167256	0.174831	0.347626	0.445385	0.41069	0.284773	0.246491
616	0	0.698652	0.660459	0.770791	0.713661	0.571765	0.668844	0.622593	0.626667	0.492096	0.520517	0.270051	0.42156
617	407	0.780983	0.793561	0.785529	0.758503	0.797352	0.670727	0.407707	0.415434	0.383976	0.331303	0.320501	0.50275
618	224	0.268279	0.381855	0.302296	0.539423	0.0540163	0.04022	0.047005	0.276261	0.0181249	0.00534078	0.0110385	0.0246989
619	15.1	0.258884	0.246409	0.127073	0.438428	0.170574	0.124392	0.0532586	0.290792	0.0948451	0.052107	0.0395444	0.0826598
620	334	0.361279	0.340682	0.434547	0.468627	0.176302	0.132338	0.270216	0.40874	0.340113	0.230111	0.219098	0.261923
620	334	0.695017	0.662995	0.665077	0.703432	0.675372	0.692133	0.640262	0.5308	0.461261	0.514762	0.423058	0.439142
620	334	0.545297	0.413654	0.513925	0.658461	0.561343	0.413408	0.409029	0.725408	0.179878	0.182642	0.239329	0.19998
621	6.82	0.742719	0.451133	0.639142	0.600734	0.502513	0.30647	0.561369	0.395532	0.474498	0.376382	0.662367	0.659871
621	6.82	0.522517	0.555361	0.542138	0.611776	0.40003	0.386202	0.204417	0.773657	0.521913	0.454847	0.367125	0.514083
622	108	0.321008	0.461516	0.499515	0.50019	0.113863	0.0913497	0.0715617	0.0945874	0.0817225	0.106569	0.0231708	0.0789061
623	0	0.158795	0.130656	0.177819	0.198089	0.0502117	0.0611784	0.0623953	0.0893875	0.0855489	0.0377546	0.189695	0.0455471
624	164	0.300746	0.294957	0.311119	0.51043	0.391638	0.263515	0.109408	0.531893	0.312834	0.285036	0.352292	0.379951
624	164	0.413557	0.519018	0.323141	0.654238	0.251964	0.244404	0.624147	0.283274	0.0450896	0.224629	0.156256	0.37447
624	164	0.582233	0.402339	0.347286	0.50367	0.201974	0.136053	0.21724	0.348368	0.0626037	0.0230085	0.054193	0.192575
624	164	0.538756	0.310559	0.408311	0.398743	0.304426	0.255949	0.227549	0.211641	0.294461	0.281497	0.190525	0.549566
624	164	0.680136	0.732126	0.61194	0.734723	0.404791	0.225472	0.327005	0.807188	0.235892	0.525421	0.356105	0.0732342
624	164	0.679379	0.667281	0.513711	0.713683	0.500824	0.773455	0.244715	0.621583	0.314278	0.458306	0.59835	0.234162
624	164	0.675899	0.656365	0.535545	0.665186	0.467003	0.396785	0.266437	0.617746	0.549914	0.473619	0.547329	0.45158
624	164	0.232677	0.328247	0.203135	0.367264	0.205669	0.164272	0.119922	0.514173	0.52425	0.242979	0.258021	0.20917
625	3.11	0.421788	0.412209	0.372822	0.373682	0.396139	0.272692	0.378584	0.367986	0.478485	0.170663	0.20066	0.419378
625	3.11	0.649643	0.656867	0.682152	0.68602	0.500502	0.307359	0.405066	0.44765	0.402189	0.579162	0.401392	0.289675
625	3.11	0.369427	0.440533	0.592198	0.404894	0.331645	0.403672	0.556237	0.523876	0.351428	0.153381	0.234578	0.113702
625	3.11	0.301221	0.496366	0.524249	0.214324	0.283991	0.504209	0.583904	0.268508	0.22014	0.454092	0.380981	0.31407
625	3.11	0.531236	0.654138	0.66731	0.572675	0.710785	0.786596	0.810232	0.682403	0.256338	0.351839	0.544923	0.383853
625	3.11	0.294801	0.246314	0.281954	0.370766	0.386876	0.482416	0.539674	0.23329	0.453715	0.582846	0.430396	0.4797
626	0	0.109628	0.0834524	0.109574	0.100957	0.119379	0.187677	0.131388	0.121667	0.0197754	0.0144389	0.0154248	0.0139879
627	0	0.527228	0.602032	0.645707	0.720605	0.159204	0.108362	0.0908675	0.65906	0.422507	0.09578	0.212793	0.515382
628	0	0.756131	0.813892	0.782552	0.766603	0.25074	0.489908	0.501354	0.454815	0.430913	0.352104	0.541305	0.45443
628	0	0.753478	0.740314	0.700626	0.725386	0.295453	0.232488	0.256021	0.268573	0.568664	0.48527	0.466028	0.443889
628	0	0.609681	0.621122	0.644719	0.646926	0.229424	0.175421	0.163989	0.253007	0.206729	0.449229	0.165462	0.360536
628	0	0.777618	0.821125	0.781295	0.858272	0.588787	0.761823	0.57504	0.871282	0.554419	0.414703	0.453969	0.402888
628	0	0.38909	0.675331	0.518217	0.468834	0.296494	0.391345	0.28515	0.199863	0.292764	0.327835	0.222757	0.369437
628	0	0.761447	0.764111	0.824283	0.776302	0.232834	0.544435	0.229328	0.492116	0.44752	0.34914	0.192847	0.435849
629	0	0.815919	0.787355	0.836632	0.756208	0.674639	0.583024	0.629536	0.56601	0.373736	0.409379	0.438467	0.348011
630	8.85	0.489334	0.520991	0.441476	0.417466	0.454277	0.405381	0.23573	0.398665	0.365612	0.302306	0.239796	0.284811
631	27.5	0.227374	0.531591	0.573372	0.451741	0.090501	0.496022	0.612074	0.398071	0.171829	0.299068	0.381681	0.172749
631	27.5	0.333801	0.377596	0.574347	0.538412	0.377171	0.142249	0.387697	0.377679	0.0991501	0.1273	0.340156	0.200933
632	29.1	0.521197	0.491318	0.461032	0.448428	0.302348	0.148977	0.10362	0.111199	0.146439	0.151971	0.0899913	0.229539
632	29.1	0.585193	0.574934	0.562503	0.549212	0.121616	0.0763884	0.0969077	0.169322	0.0654131	0.184699	0.0391747	0.228797
632	29.1	0.526103	0.455471	0.530792	0.56502	0.346877	0.25987	0.212424	0.192996	0.089267	0.159551	0.0884796	0.113896
633	474	0.764927	0.76699	0.750213	0.772493	0.900604	0.89984	0.923878	0.900188	0.259613	0.2968	0.388596	0.302196
633	474	0.612023	0.674405	0.673726	0.613275	0.782886	0.879563	0.87754	0.855313	0.57699	0.471539	0.356932	0.40218
633	474	0.617574	0.7016	0.706142	0.608468	0.953543	0.943939	0.954104	0.940213	0.535184	0.705841	0.66049	0.738709
633	474	0.526012	0.465345	0.49598	0.51657	0.459674	0.370371	0.421526	0.333076	0.279088	0.289574	0.283743	0.408537
633	474	0.685519	0.704126	0.707213	0.708812	0.747187	0.754828	0.801957	0.819891	0.553931	0.363285	0.311879	0.553979
633	474	0.730265	0.74205	0.766189	0.780809	0.653936	0.726464	0.956764	0.926289	0.260618	0.307497	0.586275	0.299501
634	104	0.207882	0.186152	0.159747	0.196668	0.205113	0.22413	0.217278	0.211527	0.0106282	0.0423513	0.0148513	0.0768858
635	2.95	0.646215	0.567338	0.562235	0.680645	0.575709	0.519605	0.408108	0.760197	0.450236	0.197043	0.502097	0.67756
636	2.85	0.241973	0.146124	0.224705	0.100496	0.125508	0.136916	0.132149	0.0406281	0.0820426	0.261508	0.190961	0.110754
637	0	0.364092	0.318487	0.311656	0.567058	0.110322	0.135053	0.0665466	0.321827	0.11122	0.258282	0.225045	0.536685
638	334	0.540778	0.576334	0.652905	0.665956	0.504504	0.651671	0.467406	0.751916	0.484608	0.37633	0.260152	0.509836
639	0	0.37592	0.604705	0.664886	0.616395	0.0724195	0.242375	0.369944	0.570246	0.328635	0.316481	0.47735	0.313458
640	2.11	0.601001	0.564763	0.606073	0.729476	0.313776	0.214668	0.237183	0.30766	0.118617	0.120425	0.0541316	0.166497
641	16	0.712372	0.746761	0.586268	0.744603	0.436165	0.539545	0.349965	0.738293	0.498502	0.523895	0.299922	0.26483
641	16	0.721551	0.750474	0.702398	0.696503	0.745363	0.821945	0.569586	0.472091	0.591385	0.624833	0.33598	0.37207
642	131	0.211816	0.140676	0.431946	0.489306	0.210439	0.226539	0.338161	0.422514	0.299547	0.406497	0.219581	0.501933
642	131	0.457449	0.50645	0.465053	0.365779	0.40522	0.292213	0.299427	0.206503	0.171204	0.103062	0.295896	0.0336155
642	131	0.622705	0.622288	0.590229	0.601472	0.270314	0.251399	0.157167	0.277589	0.164599	0.163878	0.211629	0.294602
642	131	0.703021	0.694659	0.701642	0.658434	0.32825	0.444914	0.554394	0.422875	0.269947	0.310229	0.395543	0.201167
642	131	0.724337	0.689654	0.756602	0.717567	0.425193	0.328634	0.7475	0.339304	0.522795	0.491738	0.512778	0.357427
642	131	0.423736	0.353071	0.673634	0.5058	0.288487	0.297908	0.609355	0.412849	0.307151	0.205063	0.370576	0.290782
643	0	0.39829	0.445137	0.333831	0.471798	0.078561	0.0946305	0.0492695	0.134488	0.53135	0.25737	0.465015	0.356389
644	116	0.3683	0.367386	0.253087	0.509358	0.315703	0.327405	0.232586	0.553207	0.440951	0.55673	0.714523	0.835139
645	87	0.0666378	0.0274118	0.0399551	0.199751	0.0226272	0.0156323	0.00642268	0.0610625	0.0241174	0.0203789	0.0390422	0.213266
645	87	0.0358482	0.0312323	0.017275	0.0357832	0.00868001	0.043233	0.00949837	0.0154274	0.126668	0.284174	0.122687	0.0677601
646	0	0.360177	0.490664	0.44706	0.56146	0.870986	0.858571	0.797362	0.810537	0.634113	0.370756	0.244163	0.146973
647	0	0.508344	0.573293	0.33837	0.472019	0.240782	0.129976	0.0620813	0.270919	0.191076	0.0808838	0.0670048	0.247231
647	0	0.598682	0.54619	0.538697	0.440732	0.0755185	0.0750677	0.05979	0.0743726	0.147708	0.0238779	0.0817439	0.162476
648	16.8	0.400045	0.478497	0.206952	0.484613	0.201272	0.596866	0.352885	0.342214	0.33416	0.416059	0.406992	0.245317
648	16.8	0.354087	0.202177	0.354269	0.504245	0.278549	0.324749	0.26266	0.348566	0.225154	0.195251	0.200613	0.187442
649	398	0.640861	0.638531	0.648691	0.695826	0.244653	0.336858	0.250238	0.469972	0.0486804	0.0511521	0.0614161	0.152868
650	842	0.728929	0.73416	0.782291	0.811957	0.830991	0.829987	0.839563	0.894657	0.772791	0.753716	0.881312	0.869777
650	842	0.732732	0.69927	0.687876	0.688931	0.927725	0.930202	0.931752	0.919049	0.685112	0.478084	0.754029	0.633124
650	842	0.809976	0.820979	0.778839	0.7866	0.927358	0.931385	0.922471	0.950015	0.570007	0.629245	0.503655	0.631497
650	842	0.675259	0.725891	0.744765	0.691446	0.57272	0.788307	0.808936	0.538986	0.502806	0.610676	0.669589	0.622434
650	842	0.199163	0.472537	0.452654	0.359976	0.270125	0.70538	0.44632	0.308555	0.48369	0.5591	0.432183	0.587482
650	842	0.44108	0.652871	0.666496	0.577898	0.290954	0.498481	0.405907	0.272396	0.385519	0.353603	0.35667	0.238772
650	842	0.395259	0.356441	0.394041	0.605325	0.196482	0.136548	0.323219	0.580162	0.256568	0.393963	0.144123	0.188976
650	842	0.496099	0.585317	0.301835	0.500978	0.307305	0.464659	0.199571	0.382599	0.35345	0.206048	0.0415164	0.306565
650	842	0.530545	0.454569	0.50993	0.638383	0.809279	0.488776	0.644153	0.743439	0.443793	0.371472	0.408844	0.256891
650	842	0.315769	0.46009	0.351969	0.442762	0.106032	0.179709	0.135488	0.277673	0.10773	0.06383	0.116683	0.19789
650	842	0.363058	0.56748	0.500845	0.671172	0.388849	0.543956	0.334877	0.50659	0.511438	0.632181	0.327639	0.562434
650	842	0.687148	0.558612	0.434304	0.446353	0.564388	0.370882	0.386575	0.42264	0.21946	0.179027	0.109995	0.177456
651	0	0.067819	0.100408	0.118523	0.112398	0.0470367	0.0641263	0.0431304	0.077179	0.162228	0.0970311	0.0803356	0.0579937
651	0	0.406104	0.431397	0.423051	0.543213	0.12212	0.310593	0.121801	0.328158	0.258871	0.297852	0.222418	0.166321
651	0	0.714904	0.552049	0.601539	0.652748	0.868125	0.825212	0.900448	0.816671	0.310009	0.398406	0.219572	0.447197
651	0	0.437598	0.24705	0.338499	0.377935	0.281623	0.294047	0.382136	0.239181	0.164944	0.12359	0.104251	0.179367
652	0	0.813718	0.826767	0.81391	0.757315	0.515583	0.254991	0.318807	0.322956	0.432045	0.354255	0.241923	0.431379
653	136	0.708443	0.741371	0.824248	0.729134	0.65107	0.777271	0.813654	0.791661	0.28307	0.161169	0.278844	0.27633
653	136	0.737772	0.792815	0.744811	0.729431	0.567318	0.700636	0.609943	0.473556	0.323384	0.193376	0.209354	0.172382
653	136	0.765152	0.74443	0.709813	0.738342	0.593144	0.428335	0.64703	0.53787	0.143681	0.158133	0.0709805	0.170628
653	136	0.727539	0.755246	0.771483	0.773748	0.43574	0.53343	0.604401	0.768418	0.0566201	0.271459	0.306868	0.219277
654	0.4	0.449184	0.381821	0.40645	0.382665	0.163237	0.1262	0.25563	0.46812	0.0549911	0.0492595	0.0470417	0.216576
654	0.4	0.196658	0.165066	0.270642	0.217453	0.0264704	0.0444474	0.0556449	0.090826	0.108524	0.104805	0.0557061	0.053441
654	0.4	0.177693	0.311254	0.245456	0.210976	0.0319072	0.143738	0.0948429	0.266552	0.0377494	0.0531716	0.130821	0.254693
655	0	0.248914	0.223955	0.413697	0.260853	0.189535	0.116236	0.252562	0.155639	0.134525	0.190656	0.0779011	0.0901197
655	0	0.371754	0.292114	0.230131	0.305765	0.185962	0.341451	0.0718923	0.206289	0.394827	0.14488	0.0297524	0.0603109
655	0	0.285099	0.19243	0.413923	0.29334	0.173428	0.0649702	0.176923	0.108433	0.118716	0.0761648	0.0569842	0.0912106
656	123	0.686462	0.665416	0.617807	0.622274	0.576714	0.767605	0.826657	0.731559	0.227662	0.487394	0.324831	0.53794
657	27.1	0.530434	0.135139	0.466353	0.468153	0.550848	0.326469	0.363648	0.482132	0.573061	0.585458	0.497337	0.622828
657	27.1	0.0975244	0.142854	0.131861	0.177351	0.132311	0.315127	0.296735	0.367288	0.308866	0.350899	0.391476	0.359424
657	27.1	0.19007	0.192765	0.482612	0.295758	0.147465	0.148396	0.199023	0.178404	0.573627	0.63972	0.510157	0.461879
657	27.1	0.35052	0.210428	0.394579	0.203793	0.399504	0.339519	0.437463	0.254153	0.653447	0.561004	0.589535	0.446262
657	27.1	0.193885	0.0864899	0.256342	0.267662	0.443924	0.173026	0.218853	0.261749	0.572766	0.135369	0.293176	0.338627
657	27.1	0.507651	0.478581	0.414497	0.336193	0.768687	0.72773	0.692201	0.700495	0.703605	0.67884	0.638553	0.651326
657	27.1	0.434469	0.434052	0.328505	0.446452	0.593887	0.598271	0.585453	0.602585	0.472148	0.565964	0.599211	0.587508
657	27.1	0.57934	0.566902	0.61804	0.586027	0.810834	0.672242	0.713658	0.673859	0.592648	0.451624	0.508127	0.486247
657	27.1	0.545535	0.465875	0.347384	0.205435	0.629187	0.60155	0.767427	0.616319	0.595681	0.475066	0.609555	0.722176
658	0	0.349955	0.411339	0.148276	0.372469	0.0788266	0.151975	0.0702491	0.156369	0.253947	0.216866	0.201042	0.486325
659	120	0.54272	0.519912	0.560082	0.451946	0.582862	0.523202	0.620474	0.547616	0.465045	0.521929	0.721823	0.545182
660	0	0.0683287	0.0502033	0.0799258	0.131448	0.0608712	0.0720344	0.0888041	0.15978	0.045022	0.0359339	0.0599787	0.27097
660	0	0.0579531	0.0795629	0.0368548	0.0443064	0.281164	0.381801	0.044514	0.0158409	0.119585	0.117938	0.0227209	0.0222016
661	0	0.259543	0.219954	0.27936	0.461094	0.0122177	0.0135772	0.0425491	0.0923924	0.0177111	0.00646336	0.00893345	0.0234406
662	196	0.649339	0.54914	0.608519	0.65017	0.36695	0.219184	0.361527	0.677983	0.474149	0.0760947	0.446718	0.378085
662	196	0.516231	0.583777	0.584998	0.576781	0.519236	0.797461	0.547756	0.270813	0.151299	0.205759	0.140341	0.164136
663	897	0.772135	0.698497	0.785056	0.747188	0.587196	0.693547	0.780134	0.918471	0.316958	0.318359	0.286182	0.3047
663	897	0.739124	0.73272	0.665848	0.713744	0.444869	0.380667	0.409485	0.562827	0.0780653	0.0826196	0.270207	0.154783
664	28.7	0.161622	0.370252	0.370923	0.3333	0.0814862	0.184394	0.402327	0.183306	0.148301	0.289914	0.395058	0.0601288
665	0	0.706729	0.683276	0.76534	0.774132	0.278335	0.458158	0.353726	0.480967	0.283591	0.325212	0.350577	0.571238
666	0	0.0582229	0.0568935	0.13142	0.135961	0.0464794	0.00910205	0.0914169	0.10768	0.0895011	0.0863014	0.0405598	0.0256254
667	104	0.713609	0.724613	0.696993	0.679672	0.590516	0.372485	0.599132	0.320644	0.13384	0.0566403	0.0524754	0.0574261
668	0	0.380582	0.24407	0.234269	0.302377	0.492398	0.350928	0.33434	0.509008	0.328745	0.124979	0.287223	0.104663
669	21.9	0.0512743	0.106215	0.0604118	0.110739	0.0290911	0.0413486	0.0453318	0.0457285	0.0325781	0.043884	0.0133574	0.057636
669	21.9	0.26612	0.233486	0.198095	0.313934	0.133529	0.0978375	0.142586	0.099803	0.370499	0.0536792	0.146013	0.4981
669	21.9	0.247849	0.211262	0.197972	0.432609	0.298407	0.278087	0.103288	0.3799	0.416342	0.25678	0.118783	0.345712
670	0	0.0485207	0.0560853	0.0416622	0.0890599	0.0106821	0.00684921	0.0044214	0.0203916	0.0281732	0.0195369	0.00896026	0.04925
670	0	0.715238	0.654603	0.713319	0.76689	0.650673	0.771455	0.876634	0.746719	0.774559	0.367275	0.759091	0.523336
670	0	0.520361	0.642376	0.639056	0.720951	0.714576	0.833121	0.783039	0.850253	0.78444	0.679668	0.822399	0.483906
670	0	0.528205	0.253765	0.288385	0.372855	0.186505	0.075838	0.17563	0.221993	0.374629	0.306438	0.298097	0.419807
670	0	0.145533	0.18128	0.197873	0.274084	0.140248	0.148802	0.122541	0.158378	0.367197	0.402658	0.412107	0.550018
670	0	0.0972645	0.108913	0.203908	0.363233	0.180085	0.0771065	0.112185	0.185395	0.280786	0.195333	0.377143	0.303504
671	162	0.12968	0.125398	0.123363	0.165431	0.024848	0.0216835	0.00837757	0.0182631	0.00395809	0.00486077	0.00386082	0.00990164
671	162	0.0789335	0.0617143	0.102566	0.185621	0.0320351	0.0326728	0.0255557	0.0889519	0.0649204	0.0263091	0.00948653	0.0306809
671	162	0.0666416	0.0962247	0.058928	0.144431	0.00190263	0.0024182	0.00160667	0.0079346	0.00777778	0.00430473	0.00355046	0.0127506
671	162	0.205242	0.337625	0.223288	0.189092	0.0108085	0.039723	0.0055958	0.0164372	0.00551872	0.00944019	0.0149655	0.014645
671	162	0.100191	0.279075	0.177044	0.136018	0.00475183	0.0557819	0.0103839	0.00306051	0.0110497	0.0637861	0.00498739	0.0122384
671	162	0.131532	0.280991	0.236966	0.309288	0.0525051	0.0694992	0.151063	0.0676552	0.0129041	0.0105201	0.0215885	0.0694828
672	0	0.414159	0.387638	0.276305	0.545753	0.203957	0.138775	0.136031	0.37147	0.252393	0.148483	0.0822498	0.381383
673	6.74	0.73333	0.722377	0.707185	0.738579	0.170434	0.220488	0.315106	0.391374	0.207998	0.243612	0.271104	0.194798
674	0	0.370096	0.474716	0.365826	0.28409	0.218391	0.295943	0.26187	0.321751	0.227478	0.379587	0.29814	0.306582
675	287	0.586151	0.606613	0.515346	0.588249	0.699162	0.766026	0.819907	0.739915	0.459791	0.423903	0.355692	0.364955
675	287	0.559008	0.621158	0.617194	0.509979	0.841683	0.863236	0.86051	0.665823	0.522092	0.569001	0.651004	0.478384
675	287	0.0978095	0.103877	0.117526	0.146837	0.124896	0.0739429	0.127505	0.0583007	0.252266	0.26268	0.246123	0.19427
675	287	0.318855	0.397451	0.347255	0.339022	0.251237	0.154518	0.15203	0.214774	0.329013	0.413762	0.464429	0.276474
675	287	0.531231	0.531264	0.441741	0.354943	0.569944	0.398666	0.176122	0.2113	0.505985	0.516192	0.21901	0.301326
675	287	0.697797	0.647149	0.636399	0.645325	0.443876	0.602468	0.343359	0.554806	0.513702	0.602229	0.605615	0.577861
675	287	0.225251	0.182561	0.153877	0.267512	0.163505	0.0682717	0.0379311	0.0825501	0.0879303	0.0808214	0.060132	0.358313
675	287	0.314412	0.211967	0.248332	0.30583	0.446028	0.312821	0.268209	0.403229	0.204979	0.163935	0.444231	0.213196
675	287	0.762983	0.779296	0.751955	0.74224	0.303277	0.343128	0.320091	0.399011	0.562682	0.559928	0.421704	0.442227
676	0	0.301772	0.32229	0.301119	0.405492	0.12743	0.0890326	0.0930597	0.255413	0.0783275	0.0243069	0.0172865	0.0671316
677	73.2	0.347274	0.460058	0.42319	0.418873	0.361703	0.387898	0.436469	0.379511	0.275785	0.172729	0.575629	0.293948
678	1824	0.596342	0.678894	0.748616	0.699225	0.657963	0.494037	0.763812	0.675912	0.60365	0.607196	0.685805	0.581518
678	1824	0.712815	0.813042	0.715457	0.759193	0.796572	0.759713	0.730855	0.791148	0.628998	0.588998	0.49856	0.589593
678	1824	0.84161	0.843542	0.844175	0.841015	0.866991	0.92808	0.660519	0.886238	0.773357	0.634955	0.679804	0.672416
679	155	0.782756	0.82949	0.801791	0.804888	0.668729	0.636116	0.827813	0.725978	0.558905	0.504633	0.571699	0.404907
680	0	0.444373	0.535785	0.546884	0.507092	0.136312	0.266702	0.212408	0.124119	0.130888	0.414471	0.356463	0.155295
681	5.84	0.647484	0.564019	0.638002	0.680436	0.721221	0.880458	0.844301	0.784271	0.419018	0.342856	0.483011	0.43946
681	5.84	0.457027	0.55624	0.52102	0.344511	0.494585	0.598445	0.519512	0.405478	0.468276	0.584908	0.332031	0.420909
682	18.2	0.418317	0.486196	0.384626	0.309569	0.402881	0.453633	0.196278	0.185379	0.394331	0.50119	0.167869	0.22059
683	79.1	0.45453	0.548108	0.583179	0.517931	0.721012	0.746397	0.623355	0.783954	0.781714	0.635692	0.719132	0.692636
684	25	0.502752	0.416455	0.640939	0.49905	0.266767	0.297603	0.466499	0.403017	0.278141	0.45965	0.21371	0.406117
685	0	0.773646	0.795574	0.793679	0.760444	0.822067	0.832147	0.873623	0.800696	0.840825	0.501692	0.664253	0.558317
686	0	0.244043	0.288512	0.222096	0.370553	0.116746	0.0652326	0.125333	0.226593	0.313469	0.153108	0.0575516	0.284623
687	3.94	0.463867	0.491532	0.470255	0.504989	0.509506	0.553688	0.572372	0.422747	0.537727	0.478591	0.256493	0.728371
688	0	0.679729	0.58478	0.534638	0.583111	0.79261	0.752514	0.687438	0.673842	0.3901	0.504598	0.371638	0.257961
688	0	0.688369	0.699093	0.626887	0.685718	0.471301	0.674756	0.577308	0.681813	0.121002	0.409798	0.221069	0.362443
688	0	0.702756	0.677311	0.529463	0.615475	0.32277	0.288187	0.270624	0.450331	0.380199	0.579172	0.353492	0.193074
688	0	0.672836	0.73717	0.754365	0.696119	0.294123	0.288052	0.538186	0.590635	0.139811	0.140815	0.533841	0.40318
688	0	0.781793	0.711315	0.757049	0.741003	0.678684	0.289932	0.370924	0.716218	0.266609	0.125368	0.171952	0.24281
688	0	0.544712	0.493898	0.448033	0.493529	0.309311	0.172326	0.244523	0.350401	0.337684	0.112745	0.187465	0.476266
688	0	0.655668	0.546049	0.679098	0.710641	0.224149	0.193879	0.2348	0.569816	0.150325	0.398282	0.243305	0.271994
689	745	0.709166	0.681842	0.678168	0.676034	0.664794	0.603274	0.642873	0.519003	0.487963	0.35083	0.344555	0.372758
689	745	0.76123	0.723279	0.6699	0.689018	0.270465	0.379098	0.171277	0.459936	0.581158	0.532231	0.576548	0.603553
689	745	0.642668	0.732209	0.612585	0.707155	0.348066	0.548985	0.145686	0.510571	0.598532	0.489058	0.520909	0.580995
689	745	0.762473	0.791783	0.76604	0.707261	0.718246	0.729833	0.602606	0.331478	0.517352	0.5154	0.520409	0.477445
689	745	0.821401	0.835387	0.762259	0.791992	0.776465	0.836657	0.916122	0.801569	0.680034	0.675031	0.789517	0.828975
689	745	0.709081	0.716637	0.636526	0.629787	0.223672	0.330028	0.175629	0.141604	0.338386	0.308762	0.432804	0.569075
689	745	0.776442	0.775851	0.760981	0.739524	0.561889	0.557671	0.490841	0.440071	0.37791	0.366233	0.422016	0.360524
689	745	0.707444	0.744474	0.808091	0.777194	0.538885	0.621862	0.613044	0.567774	0.585443	0.455353	0.671738	0.646806
689	745	0.746889	0.630604	0.610761	0.73022	0.726731	0.514179	0.461623	0.882767	0.433804	0.353784	0.290479	0.544114
689	745	0.520939	0.710942	0.661691	0.68039	0.255967	0.448515	0.320503	0.531466	0.428033	0.468104	0.364724	0.360154
689	745	0.638313	0.744806	0.747933	0.699849	0.189667	0.212177	0.193095	0.357393	0.127075	0.130627	0.0590409	0.128329
690	49.3	0.0851343	0.05922	0.0344493	0.212754	0.0876848	0.0419404	0.0368332	0.21361	0.0273406	0.0244953	0.0613348	0.0661001
691	0	0.826771	0.836818	0.877232	0.850129	0.915573	0.79014	0.818542	0.837395	0.539594	0.465859	0.24727	0.463451
692	0	0.612731	0.667033	0.610714	0.67074	0.513037	0.783629	0.602165	0.617812	0.173399	0.289589	0.220319	0.190867
693	255	0.402338	0.488067	0.557148	0.53881	0.335033	0.235931	0.174495	0.234712	0.3606	0.106453	0.0342299	0.12023
694	353	0.293496	0.318008	0.280623	0.345104	0.227573	0.147873	0.134891	0.200277	0.0583311	0.248004	0.0762493	0.283685
695	0	0.364862	0.424767	0.412245	0.406267	0.406099	0.639107	0.557514	0.46643	0.357073	0.3526	0.239124	0.307579
696	0	0.120805	0.121219	0.0914945	0.215505	0.076	0.0438039	0.00912693	0.0680384	0.423235	0.265788	0.271816	0.144282
697	0	0.128892	0.119099	0.0904028	0.114734	0.0620064	0.0103638	0.0184431	0.0122299	0.233773	0.018001	0.0848884	0.00856887
698	231	0.129826	0.126502	0.047637	0.245897	0.156844	0.129235	0.0544028	0.0569755	0.241867	0.115086	0.0203684	0.240094
698	231	0.126053	0.0303085	0.0855295	0.398192	0.0982062	0.0473408	0.029217	0.426601	0.0330461	0.0350797	0.0603638	0.486111
698	231	0.0326837	0.0442564	0.0373066	0.0520645	0.0104945	0.0720277	0.00801598	0.0507028	0.0125225	0.0259866	0.0151024	0.123938
699	160	0.496409	0.541532	0.449049	0.517874	0.403309	0.26427	0.0892316	0.249333	0.139702	0.0985095	0.0601212	0.18517
699	160	0.64834	0.661971	0.498345	0.33619	0.279633	0.293753	0.175226	0.297516	0.250609	0.168208	0.198038	0.145018
699	160	0.738614	0.64508	0.627321	0.572057	0.685484	0.460538	0.499639	0.636949	0.488512	0.709862	0.531952	0.739704
699	160	0.747263	0.703563	0.731428	0.701834	0.511688	0.368529	0.648515	0.716203	0.662508	0.399383	0.412912	0.381587
699	160	0.634514	0.588658	0.618969	0.599515	0.270458	0.238029	0.242798	0.19105	0.116156	0.106896	0.155952	0.136143
699	160	0.704881	0.652094	0.55418	0.42826	0.234499	0.196098	0.155266	0.111227	0.437473	0.40464	0.318036	0.427867
699	160	0.629494	0.659633	0.669659	0.556758	0.390644	0.473829	0.257141	0.26863	0.202182	0.18223	0.0677187	0.102442
700	0	0.777452	0.859486	0.818977	0.710333	0.908573	0.866324	0.937555	0.808089	0.632644	0.508681	0.622901	0.615618
701	27.1	0.111155	0.0993615	0.177009	0.201443	0.105355	0.0952376	0.0807625	0.0724982	0.0743882	0.0782728	0.0422631	0.234449
702	22.3	0.744933	0.730752	0.654651	0.498936	0.270757	0.436661	0.313932	0.153473	0.457246	0.420236	0.407704	0.346577
703	0	0.277964	0.355225	0.507401	0.314722	0.0357253	0.0788764	0.238006	0.0853443	0.0858973	0.0685109	0.0799152	0.157937
703	0	0.305056	0.293484	0.419827	0.671731	0.152594	0.129916	0.0546717	0.221404	0.297219	0.0839415	0.0265435	0.325911
704	1238	0.790657	0.803789	0.828547	0.754507	0.83536	0.663888	0.870907	0.912973	0.333796	0.276763	0.464358	0.435521
705	126	0.417391	0.498837	0.401914	0.348873	0.212257	0.280702	0.370242	0.0970069	0.0990871	0.229807	0.133473	0.345707
706	0	0.013322	0.00878036	0.0106454	0.021763	0.00395867	0.00781911	0.00223834	0.00218465	0.0202717	0.0173958	0.00828897	0.0800282
707	234	0.542519	0.594558	0.698031	0.534426	0.33025	0.263751	0.232531	0.310014	0.308679	0.397354	0.500351	0.234003
708	0	0.534976	0.547911	0.430124	0.495494	0.318977	0.260675	0.417752	0.422089	0.551262	0.490645	0.461712	0.407119
709	519	0.369204	0.658016	0.42331	0.522905	0.0557303	0.301257	0.222771	0.405847	0.281217	0.24448	0.229441	0.391909
710	34.2	0.641669	0.567312	0.592141	0.58439	0.511691	0.475205	0.261408	0.157534	0.383742	0.363714	0.244921	0.183714
710	34.2	0.67417	0.665168	0.691472	0.657518	0.598541	0.299194	0.432587	0.565915	0.369419	0.283452	0.319886	0.331861
711	2.54	0.421665	0.497992	0.338784	0.437758	0.183243	0.246357	0.0963525	0.121398	0.0913267	0.167288	0.071142	0.11058
712	5204	0.844485	0.850864	0.844561	0.774607	0.937548	0.950361	0.919211	0.919376	0.644612	0.70903	0.603287	0.673146
712	5204	0.820665	0.791256	0.766255	0.835448	0.895681	0.826086	0.880314	0.907576	0.603233	0.57053	0.587291	0.55506
712	5204	0.88551	0.891925	0.879063	0.859739	0.870681	0.885007	0.93087	0.916048	0.637915	0.645873	0.725079	0.647898
712	5204	0.839947	0.885103	0.878909	0.910652	0.972238	0.972547	0.967305	0.964302	0.727942	0.740031	0.726231	0.835916
712	5204	0.837497	0.883961	0.868358	0.86917	0.963209	0.96746	0.918436	0.952752	0.769195	0.809258	0.650898	0.78676
712	5204	0.844683	0.84298	0.897923	0.859906	0.945307	0.974705	0.916431	0.961495	0.740961	0.846623	0.755855	0.73661
712	5204	0.736817	0.74286	0.768076	0.756727	0.883213	0.941797	0.910941	0.865622	0.61197	0.591246	0.710258	0.469116
712	5204	0.792747	0.837512	0.908145	0.85788	0.709123	0.882922	0.929983	0.913145	0.82771	0.801519	0.702721	0.678192
712	5204	0.843899	0.87609	0.829987	0.879284	0.885221	0.931205	0.842813	0.950648	0.565084	0.635477	0.617997	0.685865
712	5204	0.892264	0.891237	0.879238	0.922372	0.956215	0.955641	0.952137	0.968823	0.787332	0.781651	0.849126	0.718942
712	5204	0.806241	0.896338	0.83634	0.850408	0.960044	0.960142	0.974288	0.969099	0.729556	0.818504	0.748028	0.781781
712	5204	0.868042	0.839257	0.814618	0.849101	0.898031	0.879315	0.788807	0.847092	0.69761	0.648355	0.646208	0.737717
712	5204	0.830749	0.867412	0.825708	0.762986	0.855856	0.902819	0.959878	0.911353	0.805444	0.689003	0.745494	0.651126
712	5204	0.858669	0.872328	0.858449	0.846939	0.955946	0.866288	0.910863	0.915641	0.81817	0.714804	0.783712	0.835233
712	5204	0.884928	0.854392	0.886373	0.857509	0.950319	0.953817	0.891356	0.967055	0.770848	0.640764	0.791765	0.624821
712	5204	0.854549	0.89307	0.879266	0.896611	0.895024	0.948761	0.90698	0.951997	0.794616	0.876256	0.898748	0.820394
712	5204	0.919745	0.944928	0.947014	0.929361	0.965454	0.942621	0.952965	0.945729	0.875664	0.8224	0.793876	0.930467
712	5204	0.907078	0.872949	0.865037	0.893754	0.956157	0.937241	0.959229	0.947116	0.776454	0.714988	0.741091	0.696398
712	5204	0.865068	0.887558	0.889044	0.880764	0.974464	0.968154	0.958527	0.962389	0.637456	0.746215	0.853623	0.616329
712	5204	0.766141	0.805637	0.799855	0.626341	0.287922	0.233177	0.288801	0.23733	0.541031	0.480398	0.412864	0.408576
712	5204	0.821061	0.621886	0.742584	0.791534	0.88933	0.865619	0.758694	0.884336	0.737261	0.704943	0.587577	0.527131
712	5204	0.861832	0.890907	0.890558	0.806546	0.932415	0.894942	0.869471	0.927723	0.727166	0.753456	0.825859	0.630336
712	5204	0.856322	0.877057	0.870442	0.860043	0.954366	0.96019	0.967051	0.962843	0.73463	0.741015	0.868247	0.750256
712	5204	0.827036	0.737309	0.807115	0.783269	0.856043	0.89708	0.867787	0.819737	0.473073	0.345825	0.613283	0.424131
712	5204	0.702524	0.797986	0.814893	0.679669	0.585199	0.76427	0.738175	0.660761	0.440652	0.524378	0.670213	0.465144
712	5204	0.735538	0.798392	0.688946	0.820006	0.906975	0.913713	0.930435	0.952929	0.581107	0.653476	0.676453	0.651482
712	5204	0.861979	0.848663	0.7925	0.849582	0.957474	0.914246	0.87118	0.968379	0.693656	0.648475	0.392209	0.845228
712	5204	0.876826	0.858191	0.798164	0.86221	0.949997	0.929941	0.950625	0.891159	0.68589	0.562175	0.711672	0.434357
712	5204	0.813488	0.741928	0.789843	0.767372	0.531548	0.632701	0.533793	0.767658	0.495458	0.394416	0.593616	0.565162
712	5204	0.928072	0.931344	0.933086	0.911182	0.982933	0.971326	0.981765	0.96403	0.699999	0.569688	0.687557	0.590896
712	5204	0.678766	0.688529	0.650156	0.736117	0.906118	0.878336	0.887759	0.853511	0.597202	0.534461	0.657444	0.691977
712	5204	0.92464	0.90966	0.914472	0.880692	0.972182	0.943973	0.967294	0.945307	0.787443	0.705261	0.683278	0.761388
712	5204	0.827894	0.79442	0.706104	0.819138	0.885383	0.949516	0.838095	0.726396	0.711231	0.725315	0.637765	0.644398
712	5204	0.887588	0.882533	0.89674	0.844949	0.945562	0.951426	0.937268	0.91929	0.564309	0.594693	0.624876	0.361856
712	5204	0.92839	0.938337	0.941111	0.926489	0.967332	0.963724	0.960122	0.956556	0.712287	0.727694	0.685597	0.757449
712	5204	0.901653	0.921878	0.909968	0.916942	0.971954	0.976447	0.978491	0.970517	0.745495	0.58863	0.263923	0.507262
712	5204	0.898271	0.911115	0.875406	0.869024	0.956651	0.973919	0.936962	0.959015	0.691054	0.854758	0.616481	0.779847
712	5204	0.86102	0.884047	0.870398	0.873306	0.872912	0.898966	0.887816	0.903744	0.82937	0.816471	0.674411	0.692738
712	5204	0.84797	0.895179	0.885857	0.852304	0.924055	0.920678	0.961056	0.965661	0.669794	0.683251	0.669741	0.663751
712	5204	0.851669	0.872864	0.827467	0.884923	0.937903	0.953562	0.935384	0.917696	0.644256	0.694826	0.628506	0.777986
713	0	0.325765	0.16565	0.256447	0.411785	0.31256	0.0894361	0.0621606	0.264839	0.420919	0.0872985	0.0214245	0.292267
713	0	0.24593	0.0959729	0.13804	0.246116	0.0424572	0.11809	0.0330986	0.0483621	0.00788479	0.046382	0.0121452	0.143574
713	0	0.232273	0.245244	0.337754	0.655114	0.10587	0.110165	0.242684	0.570455	0.0437171	0.0439126	0.385816	0.538716
714	0	0.517466	0.473838	0.360306	0.384208	0.861633	0.805536	0.884642	0.797982	0.786446	0.85053	0.682904	0.680363
714	0	0.598563	0.640149	0.573448	0.604431	0.949477	0.9385	0.94171	0.947054	0.562274	0.650186	0.717154	0.705876
715	8.25	0.569667	0.558136	0.569373	0.563827	0.427818	0.289415	0.380481	0.658093	0.529037	0.444389	0.354507	0.614877
715	8.25	0.650613	0.664545	0.64272	0.653545	0.652465	0.73046	0.722891	0.796701	0.913729	0.725078	0.681425	0.568475
715	8.25	0.875369	0.780928	0.803292	0.80417	0.508646	0.621292	0.681589	0.693183	0.771848	0.928609	0.966082	0.889187
716	17	0.488474	0.316915	0.377258	0.476748	0.742873	0.651894	0.681565	0.696399	0.487383	0.336168	0.413182	0.492919
717	237	0.292413	0.253908	0.206578	0.285491	0.29904	0.250268	0.173968	0.210377	0.437231	0.215265	0.234907	0.180258
718	0	0.172861	0.1626	0.169946	0.157691	0.0587229	0.0335239	0.0708669	0.0433416	0.0174878	0.00966769	0.00826756	0.0106659
719	442	0.536249	0.445726	0.48538	0.471898	0.433237	0.671446	0.612836	0.574084	0.504174	0.488891	0.495733	0.502697
719	442	0.734132	0.761226	0.817015	0.724598	0.9438	0.931778	0.937187	0.875142	0.669935	0.654135	0.677474	0.674201
719	442	0.771258	0.745252	0.716272	0.758765	0.918682	0.906268	0.888928	0.879635	0.679097	0.694422	0.626456	0.472568
719	442	0.656281	0.542591	0.548193	0.695975	0.880829	0.785825	0.904331	0.902533	0.489728	0.422288	0.551581	0.558377
719	442	0.428581	0.492193	0.532679	0.785977	0.924687	0.91854	0.913947	0.904646	0.567259	0.633601	0.490191	0.657835
719	442	0.632845	0.731621	0.691798	0.695922	0.845004	0.897897	0.825042	0.853038	0.4518	0.56001	0.369078	0.477236
719	442	0.818566	0.761076	0.779311	0.728549	0.942026	0.928006	0.945144	0.902272	0.668426	0.421095	0.754314	0.454507
719	442	0.721518	0.787696	0.798081	0.698322	0.95946	0.947718	0.934128	0.932754	0.536264	0.787937	0.613489	0.499156
719	442	0.743873	0.676996	0.691238	0.715181	0.917511	0.91995	0.905183	0.926984	0.627969	0.626487	0.313074	0.665725
719	442	0.647195	0.649189	0.595732	0.587672	0.948333	0.93003	0.929415	0.923297	0.711052	0.715092	0.674858	0.699431
719	442	0.772587	0.753444	0.800153	0.777311	0.948483	0.926446	0.956414	0.956363	0.521249	0.821553	0.539788	0.748919
719	442	0.632936	0.587847	0.6218	0.694547	0.904141	0.872365	0.897435	0.915377	0.473523	0.162077	0.241755	0.342524
719	442	0.604333	0.72265	0.691205	0.68537	0.853463	0.883247	0.739427	0.893381	0.740382	0.777346	0.79879	0.686988
719	442	0.737111	0.742947	0.762874	0.78242	0.919536	0.945671	0.952748	0.943181	0.504271	0.634355	0.745932	0.580337
719	442	0.415908	0.350643	0.398691	0.446756	0.860435	0.853381	0.851371	0.904992	0.430079	0.420851	0.181733	0.468151
719	442	0.721005	0.744001	0.653239	0.72972	0.919017	0.893837	0.904513	0.904034	0.762405	0.754294	0.681364	0.725315
720	0	0.779941	0.746382	0.765593	0.744469	0.859183	0.939802	0.950345	0.904695	0.774622	0.596505	0.542977	0.643556
721	14.2	0.0816713	0.0244037	0.0397098	0.124076	0.0280865	0.0289323	0.106905	0.0725151	0.318946	0.0854552	0.211713	0.318259
722	0	0.360895	0.31057	0.33211	0.428743	0.137983	0.0307947	0.103432	0.0989166	0.191433	0.0673536	0.165965	0.149179
723	119	0.428445	0.178341	0.243735	0.270453	0.067091	0.043623	0.081872	0.0482484	0.268083	0.128092	0.207449	0.200584
724	0	0.0466701	0.0699397	0.0528809	0.0374739	0.00524681	0.00720115	0.0102771	0.0409368	0.0374249	0.00717468	0.00517637	0.0224549
724	0	0.0281712	0.0651006	0.0562557	0.0281332	0.00616447	0.017764	0.0105249	0.0027477	0.00565767	0.0667981	0.0401967	0.0041095
725	82.2	0.731696	0.615477	0.629765	0.753802	0.942438	0.882709	0.938526	0.862628	0.583671	0.72759	0.500004	0.500896
726	0	0.743906	0.636589	0.705402	0.664507	0.279927	0.623034	0.561233	0.253568	0.881753	0.672412	0.68617	0.629013
727	0	0.129941	0.0867573	0.0925411	0.0526542	0.0219964	0.0380387	0.00878845	0.00362142	0.0571949	0.0982938	0.0561562	0.0204884
728	0.638	0.719865	0.755152	0.761728	0.735115	0.471954	0.610854	0.503712	0.415766	0.27007	0.293146	0.428252	0.256687
729	144	0.206368	0.284859	0.363164	0.200703	0.0704544	0.0207456	0.0270912	0.0808899	0.0300609	0.0713584	0.0235314	0.0276914
729	144	0.0934873	0.213588	0.177716	0.142125	0.00769976	0.0447341	0.0180514	0.0171348	0.0318685	0.0510392	0.125961	0.165102
730	740	0.849538	0.854398	0.851502	0.84253	0.576064	0.697091	0.437063	0.394784	0.451513	0.416539	0.468711	0.329429
730	740	0.841477	0.811993	0.777866	0.829532	0.382249	0.30741	0.353271	0.425024	0.387431	0.396163	0.340932	0.509892
730	740	0.929782	0.900702	0.930174	0.926903	0.910159	0.831481	0.841817	0.876504	0.500556	0.631114	0.493985	0.549067
730	740	0.842146	0.858623	0.852672	0.830968	0.448043	0.741969	0.600458	0.50043	0.427916	0.468225	0.510572	0.335408
730	740	0.812153	0.817423	0.777511	0.850354	0.840675	0.84205	0.735997	0.602601	0.302136	0.253014	0.182451	0.178538
730	740	0.85838	0.838798	0.847497	0.767829	0.765625	0.74879	0.749031	0.738006	0.694001	0.594412	0.561737	0.544156
730	740	0.835825	0.807167	0.80532	0.794054	0.539155	0.852304	0.665265	0.66778	0.352153	0.446875	0.541496	0.212116
730	740	0.810553	0.837942	0.826334	0.701464	0.532805	0.573832	0.684612	0.818338	0.419344	0.471173	0.429664	0.349889
731	0	0.372387	0.337483	0.340893	0.424398	0.292349	0.578195	0.189606	0.190108	0.319942	0.219812	0.222818	0.0802911
732	0	0.43817	0.424432	0.426435	0.492417	0.132504	0.167519	0.0994574	0.309512	0.0287077	0.244981	0.0341791	0.317285
733	178	0.664125	0.703352	0.391482	0.679727	0.483412	0.214767	0.0950458	0.354562	0.474604	0.67043	0.454908	0.649813
734	1245	0.812001	0.805576	0.748618	0.816943	0.774191	0.840204	0.657286	0.572378	0.77263	0.664803	0.614478	0.667821
735	29.1	0.63126	0.647743	0.576396	0.641273	0.96386	0.974219	0.958429	0.955334	0.659423	0.554726	0.465582	0.568873
736	86.7	0.418988	0.364358	0.479198	0.413725	0.288523	0.405638	0.258731	0.405986	0.366346	0.46036	0.422393	0.369305
737	812	0.30801	0.507557	0.668794	0.381898	0.535113	0.743725	0.499053	0.526074	0.496088	0.469775	0.441485	0.351587
738	0	0.775281	0.747039	0.644767	0.739187	0.648881	0.494156	0.397291	0.655596	0.491758	0.550461	0.456336	0.441918
738	0	0.752246	0.663638	0.694624	0.620701	0.217578	0.433944	0.32149	0.60797	0.289322	0.342046	0.226657	0.30261
739	6.79	0.824181	0.845471	0.841987	0.818333	0.867078	0.943204	0.943209	0.867481	0.66706	0.673628	0.512106	0.645158
740	0	0.036717	0.0795777	0.0608637	0.0699346	0.052968	0.091007	0.0685143	0.0276023	0.045373	0.443552	0.156426	0.326551
741	0	0.0643533	0.156323	0.136384	0.10023	0.0728422	0.144848	0.161547	0.113315	0.158591	0.202889	0.488775	0.675111
742	0	0.648655	0.696426	0.704652	0.750805	0.416913	0.709263	0.771281	0.497855	0.436813	0.409695	0.676615	0.556677
743	253	0.876181	0.887768	0.885642	0.859747	0.919516	0.849289	0.855653	0.821922	0.485317	0.395744	0.570612	0.539043
743	253	0.830115	0.889407	0.840091	0.835319	0.840708	0.858579	0.841764	0.935335	0.692106	0.595233	0.673715	0.648371
743	253	0.781292	0.78132	0.77877	0.818131	0.619484	0.803519	0.596686	0.758225	0.492589	0.410098	0.535036	0.68403
743	253	0.791708	0.802345	0.799577	0.792197	0.618977	0.305832	0.344787	0.593283	0.630323	0.384738	0.425829	0.568429
743	253	0.809846	0.790267	0.826678	0.791907	0.707561	0.739417	0.76799	0.858342	0.608275	0.59144	0.503119	0.690875
744	0	0.133182	0.158276	0.184735	0.140828	0.0914683	0.112838	0.288315	0.154983	0.27457	0.470064	0.336213	0.37386
745	4921	0.516561	0.598736	0.781766	0.590987	0.220858	0.42782	0.329047	0.395992	0.264974	0.200597	0.209147	0.166197
746	417	0.507851	0.468108	0.420388	0.552555	0.619285	0.42128	0.466767	0.729088	0.375772	0.778532	0.465235	0.314172
747	0	0.455333	0.29098	0.395781	0.362544	0.135581	0.103607	0.142559	0.201919	0.177513	0.0355664	0.166249	0.121625
748	0	0.396842	0.547891	0.64744	0.639523	0.385784	0.486416	0.588462	0.618803	0.398698	0.167478	0.344981	0.512499
749	0	0.0658285	0.15184	0.101356	0.167827	0.135722	0.319454	0.466347	0.415582	0.073346	0.185463	0.0963436	0.217955
750	74.5	0.0364051	0.0962652	0.0516748	0.151418	0.131686	0.114667	0.0536299	0.420005	0.0363558	0.0226024	0.0127224	0.264302
751	0	0.255092	0.0941465	0.201767	0.182152	0.062876	0.0260606	0.0613574	0.177376	0.0442531	0.0204347	0.0327298	0.0560027
752	0	0.0487841	0.0230968	0.0446287	0.025271	0.0485111	0.0123448	0.038089	0.0422626	0.432137	0.461321	0.43723	0.525031
752	0	0.516853	0.0808291	0.100215	0.254363	0.964958	0.460971	0.411311	0.634339	0.410403	0.596873	0.580692	0.492394
752	0	0.0264997	0.0241902	0.0284314	0.0383009	0.00780562	0.011807	0.020391	0.0313458	0.0825915	0.0917962	0.0592207	0.0834066
752	0	0.229958	0.173948	0.519228	0.256753	0.0425056	0.0223184	0.0744096	0.0331909	0.0714578	0.037882	0.210295	0.125799
752	0	0.302956	0.260807	0.359779	0.381107	0.436285	0.201852	0.332765	0.216864	0.339876	0.444819	0.332121	0.373405
752	0	0.119675	0.104509	0.188293	0.11325	0.120435	0.106684	0.347231	0.128925	0.174321	0.108129	0.333577	0.218155
752	0	0.152527	0.151148	0.230571	0.335643	0.0243704	0.0162121	0.0673016	0.0865661	0.169693	0.105979	0.361261	0.263236
752	0	0.0403738	0.0110545	0.0343199	0.0359599	0.0141623	0.00481831	0.0192751	0.0162804	0.0381425	0.0853972	0.0134407	0.0552728
753	0	0.210975	0.206459	0.226625	0.393899	0.472888	0.0841268	0.0172013	0.122833	0.119106	0.196561	0.0581827	0.264016
754	43.6	0.510803	0.335549	0.489609	0.380302	0.140834	0.0951786	0.0859411	0.102654	0.136429	0.329211	0.133719	0.271394
755	37	0.620664	0.571158	0.554846	0.52451	0.92366	0.910739	0.938778	0.923983	0.411526	0.506893	0.503554	0.381071
755	37	0.607276	0.503296	0.525067	0.500036	0.919012	0.908539	0.909858	0.90711	0.494557	0.48321	0.485692	0.408852
755	37	0.773936	0.70671	0.651404	0.824287	0.7863	0.799246	0.802279	0.91046	0.483595	0.558176	0.228761	0.405624
755	37	0.626658	0.45648	0.634265	0.716356	0.720654	0.74678	0.804726	0.875857	0.319005	0.43709	0.396114	0.508595
755	37	0.591819	0.572908	0.566905	0.568318	0.931056	0.918769	0.926928	0.906769	0.496303	0.303861	0.502338	0.383606
756	0	0.654158	0.727744	0.741115	0.713738	0.905345	0.917191	0.884431	0.872462	0.500118	0.5744	0.399259	0.470575
756	0	0.870689	0.870986	0.871468	0.806224	0.919689	0.914258	0.929337	0.93356	0.596201	0.672044	0.625332	0.609632
756	0	0.701685	0.720902	0.770491	0.660749	0.578005	0.550484	0.610838	0.511609	0.627695	0.512119	0.551432	0.510143
756	0	0.744218	0.718846	0.724158	0.72992	0.906446	0.899764	0.928074	0.891575	0.491706	0.397733	0.451018	0.491726
756	0	0.623751	0.727011	0.687414	0.652722	0.727963	0.810705	0.658438	0.574012	0.406864	0.437365	0.381936	0.462641
756	0	0.663426	0.662218	0.652872	0.650703	0.648573	0.689884	0.665591	0.715105	0.284248	0.424743	0.376079	0.4816
756	0	0.761244	0.706403	0.725055	0.689531	0.866229	0.841126	0.841135	0.622362	0.464082	0.408587	0.492503	0.306865
756	0	0.690649	0.682432	0.675779	0.723554	0.864956	0.891714	0.886451	0.884357	0.513953	0.4604	0.601484	0.534608
756	0	0.573579	0.637489	0.709026	0.722366	0.833333	0.875099	0.856109	0.887612	0.348048	0.352105	0.577899	0.432675
756	0	0.677081	0.721514	0.658219	0.73549	0.879553	0.911728	0.888969	0.923414	0.722512	0.575007	0.522766	0.544445
756	0	0.498555	0.650396	0.611908	0.601561	0.915913	0.851434	0.926176	0.854335	0.483047	0.406165	0.232504	0.46606
756	0	0.73767	0.640445	0.620147	0.776219	0.880759	0.860808	0.808388	0.910073	0.674529	0.459047	0.520604	0.617637
756	0	0.388615	0.439756	0.430877	0.422951	0.529342	0.737668	0.653875	0.694425	0.190998	0.464832	0.293501	0.602648
756	0	0.323606	0.35202	0.384193	0.334883	0.669463	0.882021	0.756609	0.81111	0.36226	0.529255	0.441613	0.521355
756	0	0.864432	0.864357	0.8685	0.878025	0.96859	0.963347	0.970925	0.971179	0.753466	0.713742	0.643532	0.679478
756	0	0.675684	0.316429	0.476793	0.730171	0.75172	0.425927	0.40017	0.865755	0.533731	0.139896	0.154791	0.556567
757	0	0.0915842	0.120847	0.128781	0.106445	0.0391101	0.0275846	0.021991	0.0288216	0.216731	0.100859	0.112564	0.0423459
757	0	0.100545	0.0765269	0.0613864	0.122783	0.0289338	0.00691409	0.0207566	0.11038	0.223679	0.141181	0.154526	0.383312
757	0	0.395815	0.212263	0.147219	0.240794	0.602513	0.169567	0.0683228	0.203435	0.341394	0.229013	0.120189	0.30664
757	0	0.398235	0.264732	0.172701	0.321634	0.234015	0.239985	0.0495252	0.138401	0.25506	0.314425	0.046384	0.213812
758	929	0.366497	0.36408	0.392873	0.566955	0.318007	0.402566	0.346889	0.727906	0.37905	0.477684	0.552149	0.172041
759	152	0.687807	0.709326	0.770213	0.674459	0.581831	0.507205	0.377595	0.447021	0.507272	0.553986	0.572306	0.544879
760	8.77	0.513562	0.537845	0.523738	0.613883	0.926715	0.939236	0.941534	0.938518	0.723603	0.601463	0.747178	0.776077
761	0	0.492308	0.673398	0.634139	0.694555	0.350224	0.598362	0.410704	0.721027	0.140958	0.0416229	0.0155174	0.277383
761	0	0.408395	0.552323	0.371132	0.473019	0.312768	0.683177	0.525313	0.714703	0.193224	0.322152	0.189469	0.217645
762	263	0.7711	0.73267	0.752006	0.779837	0.266131	0.413795	0.554617	0.721814	0.104389	0.263267	0.321109	0.31692
763	138	0.498656	0.47318	0.677171	0.692119	0.228515	0.0910958	0.392831	0.671916	0.138765	0.144179	0.280976	0.495846
764	2.12	0.440251	0.590414	0.558392	0.539225	0.521664	0.480777	0.864953	0.3752	0.249492	0.330576	0.383587	0.440554
764	2.12	0.652084	0.466407	0.659647	0.622424	0.592957	0.570364	0.510835	0.656764	0.564804	0.366869	0.358538	0.451964
765	0	0.637561	0.61559	0.573627	0.544519	0.656958	0.4327	0.452215	0.49859	0.241574	0.208179	0.176063	0.193991
766	0	0.516634	0.461051	0.350647	0.440301	0.161571	0.255104	0.0885214	0.106888	0.150372	0.24287	0.03233	0.175158
767	2.26	0.300762	0.338695	0.286354	0.51407	0.207716	0.0656949	0.0689771	0.288654	0.0738921	0.0902405	0.105439	0.240704
767	2.26	0.524252	0.654367	0.600893	0.547663	0.534566	0.555896	0.412763	0.568132	0.154865	0.319274	0.103858	0.0987621
767	2.26	0.511502	0.420114	0.264044	0.651327	0.350585	0.351547	0.195501	0.655186	0.124621	0.114975	0.114546	0.208538
768	161	0.762864	0.825302	0.817878	0.793455	0.613247	0.830902	0.784427	0.792768	0.224967	0.254518	0.282358	0.314604
769	2138	0.746955	0.782359	0.692901	0.73215	0.614116	0.830302	0.774299	0.526652	0.695564	0.675105	0.63531	0.575613
770	0	0.723149	0.703612	0.787803	0.800211	0.359993	0.674461	0.504807	0.464849	0.366792	0.393606	0.413097	0.571829
770	0	0.739079	0.719519	0.826744	0.717432	0.62359	0.476591	0.823479	0.632138	0.424037	0.0651523	0.491242	0.528067
771	1.56	0.847688	0.687203	0.824516	0.784753	0.748552	0.52367	0.790311	0.650118	0.674117	0.511906	0.636551	0.571761
771	1.56	0.637816	0.747209	0.770629	0.64689	0.760765	0.869515	0.840229	0.849138	0.480082	0.401694	0.432793	0.243372
771	1.56	0.754823	0.704053	0.792833	0.731155	0.63916	0.441467	0.526502	0.650498	0.388684	0.435577	0.323217	0.485265
772	624	0.800736	0.826408	0.785467	0.7691	0.713634	0.751055	0.698577	0.595695	0.442598	0.386213	0.42264	0.455639
772	624	0.84397	0.836939	0.851528	0.846679	0.709385	0.879496	0.799677	0.793715	0.736982	0.717517	0.544455	0.836097
772	624	0.800935	0.778148	0.764429	0.725995	0.864625	0.772617	0.75502	0.761512	0.503658	0.349167	0.440957	0.572648
773	0	0.494736	0.447537	0.451165	0.350293	0.57552	0.754922	0.706038	0.680884	0.189734	0.166715	0.0826541	0.0345176
773	0	0.701874	0.456794	0.54897	0.53013	0.75695	0.384709	0.588657	0.556998	0.423752	0.0909058	0.0727486	0.150041
773	0	0.629508	0.399097	0.609104	0.637879	0.817167	0.489964	0.801295	0.672458	0.151052	0.164798	0.174449	0.429847
773	0	0.631295	0.495988	0.531414	0.625108	0.585231	0.61023	0.892526	0.862191	0.0583338	0.131001	0.244419	0.313333
774	0	0.221802	0.456083	0.332684	0.2465	0.323853	0.47302	0.180952	0.231843	0.16076	0.302685	0.354013	0.307584
775	0	0.128848	0.126505	0.186636	0.2037	0.0773709	0.0539765	0.0794701	0.0232878	0.189496	0.124828	0.0657025	0.130566
776	0	0.814959	0.787202	0.831019	0.788431	0.834726	0.806496	0.901026	0.906502	0.411559	0.504841	0.418229	0.448666
777	811	0.689089	0.633074	0.653575	0.691793	0.740813	0.815607	0.850786	0.864364	0.744778	0.903619	0.678729	0.436992
777	811	0.506309	0.763536	0.727135	0.692434	0.732531	0.772861	0.869797	0.86749	0.398825	0.548344	0.61569	0.607795
777	811	0.869964	0.900395	0.894772	0.846195	0.766889	0.795152	0.856343	0.762599	0.392871	0.333847	0.421218	0.461617
777	811	0.612599	0.60844	0.626085	0.652136	0.323835	0.567857	0.614367	0.541645	0.323167	0.403633	0.337049	0.276568
777	811	0.665116	0.658782	0.647906	0.592893	0.81327	0.83122	0.874323	0.850959	0.827365	0.597133	0.661109	0.564384
777	811	0.702067	0.785116	0.638323	0.668603	0.912594	0.616872	0.442045	0.779163	0.653271	0.401102	0.416545	0.495807
777	811	0.463903	0.445692	0.46039	0.440942	0.374934	0.418869	0.465858	0.368281	0.285594	0.175154	0.369819	0.228601
778	7.08	0.665453	0.726528	0.689806	0.763988	0.725273	0.836411	0.808166	0.893652	0.62499	0.594737	0.511827	0.813063
779	68.4	0.2548	0.192077	0.381566	0.403172	0.0108771	0.00329966	0.0139944	0.0233521	0.550447	0.507247	0.621512	0.470923
779	68.4	0.402848	0.312412	0.291952	0.484321	0.0105111	0.00387492	0.00301921	0.0265101	0.504345	0.451365	0.511259	0.233396
779	68.4	0.784417	0.696693	0.683296	0.739115	0.749519	0.724918	0.629639	0.757149	0.506169	0.626447	0.696474	0.518551
779	68.4	0.237693	0.424097	0.338814	0.626482	0.0113416	0.0125029	0.00660522	0.139443	0.364779	0.195835	0.260177	0.0685444
779	68.4	0.600659	0.604071	0.544784	0.621508	0.489568	0.492487	0.258862	0.492321	0.478401	0.617269	0.535528	0.721769
779	68.4	0.701463	0.703493	0.686067	0.70617	0.599904	0.703208	0.621518	0.588749	0.621126	0.598352	0.501647	0.560566
779	68.4	0.716666	0.62716	0.664958	0.725959	0.708152	0.78832	0.585204	0.721294	0.629802	0.599183	0.484907	0.617197
780	0	0.423328	0.166419	0.0558189	0.404044	0.381906	0.118953	0.0320918	0.0786273	0.361046	0.225394	0.0638768	0.415117
781	0	0.504807	0.203042	0.280417	0.266792	0.634189	0.104093	0.0652887	0.45438	0.602494	0.240175	0.0899248	0.291893
782	75.8	0.571421	0.550544	0.589393	0.553171	0.384222	0.208183	0.308289	0.281041	0.15174	0.285322	0.146118	0.16779
783	0	0.302798	0.327968	0.453672	0.278071	0.321252	0.266742	0.360276	0.30821	0.468151	0.220686	0.28414	0.334971
784	420	0.62852	0.644922	0.668334	0.644258	0.473758	0.592708	0.688829	0.568638	0.535352	0.454644	0.514508	0.487868
784	420	0.701749	0.648708	0.753926	0.686711	0.911658	0.882273	0.866425	0.882997	0.551199	0.728871	0.452197	0.641026
784	420	0.770218	0.741041	0.711514	0.766105	0.92641	0.940538	0.874443	0.929528	0.86195	0.851125	0.850883	0.78331
784	420	0.813585	0.812705	0.792933	0.817818	0.916933	0.910569	0.925779	0.926094	0.756711	0.787176	0.827046	0.782776
785	0.708	0.779907	0.777797	0.768861	0.773292	0.886739	0.74531	0.865824	0.892355	0.670596	0.636479	0.753932	0.711922
785	0.708	0.789972	0.82161	0.846289	0.786441	0.919096	0.910815	0.909504	0.730507	0.660297	0.810957	0.603045	0.613465
785	0.708	0.805587	0.779441	0.759492	0.795084	0.804343	0.87535	0.762519	0.908915	0.647868	0.803283	0.50003	0.766693
786	0	0.270598	0.163189	0.19097	0.197441	0.0827011	0.118474	0.0567352	0.0773403	0.0580507	0.145433	0.0915427	0.182963
787	3020	0.525301	0.493555	0.539707	0.456954	0.270764	0.555083	0.237757	0.45241	0.800303	0.43455	0.649525	0.537963
787	3020	0.715464	0.698682	0.788698	0.769408	0.872554	0.85299	0.822111	0.905352	0.705984	0.717181	0.781813	0.845243
787	3020	0.725065	0.582854	0.508715	0.636131	0.742619	0.34955	0.241508	0.422657	0.874397	0.878739	0.748365	0.878353
787	3020	0.556846	0.593899	0.577088	0.636432	0.532283	0.451971	0.29021	0.429152	0.811582	0.726669	0.753942	0.749726
787	3020	0.747052	0.755829	0.765494	0.724757	0.799826	0.783294	0.840695	0.786685	0.932165	0.976636	0.903833	0.898256
787	3020	0.51672	0.607899	0.522281	0.623948	0.572752	0.541963	0.497295	0.49873	0.842352	0.94197	0.809121	0.785718
787	3020	0.491132	0.378508	0.466543	0.401089	0.556363	0.358875	0.500293	0.583453	0.878387	0.649686	0.820284	0.726926
787	3020	0.585302	0.640036	0.696914	0.510176	0.56058	0.596107	0.735468	0.610118	0.663552	0.796568	0.862712	0.8123
787	3020	0.777764	0.759231	0.77335	0.741855	0.72884	0.671965	0.7561	0.576197	0.706373	0.800149	0.629359	0.537277
787	3020	0.41512	0.470623	0.427316	0.526681	0.366743	0.394831	0.23716	0.295208	0.188454	0.501607	0.52117	0.583854
787	3020	0.640694	0.633417	0.611551	0.588272	0.794256	0.828693	0.806242	0.846135	0.583172	0.839086	0.39722	0.642299
788	109	0.425998	0.475041	0.543011	0.386766	0.32237	0.191774	0.428877	0.263842	0.194962	0.189639	0.184717	0.228126
789	0	0.267034	0.519838	0.23452	0.382261	0.0273957	0.0399933	0.0277788	0.0691961	0.371615	0.053538	0.060241	0.245027
790	0	0.187139	0.184264	0.195433	0.178947	0.0806818	0.087388	0.0440436	0.0424762	0.121309	0.126971	0.0896745	0.128046
791	0	0.717415	0.806509	0.783564	0.78874	0.737016	0.701584	0.670525	0.768474	0.679103	0.616299	0.578489	0.680444
792	0	0.398342	0.391377	0.577773	0.51118	0.0957823	0.0976968	0.170073	0.154215	0.160487	0.0369787	0.165764	0.138817
793	31.8	0.902456	0.869292	0.842919	0.8961	0.862992	0.82813	0.754024	0.896121	0.611465	0.615338	0.498364	0.753277
793	31.8	0.804524	0.828211	0.811637	0.768887	0.409756	0.342311	0.378414	0.61109	0.552968	0.412739	0.347431	0.492991
793	31.8	0.648024	0.725826	0.678718	0.721612	0.407566	0.358898	0.304691	0.39349	0.360912	0.267986	0.237072	0.284377
793	31.8	0.719451	0.742207	0.704651	0.613964	0.309173	0.460516	0.737949	0.0970697	0.439511	0.474946	0.445308	0.354835
794	0	0.633376	0.765821	0.764555	0.762821	0.466964	0.579086	0.489048	0.612305	0.623651	0.651553	0.548073	0.500125
795	6.81	0.0736313	0.196451	0.268494	0.417214	0.0979667	0.109053	0.101824	0.319304	0.313797	0.336852	0.26028	0.360358
796	158	0.755738	0.639029	0.72446	0.720592	0.542037	0.450455	0.464908	0.651747	0.433313	0.37639	0.316128	0.459438
797	194	0.340376	0.552429	0.296593	0.282703	0.229865	0.271424	0.255241	0.166141	0.132761	0.158132	0.238031	0.138357
797	194	0.592048	0.321234	0.572083	0.518268	0.407568	0.252558	0.197905	0.292648	0.212732	0.118323	0.158364	0.0986136
798	980	0.750632	0.788278	0.704097	0.757033	0.867199	0.819278	0.523895	0.610871	0.658572	0.688376	0.489594	0.635637
799	428	0.782634	0.731315	0.752649	0.763636	0.761694	0.805899	0.847443	0.862341	0.56346	0.36104	0.411368	0.57345
800	412	0.566641	0.676129	0.60902	0.425303	0.288579	0.3503	0.407207	0.617173	0.235183	0.475117	0.687657	0.297382
800	412	0.432469	0.383856	0.259508	0.240771	0.572796	0.245855	0.210724	0.208537	0.573948	0.523797	0.429605	0.480283
800	412	0.455787	0.758744	0.740242	0.667913	0.627767	0.865509	0.888814	0.751019	0.744557	0.85102	0.917933	0.864463
800	412	0.698469	0.633927	0.541271	0.585631	0.625591	0.606594	0.59845	0.664839	0.793535	0.905681	0.825007	0.746312
800	412	0.767512	0.606916	0.591719	0.643483	0.708981	0.688567	0.360453	0.552532	0.647347	0.651636	0.775877	0.879389
800	412	0.612168	0.535915	0.557249	0.519096	0.566964	0.580999	0.522409	0.665118	0.579254	0.677536	0.794519	0.812141
800	412	0.653743	0.730807	0.672354	0.676648	0.734663	0.441984	0.464155	0.650827	0.969585	0.958301	0.743134	0.80077
800	412	0.665878	0.669611	0.659553	0.634644	0.507855	0.779931	0.282013	0.226339	0.582032	0.359742	0.286097	0.522755
800	412	0.814573	0.785518	0.808478	0.794378	0.92435	0.952782	0.917362	0.866948	0.855794	0.651184	0.798166	0.820305
800	412	0.370007	0.387082	0.556688	0.418754	0.364482	0.401707	0.527447	0.416952	0.467388	0.514657	0.597823	0.541659
801	0	0.489044	0.308927	0.302363	0.462663	0.408814	0.186606	0.183445	0.184159	0.332823	0.166637	0.0836347	0.0631628
802	0	0.51346	0.445115	0.40039	0.553635	0.322459	0.233753	0.504557	0.485411	0.270339	0.148585	0.210596	0.410179
802	0	0.257464	0.273522	0.340583	0.381643	0.193521	0.299496	0.193202	0.384717	0.162418	0.0765948	0.148053	0.345354
802	0	0.278537	0.276218	0.334773	0.245474	0.376413	0.285694	0.282697	0.206182	0.29317	0.134574	0.190194	0.308072
803	35.4	0.660435	0.637732	0.679136	0.610965	0.257825	0.201073	0.233463	0.109726	0.242417	0.195218	0.190207	0.0504514
804	0	0.745801	0.673718	0.634156	0.702505	0.532341	0.270589	0.200114	0.581268	0.231663	0.140032	0.304679	0.236776
805	70.5	0.582437	0.573963	0.574065	0.647912	0.410031	0.410942	0.298351	0.495031	0.390585	0.42841	0.392167	0.382432
805	70.5	0.718055	0.730625	0.774372	0.767108	0.631614	0.714115	0.718848	0.642278	0.66893	0.512659	0.796849	0.685875
806	72.3	0.701171	0.703328	0.626517	0.589818	0.527302	0.604374	0.678154	0.64027	0.284158	0.322182	0.373011	0.540578
807	628	0.680365	0.647249	0.591165	0.693762	0.866733	0.815438	0.572186	0.699744	0.570569	0.514381	0.494468	0.695841
807	628	0.253764	0.287241	0.480259	0.534646	0.356822	0.0970871	0.531055	0.660135	0.684735	0.645052	0.787751	0.729452
807	628	0.474193	0.387092	0.455507	0.47186	0.304097	0.381698	0.770035	0.390011	0.218477	0.293737	0.64004	0.419848
807	628	0.255434	0.351892	0.264042	0.319857	0.276188	0.220332	0.154321	0.185741	0.118634	0.0762767	0.0276813	0.220448
808	0	0.766623	0.799748	0.770947	0.794787	0.75204	0.680298	0.509399	0.751942	0.671259	0.623509	0.394569	0.382383
809	0	0.546438	0.322403	0.438488	0.507399	0.332995	0.0766625	0.086383	0.119838	0.0752138	0.0970835	0.0291345	0.0271479
810	69.6	0.669337	0.700861	0.73191	0.683463	0.278331	0.418772	0.417955	0.438101	0.659709	0.423332	0.69474	0.444305
811	0	0.547848	0.674664	0.664275	0.662385	0.789083	0.789613	0.889025	0.829839	0.354333	0.154091	0.153907	0.352681
812	0	0.825466	0.857681	0.839063	0.822501	0.946432	0.96396	0.964905	0.917065	0.934421	0.674468	0.823184	0.720969
812	0	0.80577	0.707351	0.774283	0.657055	0.913323	0.870034	0.909349	0.945242	0.524127	0.549924	0.47197	0.681373
813	0	0.402475	0.464086	0.347194	0.58837	0.0930068	0.119142	0.0655905	0.171178	0.0679946	0.111522	0.101083	0.358427
813	0	0.414615	0.394901	0.264173	0.358347	0.0323362	0.0285096	0.0207311	0.0385234	0.206062	0.0285946	0.0138511	0.0217819
814	0	0.444993	0.502376	0.434294	0.355111	0.287899	0.17818	0.228864	0.117272	0.519022	0.122366	0.289317	0.476299
815	0	0.366898	0.319617	0.39371	0.362691	0.34824	0.101053	0.10597	0.234698	0.429498	0.333556	0.205263	0.0441296
815	0	0.236781	0.571303	0.43212	0.371466	0.155707	0.260555	0.630769	0.318047	0.261078	0.208698	0.0831998	0.271254
815	0	0.209988	0.261913	0.314165	0.19532	0.174292	0.253846	0.145605	0.40182	0.116597	0.11123	0.0545631	0.153649
815	0	0.384504	0.383476	0.57604	0.393092	0.0791116	0.0533215	0.639706	0.181119	0.043134	0.0124597	0.286393	0.108279
816	0	0.184071	0.24381	0.243718	0.265316	0.0773629	0.0372417	0.0379349	0.01902	0.109931	0.195521	0.216973	0.351616
817	0	0.0250238	0.0386855	0.0804073	0.023346	0.015288	0.0475424	0.0852796	0.0107326	0.00479178	0.0238002	0.0821616	0.02619
817	0	0.0171688	0.0135676	0.0116524	0.0302868	0.0102327	0.00307706	0.0056135	0.07726	0.00519898	0.0127926	0.00506922	0.0406968
818	6.79	0.403461	0.497124	0.405072	0.368144	0.0677813	0.111815	0.197054	0.0985972	0.136774	0.0811951	0.579153	0.289023
819	77.2	0.0133806	0.0736029	0.0458702	0.0391441	0.0234964	0.0180626	0.0140417	0.0470116	0.17178	0.062512	0.0112122	0.139193
820	0	0.631314	0.724789	0.704211	0.679217	0.336125	0.182441	0.267669	0.424575	0.427003	0.214505	0.438125	0.460109
821	0.795	0.451227	0.413671	0.337025	0.32968	0.354239	0.119964	0.0883661	0.282428	0.216961	0.383336	0.284113	0.355281
822	15.3	0.179174	0.171893	0.274971	0.327425	0.0988553	0.123943	0.276294	0.310019	0.237955	0.0759134	0.322187	0.494999
823	0	0.4207	0.474053	0.478968	0.675316	0.199149	0.436478	0.389859	0.471918	0.146918	0.288588	0.229717	0.23102
824	0	0.115197	0.144678	0.189646	0.117409	0.0693522	0.106187	0.0392408	0.0740874	0.24418	0.151585	0.112912	0.078732
825	0	0.329444	0.349312	0.323124	0.44046	0.101048	0.125083	0.0602983	0.0804626	0.111956	0.340593	0.183307	0.360705
826	0	0.525376	0.591946	0.547964	0.465835	0.494527	0.403886	0.516834	0.363217	0.247897	0.301423	0.249249	0.285142
827	1878	0.723885	0.736855	0.773111	0.718169	0.257178	0.210676	0.16106	0.222837	0.394837	0.190857	0.287974	0.299219
828	471	0.662188	0.687287	0.674052	0.685055	0.566687	0.664134	0.449153	0.673193	0.433356	0.373727	0.216821	0.295272
829	0	0.396296	0.481604	0.302974	0.197575	0.118554	0.254961	0.213898	0.0254031	0.349102	0.630084	0.546817	0.341321
830	123	0.165867	0.690856	0.721322	0.421715	0.0117712	0.346668	0.560953	0.0478725	0.00866635	0.176228	0.396175	0.102345
831	0	0.493643	0.374268	0.509083	0.565038	0.352224	0.350747	0.28433	0.435078	0.322844	0.255436	0.332025	0.409221
832	1678	0.59429	0.56618	0.679068	0.697451	0.708187	0.637287	0.664716	0.793684	0.616734	0.843485	0.598663	0.603625
832	1678	0.603664	0.73121	0.515379	0.775441	0.891268	0.801328	0.569372	0.932073	0.433784	0.447518	0.632814	0.709409
832	1678	0.738244	0.739028	0.705045	0.741335	0.822704	0.850718	0.864056	0.832315	0.670882	0.827411	0.617177	0.648701
832	1678	0.297634	0.492588	0.465616	0.458039	0.383448	0.530667	0.905561	0.834027	0.38356	0.56697	0.627516	0.66691
832	1678	0.675917	0.670411	0.675228	0.613246	0.48569	0.4637	0.465908	0.579306	0.637053	0.601778	0.433219	0.577543
832	1678	0.559893	0.68037	0.787129	0.75644	0.934493	0.267191	0.908617	0.912341	0.666468	0.62329	0.53862	0.611822
832	1678	0.69067	0.795018	0.75548	0.751589	0.864633	0.896496	0.723888	0.731894	0.528604	0.763546	0.781116	0.523495
833	535	0.593706	0.682924	0.710888	0.728758	0.323685	0.234175	0.251559	0.601269	0.25931	0.330746	0.377391	0.320562
834	6.75	0.284357	0.241677	0.414852	0.364303	0.152507	0.144082	0.166253	0.405654	0.200148	0.329898	0.127678	0.40736
835	1845	0.431611	0.39214	0.405075	0.397324	0.244225	0.163889	0.166089	0.127773	0.456154	0.294675	0.306179	0.35164
836	0	0.774536	0.849932	0.815811	0.835839	0.93868	0.950672	0.950789	0.945409	0.749876	0.698965	0.697517	0.636605
836	0	0.800738	0.752818	0.777553	0.758864	0.941265	0.92524	0.954707	0.916521	0.607122	0.529667	0.512209	0.455867
836	0	0.806463	0.768205	0.723456	0.756947	0.920985	0.945742	0.929973	0.937952	0.641964	0.573347	0.607527	0.474901
837	0	0.266929	0.322726	0.447567	0.424373	0.219182	0.217675	0.246663	0.477469	0.365859	0.396254	0.489626	0.457731
837	0	0.299129	0.196209	0.425319	0.423525	0.374047	0.45491	0.410987	0.573645	0.480305	0.478552	0.508432	0.525376
837	0	0.689385	0.50854	0.470409	0.604096	0.529643	0.669858	0.787713	0.486123	0.517865	0.436637	0.504037	0.5184
837	0	0.48492	0.313966	0.262127	0.421905	0.357377	0.166682	0.171856	0.265834	0.48101	0.355235	0.413383	0.493049
837	0	0.163346	0.175134	0.222161	0.205905	0.123972	0.12786	0.0975966	0.0773183	0.499258	0.31038	0.43817	0.402263
837	0	0.674101	0.663642	0.662347	0.686659	0.433876	0.797869	0.645445	0.631156	0.587945	0.56917	0.685753	0.625795
838	702	0.765317	0.642145	0.80183	0.695084	0.642659	0.498004	0.800689	0.566225	0.2674	0.376667	0.433674	0.290837
839	28.3	0.702601	0.616936	0.638439	0.75748	0.0897057	0.264399	0.186663	0.353131	0.239019	0.174992	0.511515	0.50426
840	0	0.192652	0.107296	0.208387	0.208674	0.133204	0.0406372	0.146979	0.0579621	0.0530555	0.0208691	0.068604	0.0604308
841	306	0.347746	0.196232	0.354244	0.579046	0.686742	0.199756	0.603026	0.403559	0.612703	0.480172	0.690537	0.522877
841	306	0.279252	0.264826	0.445571	0.203154	0.0862714	0.0968689	0.33189	0.29231	0.350844	0.135847	0.348479	0.247345
841	306	0.345856	0.342816	0.234465	0.276809	0.358294	0.408351	0.395333	0.250134	0.251942	0.42816	0.410902	0.339685
842	0	0.174129	0.219877	0.152339	0.174727	0.0238974	0.128781	0.106957	0.1847	0.366287	0.315074	0.303292	0.525683
843	0	0.137326	0.200685	0.151346	0.326426	0.0277418	0.0914625	0.0416271	0.105578	0.196425	0.140855	0.125729	0.265077
843	0	0.174985	0.202387	0.0976657	0.133525	0.108683	0.0883059	0.0848391	0.0774533	0.112966	0.0659331	0.150783	0.102084
844	10.9	0.734898	0.767168	0.76254	0.749395	0.78924	0.710504	0.645308	0.819868	0.494845	0.367007	0.483138	0.404537
844	10.9	0.663614	0.791846	0.622966	0.761175	0.747598	0.817102	0.696765	0.802982	0.437198	0.402278	0.379842	0.56234
844	10.9	0.760311	0.737822	0.781979	0.743097	0.870713	0.922842	0.938038	0.882774	0.423065	0.373302	0.434818	0.381148
845	0	0.10602	0.0625122	0.0918802	0.150459	0.0908285	0.0453734	0.0552842	0.255166	0.280295	0.076303	0.178637	0.303247
846	72.1	0.226622	0.167836	0.213268	0.512754	0.404398	0.387041	0.57494	0.703624	0.61487	0.285165	0.375204	0.498656
847	0	0.226516	0.252617	0.367614	0.349681	0.0444909	0.033507	0.135942	0.0768975	0.141145	0.0551411	0.307805	0.172529
848	64	0.488671	0.444523	0.490139	0.642726	0.247325	0.115085	0.419159	0.728809	0.401999	0.203034	0.314678	0.270988
849	0	0.0267053	0.0465324	0.0847768	0.0555415	0.0109974	0.024409	0.0227453	0.0105335	0.0717645	0.119647	0.016216	0.0125089
850	0	0.752364	0.639252	0.516554	0.540837	0.774064	0.614433	0.746482	0.664226	0.474297	0.282965	0.466633	0.315427
851	0	0.771755	0.825923	0.825851	0.838648	0.662548	0.591459	0.476179	0.779509	0.394483	0.481874	0.418509	0.431481
852	5.47	0.922463	0.901247	0.912163	0.892533	0.967521	0.969456	0.969887	0.96694	0.320694	0.362334	0.35171	0.419389
853	1385	0.811819	0.830699	0.785733	0.752637	0.321663	0.440144	0.517791	0.410399	0.494164	0.415141	0.451707	0.459601
854	89.6	0.732635	0.69406	0.691843	0.711153	0.885968	0.827869	0.885659	0.879733	0.418693	0.42412	0.425741	0.464999
855	241	0.293814	0.329418	0.255552	0.280073	0.138501	0.0873168	0.0407728	0.139285	0.208212	0.0783419	0.0885454	0.261713
855	241	0.229065	0.309978	0.240117	0.287374	0.0559723	0.0253614	0.0264023	0.0737784	0.0842347	0.056874	0.0342007	0.117592
855	241	0.287402	0.303853	0.308035	0.485699	0.0711559	0.0584501	0.0781258	0.172894	0.0358341	0.0341145	0.048162	0.108105
856	46.4	0.733618	0.789525	0.749524	0.746583	0.69539	0.718002	0.457673	0.7501	0.540664	0.481465	0.363531	0.636596
856	46.4	0.607675	0.738823	0.712038	0.636696	0.702902	0.682666	0.550019	0.622108	0.612649	0.465621	0.31198	0.38074
856	46.4	0.803551	0.812041	0.79985	0.774966	0.698064	0.813944	0.747734	0.835835	0.262094	0.207453	0.338509	0.252054
856	46.4	0.725839	0.688411	0.678013	0.667467	0.838602	0.699085	0.771997	0.794443	0.473365	0.50763	0.238558	0.27871
856	46.4	0.724756	0.676814	0.70594	0.728545	0.750475	0.820763	0.554866	0.797754	0.413095	0.447024	0.423668	0.586679
856	46.4	0.615975	0.544311	0.578791	0.564855	0.701106	0.521212	0.470646	0.661436	0.566794	0.294043	0.351944	0.43754
857	15.5	0.666502	0.651804	0.434195	0.462843	0.227991	0.237128	0.0425626	0.185136	0.255735	0.118194	0.0869021	0.13974
857	15.5	0.652008	0.292794	0.417955	0.33105	0.282933	0.122344	0.0513468	0.10245	0.499155	0.0803262	0.148552	0.0830998
857	15.5	0.346038	0.469619	0.341205	0.310719	0.0434056	0.0504597	0.110027	0.0682271	0.0245109	0.0376636	0.0429788	0.0751113
858	975	0.735237	0.626246	0.663297	0.710325	0.518446	0.354994	0.39426	0.489114	0.343564	0.27405	0.215344	0.487646
859	0	0.510507	0.455878	0.560292	0.494767	0.31284	0.432501	0.24651	0.367969	0.771718	0.337297	0.450182	0.236056
860	0	0.274697	0.262761	0.210141	0.510218	0.0487678	0.0406749	0.0490523	0.0583525	0.0880469	0.0263834	0.028372	0.184411
861	0	0.140495	0.348943	0.193474	0.372236	0.0204667	0.119664	0.0725597	0.228667	0.0116828	0.0281189	0.0148358	0.02686
862	48.1	0.37495	0.462497	0.319809	0.325198	0.11275	0.340021	0.131255	0.0854782	0.352984	0.366052	0.383692	0.298688
863	104	0.685095	0.675485	0.622397	0.590245	0.120859	0.124494	0.136013	0.116662	0.347145	0.169645	0.0631635	0.129493
863	104	0.605868	0.721698	0.562267	0.748635	0.090537	0.127653	0.112507	0.155834	0.0952808	0.392482	0.0932208	0.181539
863	104	0.688648	0.637414	0.608048	0.69023	0.184273	0.327324	0.31131	0.423247	0.0697252	0.205862	0.050427	0.0731587
863	104	0.72257	0.695216	0.770218	0.781239	0.216589	0.185588	0.0935383	0.246456	0.0747529	0.0430522	0.048037	0.204297
863	104	0.505998	0.549219	0.663534	0.663628	0.119141	0.163157	0.0626298	0.191982	0.086861	0.183405	0.0316439	0.177922
864	464	0.513278	0.381412	0.390473	0.643301	0.227594	0.279409	0.121214	0.41507	0.584083	0.681971	0.412012	0.118589
865	157	0.793064	0.845689	0.805743	0.800324	0.9391	0.943587	0.955974	0.912574	0.3184	0.310771	0.20797	0.192147
866	3.68	0.466738	0.390462	0.279269	0.36945	0.247458	0.261005	0.298014	0.284842	0.507642	0.312211	0.145728	0.123711
867	428	0.125534	0.225323	0.158182	0.291887	0.405592	0.226995	0.352936	0.718958	0.199767	0.0749625	0.129707	0.635402
868	0	0.440119	0.228821	0.303247	0.345478	0.179694	0.0992226	0.121086	0.230946	0.0232864	0.0540798	0.0330284	0.0199535
868	0	0.320674	0.208206	0.195552	0.40464	0.212684	0.105597	0.10014	0.198384	0.206754	0.073018	0.0216302	0.11047
868	0	0.116921	0.255342	0.215061	0.27701	0.0469971	0.16811	0.230092	0.279849	0.22674	0.16673	0.123644	0.322467
868	0	0.54238	0.601964	0.563271	0.569231	0.581659	0.471032	0.345289	0.325995	0.270178	0.29303	0.330853	0.197427
869	0	0.300691	0.262141	0.308576	0.63025	0.217881	0.213726	0.232175	0.464942	0.21111	0.0154294	0.0494686	0.20937
870	40.6	0.23402	0.286036	0.220278	0.447744	0.293861	0.0847335	0.112934	0.187209	0.172045	0.0527981	0.0115418	0.0628114
870	40.6	0.402906	0.599859	0.520435	0.595029	0.175275	0.271886	0.193074	0.360041	0.0703027	0.0976395	0.0384357	0.26279
871	20.5	0.581347	0.719391	0.650303	0.633486	0.49831	0.698855	0.580404	0.371351	0.51556	0.464887	0.342683	0.458134
871	20.5	0.704238	0.754684	0.750059	0.74561	0.790799	0.47906	0.706599	0.922511	0.432019	0.559075	0.501816	0.699534
872	0	0.0599104	0.029065	0.0245025	0.0469689	0.0242548	0.0338534	0.0149338	0.0280286	0.0678471	0.0200163	0.114854	0.00960566
872	0	0.0164182	0.0115203	0.0190037	0.0870349	0.0103219	0.0112107	0.00467251	0.0143403	0.0346674	0.0122354	0.0305044	0.166341
873	0	0.0528105	0.154827	0.100869	0.219286	0.0475891	0.0302154	0.0299731	0.13297	0.0355723	0.0179745	0.0445186	0.114043
874	159	0.827766	0.864335	0.795886	0.811363	0.908586	0.901947	0.741294	0.901622	0.60768	0.395994	0.337645	0.595996
874	159	0.773459	0.727892	0.74901	0.793941	0.698564	0.819717	0.764206	0.803902	0.621399	0.334966	0.506856	0.811641
874	159	0.804835	0.803823	0.871812	0.773375	0.92357	0.901468	0.932444	0.883118	0.723428	0.703309	0.700505	0.523006
874	159	0.865962	0.736867	0.835173	0.826382	0.872739	0.876466	0.923213	0.894422	0.816663	0.788814	0.719777	0.781277
874	159	0.7968	0.788375	0.776648	0.801054	0.811701	0.861172	0.848221	0.839354	0.515933	0.371455	0.489211	0.472991
874	159	0.854173	0.802145	0.854381	0.836549	0.907929	0.91385	0.927664	0.895001	0.78981	0.524545	0.656791	0.81075
874	159	0.850903	0.842791	0.854669	0.82998	0.903498	0.916514	0.88442	0.87124	0.47455	0.499326	0.316116	0.473398
874	159	0.849989	0.862897	0.853774	0.872387	0.944784	0.937008	0.941912	0.961169	0.538483	0.453427	0.556122	0.684175
875	3.68	0.316559	0.343579	0.409526	0.415488	0.148878	0.134273	0.127495	0.131919	0.0284882	0.00937062	0.0203713	0.0483549
875	3.68	0.356203	0.546558	0.608921	0.712406	0.110976	0.279942	0.76624	0.769684	0.243921	0.20499	0.437068	0.461531
876	46.4	0.327904	0.250984	0.210334	0.235629	0.52654	0.32042	0.260784	0.367853	0.391794	0.479335	0.315977	0.427548
876	46.4	0.44878	0.443191	0.428547	0.479083	0.559875	0.360597	0.346559	0.443087	0.568608	0.292573	0.218765	0.184679
876	46.4	0.653306	0.442771	0.458936	0.264529	0.706827	0.682197	0.286348	0.525884	0.414326	0.331174	0.0988129	0.445876
876	46.4	0.462695	0.566212	0.626699	0.6423	0.467749	0.577626	0.337428	0.455705	0.282236	0.490427	0.344481	0.569064
877	138	0.518628	0.595619	0.619998	0.566007	0.212799	0.259929	0.201153	0.16842	0.0438269	0.165929	0.03768	0.126654
877	138	0.650527	0.478433	0.498498	0.652798	0.327157	0.425606	0.307221	0.398577	0.424467	0.311248	0.29046	0.467923
877	138	0.462672	0.614457	0.378529	0.51992	0.470225	0.515337	0.267073	0.55985	0.264245	0.176471	0.177898	0.308378
