# Supplementary material for: Artificial Intelligence-Enabled ECG Algorithm for the Prediction of Coronary Artery Calcification
Source: Front Cardiovasc Med. 2022 Apr 6;9:849223. doi: 10.3389/fcvm.2022.849223 (PMC9019148; doi:10.3389/fcvm.2022.849223)
Supplement: Supplementary file 3 [file Table_6.xlsx]

## Sheet: Cross validation, Split 1
Supplementary Table 5. Inference outputs of the models (cross validation, split 1)
Patient number	CAC score	CAC ≥ 100 model inference output, first segment	CAC ≥ 100 model inference output, second segment	CAC ≥ 100 model inference output, third segment	CAC ≥ 100 model inference output, fourth segment	CAC ≥ 400 model inference output, first segment	CAC ≥ 400 model inference output, second segment	CAC ≥ 400 model inference output, third segment	CAC ≥ 400 model inference output, fourth segment	CAC ≥ 1000 model inference output, first segment	CAC ≥ 1000 model inference output, second segment	CAC ≥ 1000 model inference output, third segment	CAC ≥ 1000 model inference output, fourth segment
1	367	0.529072	0.482546	0.463239	0.491457	0.040132	0.056011	0.0299227	0.10551	0.096188	0.105492	0.0474166	0.0769157
2	197	0.569571	0.698101	0.495523	0.591869	0.544749	0.464939	0.384654	0.407463	0.10105	0.211175	0.134585	0.282373
3	0	0.334531	0.423735	0.419548	0.202484	0.0451641	0.139544	0.0286977	0.0120502	0.0915728	0.0627488	0.167399	0.0405237
3	0	0.698978	0.208755	0.207052	0.29004	0.0922871	0.0288743	0.0653429	0.102395	0.437792	0.0337307	0.0902717	0.291326
4	4	0.649089	0.622454	0.648688	0.545503	0.162181	0.162663	0.16319	0.0572707	0.0122084	0.00663288	0.025979	0.000936792
5	0	0.619533	0.691131	0.603358	0.642719	0.139593	0.24278	0.151275	0.215633	0.0888251	0.320969	0.114231	0.10228
6	0	0.820251	0.785522	0.7476	0.808692	0.0353443	0.0866338	0.0503757	0.0472527	0.361129	0.672719	0.337092	0.364258
6	0	0.392356	0.355556	0.404045	0.377485	0.0229688	0.0180359	0.00911712	0.0103031	0.0376733	0.00950136	0.0149864	0.0215808
7	262	0.692656	0.602003	0.704375	0.671772	0.256229	0.16111	0.269426	0.22177	0.298874	0.151835	0.179939	0.387068
8	0	0.331101	0.252989	0.302757	0.205654	0.03559	0.0348547	0.039492	0.0235858	0.0799054	0.0733423	0.115878	0.113448
9	0	0.370356	0.541598	0.491253	0.519121	0.226514	0.315981	0.18895	0.280061	0.751049	0.765525	0.730849	0.692132
10	0	0.402374	0.500776	0.443734	0.475374	0.114095	0.192284	0.175994	0.158223	0.298602	0.384931	0.367563	0.340348
11	0	0.617103	0.629499	0.534233	0.608851	0.337876	0.235743	0.216465	0.349949	0.436468	0.56337	0.641802	0.61311
12	0	0.562779	0.332078	0.410123	0.331804	0.0941805	0.223881	0.128543	0.184214	0.328549	0.215135	0.359448	0.316337
13	0	0.675883	0.684534	0.750582	0.652339	0.356164	0.234082	0.394787	0.436929	0.234645	0.213937	0.148329	0.284435
14	0	0.687173	0.725242	0.699779	0.713391	0.231457	0.191297	0.145912	0.0907691	0.249219	0.162496	0.0121649	0.0709933
15	0	0.733298	0.709012	0.72557	0.687961	0.0151685	0.0707969	0.0554847	0.0376771	0.0587852	0.0341593	0.0808822	0.0351156
16	1643	0.588299	0.589386	0.560238	0.599853	0.0998175	0.129689	0.163485	0.107557	0.42728	0.426248	0.712042	0.430733
17	253	0.653211	0.60825	0.57654	0.631953	0.0901302	0.093497	0.116949	0.140756	0.060729	0.227254	0.038822	0.159193
17	173.5	0.743893	0.699707	0.629301	0.612871	0.137053	0.100323	0.0465188	0.0483301	0.241004	0.0612799	0.0864147	0.0936699
18	733	0.84264	0.85331	0.846991	0.857553	0.322742	0.455345	0.576051	0.540274	0.316943	0.318499	0.45343	0.440126
18	733	0.876463	0.851965	0.853226	0.828676	0.580364	0.432963	0.460431	0.560191	0.682458	0.302085	0.432832	0.58015
18	733	0.750278	0.824766	0.805331	0.74709	0.2638	0.500697	0.221217	0.373224	0.362408	0.344885	0.260611	0.419453
18	733	0.894652	0.872685	0.810905	0.850465	0.53564	0.442067	0.61261	0.483709	0.576538	0.630374	0.525109	0.573801
18	733	0.777404	0.780237	0.775877	0.811419	0.370539	0.231763	0.331475	0.44307	0.724354	0.451562	0.426396	0.488086
19	0	0.318326	0.301933	0.264257	0.438284	0.0986165	0.127718	0.145477	0.112786	0.164905	0.0344053	0.0798309	0.115999
20	86	0.734488	0.717097	0.745011	0.700473	0.30993	0.19664	0.183409	0.298772	0.566485	0.209793	0.335526	0.502597
21	0	0.611709	0.499398	0.573708	0.417471	0.244368	0.295601	0.250675	0.154468	0.154576	0.25391	0.139287	0.0724877
21	0	0.426545	0.585975	0.627016	0.645056	0.10623	0.147981	0.207264	0.199493	0.2752	0.27761	0.448066	0.204619
21	0	0.442573	0.499203	0.463025	0.488772	0.325882	0.261693	0.293747	0.249354	0.20528	0.143753	0.127178	0.133174
21	0	0.627159	0.574593	0.584982	0.585665	0.273597	0.470252	0.203239	0.464942	0.136534	0.21767	0.105445	0.149591
22	0	0.568295	0.505193	0.491448	0.482845	0.108229	0.104214	0.172848	0.164643	0.191895	0.264264	0.256118	0.189313
23	0	0.800383	0.668619	0.724779	0.687713	0.0547071	0.0864551	0.102421	0.0332758	0.164459	0.118882	0.156539	0.0857126
23	0	0.37982	0.613409	0.392015	0.559787	0.270297	0.176217	0.0678709	0.240179	0.584426	0.12287	0.0459466	0.23836
24	0	0.311879	0.433923	0.260517	0.454761	0.0778276	0.0971397	0.0771967	0.0859035	0.100151	0.197218	0.0672258	0.243766
25	322	0.705954	0.549594	0.63498	0.657879	0.226604	0.310872	0.294434	0.318439	0.278743	0.440226	0.284049	0.329485
26	0	0.581836	0.609852	0.364282	0.544765	0.0721673	0.370865	0.0483248	0.0436556	0.533562	0.55035	0.526732	0.413506
26	0	0.636885	0.747298	0.599016	0.739681	0.163734	0.305146	0.254151	0.298124	0.229097	0.549031	0.275376	0.319134
26	0	0.659332	0.60343	0.751189	0.740402	0.21013	0.163271	0.17805	0.447139	0.497281	0.458787	0.726308	0.814383
26	0	0.739341	0.70541	0.587321	0.701789	0.269965	0.0957211	0.0676325	0.1322	0.288628	0.263151	0.222013	0.122307
27	335	0.869136	0.793891	0.828553	0.798727	0.18264	0.189624	0.256255	0.364558	0.483563	0.381581	0.377745	0.861522
28	236	0.415704	0.310113	0.400828	0.396129	0.106914	0.0787913	0.0694053	0.128884	0.193126	0.0712863	0.0818007	0.135395
29	0	0.465696	0.310173	0.21765	0.301991	0.0414671	0.0390051	0.0193267	0.0636192	0.0650101	0.039636	0.065657	0.0773162
30	0	0.412379	0.383421	0.548742	0.585441	0.0214095	0.0916527	0.125803	0.103953	0.0354852	0.0217392	0.067965	0.112553
31	0	0.419476	0.519179	0.589953	0.509949	0.217483	0.176784	0.0598597	0.104405	0.0683324	0.122071	0.0582583	0.115563
32	0	0.473882	0.508088	0.456775	0.446899	0.100542	0.0596824	0.0652762	0.146279	0.245413	0.285013	0.255966	0.60785
33	6	0.283588	0.336578	0.331276	0.259771	0.0330387	0.0958608	0.0548689	0.0476046	0.0240712	0.101677	0.0584373	0.0457527
34	0	0.425965	0.420693	0.438281	0.502496	0.0599865	0.0709871	0.0500474	0.0849332	0.0658317	0.0936819	0.0682484	0.124749
35	0	0.195876	0.22035	0.186835	0.264978	0.0368664	0.0646484	0.0689486	0.0446722	0.0283634	0.0387129	0.0268008	0.028077
36	0	0.34687	0.284603	0.379603	0.588244	0.0111602	0.0348702	0.0243046	0.0663705	0.0176775	0.0374261	0.0213793	0.101735
37	1.4	0.827704	0.836784	0.70378	0.854585	0.481682	0.451275	0.387758	0.542725	0.752007	0.504255	0.424204	0.643566
38	0	0.304004	0.436995	0.248181	0.325851	0.0161547	0.0671351	0.00978252	0.0404882	0.00706373	0.0916047	0.0122336	0.0193185
39	21	0.578236	0.47695	0.423312	0.321313	0.0314712	0.0997883	0.11596	0.0345856	0.148116	0.058233	0.0507385	0.0318007
40	29.99	0.645203	0.687527	0.642902	0.670987	0.0960656	0.0936153	0.0358012	0.098097	0.240026	0.183281	0.308977	0.689271
41	0	0.598438	0.430266	0.450729	0.541552	0.0277066	0.0133061	0.0133477	0.0462673	0.0879613	0.0127411	0.0434732	0.318531
42	313	0.582363	0.579108	0.578549	0.80918	0.166609	0.200985	0.161757	0.458371	0.373136	0.237078	0.227532	0.762909
42	313	0.670551	0.695081	0.65886	0.749237	0.299113	0.294602	0.306983	0.360048	0.15072	0.309551	0.196957	0.700464
43	85	0.688824	0.643899	0.644022	0.672906	0.295541	0.2844	0.222605	0.388118	0.210497	0.201579	0.0592226	0.149782
43	51.4	0.819068	0.790285	0.737038	0.724732	0.328184	0.336201	0.362293	0.250009	0.260018	0.209052	0.249517	0.197163
43	85	0.692832	0.63255	0.697303	0.681432	0.271433	0.242285	0.294644	0.309051	0.0943249	0.228214	0.329295	0.199643
44	0	0.515467	0.590933	0.598674	0.583519	0.392357	0.452155	0.424384	0.51968	0.653231	0.467848	0.522803	0.667916
45	0	0.499735	0.517028	0.483814	0.454916	0.189908	0.16368	0.195759	0.215302	0.202597	0.149001	0.158807	0.0621411
46	0	0.44809	0.304063	0.283195	0.287654	0.126909	0.0937414	0.0951469	0.110886	0.244458	0.127027	0.0749191	0.0931409
47	6	0.397369	0.520132	0.476358	0.611556	0.0888208	0.0660018	0.0622241	0.0526708	0.0241321	0.0229301	0.0134657	0.0588348
48	0	0.582545	0.69504	0.533482	0.498226	0.0206876	0.0309189	0.0154006	0.0335771	0.0229672	0.00601258	0.00222259	0.0250526
49	0	0.677681	0.584924	0.434236	0.474729	0.213322	0.182425	0.0480271	0.073309	0.595982	0.593442	0.324237	0.407408
49	0	0.874204	0.861333	0.878738	0.870638	0.834858	0.76295	0.84212	0.869233	0.86299	0.874375	0.883334	0.862262
50	0	0.761061	0.686414	0.595911	0.567415	0.145262	0.382284	0.383028	0.179191	0.127223	0.201409	0.200837	0.100028
51	0	0.353781	0.349072	0.327956	0.353162	0.0504213	0.0240246	0.0203152	0.153504	0.0624003	0.0305345	0.0619865	0.424872
52	128	0.607327	0.554682	0.609316	0.631864	0.143054	0.169682	0.0994613	0.205076	0.201369	0.060113	0.110982	0.248184
53	0	0.638174	0.57985	0.609463	0.587362	0.0740178	0.077398	0.112897	0.203114	0.0530605	0.0316177	0.0587652	0.270902
54	0	0.591262	0.528953	0.50915	0.530254	0.183335	0.11576	0.205886	0.176409	0.0379661	0.0312485	0.0930595	0.0850293
54	0	0.779584	0.631988	0.678757	0.733901	0.303912	0.220723	0.148844	0.230303	0.32729	0.126588	0.106277	0.231089
55	0	0.786113	0.59491	0.64605	0.665105	0.0370051	0.0293256	0.0399304	0.0449393	0.05644	0.0213289	0.0230749	0.0304144
56	16	0.831216	0.788428	0.853862	0.826694	0.644723	0.626303	0.712541	0.545714	0.699949	0.83787	0.775292	0.775995
56	16	0.668856	0.740545	0.731233	0.722143	0.551978	0.658194	0.531275	0.518402	0.693601	0.836763	0.791375	0.698182
57	0	0.594738	0.62701	0.584727	0.642848	0.0601303	0.107205	0.0753096	0.060788	0.0123192	0.0207046	0.0867892	0.0175742
58	0	0.640913	0.625343	0.615915	0.74768	0.0935444	0.15565	0.0520741	0.201991	0.15728	0.258059	0.0597134	0.148433
59	0	0.517317	0.528266	0.513128	0.726023	0.0117769	0.008161	0.00603506	0.0368632	0.0102774	0.00656251	0.00416113	0.0341067
60	0	0.170949	0.171528	0.172075	0.246713	0.030008	0.0214884	0.0152233	0.00682575	0.00388356	0.0028731	0.000958857	0.00219465
61	109	0.610322	0.606208	0.63709	0.728387	0.0498269	0.138646	0.0656256	0.0521698	0.0146525	0.013843	0.0249514	0.0108892
62	1577	0.305794	0.244919	0.278663	0.224807	0.293382	0.156379	0.278765	0.299701	0.0745634	0.121212	0.122439	0.327214
62	1577	0.676698	0.557373	0.507412	0.533599	0.485608	0.408828	0.464407	0.444584	0.382659	0.63402	0.361507	0.225231
62	1577	0.534036	0.570355	0.305307	0.675071	0.353674	0.266368	0.251549	0.568784	0.596549	0.433857	0.357828	0.74668
62	1577	0.525874	0.474451	0.505759	0.562369	0.462412	0.518494	0.460061	0.524885	0.301603	0.225707	0.233896	0.331538
63	42	0.610244	0.599416	0.496677	0.447444	0.0370636	0.128689	0.0386957	0.0363638	0.0283807	0.128563	0.143771	0.0787587
64	0	0.42168	0.273849	0.34955	0.42625	0.168679	0.124235	0.117048	0.185662	0.113506	0.0509638	0.136608	0.0768893
65	0	0.539504	0.416642	0.539958	0.626596	0.246516	0.205414	0.181888	0.229336	0.306746	0.335329	0.138437	0.450134
65	0	0.681397	0.548376	0.637483	0.615834	0.236297	0.105013	0.154732	0.188416	0.288803	0.134739	0.213204	0.176839
66	2	0.174194	0.208025	0.207121	0.218191	0.014957	0.0305879	0.0181773	0.00853344	0.00765063	0.0197451	0.0251564	0.0136988
67	0	0.707337	0.714082	0.636042	0.604895	0.242323	0.259196	0.297397	0.346034	0.169044	0.189326	0.124802	0.375984
68	178	0.636449	0.683188	0.566764	0.71467	0.18714	0.141681	0.138775	0.0911256	0.717575	0.663661	0.347078	0.682524
68	178	0.647069	0.640982	0.679008	0.681707	0.259022	0.103674	0.13992	0.141432	0.512208	0.153261	0.218565	0.305043
69	16	0.861829	0.781618	0.816868	0.821435	0.755856	0.648834	0.727727	0.701338	0.610489	0.633801	0.486968	0.517219
70	277.02	0.514765	0.463312	0.527042	0.523948	0.129892	0.129799	0.189745	0.138899	0.0416919	0.0679929	0.0161921	0.074867
71	0.44	0.450418	0.5613	0.44051	0.567378	0.200469	0.127846	0.124287	0.17975	0.0254086	0.00653004	0.0106705	0.00666774
72	0	0.517745	0.565624	0.502698	0.547958	0.0141705	0.00329416	0.00372165	0.0254104	0.00560769	0.0315432	0.000923619	0.0123298
73	0	0.622102	0.634197	0.649476	0.544903	0.524015	0.559356	0.494754	0.491487	0.550329	0.716541	0.609047	0.52254
74	0	0.826173	0.76827	0.736158	0.711004	0.23662	0.214643	0.167133	0.494688	0.0920187	0.109893	0.0147303	0.133408
74	0	0.690967	0.601194	0.67006	0.682398	0.130845	0.125696	0.155596	0.1554	0.241632	0.253032	0.144454	0.137181
75	32	0.618763	0.650773	0.676624	0.646281	0.0335657	0.0434895	0.105898	0.0755222	0.0142662	0.00250752	0.0106641	0.0147586
76	0	0.821349	0.823822	0.810476	0.803441	0.526128	0.697541	0.759075	0.401018	0.755969	0.635677	0.750948	0.633915
76	0	0.82812	0.817861	0.82041	0.830622	0.684407	0.664727	0.69346	0.70363	0.853082	0.826245	0.805392	0.791872
76	0	0.825232	0.854196	0.832046	0.828081	0.756809	0.567808	0.655597	0.545128	0.453008	0.445607	0.406576	0.540193
76	0	0.844758	0.84604	0.827117	0.820538	0.728559	0.565277	0.521856	0.679879	0.613437	0.456777	0.548123	0.482976
77	0	0.201138	0.146217	0.186556	0.167928	0.0700624	0.0531871	0.0743494	0.0759799	0.0391624	0.0311548	0.0510693	0.0716882
78	0	0.563855	0.624993	0.508586	0.57546	0.0793654	0.050296	0.120011	0.0893724	0.00627368	0.019534	0.0153781	0.0128695
79	41.4	0.368116	0.40167	0.451366	0.451148	0.171577	0.288402	0.340743	0.206494	0.228911	0.366454	0.326496	0.199081
80	0	0.368869	0.634327	0.525515	0.307517	0.0670839	0.0301334	0.025565	0.0520341	0.0935482	0.0737909	0.0229818	0.0226429
81	4	0.597157	0.728187	0.704686	0.47138	0.109253	0.113843	0.221416	0.108499	0.364861	0.698997	0.506722	0.494364
81	4	0.849125	0.859	0.86631	0.793825	0.919785	0.938574	0.915215	0.919525	0.430703	0.240353	0.235491	0.302258
81	4	0.62108	0.625368	0.621301	0.546221	0.44755	0.222669	0.17221	0.227027	0.518276	0.551226	0.543097	0.562389
81	4	0.178204	0.407912	0.560494	0.489834	0.0756178	0.0893383	0.123302	0.0588113	0.264294	0.341791	0.328413	0.54223
81	4	0.631351	0.724399	0.711692	0.734853	0.21223	0.125391	0.170713	0.199887	0.607009	0.584703	0.44579	0.447531
81	4	0.765311	0.729936	0.749095	0.728116	0.132248	0.196437	0.132811	0.0990281	0.455818	0.562971	0.325796	0.549915
81	4	0.860606	0.835828	0.654028	0.610831	0.668315	0.58368	0.265235	0.227741	0.850156	0.868462	0.677936	0.50053
82	0	0.309949	0.38671	0.371112	0.361321	0.0120881	0.00434027	0.00221854	0.0208059	0.00386651	0.0108715	0.0241187	0.0243438
83	0	0.470299	0.527526	0.55538	0.663437	0.0582031	0.0698465	0.143581	0.0827105	0.0316475	0.0360525	0.0953716	0.0900344
83	0	0.584725	0.585363	0.567303	0.504759	0.0435893	0.0551395	0.0191259	0.0584422	0.0600279	0.0599077	0.0524407	0.1236
84	0	0.767298	0.622068	0.536313	0.644077	0.0385728	0.0370808	0.115314	0.0616665	0.0436035	0.0636321	0.0369017	0.062984
85	40	0.669962	0.728632	0.764831	0.731053	0.36857	0.500302	0.227767	0.294644	0.478529	0.451165	0.329265	0.481753
86	0	0.227452	0.204381	0.236459	0.579246	0.0173582	0.0485173	0.0284549	0.069814	0.0540407	0.0368693	0.0150871	0.131761
87	466	0.449157	0.570227	0.474006	0.678252	0.0420207	0.0758684	0.0789703	0.0846285	0.00352645	0.00846281	0.00198865	0.0276424
88	565	0.79387	0.883332	0.700503	0.884929	0.505052	0.448451	0.546863	0.552961	0.0647381	0.0238835	0.0957361	0.0348565
89	0	0.647391	0.77396	0.649117	0.710171	0.220979	0.237585	0.215922	0.242274	0.248056	0.635291	0.469001	0.622677
90	0	0.673024	0.658679	0.642114	0.638311	0.141054	0.167531	0.206239	0.128045	0.391247	0.442195	0.339107	0.355707
91	0	0.487256	0.39808	0.393422	0.651039	0.218986	0.161094	0.161875	0.0778709	0.0870676	0.0343003	0.100216	0.272452
92	0	0.360234	0.397589	0.351994	0.42688	0.0290236	0.0660086	0.0638804	0.109899	0.0818381	0.15897	0.0922191	0.180919
93	0	0.750477	0.690189	0.606843	0.663245	0.125057	0.0996708	0.127947	0.103036	0.103382	0.0769493	0.211715	0.0460593
93	0	0.535588	0.620252	0.448984	0.715043	0.0912159	0.067414	0.0607573	0.0558437	0.0421894	0.129356	0.0842368	0.0145239
94	0	0.570999	0.515653	0.5287	0.675651	0.0589218	0.039043	0.0434786	0.0555668	0.0872154	0.0103345	0.00798503	0.0193173
95	0	0.371028	0.309515	0.337255	0.36582	0.0230406	0.0355105	0.0384154	0.0373895	0.0464255	0.0717463	0.0540905	0.0751734
96	0	0.409643	0.432295	0.455478	0.452929	0.0920369	0.0335865	0.109595	0.0417179	0.322967	0.318512	0.297315	0.219244
97	4	0.599884	0.577284	0.573725	0.601255	0.205304	0.247555	0.1087	0.256298	0.405788	0.412465	0.35778	0.354265
98	47	0.827189	0.782221	0.834535	0.797267	0.66851	0.404731	0.581461	0.777953	0.525007	0.252324	0.333337	0.655352
99	0.7	0.641763	0.479161	0.433831	0.671563	0.0319007	0.0115889	0.0373422	0.0259902	0.0389198	0.0010437	0.00727853	0.0190057
99	5	0.36088	0.36874	0.386572	0.460046	0.051757	0.0181086	0.0263567	0.0529324	0.00877261	0.00247481	0.0189183	0.0286421
100	0	0.754937	0.77526	0.719332	0.64836	0.227189	0.391069	0.34626	0.243304	0.17726	0.22579	0.198905	0.2177
100	0	0.801224	0.833417	0.831684	0.77551	0.199537	0.43414	0.340296	0.385014	0.577779	0.482352	0.517511	0.82421
101	4.1	0.677075	0.696704	0.686468	0.549202	0.0508566	0.0417917	0.0392292	0.0237534	0.0272564	0.136873	0.0542935	0.0152516
102	0	0.658824	0.690001	0.588121	0.677067	0.0206506	0.0241755	0.0727348	0.0275562	0.0104833	0.0724055	0.0523841	0.0721508
103	660	0.674761	0.565416	0.668125	0.554444	0.100055	0.180578	0.0781313	0.0884609	0.117127	0.137779	0.0965804	0.0503381
104	3	0.527002	0.503505	0.503797	0.579295	0.0670421	0.0564337	0.108126	0.0880798	0.0388626	0.039701	0.0703449	0.218271
105	0	0.379563	0.478162	0.404298	0.227594	0.0410095	0.0546917	0.0862484	0.0196298	0.0228015	0.0826268	0.0552024	0.0273542
106	2058	0.805826	0.852436	0.803203	0.834181	0.330195	0.40109	0.385561	0.370981	0.682871	0.772237	0.624973	0.814038
106	2058	0.848786	0.830489	0.840509	0.845494	0.299269	0.40773	0.290609	0.171148	0.606752	0.606494	0.569108	0.516131
106	2058	0.846811	0.890067	0.859036	0.821909	0.161934	0.359829	0.330796	0.50383	0.603121	0.555488	0.557295	0.740076
106	2058	0.878866	0.823619	0.801396	0.764138	0.0535834	0.0394561	0.0890199	0.0520338	0.14251	0.124606	0.334452	0.267864
107	0	0.405163	0.269518	0.359491	0.320886	0.0168725	0.00833721	0.0125468	0.0239496	0.0319587	0.010758	0.0031292	0.00688848
108	208	0.745333	0.74456	0.768491	0.730992	0.157594	0.23856	0.155225	0.171141	0.526292	0.662931	0.689063	0.635984
108	208	0.758745	0.713166	0.748233	0.776514	0.148762	0.195163	0.153267	0.169603	0.64062	0.491513	0.651471	0.607787
108	208	0.725358	0.714341	0.779263	0.7112	0.150002	0.169071	0.254017	0.182782	0.473658	0.630757	0.44204	0.387771
108	208	0.724586	0.748667	0.708876	0.749621	0.293355	0.194535	0.149796	0.0905557	0.40452	0.396281	0.495577	0.456063
108	208	0.747961	0.739691	0.750323	0.608779	0.213905	0.119309	0.130986	0.163814	0.601052	0.600539	0.413611	0.59649
109	0	0.384863	0.268451	0.418326	0.379349	0.0441405	0.0120185	0.0471766	0.0777314	0.0278012	0.0133265	0.0293367	0.0282445
110	9	0.613601	0.529292	0.44663	0.676196	0.0703595	0.140127	0.127496	0.103416	0.108847	0.144795	0.104858	0.126262
111	0	0.239815	0.197508	0.207293	0.20459	0.0512534	0.0911931	0.0468462	0.121098	0.0557859	0.134627	0.0466237	0.164126
111	0	0.236591	0.229304	0.19592	0.334562	0.0951968	0.0774374	0.0506042	0.149786	0.132516	0.137772	0.102874	0.295421
112	0	0.227561	0.277956	0.292197	0.309261	0.0868241	0.116189	0.125278	0.0893203	0.123933	0.156761	0.19361	0.170782
112	0	0.381589	0.39726	0.362446	0.536345	0.128668	0.0924329	0.130376	0.127879	0.170044	0.0869587	0.098363	0.433931
113	10.6	0.3462	0.250878	0.315939	0.282006	0.163668	0.135062	0.154994	0.18339	0.08854	0.066606	0.0753151	0.20488
114	0.5	0.652189	0.770215	0.741446	0.730975	0.256663	0.142236	0.105424	0.273044	0.708193	0.455606	0.0631846	0.792669
115	0	0.396506	0.275701	0.245673	0.437185	0.0828022	0.0606716	0.0598806	0.179212	0.00693377	0.00714107	0.00428934	0.0242748
115	0	0.399592	0.339571	0.292251	0.260097	0.152357	0.0358752	0.0229741	0.0518153	0.0438261	0.0171341	0.00162787	0.00606019
116	0	0.229885	0.243747	0.203558	0.295842	0.0464068	0.0895517	0.0509694	0.0520253	0.0166106	0.0185834	0.0481606	0.0102612
117	0	0.270272	0.347287	0.276298	0.501227	0.295651	0.27371	0.24664	0.401675	0.464795	0.27883	0.182963	0.623422
118	173	0.582946	0.68203	0.621807	0.554458	0.0475035	0.118463	0.143302	0.0261275	0.105076	0.180477	0.445322	0.150685
119	24	0.339525	0.356769	0.384374	0.344268	0.043627	0.029668	0.0532225	0.0815563	0.0294561	0.0534427	0.0328788	0.0394761
119	24	0.497001	0.368147	0.264279	0.382554	0.0804941	0.0567721	0.034648	0.0539053	0.109146	0.0824163	0.0366142	0.0298186
120	0	0.850741	0.790676	0.78905	0.778429	0.880355	0.893679	0.845671	0.814546	0.736378	0.725287	0.742084	0.81265
121	8	0.718178	0.720358	0.743901	0.793466	0.166565	0.0993174	0.0734986	0.466018	0.427679	0.372475	0.153205	0.398798
122	13.2	0.436161	0.426271	0.424671	0.507827	0.0601029	0.049158	0.0320806	0.0844739	0.136574	0.0976692	0.088486	0.135995
123	0	0.803079	0.720092	0.639595	0.715787	0.297594	0.205151	0.137984	0.0850469	0.220661	0.396737	0.125348	0.241017
124	1143	0.745646	0.782742	0.766845	0.825751	0.451407	0.380614	0.406118	0.664851	0.375837	0.568811	0.614183	0.86482
124	1143	0.707712	0.739158	0.707114	0.776603	0.47675	0.275734	0.362266	0.47128	0.686717	0.581861	0.677054	0.823431
124	1143	0.736281	0.783697	0.677305	0.779791	0.184557	0.215247	0.152974	0.183997	0.20298	0.254242	0.146844	0.298825
124	1143	0.687593	0.47217	0.651534	0.680654	0.268491	0.104921	0.132813	0.226512	0.749216	0.159791	0.495906	0.440704
124	1143	0.758398	0.702719	0.709437	0.714942	0.525115	0.396768	0.461766	0.520374	0.794582	0.556836	0.74085	0.865291
124	1143	0.655007	0.622973	0.574965	0.759929	0.490888	0.445091	0.617126	0.584697	0.740529	0.635852	0.729797	0.85202
125	0	0.764821	0.660753	0.648254	0.671933	0.214499	0.268902	0.165606	0.287573	0.0897529	0.0105632	0.00569851	0.0413833
126	0	0.781349	0.72419	0.620552	0.71103	0.387721	0.404745	0.343826	0.440645	0.452713	0.361119	0.366559	0.372437
126	0	0.586819	0.627219	0.58637	0.644249	0.581141	0.502539	0.441748	0.500026	0.428081	0.396408	0.40693	0.468354
127	250	0.338252	0.42244	0.308219	0.458357	0.0753287	0.0714163	0.0541556	0.212121	0.035056	0.088219	0.0394204	0.18269
128	102	0.56516	0.614232	0.574845	0.53036	0.139522	0.153988	0.230287	0.184905	0.0117236	0.0220565	0.0590737	0.127674
129	41	0.416021	0.355536	0.38783	0.336002	0.0016582	0.000889041	0.000508515	0.00309807	0.00780659	0.0165894	0.0056663	0.00603419
129	41	0.773587	0.54334	0.66226	0.550288	0.0913743	0.0192562	0.00527691	0.0090541	0.675193	0.270493	0.523741	0.185966
130	157	0.713426	0.841019	0.800731	0.764565	0.142008	0.273947	0.285055	0.216162	0.197062	0.228079	0.257674	0.300423
130	157	0.751858	0.769493	0.706865	0.776878	0.352961	0.234601	0.400165	0.306626	0.279603	0.23089	0.376223	0.504339
130	157	0.773591	0.851062	0.872711	0.857104	0.578534	0.451203	0.578768	0.482962	0.458838	0.390487	0.426734	0.415598
131	23	0.20479	0.199656	0.292606	0.358679	0.0348971	0.0628272	0.0131392	0.0362462	0.0822202	0.0516563	0.0168053	0.0726064
132	0	0.40905	0.453271	0.395175	0.342216	0.0123345	0.0331609	0.0229397	0.00996093	0.000888651	0.00301067	0.0154076	0.00122088
133	97	0.30683	0.345286	0.372624	0.32146	0.0571946	0.0759876	0.0837691	0.171022	0.12184	0.110677	0.0828524	0.171823
134	0	0.311017	0.268534	0.317496	0.29431	0.0284143	0.024185	0.020047	0.0490982	0.101479	0.0615093	0.0261178	0.0893138
135	0	0.511497	0.483269	0.620352	0.640451	0.443978	0.413045	0.416346	0.4556	0.267021	0.23076	0.144091	0.157447
136	0	0.289493	0.320001	0.472827	0.366856	0.105523	0.0803954	0.0868667	0.139462	0.0744417	0.118715	0.0725632	0.13891
136	0	0.591669	0.496708	0.392721	0.332501	0.0962117	0.039087	0.0214651	0.0264835	0.196225	0.0381439	0.0499661	0.0108294
137	10	0.529354	0.434938	0.412173	0.491762	0.277353	0.242128	0.15999	0.221728	0.660694	0.630052	0.29068	0.499835
138	0	0.690377	0.670993	0.675666	0.736691	0.465879	0.325924	0.424416	0.479903	0.105046	0.128992	0.0766137	0.137968
139	0	0.678161	0.627049	0.500221	0.664547	0.0940998	0.0177467	0.0141149	0.0270977	0.182108	0.119561	0.057244	0.105851
140	399	0.517896	0.515891	0.503316	0.366438	0.272707	0.13288	0.303696	0.288536	0.2208	0.183926	0.49793	0.26498
141	475	0.600495	0.715468	0.718068	0.760037	0.438258	0.211727	0.341622	0.367152	0.16145	0.193362	0.202182	0.252185
141	475	0.783963	0.680366	0.600584	0.581108	0.20734	0.380497	0.231909	0.169687	0.0816837	0.368549	0.161234	0.182021
141	475	0.687987	0.664509	0.649832	0.59049	0.291292	0.363163	0.31124	0.231619	0.24178	0.284573	0.306395	0.181663
141	475	0.747718	0.620472	0.638793	0.752809	0.309259	0.343461	0.350316	0.431118	0.291902	0.217492	0.339527	0.756334
141	475	0.688951	0.624656	0.661147	0.694009	0.270914	0.318897	0.298163	0.306197	0.129416	0.256586	0.264889	0.2394
141	475	0.630069	0.672625	0.622082	0.705678	0.281076	0.310211	0.322687	0.398288	0.388203	0.20495	0.173706	0.356274
141	475	0.657023	0.562448	0.673573	0.713743	0.408756	0.306424	0.388165	0.311351	0.370012	0.239018	0.276933	0.510936
142	0.8	0.770702	0.67025	0.745562	0.783813	0.35107	0.149452	0.395714	0.331481	0.248736	0.110913	0.112421	0.397394
143	10	0.305469	0.360688	0.346934	0.387622	0.00850687	0.0138254	0.00984279	0.0114424	0.0255637	0.0603262	0.079861	0.150247
144	95	0.426683	0.492795	0.525113	0.538193	0.071685	0.072686	0.0581498	0.036194	0.0385141	0.11073	0.0384587	0.147482
144	95	0.378059	0.381434	0.43846	0.541729	0.0461333	0.0595073	0.0263916	0.025323	0.149688	0.0951971	0.1046	0.0715098
145	0	0.848843	0.836447	0.800172	0.62228	0.318476	0.349139	0.446326	0.371543	0.685423	0.262347	0.26397	0.290429
146	873	0.512582	0.520208	0.580487	0.402066	0.111897	0.0878025	0.0535267	0.0703469	0.0614824	0.0670742	0.0659623	0.0437396
146	873	0.326713	0.331515	0.462312	0.356939	0.0388587	0.0568782	0.0933465	0.0400055	0.00176201	0.0084536	0.0421183	0.00941818
147	0	0.555793	0.483626	0.506833	0.554767	0.187052	0.0686828	0.138745	0.120259	0.0117295	0.0384701	0.109691	0.0183373
148	0	0.315018	0.372314	0.317723	0.426116	0.0252022	0.01137	0.0113125	0.0226186	0.0381891	0.00550371	0.0083345	0.00282289
149	0	0.562906	0.529266	0.652534	0.716841	0.22299	0.156629	0.287691	0.21152	0.276488	0.115642	0.224228	0.347654
150	182	0.836365	0.745031	0.685384	0.780587	0.349026	0.176654	0.177279	0.342288	0.565813	0.556966	0.0385658	0.651226
151	0	0.623949	0.66441	0.506625	0.519876	0.134102	0.294919	0.121951	0.101058	0.0393124	0.337896	0.044236	0.0973841
152	3	0.381568	0.321178	0.308076	0.312368	0.110004	0.0659499	0.135073	0.0631998	0.163599	0.147523	0.0942446	0.185039
153	307	0.68234	0.779933	0.683367	0.645414	0.0246612	0.325637	0.319846	0.341711	0.0808959	0.211793	0.167881	0.174119
153	307	0.796038	0.752803	0.777714	0.661787	0.474327	0.182642	0.458899	0.528127	0.367989	0.157956	0.190546	0.267145
153	307	0.71812	0.719532	0.709315	0.695288	0.306726	0.168431	0.098122	0.234202	0.103982	0.0847114	0.207599	0.172284
154	57	0.506838	0.532192	0.53604	0.562594	0.0140329	0.0267135	0.0172164	0.0103628	0.156976	0.086079	0.0784366	0.246017
154	38	0.632132	0.576553	0.531841	0.566249	0.0283885	0.0112554	0.0169166	0.00877363	0.341484	0.0764248	0.11125	0.0914013
155	171	0.564929	0.547545	0.537046	0.530625	0.26627	0.216207	0.352171	0.133065	0.375709	0.395913	0.255486	0.147467
156	0	0.435513	0.296189	0.22515	0.327042	0.00784369	0.00262639	0.00110931	0.0153967	0.00680685	0.00506954	0.00157127	0.00700543
157	0	0.368578	0.26125	0.393425	0.549805	0.115106	0.11039	0.0930576	0.197998	0.0369778	0.109498	0.0588414	0.741303
158	0	0.26847	0.24369	0.343709	0.365232	0.168835	0.0803677	0.0855918	0.239968	0.0636448	0.0193352	0.0220996	0.140401
159	0	0.48395	0.666009	0.648497	0.731175	0.118593	0.0369151	0.262091	0.128377	0.14041	0.0256008	0.192059	0.299991
159	0	0.575479	0.628838	0.585854	0.566516	0.0386265	0.0373099	0.0772376	0.0675382	0.233492	0.0517048	0.156623	0.358856
160	49	0.232659	0.36928	0.280627	0.363129	0.0515271	0.103119	0.0249524	0.0847679	0.00937916	0.0250021	0.0133123	0.0310879
161	0	0.513234	0.495719	0.469675	0.453832	0.175094	0.222203	0.206483	0.219603	0.210057	0.265209	0.153376	0.0620506
162	0	0.457503	0.458519	0.462052	0.498195	0.0995643	0.121419	0.180274	0.0831751	0.0799553	0.0955309	0.106389	0.0523515
162	0	0.225453	0.237822	0.142245	0.18605	0.087584	0.184574	0.0953254	0.0772127	0.043972	0.20192	0.020121	0.116398
163	255	0.716828	0.589587	0.55794	0.71371	0.138733	0.0917056	0.0792554	0.101291	0.0654743	0.0306097	0.0506869	0.167263
164	0	0.172667	0.17994	0.171335	0.217987	0.011704	0.0144315	0.0167355	0.0119555	0.00211618	0.00276627	0.0054539	0.00739215
165	0	0.389056	0.532802	0.371882	0.49201	0.0197965	0.051518	0.0203991	0.129492	0.00852174	0.034911	0.00442516	0.0488756
166	115	0.574348	0.633016	0.511221	0.759628	0.0102002	0.0170376	0.045753	0.0168712	0.0166951	0.00895254	0.110991	0.0551519
167	63	0.733937	0.788395	0.744084	0.624335	0.316735	0.442091	0.431791	0.211806	0.434285	0.81876	0.375825	0.156404
167	63	0.552401	0.657747	0.722708	0.602144	0.0774663	0.16969	0.298579	0.136044	0.12555	0.307759	0.284977	0.0710417
167	63	0.515446	0.582089	0.763854	0.634197	0.18244	0.134881	0.276362	0.191271	0.385066	0.154731	0.712565	0.687028
168	1	0.535077	0.506958	0.621935	0.707383	0.196249	0.172027	0.296227	0.302115	0.258041	0.225406	0.262664	0.35802
169	0	0.731837	0.695864	0.689992	0.689606	0.2471	0.168748	0.307682	0.365416	0.538905	0.41865	0.217636	0.508856
170	15.4	0.499217	0.533462	0.530759	0.47329	0.109915	0.177284	0.137453	0.196295	0.157008	0.135225	0.10569	0.247665
170	58	0.558938	0.48591	0.447408	0.495336	0.211647	0.148182	0.148227	0.139808	0.0998978	0.0192705	0.0537286	0.0294824
170	37	0.475025	0.52451	0.502721	0.514461	0.112616	0.0836986	0.124382	0.0856122	0.0292259	0.0233746	0.0252512	0.0316253
171	0	0.653628	0.701766	0.557578	0.449522	0.0205337	0.00830392	0.0107418	0.0196701	0.0291473	0.0254245	0.0163935	0.00309553
171	0	0.78166	0.62375	0.626394	0.571001	0.02795	0.00641231	0.0131918	0.0261754	0.0228132	0.00775449	0.00237379	0.00380376
172	0	0.535147	0.456541	0.408973	0.53446	0.124489	0.110358	0.0883801	0.170625	0.130416	0.144086	0.0788451	0.102732
173	11	0.644351	0.622869	0.622997	0.693609	0.195974	0.310582	0.210319	0.293756	0.136915	0.225326	0.141517	0.21759
174	0	0.461682	0.352482	0.344557	0.433473	0.134778	0.0721307	0.0650159	0.162545	0.229666	0.20421	0.122209	0.575818
175	130	0.556421	0.35514	0.351237	0.466283	0.144791	0.146584	0.150867	0.0391599	0.0501226	0.0422462	0.0834673	0.0486929
175	130	0.452345	0.483831	0.461224	0.563516	0.145454	0.0527197	0.0904351	0.102199	0.0343486	0.0884405	0.0141109	0.0178442
176	0	0.537157	0.500423	0.50233	0.46741	0.0681225	0.058831	0.0710139	0.0867714	0.00409336	0.0195045	0.0298405	0.147296
177	62	0.327079	0.32871	0.46254	0.402703	0.131604	0.247244	0.147501	0.165945	0.246312	0.456788	0.0982089	0.250385
178	1348	0.6043	0.689833	0.640609	0.621381	0.518737	0.320955	0.434328	0.344427	0.165125	0.173271	0.117032	0.149094
178	1348	0.660988	0.578831	0.605829	0.624803	0.245109	0.262255	0.231661	0.258029	0.0698132	0.26363	0.11275	0.187094
178	1348	0.687992	0.723039	0.670914	0.69178	0.324517	0.269172	0.346536	0.318351	0.13809	0.1999	0.126375	0.158055
179	5	0.465037	0.481447	0.310029	0.471289	0.36848	0.195528	0.28588	0.197469	0.239515	0.0912204	0.428443	0.146531
180	0	0.467376	0.445234	0.497945	0.544566	0.0725147	0.0708331	0.035463	0.0572149	0.00473517	0.0101131	0.010876	0.0390128
181	0	0.492318	0.360651	0.512377	0.539513	0.208558	0.114361	0.162552	0.117545	0.311124	0.313627	0.259075	0.245026
181	0	0.377901	0.380019	0.389536	0.402579	0.0789645	0.0858419	0.0783671	0.168446	0.122967	0.325216	0.137491	0.406025
182	1821	0.781495	0.807945	0.822063	0.797053	0.588637	0.633714	0.542889	0.384004	0.0764687	0.119883	0.198533	0.378561
182	1821	0.874949	0.833053	0.82929	0.858415	0.478592	0.528221	0.583814	0.63619	0.281436	0.270341	0.26067	0.323608
182	1821	0.856198	0.771868	0.748892	0.815008	0.545015	0.638855	0.690121	0.664884	0.190915	0.130873	0.246469	0.244617
183	0	0.382756	0.398479	0.437566	0.444412	0.161525	0.144571	0.124016	0.12231	0.150167	0.11259	0.0994175	0.204958
184	0	0.403238	0.460898	0.471175	0.468474	0.158991	0.121456	0.159854	0.0960825	0.0963529	0.120757	0.161708	0.0607395
185	0	0.527896	0.479087	0.418422	0.469224	0.0250481	0.0337219	0.0228486	0.0419265	0.0634039	0.0154451	0.025104	0.0222463
185	0	0.447891	0.429846	0.427968	0.547665	0.095116	0.0828154	0.0522516	0.0541601	0.025407	0.0208411	0.035133	0.0633205
186	118	0.477132	0.431198	0.810381	0.636314	0.0563294	0.0646921	0.219995	0.158671	0.0742724	0.0418981	0.550313	0.1595
187	0	0.650764	0.74227	0.698015	0.624183	0.461384	0.350154	0.420786	0.253119	0.216293	0.247933	0.146883	0.31038
188	0	0.417367	0.33958	0.383942	0.367215	0.0444185	0.0278453	0.0257155	0.0169318	0.0229778	0.0319749	0.0108592	0.005263
189	173.4	0.607102	0.610148	0.58946	0.694822	0.163979	0.194378	0.191379	0.237485	0.1349	0.147392	0.237922	0.325609
190	0	0.670394	0.68759	0.625984	0.595532	0.0583026	0.0814648	0.15214	0.147626	0.131503	0.0739319	0.194465	0.74367
191	0	0.403957	0.363679	0.374467	0.610959	0.0315495	0.0271162	0.0508896	0.102003	0.0165888	0.0327469	0.0521169	0.0680284
192	279.6	0.613878	0.597406	0.559755	0.6448	0.457825	0.556906	0.518716	0.393687	0.649584	0.69462	0.681115	0.695477
192	279.6	0.670077	0.626624	0.604342	0.595284	0.51959	0.384392	0.539867	0.577596	0.710965	0.691945	0.75242	0.640285
192	279.6	0.6626	0.581691	0.642725	0.633744	0.388426	0.594485	0.62457	0.527165	0.580778	0.705268	0.680752	0.649446
192	279.6	0.663697	0.654968	0.651454	0.642339	0.433335	0.550428	0.386923	0.55584	0.71642	0.725278	0.739088	0.743923
192	279.6	0.442676	0.51168	0.432684	0.476822	0.596302	0.587269	0.635577	0.670587	0.736222	0.697442	0.643647	0.647363
193	34.33	0.677417	0.637987	0.648286	0.693219	0.176324	0.136278	0.0890987	0.106019	0.125547	0.0783532	0.0318431	0.0580643
194	0	0.474397	0.439737	0.392557	0.667595	0.0329015	0.0884236	0.0663643	0.169286	0.0326673	0.0372691	0.0459187	0.0753573
195	0	0.22975	0.247549	0.256649	0.246239	0.0219706	0.0296149	0.0392311	0.0527428	0.0487135	0.0560273	0.0867117	0.0623404
196	0	0.444963	0.447961	0.501401	0.580792	0.190839	0.147573	0.162128	0.185382	0.048538	0.0627019	0.0443431	0.150636
197	1300	0.734265	0.710301	0.663613	0.744928	0.104157	0.152419	0.0911395	0.153324	0.195999	0.175491	0.08435	0.206791
198	38	0.875671	0.78284	0.814781	0.821564	0.281304	0.331358	0.354256	0.156138	0.248867	0.0988607	0.1282	0.129844
199	0	0.7513	0.521059	0.528637	0.486771	0.372617	0.229747	0.164608	0.0715953	0.760369	0.166263	0.348819	0.0668591
200	0	0.424788	0.304074	0.335314	0.45051	0.0248938	0.0479329	0.0417917	0.0263124	0.0384613	0.0303357	0.0156082	0.0355502
200	0	0.348927	0.320551	0.332191	0.301927	0.0272622	0.038788	0.0215189	0.0438251	0.0217225	0.0349607	0.026497	0.0189545
201	0	0.593728	0.58017	0.56662	0.438208	0.277157	0.103228	0.150658	0.153168	0.288666	0.0857833	0.262589	0.360079
202	0	0.655801	0.630686	0.561332	0.575289	0.129721	0.246025	0.161022	0.209018	0.332806	0.478497	0.169817	0.119178
203	0	0.562072	0.622123	0.586915	0.547746	0.0787241	0.0853021	0.11059	0.143295	0.00749076	0.0303125	0.00508406	0.0300823
204	25	0.720115	0.733286	0.673285	0.699371	0.544565	0.381493	0.410145	0.52339	0.438397	0.519039	0.65526	0.508685
205	0	0.640433	0.716191	0.640718	0.645503	0.0395843	0.0191363	0.0912126	0.0631998	0.123019	0.0258557	0.126723	0.16663
206	0	0.520493	0.22699	0.250951	0.279553	0.0476658	0.0289234	0.0155361	0.0240769	0.352706	0.0198362	0.0165191	0.0669769
207	0	0.467333	0.479829	0.307405	0.404655	0.123535	0.0487243	0.162707	0.136517	0.216441	0.104487	0.221822	0.0783164
207	0	0.73677	0.788036	0.726663	0.730025	0.167172	0.14694	0.0688747	0.266329	0.319292	0.312711	0.604815	0.20434
207	0	0.235204	0.202742	0.191348	0.359621	0.0514085	0.0671525	0.0406761	0.113863	0.220287	0.140993	0.103276	0.0825727
208	0	0.372651	0.275394	0.294551	0.378393	0.0142339	0.00901596	0.0192161	0.0424705	0.0061477	0.000676134	0.0154105	0.00622363
209	0	0.475205	0.482665	0.529141	0.585919	0.0874857	0.0505704	0.0286727	0.0730234	0.0245585	0.0049411	0.0216716	0.00274136
210	119.7	0.795808	0.753922	0.749318	0.730471	0.0293251	0.0227977	0.0171291	0.0789416	0.020028	0.0286487	0.000961282	0.0424985
211	0	0.429508	0.539918	0.467679	0.511941	0.0348664	0.0377105	0.0214394	0.021463	0.0189684	0.0305827	0.0217293	0.022693
212	0	0.693469	0.656933	0.728394	0.759003	0.218703	0.356761	0.382001	0.565843	0.232337	0.266034	0.273896	0.384447
213	0	0.405833	0.524706	0.383096	0.4599	0.144743	0.071285	0.0918728	0.0997473	0.292801	0.183408	0.0817164	0.282588
214	3	0.334429	0.392478	0.356218	0.515267	0.239494	0.277838	0.230318	0.252232	0.121052	0.0966023	0.0265831	0.166675
215	449	0.445781	0.358593	0.366449	0.439949	0.252433	0.201822	0.195237	0.296842	0.0987434	0.0708909	0.0706721	0.0666169
216	0	0.430443	0.3403	0.538478	0.380494	0.303956	0.0780514	0.191901	0.132696	0.354162	0.194599	0.480367	0.234068
217	0	0.707974	0.496605	0.580383	0.425439	0.122169	0.183951	0.146963	0.139044	0.278479	0.108047	0.302989	0.216551
218	0	0.609162	0.70561	0.721812	0.650045	0.136991	0.213852	0.191944	0.26532	0.189524	0.108897	0.101474	0.180124
219	0	0.69507	0.636752	0.706054	0.708842	0.317175	0.242488	0.305154	0.305377	0.548991	0.18363	0.0188508	0.417107
219	0	0.614333	0.630647	0.645837	0.660771	0.375205	0.20686	0.208858	0.386813	0.0689714	0.0304781	0.0266016	0.0786316
219	0	0.721251	0.718122	0.682359	0.756899	0.232603	0.277011	0.291034	0.221556	0.0486756	0.0195139	0.0322355	0.0817105
219	0	0.654106	0.603189	0.746824	0.708885	0.271744	0.241415	0.504386	0.294216	0.0461381	0.0311881	0.193766	0.337195
220	0	0.719363	0.719818	0.756436	0.623365	0.0557431	0.0635425	0.0293183	0.0403076	0.221931	0.216544	0.0469596	0.327722
220	0	0.66764	0.699521	0.824575	0.762338	0.0331276	0.0669045	0.0618723	0.0713971	0.118929	0.174185	0.316112	0.450871
220	0	0.565416	0.559204	0.594556	0.667285	0.0841927	0.0317571	0.0456357	0.0427523	0.0822657	0.0501441	0.0600113	0.166392
220	0	0.497802	0.532777	0.472119	0.494154	0.0241905	0.0702374	0.0485807	0.0459517	0.0454284	0.0234079	0.0312022	0.0269298
221	275	0.827458	0.83952	0.865944	0.834347	0.724363	0.725714	0.704304	0.535961	0.658666	0.483919	0.653869	0.594239
221	275	0.840228	0.830529	0.878292	0.858761	0.746471	0.635211	0.715972	0.669995	0.452184	0.32549	0.371286	0.424494
222	0	0.398149	0.322122	0.292844	0.342289	0.0306523	0.0292749	0.0319603	0.159526	0.0407027	0.0561749	0.0528619	0.259361
223	0	0.267312	0.173892	0.188165	0.191575	0.00823766	0.0212021	0.0408878	0.0083904	0.0341248	0.0343169	0.0539346	0.0170778
224	18	0.549404	0.549703	0.507334	0.625079	0.0890661	0.179379	0.108449	0.105991	0.0521271	0.0932661	0.0259396	0.0531571
225	0	0.309663	0.311188	0.324428	0.329165	0.0562951	0.0625661	0.0368992	0.068884	0.0235031	0.0311094	0.027324	0.0364818
226	0	0.226963	0.211364	0.250324	0.268457	0.00841244	0.0113217	0.0363791	0.0237694	0.0120213	0.00472779	0.0147489	0.0294029
227	0	0.739061	0.716459	0.738473	0.701881	0.29389	0.213461	0.249659	0.336272	0.242031	0.262718	0.177551	0.153046
228	0	0.34783	0.534353	0.655641	0.578728	0.190948	0.203801	0.236878	0.258547	0.170954	0.33709	0.574691	0.64678
229	62	0.434329	0.657531	0.491778	0.580664	0.177469	0.291763	0.155471	0.274916	0.104327	0.256682	0.0860552	0.303241
230	0	0.255917	0.399112	0.276516	0.356603	0.0870949	0.0962097	0.122765	0.116517	0.0474081	0.121544	0.0906921	0.0571546
231	0	0.616025	0.483753	0.542661	0.360412	0.220454	0.0939256	0.0629599	0.0948501	0.174356	0.108293	0.105695	0.141823
231	0	0.376392	0.360876	0.413229	0.3648	0.0890901	0.0864387	0.0458345	0.0738304	0.131551	0.072285	0.0347145	0.0286902
232	15.5	0.594837	0.588274	0.565138	0.582934	0.209281	0.142086	0.308051	0.280738	0.160437	0.249741	0.216837	0.109869
233	689	0.50489	0.48945	0.6801	0.391979	0.197622	0.119793	0.319547	0.0978041	0.0839168	0.0679249	0.156127	0.111066
234	0	0.745076	0.631395	0.660089	0.703582	0.0638891	0.0486885	0.0263535	0.0849463	0.139198	0.139563	0.244958	0.310692
234	0	0.624522	0.650029	0.689091	0.667158	0.0260543	0.0728643	0.0693653	0.0301083	0.161206	0.139688	0.270972	0.166652
234	0	0.574087	0.628895	0.542834	0.530271	0.0689965	0.0527114	0.0452334	0.0190434	0.0845288	0.121803	0.0975209	0.0837788
235	0	0.81393	0.846072	0.853008	0.817245	0.883347	0.913658	0.870096	0.821974	0.556923	0.596284	0.491345	0.541161
235	0	0.773526	0.793149	0.786332	0.79032	0.858634	0.875113	0.923099	0.849028	0.460334	0.404345	0.512352	0.428878
235	0	0.861041	0.828984	0.829495	0.842645	0.877868	0.87208	0.819754	0.826589	0.657732	0.784712	0.605635	0.730398
236	0	0.608433	0.630903	0.446321	0.444713	0.119208	0.0801945	0.100592	0.0754562	0.185853	0.120511	0.194678	0.0404065
237	0	0.758861	0.80225	0.769053	0.772047	0.05287	0.128321	0.033823	0.0626864	0.0706843	0.111305	0.110186	0.259971
238	0	0.523113	0.589619	0.58815	0.561834	0.172105	0.164944	0.218526	0.194963	0.498426	0.276681	0.179431	0.580795
239	0	0.488386	0.550149	0.336329	0.393258	0.0354053	0.0564285	0.013444	0.033508	0.146106	0.240817	0.062684	0.147103
240	72	0.858221	0.848195	0.847279	0.843581	0.968636	0.968088	0.970245	0.968102	0.87751	0.878341	0.858664	0.850363
240	72	0.849468	0.831843	0.810137	0.747295	0.801555	0.684739	0.666829	0.640187	0.848938	0.81078	0.82757	0.814212
240	72	0.858171	0.877023	0.860228	0.830634	0.533043	0.490184	0.591915	0.584543	0.174023	0.247393	0.33772	0.214713
240	72	0.80577	0.847543	0.848001	0.856616	0.633118	0.710597	0.705718	0.676604	0.819582	0.745891	0.80733	0.780463
240	72	0.825301	0.819939	0.823045	0.830185	0.939271	0.942939	0.942917	0.943396	0.80927	0.838026	0.818969	0.82097
240	72	0.860343	0.868496	0.872558	0.87356	0.748952	0.711399	0.740148	0.734117	0.785684	0.792296	0.801592	0.805297
240	72	0.856469	0.851842	0.84797	0.835701	0.963584	0.969646	0.964575	0.969483	0.877429	0.817557	0.874248	0.870312
240	72	0.864141	0.849385	0.870545	0.836734	0.795744	0.724417	0.74583	0.602687	0.808607	0.81981	0.800642	0.853974
241	0	0.261569	0.241816	0.240912	0.25199	0.0469044	0.014031	0.019176	0.0639788	0.0264468	0.00683659	0.0672323	0.0373189
242	0	0.414323	0.456106	0.442801	0.494026	0.0238583	0.0342954	0.0153629	0.03704	0.00578631	0.0211985	0.00583817	0.00319848
243	34	0.66232	0.68819	0.634554	0.616182	0.162583	0.155318	0.190813	0.17629	0.0961157	0.135476	0.105449	0.260668
244	0	0.433012	0.370046	0.314217	0.435275	0.0233648	0.0394407	0.0481454	0.053002	0.017661	0.0445081	0.036954	0.0652065
244	0	0.403203	0.439081	0.488303	0.521593	0.00826421	0.0110367	0.0105091	0.0332613	0.0251108	0.11672	0.0808121	0.0510226
245	234	0.529402	0.488789	0.533831	0.622306	0.22419	0.126564	0.074029	0.349105	0.261768	0.101601	0.257351	0.119892
246	27	0.670968	0.610638	0.62246	0.630387	0.242309	0.273269	0.25529	0.287168	0.0896709	0.0285424	0.140069	0.495959
247	0	0.488854	0.540612	0.550546	0.571563	0.0452525	0.057617	0.052924	0.086574	0.00760298	0.0563961	0.0135389	0.182534
248	21	0.495578	0.38843	0.450744	0.335621	0.0689157	0.0640894	0.0829708	0.0683768	0.231494	0.187418	0.254669	0.222985
249	497	0.632672	0.614237	0.704436	0.687292	0.144735	0.0504582	0.160908	0.200613	0.228255	0.598063	0.441768	0.30561
249	497	0.644309	0.585085	0.60955	0.608876	0.137167	0.110374	0.178632	0.26359	0.0830767	0.0839645	0.0874207	0.202328
250	15	0.577788	0.655233	0.523264	0.599976	0.16857	0.327786	0.189014	0.135089	0.0414771	0.148206	0.0270649	0.0395918
251	0	0.419383	0.323016	0.270636	0.305687	0.010485	0.0174464	0.00978393	0.0236501	0.0180039	0.0225959	0.0127378	0.0214728
252	397	0.610106	0.786612	0.791984	0.680362	0.252043	0.31687	0.421934	0.32007	0.370495	0.280983	0.445076	0.270174
253	0	0.194722	0.259019	0.250108	0.2439	0.028398	0.0862165	0.0195694	0.0473359	0.00733788	0.0267019	0.0130422	0.0219538
254	0	0.62314	0.666827	0.651744	0.769594	0.264203	0.0924093	0.102591	0.193674	0.161559	0.120804	0.394984	0.479725
255	0	0.470649	0.536119	0.527576	0.498536	0.146513	0.255727	0.27581	0.179079	0.223696	0.424241	0.311418	0.228178
256	0	0.451179	0.652448	0.690949	0.583297	0.0993039	0.110891	0.190443	0.155314	0.125849	0.188938	0.290748	0.162868
256	0	0.551288	0.497223	0.424758	0.726035	0.176113	0.0597139	0.0768062	0.258017	0.0511974	0.0259743	0.055771	0.283603
257	106.1	0.707425	0.750814	0.749802	0.809755	0.35464	0.324782	0.222334	0.323042	0.613793	0.489361	0.55952	0.628156
258	1	0.226202	0.183769	0.158857	0.218976	0.00711763	0.0075397	0.00924889	0.00493586	0.033294	0.0328128	0.0146956	0.0436186
259	464	0.739062	0.683093	0.525205	0.654605	0.186238	0.156095	0.100785	0.156677	0.255746	0.208956	0.0929877	0.223215
260	46	0.533067	0.465499	0.575497	0.569401	0.0533525	0.1666	0.0866315	0.123633	0.153953	0.230533	0.121857	0.367503
261	0	0.37413	0.349161	0.298908	0.386714	0.00385307	0.00709423	0.00989148	0.0188522	0.00675351	0.00147623	0.00222866	0.0106364
262	0	0.452844	0.451257	0.380797	0.292736	0.138978	0.172543	0.137478	0.0621178	0.0293544	0.143559	0.168607	0.0855826
263	0	0.603044	0.324704	0.294131	0.441143	0.10253	0.0547168	0.0998339	0.023516	0.123077	0.0369537	0.031274	0.0160149
264	31	0.506921	0.490599	0.510771	0.370626	0.0248213	0.0154081	0.0183972	0.0127951	0.000131395	0.00299834	0.00100883	0.00720929
264	31	0.563025	0.656057	0.747535	0.720251	0.0351562	0.0303439	0.0820429	0.023012	0.00380346	0.00369011	0.126752	0.00223114
265	439	0.679759	0.661138	0.785343	0.64928	0.1293	0.176461	0.0861664	0.101918	0.321137	0.220298	0.110717	0.116366
266	539	0.66665	0.720158	0.602315	0.739289	0.69256	0.551746	0.665936	0.627714	0.664596	0.715762	0.54865	0.801104
266	539	0.87317	0.883088	0.89296	0.883619	0.866385	0.900205	0.925134	0.933598	0.547603	0.699028	0.571247	0.57671
266	539	0.600181	0.610419	0.622651	0.629743	0.710364	0.668982	0.765334	0.826918	0.517277	0.530704	0.633476	0.732603
266	539	0.859468	0.867973	0.864617	0.821691	0.792366	0.821819	0.652772	0.821837	0.367542	0.450894	0.485737	0.308532
266	539	0.782591	0.740766	0.702777	0.764668	0.863305	0.740273	0.776376	0.896028	0.772947	0.573781	0.547097	0.866245
267	0	0.407351	0.524807	0.324047	0.484054	0.0603638	0.0401821	0.0297597	0.0382457	0.0563608	0.0269111	0.00690054	0.0327183
268	0	0.774996	0.585118	0.67414	0.660896	0.359004	0.207291	0.371278	0.204477	0.350345	0.330662	0.538019	0.475317
269	0	0.463601	0.433723	0.471315	0.588329	0.236107	0.244668	0.239882	0.157352	0.0249782	0.064463	0.0123339	0.0447023
270	0	0.168533	0.210098	0.158693	0.246743	0.0394819	0.00765585	0.0246782	0.01375	0.0579369	0.0180519	0.0495295	0.0565128
271	0	0.348725	0.322619	0.383991	0.377596	0.0828752	0.0952786	0.0520695	0.138031	0.0741335	0.0644803	0.0878166	0.138909
271	0	0.562104	0.580872	0.529263	0.702654	0.0642362	0.153525	0.0545225	0.0701166	0.0824627	0.126528	0.038078	0.298792
272	0	0.287169	0.40221	0.394337	0.416892	0.141299	0.163982	0.103246	0.101062	0.191773	0.260129	0.193631	0.366402
273	124	0.540044	0.533802	0.518918	0.598429	0.1083	0.208358	0.171867	0.237583	0.0881634	0.0481296	0.123764	0.0741725
274	0	0.646242	0.6785	0.691221	0.730353	0.133101	0.198702	0.168451	0.149791	0.125526	0.0384296	0.0623421	0.0266874
274	0	0.566864	0.67544	0.607003	0.735095	0.0486894	0.0949921	0.0658862	0.109075	0.00391445	0.0163206	0.00188459	0.0982272
275	0	0.693245	0.651232	0.332934	0.583522	0.133408	0.0826834	0.0157796	0.0578886	0.225932	0.113104	0.00371862	0.0907485
276	3.9	0.618065	0.658162	0.644426	0.58321	0.165385	0.129248	0.115135	0.124425	0.0923367	0.0340668	0.0633291	0.0635001
277	20.7	0.509078	0.576208	0.518343	0.53675	0.0265047	0.0362498	0.0444225	0.0187671	0.06985	0.025443	0.025908	0.0498118
278	0	0.490872	0.404319	0.327469	0.725058	0.2003	0.168138	0.196069	0.356243	0.120335	0.104583	0.103521	0.646953
278	0	0.711624	0.774244	0.703643	0.751267	0.224022	0.38539	0.309919	0.493396	0.0677316	0.105824	0.0344311	0.118846
278	0	0.743466	0.759782	0.713046	0.750173	0.27502	0.42652	0.398222	0.412448	0.234371	0.100675	0.156948	0.174878
278	0	0.816197	0.700314	0.749626	0.75894	0.550484	0.633568	0.523229	0.682384	0.339973	0.234192	0.143944	0.1878
278	0	0.588693	0.614314	0.644294	0.61025	0.260235	0.241507	0.307034	0.238551	0.138173	0.349677	0.581485	0.163519
279	0	0.397949	0.343059	0.270829	0.455315	0.0346001	0.0204774	0.0185345	0.0363101	0.0182274	0.0165703	0.0160311	0.228991
280	0	0.702085	0.807746	0.730553	0.750834	0.0476673	0.0683505	0.0649233	0.075301	0.035275	0.103885	0.0552801	0.218054
281	110	0.699363	0.703463	0.76177	0.869834	0.263647	0.325573	0.321003	0.382895	0.402741	0.370412	0.407251	0.636214
282	0	0.304814	0.435902	0.376637	0.354249	0.251393	0.215422	0.195552	0.290861	0.128254	0.14746	0.0632191	0.193833
283	2	0.50016	0.503076	0.624123	0.767125	0.0914373	0.135774	0.116834	0.226517	0.268201	0.257939	0.530875	0.746061
284	126	0.643816	0.519635	0.561451	0.576315	0.113794	0.136532	0.058639	0.165617	0.0199195	0.0330034	0.0142105	0.0226637
285	0	0.208254	0.233088	0.247118	0.259249	0.0460841	0.0698703	0.0457729	0.0649477	0.0799959	0.0452633	0.0515926	0.0556363
286	0	0.200585	0.208945	0.224394	0.197065	0.00467355	0.00838139	0.0137392	0.0229602	0.001957	0.00751504	0.00156542	0.00421315
287	0	0.494721	0.432522	0.32235	0.440845	0.0578967	0.0469044	0.058568	0.107479	0.0818312	0.0539092	0.050224	0.0306825
288	0	0.61802	0.623434	0.624125	0.653133	0.0274203	0.014588	0.0560231	0.0190585	0.0502145	0.0251959	0.0510149	0.129215
288	0	0.665393	0.536966	0.554435	0.712872	0.0656231	0.0658538	0.0639629	0.0973811	0.0463457	0.0152927	0.0377793	0.087667
289	0	0.417206	0.604856	0.393072	0.35466	0.0083863	0.0156423	0.00906988	0.00934208	0.0138956	0.0318071	0.027717	0.0223601
290	0	0.595145	0.371797	0.443609	0.586169	0.0406615	0.0330849	0.0674652	0.0534793	0.193642	0.0422039	0.108129	0.154345
291	0	0.476598	0.426892	0.431116	0.61583	0.0655014	0.072615	0.0461948	0.0982336	0.00956717	0.0224388	0.00578145	0.0402573
292	0	0.662286	0.470223	0.57831	0.756811	0.299994	0.209019	0.234104	0.449818	0.0958903	0.0336243	0.119714	0.656841
293	0	0.454575	0.49355	0.383029	0.444265	0.0625763	0.0895361	0.0401703	0.0555118	0.0963702	0.0154085	0.00342129	0.0629871
294	123	0.816781	0.722711	0.78572	0.683097	0.0510265	0.0851485	0.0744885	0.076228	0.0370733	0.0236881	0.0833623	0.0518746
295	0	0.779902	0.630811	0.691853	0.675309	0.491781	0.529118	0.204161	0.516546	0.586056	0.511594	0.111463	0.213751
295	0	0.702049	0.882944	0.85599	0.767323	0.44074	0.742468	0.717138	0.358895	0.506	0.685335	0.883534	0.754402
296	0	0.283226	0.293473	0.322118	0.270225	0.0331103	0.0561671	0.0210622	0.0379969	0.00331717	0.00660285	0.0147128	0.084599
297	0	0.592384	0.546678	0.549753	0.544634	0.0312846	0.00815107	0.0358113	0.0243719	0.265933	0.119087	0.18276	0.174299
297	0	0.552452	0.519127	0.559464	0.823595	0.0562787	0.00817376	0.0639955	0.123161	0.248471	0.191158	0.287378	0.218704
297	0	0.611782	0.579376	0.549241	0.648584	0.0316626	0.0199809	0.00649333	0.0528142	0.188824	0.174574	0.136258	0.347339
297	0	0.591392	0.587211	0.616857	0.624083	0.0702342	0.0208804	0.0724111	0.0512194	0.0842343	0.0800959	0.069939	0.140287
298	46	0.207732	0.279517	0.207634	0.306722	0.031095	0.0848348	0.0689416	0.0869735	0.0200122	0.0700307	0.0368839	0.181585
299	56	0.711271	0.644921	0.676941	0.60459	0.153196	0.135278	0.11297	0.111982	0.134657	0.274499	0.174583	0.311527
300	27.02	0.627967	0.545045	0.652357	0.585135	0.0546862	0.223604	0.207093	0.0397962	0.00846906	0.0965458	0.202069	0.00194126
301	0	0.269193	0.234259	0.283495	0.332526	0.00776834	0.00404102	0.00345945	0.00410822	0.00169561	0.00113588	0.0075813	0.00633121
302	0	0.372293	0.453064	0.629602	0.470632	0.0402896	0.0400295	0.0703188	0.0517012	0.0222883	0.0759911	0.417195	0.0692658
303	0	0.403309	0.354392	0.299768	0.413863	0.0252737	0.0194008	0.0219339	0.0649156	0.0522006	0.0539345	0.0182245	0.477059
304	0	0.252099	0.259905	0.400838	0.324522	0.0049057	0.00626582	0.0267612	0.0334996	0.00926988	0.00253568	0.0213556	0.0165754
305	0	0.30547	0.444153	0.310043	0.368219	0.169056	0.152016	0.159686	0.191387	0.0371448	0.0509625	0.0608826	0.12395
306	959	0.419954	0.605789	0.550767	0.558677	0.151566	0.17366	0.27363	0.3076	0.157405	0.12307	0.184791	0.26984
307	0	0.367417	0.297743	0.343329	0.403291	0.076303	0.089206	0.0864552	0.11024	0.0891281	0.0114129	0.06713	0.0619237
308	8.45	0.569447	0.438118	0.292151	0.434939	0.233325	0.122789	0.188095	0.259418	0.378556	0.109141	0.071549	0.222186
308	56	0.773761	0.811405	0.70574	0.762442	0.387345	0.606744	0.368092	0.288918	0.533818	0.401823	0.444435	0.555224
309	0	0.420795	0.304917	0.307165	0.464926	0.124674	0.0542517	0.0847629	0.0806677	0.0810819	0.0320971	0.0594837	0.0785192
309	0	0.655159	0.395726	0.203383	0.519422	0.0813243	0.0613194	0.0438338	0.0963257	0.404698	0.172914	0.0899898	0.322553
309	0	0.567342	0.699251	0.676934	0.785603	0.142581	0.118333	0.0750569	0.160734	0.106278	0.138377	0.0594352	0.252383
309	0	0.401592	0.725031	0.43169	0.492342	0.0420909	0.273867	0.0717446	0.0824098	0.0187749	0.242337	0.0259739	0.0435208
310	0	0.413731	0.321112	0.40595	0.483127	0.0608877	0.0390349	0.101433	0.0464089	0.0159102	0.002764	0.00647707	0.0100035
311	0	0.623185	0.621006	0.56452	0.599566	0.535182	0.573351	0.43858	0.563406	0.330675	0.316083	0.235407	0.195556
312	0	0.251158	0.216055	0.221072	0.244263	0.019191	0.0125841	0.0247751	0.0364725	0.0450011	0.021542	0.0342607	0.0505313
313	0	0.389424	0.232539	0.240242	0.456834	0.0358545	0.0947172	0.129539	0.163841	0.0620044	0.0516734	0.0370228	0.0316784
313	0	0.39458	0.310786	0.307948	0.220741	0.14242	0.128902	0.0611703	0.0722386	0.0673539	0.0606503	0.0509465	0.153033
313	0	0.328795	0.261307	0.309874	0.272369	0.0908444	0.145452	0.148214	0.0564574	0.0352741	0.0511367	0.0566833	0.0174921
313	0	0.447555	0.530095	0.391042	0.397657	0.159024	0.120127	0.0946953	0.195692	0.0568366	0.0852956	0.049917	0.189154
313	0	0.271174	0.350588	0.43543	0.400262	0.0585923	0.0498109	0.131341	0.0840189	0.035471	0.051429	0.15136	0.045939
313	0	0.263056	0.374672	0.302467	0.381797	0.0692792	0.153476	0.0590073	0.213295	0.0455019	0.0785991	0.0625304	0.0986609
314	0	0.313759	0.329238	0.3334	0.420261	0.0410685	0.0502541	0.0230829	0.0419695	0.0245395	0.0594988	0.0748857	0.23835
315	0	0.55219	0.524271	0.582609	0.500955	0.186893	0.0645746	0.150635	0.0565671	0.0979279	0.0591023	0.101751	0.0720207
316	24	0.715586	0.699705	0.748902	0.710558	0.245897	0.295766	0.335736	0.334629	0.131097	0.138365	0.282629	0.239148
316	28	0.609422	0.58389	0.603455	0.649982	0.257604	0.243805	0.17852	0.211821	0.319663	0.199411	0.114868	0.201437
317	0	0.270586	0.276106	0.166258	0.275134	0.0103185	0.0231904	0.00851191	0.0246546	0.0474881	0.139747	0.036356	0.119943
318	0	0.323155	0.254996	0.303142	0.307299	0.0308296	0.0212876	0.0436677	0.0776683	0.0408098	0.0274514	0.0323095	0.0468854
319	14.6	0.374021	0.415409	0.379541	0.48185	0.021021	0.0310798	0.0532969	0.033494	0.0546903	0.0286244	0.0634945	0.158247
320	0	0.296461	0.397595	0.457333	0.424682	0.0533491	0.167561	0.0717685	0.12461	0.119524	0.30954	0.34203	0.319312
321	844	0.736147	0.733581	0.705816	0.716464	0.208948	0.345776	0.342978	0.305667	0.400887	0.299452	0.212363	0.140343
322	0	0.802013	0.72151	0.700737	0.762928	0.378592	0.365963	0.177134	0.330428	0.141427	0.134587	0.0660512	0.255528
322	0	0.785356	0.784745	0.806309	0.826684	0.312375	0.406325	0.395437	0.249066	0.107539	0.29119	0.23606	0.130312
323	0	0.250399	0.408627	0.566183	0.313357	0.0284734	0.0668248	0.0810485	0.0771875	0.0267437	0.103329	0.186177	0.164527
324	0	0.395712	0.395109	0.344242	0.409047	0.090082	0.0776066	0.0741658	0.026921	0.274083	0.210189	0.212307	0.22673
325	660	0.363364	0.516684	0.376963	0.447254	0.0441538	0.111528	0.0326313	0.0581681	0.0076957	0.069405	0.015493	0.118439
326	0	0.714721	0.727846	0.744566	0.739564	0.226691	0.115143	0.215907	0.227347	0.136206	0.175261	0.0443299	0.22786
327	14	0.358721	0.367935	0.365421	0.416981	0.0249057	0.022466	0.0248444	0.0416365	0.0510947	0.0568434	0.0549325	0.0810739
328	19	0.680341	0.681529	0.673485	0.708496	0.5005	0.359842	0.453036	0.378972	0.134367	0.0490358	0.139608	0.0755705
329	0	0.514934	0.569403	0.429913	0.41216	0.144623	0.145455	0.126263	0.0753726	0.0799224	0.116327	0.0209492	0.0223766
330	0	0.305019	0.295277	0.311883	0.415855	0.134004	0.0510981	0.103111	0.0398112	0.104177	0.0775242	0.109489	0.176969
331	0	0.329534	0.481786	0.35365	0.37799	0.0159296	0.0310396	0.0202483	0.104561	0.0186232	0.0404692	0.00295396	0.0593412
332	0	0.226436	0.174385	0.224726	0.292235	0.0114971	0.0063416	0.00808611	0.03303	0.00333451	0.00629826	0.0184241	0.0191754
333	0	0.607063	0.603298	0.596555	0.678267	0.244625	0.282017	0.281693	0.276363	0.499764	0.457916	0.454319	0.270591
334	0	0.514004	0.529697	0.500369	0.514844	0.198234	0.14894	0.148097	0.183597	0.350995	0.214211	0.191815	0.302839
335	9	0.45242	0.388952	0.35143	0.324277	0.277507	0.125665	0.110472	0.237435	0.302338	0.0657922	0.0971148	0.17096
336	0	0.23989	0.19581	0.21938	0.307592	0.00544359	0.000743724	0.00183442	0.0030076	0.0357835	0.0140229	0.0159251	0.0200867
337	0	0.588848	0.588604	0.517572	0.627648	0.28446	0.200746	0.250488	0.27562	0.105148	0.197011	0.330332	0.247168
338	270	0.628549	0.504797	0.723894	0.588929	0.0419303	0.0109133	0.0429363	0.103714	0.328888	0.350856	0.6674	0.491181
338	270	0.684002	0.732713	0.513402	0.716335	0.0886661	0.139719	0.104642	0.0814876	0.10144	0.176037	0.0391029	0.0930048
338	270	0.809399	0.809507	0.762731	0.764082	0.184701	0.119799	0.055747	0.26396	0.484983	0.14108	0.240445	0.57348
338	270	0.846005	0.628949	0.809214	0.834328	0.143478	0.0495391	0.12622	0.147485	0.305997	0.439782	0.403518	0.301158
338	270	0.76401	0.624725	0.548215	0.606701	0.0430444	0.0381148	0.451561	0.0191307	0.322908	0.233171	0.53652	0.49227
338	270	0.792175	0.725862	0.603552	0.823297	0.0270771	0.0863825	0.00595944	0.054545	0.200957	0.209145	0.11863	0.238267
339	259	0.260546	0.304015	0.290806	0.337387	0.0112934	0.0152007	0.0326955	0.0164793	0.0267188	0.0107131	0.0240486	0.0298907
339	259	0.319053	0.31874	0.370608	0.36753	0.0154298	0.0568134	0.0288224	0.0167144	0.0985429	0.0304958	0.0278929	0.0454946
340	0	0.56913	0.617671	0.550777	0.637339	0.0101646	0.00184704	0.00670518	0.0187843	0.0197134	0.0214436	0.0238886	0.0895309
341	83	0.448585	0.496923	0.623726	0.666209	0.0386296	0.0395349	0.107145	0.103788	0.118067	0.0154409	0.19346	0.116871
342	805	0.77382	0.772415	0.745596	0.787193	0.278113	0.292943	0.301345	0.278436	0.364144	0.313371	0.472715	0.312245
343	0	0.427152	0.581499	0.458816	0.449752	0.0233146	0.0189679	0.0378021	0.0369729	0.0261955	0.033511	0.0733665	0.04185
344	0	0.718495	0.812932	0.796682	0.828793	0.329937	0.455757	0.332175	0.3427	0.573328	0.54989	0.823054	0.684255
344	0	0.685953	0.809358	0.802894	0.690845	0.143268	0.395812	0.491923	0.203476	0.402862	0.367888	0.559887	0.137842
345	0	0.36093	0.268734	0.301825	0.313348	0.309504	0.286349	0.21974	0.321541	0.169113	0.0841303	0.0715703	0.196319
346	0	0.715188	0.539534	0.565313	0.678818	0.0379607	0.0236291	0.0107215	0.0329803	0.0651496	0.00804762	0.00655919	0.0279147
347	0	0.492144	0.369036	0.53151	0.588241	0.209902	0.0658547	0.0456302	0.184508	0.143678	0.0308013	0.0288287	0.0915585
348	119	0.672994	0.59033	0.512663	0.600917	0.544622	0.477437	0.49986	0.319073	0.546875	0.328145	0.34305	0.473455
349	35	0.252924	0.329157	0.207386	0.268367	0.0569215	0.09274	0.16825	0.0611443	0.0843293	0.263504	0.151536	0.0754724
350	0	0.345134	0.392403	0.472437	0.37248	0.00841002	0.00516793	0.00947303	0.00829721	0.00285171	0.00259865	0.00548728	0.00620587
351	24	0.629652	0.577946	0.577447	0.637181	0.154828	0.054637	0.0919783	0.116768	0.0972752	0.0804979	0.0500225	0.289629
351	24	0.62126	0.510196	0.566988	0.568485	0.430634	0.31108	0.255493	0.407692	0.34198	0.136998	0.199393	0.156647
352	0	0.463159	0.300007	0.419456	0.233526	0.0839333	0.147372	0.0685356	0.0960266	0.118336	0.191683	0.0705388	0.143681
353	386	0.603304	0.636102	0.605924	0.462162	0.27407	0.284255	0.110097	0.125651	0.175877	0.239134	0.131463	0.167224
354	0	0.683157	0.62363	0.480216	0.74099	0.153623	0.251644	0.208286	0.25459	0.0304695	0.115708	0.150585	0.10706
355	0	0.550117	0.691696	0.504107	0.507452	0.0473587	0.16486	0.0815429	0.0761459	0.103568	0.235675	0.118497	0.178171
356	1187	0.499111	0.515325	0.509512	0.543464	0.459429	0.499546	0.459369	0.424749	0.367495	0.332114	0.265703	0.370542
357	2	0.601133	0.675401	0.655724	0.590909	0.0730301	0.0706442	0.112481	0.124767	0.093395	0.0719474	0.0897757	0.220617
358	0	0.674012	0.71207	0.672563	0.734136	0.0800403	0.193229	0.0761237	0.162163	0.0774065	0.10181	0.0733417	0.167784
359	1024	0.78767	0.831749	0.836106	0.730187	0.611429	0.604784	0.647329	0.632198	0.35579	0.322827	0.489149	0.569252
360	5	0.39566	0.450018	0.451066	0.388441	0.0348607	0.0385431	0.0838862	0.0909875	0.0059089	0.0333368	0.0401981	0.0894021
361	0	0.691739	0.690965	0.682931	0.682759	0.266254	0.253595	0.207082	0.209773	0.202536	0.415195	0.270468	0.306102
362	3	0.176956	0.264705	0.229352	0.314654	0.00159672	0.00228933	0.00570559	0.0128109	0.00431149	0.000711521	0.00959869	0.023507
363	0	0.407478	0.632181	0.306512	0.641815	0.0920677	0.161991	0.108095	0.107904	0.37264	0.380731	0.202215	0.490242
364	0	0.444839	0.181522	0.213367	0.215396	0.258174	0.0968306	0.123526	0.154452	0.169888	0.112314	0.0403635	0.122499
364	0	0.229242	0.219671	0.294245	0.4244	0.0254018	0.033429	0.0949332	0.0579409	0.0554931	0.0262239	0.0847651	0.207854
365	0	0.659273	0.762481	0.639541	0.643382	0.175436	0.181123	0.153339	0.190509	0.256584	0.266023	0.091296	0.0743491
366	0	0.25025	0.251266	0.330236	0.34274	0.0910474	0.0758731	0.107869	0.114134	0.105017	0.109268	0.319975	0.304351
367	0	0.409019	0.352299	0.359261	0.384478	0.0677916	0.0446507	0.0901538	0.125429	0.0586668	0.0382799	0.0243962	0.135597
368	0	0.660018	0.698705	0.658304	0.717152	0.277203	0.264044	0.442738	0.34716	0.362116	0.269025	0.178003	0.282987
368	0	0.563737	0.735325	0.61338	0.744744	0.146635	0.203884	0.177444	0.174615	0.137753	0.458914	0.103183	0.287395
369	191	0.745567	0.7302	0.638782	0.634867	0.389211	0.378433	0.336164	0.369592	0.658438	0.556404	0.410991	0.457478
370	748	0.631448	0.646902	0.668461	0.650016	0.331452	0.51914	0.511756	0.374646	0.348691	0.288279	0.615769	0.518314
371	0	0.605749	0.369249	0.363924	0.454124	0.0752965	0.0117183	0.0295829	0.0325562	0.0628359	0.0285614	0.0118136	0.0452373
372	9.5	0.447039	0.447247	0.499003	0.692805	0.196743	0.107008	0.0814697	0.202438	0.0447865	0.0543858	0.0471843	0.334478
372	23	0.625341	0.474016	0.534061	0.658404	0.131844	0.0722656	0.0734227	0.0443756	0.0343029	0.0675126	0.0118559	0.0816762
372	19	0.372027	0.35514	0.398681	0.397165	0.0552916	0.033484	0.0540041	0.0884459	0.0125405	0.0415837	0.0419927	0.0374512
373	0	0.291322	0.363204	0.295062	0.434417	0.11655	0.0635043	0.0754959	0.111701	0.103139	0.0848155	0.103094	0.194965
373	0	0.326641	0.353894	0.355583	0.537964	0.053866	0.0704714	0.014645	0.044076	0.0725945	0.101728	0.0405938	0.251276
374	0	0.505017	0.538297	0.480193	0.648608	0.165866	0.10964	0.215312	0.355306	0.123523	0.0424609	0.21621	0.386768
375	0	0.622443	0.648018	0.601042	0.70723	0.109124	0.171411	0.0762324	0.0385193	0.173567	0.24024	0.358866	0.412817
376	0	0.687944	0.688086	0.463862	0.561244	0.0353065	0.0209066	0.00722975	0.038829	0.00774778	0.0490536	0.0021591	0.00934944
377	0	0.50635	0.480324	0.447658	0.609773	0.0400511	0.050827	0.0823116	0.176901	0.0538553	0.0517007	0.0526701	0.410674
378	0	0.440753	0.327628	0.301726	0.35902	0.0371364	0.0295805	0.0398004	0.0588988	0.00816976	0.00151984	0.00360318	0.0364774
379	0	0.511659	0.491388	0.52129	0.366329	0.0696645	0.120185	0.0884887	0.0731567	0.0497477	0.073393	0.0278386	0.0217239
380	809.3	0.797565	0.805199	0.84634	0.790597	0.640239	0.577724	0.241841	0.466601	0.503661	0.387122	0.34497	0.240686
380	809.3	0.67842	0.642852	0.729574	0.638112	0.202292	0.374419	0.26645	0.218967	0.252375	0.241283	0.381962	0.297738
381	0	0.348934	0.512606	0.44775	0.427851	0.0749686	0.0924657	0.0336388	0.066047	0.12881	0.171064	0.105452	0.0849649
382	72	0.602551	0.690959	0.717972	0.583956	0.262361	0.265738	0.407983	0.209549	0.123542	0.0876104	0.176203	0.19172
383	0	0.144018	0.200261	0.168677	0.147685	0.0234425	0.0129234	0.0391883	0.0471816	0.0511794	0.182646	0.174832	0.145799
384	0	0.830767	0.7926	0.794901	0.790226	0.190487	0.338642	0.413363	0.269696	0.201281	0.173993	0.471689	0.368698
385	0	0.434449	0.475588	0.545647	0.488426	0.0405244	0.0362347	0.0478212	0.10406	0.120909	0.0780225	0.0525728	0.13117
386	0	0.568204	0.520977	0.530965	0.57942	0.263995	0.144291	0.165495	0.23848	0.329651	0.0912666	0.193909	0.114959
386	0	0.489325	0.628474	0.439891	0.531623	0.166296	0.180014	0.154444	0.149163	0.283415	0.151979	0.210213	0.313934
387	0	0.499688	0.540416	0.476473	0.537375	0.0547713	0.0716292	0.0459086	0.083592	0.390821	0.25311	0.152977	0.298723
388	0	0.33006	0.34469	0.429793	0.446692	0.0954135	0.0469952	0.102515	0.132419	0.0579263	0.0160157	0.0350776	0.120513
389	0	0.275698	0.372744	0.386925	0.479468	0.0768458	0.165687	0.0594432	0.0850847	0.0476336	0.140448	0.115151	0.140055
390	11	0.564595	0.61086	0.555701	0.551742	0.0613232	0.123166	0.062472	0.0389247	0.0445243	0.0651832	0.0602415	0.0461929
390	11	0.506211	0.578851	0.501804	0.579602	0.041158	0.109444	0.0421471	0.171139	0.0462699	0.360958	0.0963504	0.515248
391	1999	0.512194	0.465163	0.491661	0.637266	0.315093	0.269289	0.278541	0.396231	0.379575	0.351641	0.1933	0.58582
392	225	0.438169	0.476231	0.557199	0.648151	0.144944	0.183739	0.306899	0.141108	0.123961	0.199658	0.378384	0.146246
393	0	0.554963	0.528349	0.477772	0.489021	0.149827	0.167858	0.13692	0.129751	0.187298	0.376474	0.0692771	0.0631495
394	0	0.54148	0.398997	0.376641	0.591764	0.0529061	0.0363645	0.0576861	0.0904669	0.107947	0.0372361	0.0348393	0.477923
395	0	0.215138	0.360234	0.634747	0.315758	0.147286	0.157733	0.250397	0.156815	0.204633	0.35551	0.493194	0.506392
396	0	0.681616	0.536035	0.657161	0.756908	0.252809	0.320662	0.350765	0.272379	0.443294	0.35522	0.387827	0.509833
397	882	0.77954	0.82973	0.862687	0.772976	0.509168	0.556183	0.567889	0.487507	0.682273	0.749265	0.82939	0.819878
397	882	0.822737	0.871972	0.82207	0.7766	0.255435	0.297535	0.217699	0.242857	0.283935	0.356644	0.375541	0.517807
398	0	0.464733	0.482747	0.529568	0.553354	0.152028	0.135138	0.231822	0.238253	0.0488855	0.048268	0.0646253	0.0446278
399	0	0.145438	0.14906	0.123305	0.156777	0.0185709	0.0155254	0.00716617	0.0231828	0.0640421	0.0654922	0.060194	0.0717823
400	162.6	0.570536	0.456023	0.467514	0.549716	0.165806	0.138712	0.164865	0.191913	0.0238677	0.0220883	0.00862942	0.0260604
401	11	0.504289	0.391824	0.310664	0.345335	0.225622	0.132635	0.197346	0.200418	0.223942	0.0627532	0.0853995	0.0967896
402	279	0.765974	0.760488	0.758307	0.811155	0.183007	0.424053	0.306953	0.3226	0.147436	0.111445	0.138321	0.556693
402	279	0.807676	0.765721	0.753614	0.806629	0.503082	0.474467	0.408689	0.386788	0.281809	0.494947	0.185789	0.317205
402	279	0.853562	0.860694	0.771534	0.791796	0.253391	0.576005	0.138569	0.216542	0.359142	0.684054	0.558811	0.458869
402	279	0.773257	0.826675	0.784065	0.777113	0.214569	0.298449	0.409092	0.15541	0.268678	0.421103	0.167828	0.300156
402	279	0.762263	0.789436	0.834078	0.755292	0.46276	0.187092	0.348438	0.248804	0.472718	0.0793362	0.565585	0.241
402	279	0.775433	0.768528	0.741744	0.708125	0.353007	0.120067	0.251416	0.109237	0.255079	0.239565	0.398822	0.134361
402	279	0.751567	0.772622	0.710078	0.699164	0.371463	0.335269	0.338565	0.444989	0.277847	0.193404	0.40308	0.180149
402	279	0.774286	0.68802	0.807483	0.804518	0.249286	0.177528	0.167748	0.310393	0.242143	0.206817	0.193525	0.560719
402	279	0.613458	0.821965	0.799358	0.750642	0.199002	0.297432	0.386411	0.475749	0.204467	0.623154	0.263385	0.573047
402	279	0.777732	0.669831	0.698038	0.753918	0.171546	0.0835377	0.192851	0.120337	0.228815	0.106354	0.252599	0.0960305
402	279	0.831713	0.858667	0.814363	0.765888	0.532042	0.380384	0.602023	0.43688	0.256379	0.459861	0.391068	0.47324
403	0	0.50351	0.403104	0.453483	0.430432	0.129512	0.0814317	0.0761717	0.128589	0.106959	0.0241464	0.0531195	0.0538475
404	0	0.344283	0.36548	0.351661	0.474095	0.0232763	0.0368668	0.0179154	0.0156487	0.00256901	0.0110431	0.0229058	0.0469748
404	0	0.360533	0.274801	0.284405	0.376744	0.0384787	0.0188917	0.0213312	0.0505311	0.0143948	0.0151583	0.00567424	0.0111474
405	7	0.461559	0.428283	0.457643	0.521099	0.110026	0.115759	0.0768219	0.15393	0.208826	0.298504	0.26928	0.260048
406	0	0.844533	0.798771	0.799225	0.843955	0.745574	0.586357	0.694579	0.739129	0.418881	0.455291	0.548396	0.358276
407	0	0.620572	0.419133	0.435923	0.456141	0.0444245	0.036705	0.0245406	0.0359763	0.0090088	0.00189433	0.0012992	0.00419881
408	314.4	0.367532	0.391575	0.487472	0.507457	0.0744718	0.0291765	0.100541	0.0493462	0.00752726	0.0122575	0.0229496	0.0182364
409	47	0.724824	0.860297	0.72757	0.830905	0.734877	0.838771	0.666379	0.7273	0.830732	0.810724	0.859792	0.854945
410	0	0.345872	0.168907	0.251985	0.279005	0.0193885	0.00190401	0.0145363	0.0190019	0.0393097	0.0135465	0.0396754	0.0598466
411	277	0.585154	0.504844	0.596811	0.599808	0.254833	0.175283	0.218669	0.166435	0.0806825	0.100807	0.0967989	0.187322
411	277	0.606245	0.583651	0.514042	0.558614	0.236731	0.112157	0.123959	0.162809	0.309345	0.187067	0.119215	0.197371
411	277	0.465005	0.483375	0.462069	0.424687	0.197683	0.195728	0.295691	0.138928	0.150023	0.147617	0.215155	0.105927
412	0	0.234387	0.226918	0.24963	0.483872	0.0420219	0.127799	0.0472137	0.110373	0.0768168	0.196616	0.0796149	0.288674
413	72	0.510711	0.46207	0.554343	0.436068	0.129298	0.170797	0.0974263	0.175764	0.154404	0.175264	0.162362	0.214563
414	0	0.44124	0.435776	0.463391	0.549657	0.0508614	0.0481551	0.0858821	0.0975061	0.0266377	0.0358738	0.0467401	0.131167
415	0	0.557771	0.433811	0.514465	0.507617	0.0470815	0.0143253	0.0144357	0.03696	0.0775502	0.0454998	0.0807655	0.0999933
415	0	0.4675	0.465065	0.41868	0.475272	0.0517584	0.00930391	0.0140922	0.0155266	0.0353257	0.013755	0.023527	0.0659064
416	0	0.595336	0.522218	0.503584	0.713646	0.0220951	0.0148936	0.0310491	0.0835831	0.0170022	0.006683	0.00866351	0.108862
417	0	0.361497	0.280841	0.279783	0.222967	0.0453541	0.0351166	0.0488562	0.0195621	0.0832781	0.0402019	0.0424001	0.0120051
418	23	0.450373	0.602283	0.622691	0.620028	0.119194	0.203619	0.109069	0.224409	0.050742	0.100039	0.208528	0.0941535
419	0	0.324995	0.301425	0.302296	0.308653	0.176669	0.13027	0.0619836	0.107592	0.0162343	0.0359661	0.0239414	0.00596005
420	0	0.34961	0.305367	0.358405	0.466316	0.0355128	0.0526694	0.0253836	0.0694781	0.0466057	0.0455666	0.0562141	0.24571
421	0	0.403747	0.417141	0.412654	0.456251	0.0447869	0.0189891	0.0123305	0.0241312	0.00858896	0.00853685	0.0141937	0.0243492
422	0	0.515672	0.483207	0.396935	0.534924	0.100873	0.115543	0.140231	0.089237	0.127398	0.194061	0.244581	0.0692361
423	0	0.47315	0.402921	0.318276	0.374775	0.1002	0.0488409	0.0391708	0.0776565	0.0573355	0.0291828	0.0346435	0.0475265
424	179	0.388997	0.48159	0.394442	0.348861	0.0977681	0.449169	0.0860552	0.0839802	0.0734453	0.272688	0.10384	0.0712572
425	425	0.611066	0.47098	0.533709	0.47162	0.260742	0.232706	0.235829	0.152988	0.247579	0.112662	0.106576	0.10061
426	0	0.576444	0.557721	0.572975	0.565018	0.227015	0.0837419	0.193785	0.10857	0.261849	0.128002	0.25864	0.201119
427	15	0.338071	0.330747	0.297124	0.311196	0.125352	0.156566	0.163226	0.195308	0.211995	0.190068	0.308994	0.234485
428	0	0.280648	0.253196	0.247016	0.252441	0.133356	0.142829	0.119275	0.148248	0.255186	0.287469	0.273567	0.338389
429	0	0.379897	0.312169	0.330235	0.326245	0.0227552	0.0429353	0.0778652	0.0223255	0.0466332	0.0327507	0.0453498	0.0256747
430	0	0.213648	0.276998	0.20854	0.205097	0.112844	0.0869334	0.0661229	0.0894046	0.0505449	0.0561944	0.0440173	0.119624
431	5	0.531075	0.452265	0.452687	0.576644	0.321104	0.204684	0.240027	0.30159	0.380996	0.0875567	0.196044	0.102013
432	0	0.789481	0.856396	0.63803	0.75006	0.359078	0.349905	0.269858	0.315215	0.0246943	0.181382	0.0261904	0.0572533
433	578	0.763057	0.764068	0.716467	0.694499	0.666836	0.638709	0.538608	0.543466	0.479173	0.601032	0.568606	0.606414
434	0	0.265321	0.260895	0.353411	0.444145	0.0239761	0.0373466	0.0609618	0.0371547	0.0986862	0.135442	0.18512	0.282982
435	5	0.392781	0.521179	0.48836	0.632525	0.00406419	0.00408689	0.00317695	0.0066358	0.000357828	0.000956908	0.000776046	0.00260673
436	0	0.573759	0.582565	0.569513	0.64174	0.171349	0.243804	0.193444	0.218788	0.111514	0.308424	0.214588	0.218269
437	0	0.317157	0.329014	0.294313	0.325664	0.0483473	0.144374	0.124029	0.0737962	0.101288	0.15752	0.240767	0.121558
437	0	0.328559	0.289948	0.288001	0.343213	0.139228	0.121491	0.144215	0.099878	0.14614	0.276726	0.21007	0.171549
437	0	0.45871	0.6188	0.575289	0.586993	0.266462	0.302576	0.191264	0.230529	0.351924	0.342758	0.394437	0.292546
438	0	0.446238	0.353205	0.351694	0.38764	0.0734097	0.108156	0.0984531	0.174135	0.150872	0.182497	0.0596935	0.217125
439	5	0.467476	0.358732	0.423762	0.433798	0.110298	0.0673405	0.0950331	0.0847612	0.103747	0.104981	0.0749223	0.165411
440	0	0.604844	0.571435	0.554918	0.6844	0.216793	0.254476	0.119774	0.25675	0.238498	0.291044	0.153999	0.449156
441	0	0.255696	0.181423	0.22926	0.285393	0.017939	0.0177701	0.014879	0.0224649	0.00904436	0.047023	0.00519946	0.0344762
442	0	0.412521	0.495385	0.325874	0.439373	0.0402741	0.0778003	0.0373241	0.0726746	0.0218595	0.0379271	0.0236025	0.043086
443	0	0.394784	0.368822	0.418961	0.330552	0.185413	0.0708911	0.0837255	0.153061	0.319515	0.11071	0.186231	0.154441
444	0	0.61596	0.484392	0.439971	0.51056	0.108368	0.0633971	0.0994837	0.147021	0.200443	0.0477865	0.0458575	0.0725593
445	0	0.73956	0.737349	0.682697	0.539012	0.186972	0.277008	0.135661	0.0929875	0.191146	0.13256	0.0890918	0.0815109
445	0	0.727675	0.594105	0.517859	0.457003	0.0882082	0.0349101	0.0362457	0.0775032	0.0993164	0.0347983	0.0221902	0.017143
446	0	0.278776	0.263409	0.288862	0.221907	0.0281151	0.0210849	0.0152	0.0170651	0.0135648	0.00355724	0.0083127	0.00306323
447	0	0.578637	0.572139	0.447102	0.387857	0.0624524	0.0432663	0.0541648	0.065137	0.0483712	0.045167	0.045068	0.102921
448	0	0.581662	0.560123	0.451226	0.39512	0.254784	0.150146	0.256821	0.158464	0.641251	0.388712	0.632038	0.780225
448	0	0.841416	0.809374	0.768506	0.697901	0.645614	0.397795	0.517779	0.345497	0.779488	0.705536	0.738736	0.794253
448	0	0.348693	0.350777	0.361428	0.298292	0.277147	0.126649	0.139045	0.195042	0.106225	0.0736179	0.116682	0.0462991
448	0	0.745931	0.743497	0.853258	0.826801	0.560865	0.438391	0.717847	0.353729	0.585859	0.778379	0.790209	0.508541
448	0	0.702394	0.716811	0.743872	0.831439	0.528768	0.529162	0.455919	0.643209	0.650204	0.561203	0.658314	0.800994
448	0	0.540846	0.496604	0.409688	0.60519	0.0915757	0.179011	0.192425	0.222296	0.0896097	0.39493	0.197263	0.239499
448	0	0.740528	0.776407	0.720955	0.74345	0.390402	0.459437	0.375618	0.328013	0.693882	0.387945	0.525097	0.584508
448	0	0.523841	0.573588	0.41207	0.687425	0.25946	0.163504	0.122207	0.476492	0.235621	0.27791	0.199751	0.844158
448	0	0.815455	0.805864	0.772987	0.77478	0.518965	0.560641	0.331468	0.653437	0.684536	0.720148	0.737677	0.84213
449	0	0.307392	0.273347	0.246835	0.38232	0.0540215	0.0209484	0.0708128	0.114748	0.0551823	0.030772	0.0727931	0.091041
450	0	0.840666	0.803828	0.816933	0.820713	0.626506	0.519335	0.535282	0.45222	0.566153	0.47059	0.529844	0.295713
451	42	0.393252	0.382018	0.415685	0.524839	0.0130437	0.00815587	0.00627804	0.018588	0.00233323	0.00573619	0.0182236	0.0325582
452	0	0.2921	0.31234	0.307219	0.373727	0.076812	0.0284455	0.0370712	0.0951677	0.0494613	0.0175443	0.028954	0.0619386
453	0	0.736197	0.671655	0.68508	0.774607	0.235686	0.304193	0.417838	0.351754	0.21118	0.175468	0.342201	0.308656
454	274	0.521265	0.568086	0.600459	0.593386	0.242919	0.347632	0.339289	0.263031	0.300872	0.512396	0.306991	0.589182
454	274	0.643685	0.756455	0.54504	0.681503	0.570036	0.6505	0.547326	0.511969	0.55541	0.667444	0.225327	0.705829
455	0	0.46664	0.546623	0.535453	0.651844	0.120267	0.104153	0.103449	0.260858	0.00861388	0.0192875	0.0228137	0.0222832
456	56	0.849682	0.857837	0.873681	0.867286	0.719266	0.662664	0.674142	0.626612	0.38315	0.450034	0.579798	0.638906
456	56	0.661809	0.684304	0.755063	0.698372	0.857387	0.808115	0.786168	0.818006	0.665896	0.504075	0.56773	0.550481
456	56	0.817323	0.789323	0.821983	0.851126	0.597713	0.369772	0.440823	0.32707	0.829336	0.807487	0.748193	0.678366
456	56	0.813211	0.864594	0.725275	0.84155	0.87667	0.800393	0.843586	0.834716	0.198246	0.497886	0.472352	0.506963
456	56	0.804609	0.834035	0.772083	0.757825	0.758067	0.64515	0.663338	0.556294	0.771425	0.827423	0.784084	0.736642
456	56	0.796826	0.800897	0.815865	0.814576	0.638756	0.882162	0.623624	0.888664	0.393476	0.785858	0.386829	0.826012
456	56	0.649218	0.667462	0.659307	0.692662	0.220687	0.0966257	0.161445	0.211536	0.117636	0.0521733	0.0648428	0.372258
456	56	0.700951	0.702431	0.647653	0.665442	0.842219	0.716168	0.637513	0.731946	0.115219	0.275416	0.233965	0.190553
456	56	0.797122	0.740218	0.689796	0.770823	0.414967	0.534168	0.488239	0.345845	0.402238	0.448957	0.673715	0.590672
456	56	0.798695	0.793595	0.811659	0.740978	0.905387	0.643229	0.600116	0.710106	0.250336	0.335747	0.386553	0.513624
456	56	0.829219	0.873319	0.820756	0.884871	0.462848	0.507822	0.46273	0.417904	0.528678	0.392078	0.436172	0.377553
456	56	0.724649	0.740712	0.750591	0.747573	0.585179	0.517779	0.64533	0.517984	0.380877	0.297521	0.364334	0.278001
456	56	0.779165	0.763245	0.747897	0.808417	0.450324	0.682813	0.549835	0.663234	0.547439	0.682377	0.360501	0.574195
457	0	0.148447	0.168835	0.195264	0.180431	0.00960194	0.0101168	0.00381447	0.00908095	0.00533269	0.00279272	0.0027774	0.0239113
458	3839	0.728465	0.609067	0.668555	0.6494	0.279247	0.0950158	0.241007	0.267618	0.416932	0.164236	0.169707	0.242382
458	3839	0.668168	0.81909	0.728329	0.723166	0.14549	0.323055	0.304141	0.385627	0.25807	0.28032	0.298851	0.292944
458	3839	0.737595	0.745682	0.703698	0.732759	0.261339	0.508733	0.250203	0.194055	0.361804	0.612354	0.497334	0.44417
458	3839	0.840011	0.788729	0.83749	0.770595	0.200125	0.485901	0.572117	0.50937	0.701048	0.887729	0.816363	0.858973
458	3839	0.865699	0.867331	0.794618	0.794511	0.733516	0.90872	0.767952	0.685684	0.900916	0.885228	0.91393	0.916919
458	3839	0.858458	0.872323	0.869336	0.842492	0.670807	0.68215	0.696182	0.697975	0.811099	0.83391	0.823597	0.821434
458	3839	0.603742	0.7096	0.659124	0.659548	0.178758	0.236006	0.418934	0.258345	0.524335	0.411784	0.672783	0.372527
458	3839	0.823449	0.835299	0.831031	0.799016	0.619533	0.489311	0.425822	0.425464	0.545854	0.260735	0.215955	0.216504
458	3839	0.866659	0.87575	0.872713	0.816031	0.885762	0.870912	0.899112	0.863594	0.867404	0.837133	0.871518	0.768771
458	3839	0.624024	0.749195	0.69944	0.707303	0.390316	0.653418	0.406964	0.471484	0.545719	0.695362	0.704776	0.855689
458	3839	0.824055	0.858285	0.848622	0.841844	0.4447	0.477664	0.41954	0.377938	0.849094	0.877533	0.777138	0.706202
458	3839	0.837826	0.828762	0.834721	0.870801	0.930537	0.910541	0.939417	0.896566	0.907724	0.899428	0.921479	0.89416
458	3839	0.86729	0.819413	0.545467	0.851691	0.315741	0.336398	0.539024	0.283104	0.752963	0.739442	0.556873	0.755488
458	3839	0.870687	0.862425	0.884469	0.864096	0.911047	0.892288	0.889132	0.901535	0.896272	0.885979	0.879881	0.872425
458	3839	0.808049	0.832743	0.765732	0.818208	0.788491	0.77412	0.793204	0.798915	0.875416	0.885383	0.874444	0.860522
458	3839	0.883304	0.709328	0.723085	0.869016	0.884499	0.711708	0.689487	0.892938	0.864438	0.820138	0.866854	0.86679
458	3839	0.864131	0.811442	0.818858	0.813744	0.486872	0.736637	0.6561	0.599124	0.213046	0.487252	0.355737	0.555465
458	3839	0.853509	0.813868	0.824117	0.847941	0.847281	0.850884	0.819549	0.85622	0.888555	0.889606	0.866344	0.894813
458	3839	0.679297	0.745389	0.587287	0.707373	0.266798	0.314483	0.288533	0.319552	0.548872	0.682928	0.728453	0.600852
458	3839	0.807368	0.794474	0.78409	0.782506	0.39188	0.306582	0.433625	0.387108	0.400535	0.396024	0.584674	0.566261
458	3839	0.832783	0.823466	0.761325	0.735222	0.85173	0.859781	0.856963	0.770217	0.796326	0.773997	0.768319	0.722228
458	3839	0.837718	0.818014	0.780239	0.819156	0.325343	0.429776	0.384647	0.318573	0.883214	0.887647	0.86508	0.875101
458	3839	0.700704	0.713738	0.601957	0.58958	0.184323	0.195732	0.15628	0.333919	0.391372	0.390632	0.392907	0.786042
458	3839	0.827631	0.807536	0.801713	0.608804	0.333571	0.385999	0.460382	0.545898	0.793995	0.760511	0.77911	0.707963
458	3839	0.708905	0.851136	0.823	0.822296	0.632297	0.323037	0.478841	0.504485	0.851726	0.743528	0.779895	0.768861
458	3839	0.738538	0.754824	0.788329	0.764456	0.328257	0.484078	0.467701	0.471628	0.803031	0.785429	0.795016	0.811084
458	3839	0.842729	0.860588	0.765159	0.825348	0.421867	0.327098	0.376297	0.40943	0.809134	0.776072	0.741568	0.783079
458	3839	0.837896	0.844723	0.876004	0.864668	0.835859	0.728244	0.80775	0.867891	0.89844	0.817012	0.818457	0.914926
458	3839	0.865361	0.873169	0.858453	0.829213	0.579012	0.61318	0.556724	0.781973	0.217657	0.359172	0.297526	0.418698
458	3839	0.86406	0.856597	0.841209	0.835055	0.804663	0.818012	0.826587	0.8671	0.896622	0.89946	0.899561	0.895942
458	3839	0.848015	0.848126	0.848712	0.845493	0.811134	0.838075	0.849683	0.792819	0.830009	0.86962	0.886588	0.833259
458	3839	0.867703	0.850657	0.766722	0.845237	0.459047	0.257723	0.472438	0.288421	0.835919	0.856757	0.815374	0.865148
458	3839	0.438303	0.569019	0.519768	0.500831	0.0843801	0.0757521	0.0512463	0.072142	0.0330373	0.0541851	0.0769987	0.0482944
458	3839	0.789357	0.810989	0.776319	0.753623	0.913872	0.927225	0.919344	0.809244	0.824406	0.773528	0.753628	0.54842
458	3839	0.833558	0.837188	0.839566	0.866309	0.675809	0.610071	0.651183	0.547991	0.83122	0.789381	0.765126	0.764584
458	3839	0.754943	0.806162	0.767261	0.754468	0.845953	0.906158	0.864742	0.930414	0.790038	0.800309	0.835872	0.805936
458	3839	0.622412	0.692263	0.654562	0.608453	0.538779	0.446013	0.272892	0.18325	0.569484	0.412717	0.594799	0.445643
458	3839	0.822334	0.77909	0.82195	0.873397	0.444528	0.340516	0.326948	0.290078	0.731844	0.718082	0.67817	0.708961
458	3839	0.863677	0.760498	0.86035	0.830624	0.657378	0.485837	0.52358	0.634481	0.508891	0.47246	0.278714	0.381669
458	3839	0.680485	0.728134	0.627929	0.639783	0.155367	0.221547	0.276088	0.227734	0.223778	0.404803	0.169317	0.144951
458	3839	0.633407	0.855618	0.849656	0.696061	0.475237	0.729708	0.778687	0.446075	0.671999	0.300778	0.397871	0.648069
458	3839	0.807081	0.835275	0.830444	0.826359	0.482797	0.482733	0.416403	0.382832	0.577728	0.453595	0.548994	0.497764
458	3839	0.758458	0.713413	0.717105	0.742625	0.417679	0.238762	0.183905	0.197647	0.228388	0.22199	0.19596	0.234987
458	3839	0.787987	0.858743	0.826661	0.823981	0.299154	0.567435	0.383261	0.346813	0.415637	0.54222	0.486033	0.494775
458	3839	0.840712	0.841725	0.818285	0.819726	0.677238	0.81806	0.784326	0.772855	0.878327	0.888682	0.915799	0.891347
458	3839	0.829508	0.764123	0.832133	0.538995	0.305072	0.406681	0.269748	0.353702	0.807435	0.656711	0.70815	0.676369
458	3839	0.806609	0.763026	0.798245	0.76537	0.462217	0.408913	0.497198	0.469707	0.713303	0.758242	0.807351	0.731589
458	3839	0.771224	0.846492	0.804833	0.720657	0.224285	0.559493	0.512546	0.367258	0.857137	0.884596	0.761884	0.616409
459	0	0.371178	0.3749	0.360626	0.416883	0.0143749	0.00644965	0.0171225	0.016307	0.0376526	0.0530191	0.0800075	0.0341358
460	0	0.292726	0.298477	0.28756	0.464317	0.109191	0.0163869	0.121442	0.103302	0.0381329	0.00763091	0.0705764	0.0670974
461	0	0.258036	0.527571	0.266128	0.475979	0.0158463	0.0269766	0.00886787	0.00914838	0.0522823	0.0935785	0.00241711	0.147639
462	0	0.477477	0.549476	0.450522	0.614879	0.197395	0.260297	0.225904	0.274626	0.084721	0.473706	0.137697	0.33375
463	73	0.771951	0.703836	0.682332	0.696715	0.326354	0.349557	0.320853	0.411371	0.186724	0.216686	0.1669	0.559388
464	986	0.684611	0.735356	0.735522	0.691907	0.355949	0.516841	0.548287	0.294019	0.118712	0.174875	0.216718	0.16028
465	0	0.265969	0.431088	0.351552	0.354128	0.0388249	0.153797	0.100922	0.0265016	0.135104	0.296645	0.0904567	0.0570214
466	0	0.402675	0.387151	0.33627	0.485317	0.0476054	0.0437263	0.0811096	0.13413	0.186009	0.219215	0.274683	0.456707
467	5	0.373858	0.358687	0.409393	0.446038	0.107089	0.0894637	0.107842	0.11914	0.0874297	0.0995161	0.115426	0.185339
468	0	0.57158	0.561233	0.562126	0.601723	0.0679151	0.0299656	0.0634967	0.0652643	0.0435677	0.00881887	0.0488645	0.0646236
469	16	0.816838	0.876489	0.869941	0.831022	0.782699	0.850624	0.838686	0.784674	0.700939	0.646617	0.630431	0.49977
469	16	0.630595	0.587833	0.693259	0.515429	0.327359	0.703332	0.363017	0.402037	0.376302	0.595482	0.432025	0.285904
470	0	0.799181	0.741979	0.643502	0.729697	0.411673	0.467584	0.328027	0.199648	0.831604	0.827338	0.809817	0.738488
471	0	0.755498	0.795558	0.753136	0.77005	0.109752	0.0404445	0.0290046	0.0708208	0.158797	0.0474399	0.126238	0.0754053
472	0	0.208942	0.194592	0.188353	0.196286	0.0359439	0.040011	0.0269359	0.0328693	0.0864923	0.117736	0.0667311	0.0860714
472	0	0.339931	0.183505	0.19022	0.254413	0.0835362	0.0609656	0.0558488	0.0680525	0.062236	0.0838217	0.074646	0.207808
472	0	0.788231	0.772233	0.719923	0.742375	0.318589	0.259663	0.299834	0.508893	0.785819	0.745808	0.698551	0.638986
472	0	0.206786	0.185433	0.17539	0.185945	0.0366933	0.0357799	0.0299758	0.0281414	0.0962233	0.0753765	0.0765377	0.0911036
472	0	0.440691	0.386854	0.280885	0.336746	0.0764602	0.0259186	0.0125296	0.0233645	0.0808453	0.0533881	0.0136651	0.0426493
472	0	0.749775	0.715811	0.719485	0.729739	0.128732	0.237749	0.242478	0.318208	0.502795	0.558114	0.535282	0.628641
472	0	0.738454	0.775297	0.750252	0.805981	0.563001	0.244614	0.21676	0.360775	0.731527	0.64191	0.629404	0.683357
472	0	0.197974	0.194915	0.22443	0.231165	0.0332619	0.0319769	0.0467044	0.0340588	0.0895656	0.0849837	0.0594366	0.0796198
473	0	0.437869	0.213187	0.297823	0.513832	0.137727	0.0963214	0.0563818	0.304161	0.109611	0.108692	0.202139	0.488023
474	437	0.820516	0.843155	0.708706	0.886692	0.542416	0.271536	0.306	0.229755	0.164967	0.218426	0.0485462	0.132985
475	0	0.308482	0.23606	0.310223	0.314635	0.0901136	0.104545	0.100259	0.252727	0.0602405	0.0865302	0.122277	0.172564
476	0	0.236075	0.32886	0.243567	0.268703	0.0610603	0.0625811	0.0599111	0.0965498	0.0244675	0.0789033	0.0349407	0.0930589
477	0	0.624082	0.624182	0.544617	0.706186	0.0880054	0.104081	0.0952286	0.148239	0.261115	0.0636812	0.115204	0.132079
478	0	0.812719	0.78058	0.833972	0.768701	0.0237294	0.026865	0.0278514	0.125891	0.0622185	0.0295125	0.0309937	0.0724771
479	0	0.284366	0.231362	0.236076	0.334887	0.156524	0.121298	0.116664	0.11624	0.105867	0.0837315	0.120383	0.100133
480	0	0.433695	0.605162	0.563602	0.598295	0.124623	0.185711	0.182688	0.171957	0.024167	0.0431531	0.0201641	0.107418
481	56.8	0.40434	0.365036	0.301836	0.427658	0.0526828	0.136528	0.0770269	0.15984	0.0140684	0.0409087	0.0425521	0.113932
482	0	0.755027	0.638547	0.688657	0.709204	0.448252	0.164121	0.200465	0.256441	0.706201	0.251009	0.520461	0.593508
483	0	0.511622	0.489313	0.588171	0.574446	0.126473	0.125823	0.109615	0.0960897	0.117633	0.108441	0.154202	0.0966709
483	0	0.638283	0.664805	0.698215	0.675992	0.185286	0.0964312	0.194363	0.18135	0.196692	0.517961	0.173886	0.401161
484	38	0.732549	0.671571	0.726824	0.773666	0.0920389	0.410892	0.378705	0.381796	0.364012	0.369005	0.387386	0.452798
484	38	0.808998	0.745419	0.764284	0.83737	0.0936864	0.126975	0.187733	0.278963	0.0839686	0.0580921	0.0548371	0.616585
484	38	0.663973	0.674615	0.678328	0.628767	0.460095	0.194131	0.224758	0.331039	0.442596	0.0646444	0.132551	0.125797
484	38	0.74811	0.651507	0.602481	0.559467	0.108255	0.0367251	0.16509	0.0724801	0.0246621	0.07267	0.101351	0.0422734
484	38	0.800577	0.681679	0.83479	0.820868	0.440234	0.4469	0.191991	0.314485	0.154184	0.0922092	0.0541951	0.407148
484	38	0.765886	0.619834	0.782233	0.629102	0.177438	0.198391	0.116207	0.0849152	0.0483719	0.0660901	0.064567	0.0313804
484	38	0.716761	0.776094	0.728183	0.66712	0.0968615	0.075927	0.17366	0.224839	0.0521127	0.0422448	0.0554535	0.116347
484	38	0.832391	0.744204	0.548069	0.674726	0.223479	0.298211	0.26575	0.234868	0.288604	0.0967858	0.0438701	0.0346204
485	53.9	0.213744	0.346057	0.277104	0.638655	0.105749	0.115292	0.112489	0.17673	0.0631294	0.292392	0.154114	0.42497
486	67	0.405333	0.33445	0.321986	0.376468	0.0407101	0.0371367	0.0924591	0.0775936	0.729557	0.701006	0.63701	0.496126
486	67	0.560255	0.567546	0.393601	0.387726	0.0590972	0.0892076	0.0714649	0.0453757	0.581129	0.603721	0.398049	0.502753
487	0	0.762745	0.799331	0.732428	0.696434	0.276118	0.353099	0.316505	0.147515	0.0771127	0.0584399	0.062539	0.0500251
488	6	0.594095	0.544263	0.635461	0.563859	0.177596	0.13571	0.414537	0.267165	0.0467725	0.108789	0.203378	0.0573175
489	0	0.549114	0.422306	0.474357	0.439214	0.275219	0.169435	0.194605	0.239631	0.239745	0.13303	0.188168	0.183255
490	0	0.600472	0.616897	0.625653	0.653874	0.00441212	0.0129188	0.0108412	0.0384511	0.00123781	0.000560766	0.00167814	0.00165811
491	11	0.665296	0.518188	0.630113	0.670939	0.131001	0.0466178	0.0810593	0.13595	0.0647774	0.015119	0.0127182	0.0794257
492	8	0.71647	0.564147	0.615695	0.47079	0.393699	0.33501	0.341149	0.377146	0.394569	0.324095	0.498479	0.187212
493	0	0.291164	0.344112	0.278541	0.286875	0.0690399	0.0374423	0.0536922	0.0553821	0.0415272	0.0330397	0.0219485	0.0359646
494	263	0.400653	0.399241	0.359399	0.35663	0.145875	0.193537	0.195823	0.26512	0.0538603	0.0891816	0.0979569	0.139356
494	263	0.466639	0.578119	0.436049	0.364506	0.453404	0.339699	0.413088	0.176113	0.2047	0.269829	0.188092	0.103453
494	263	0.469179	0.546819	0.449289	0.556688	0.542438	0.434209	0.435183	0.303985	0.609903	0.546958	0.275996	0.457019
495	241	0.385119	0.410117	0.443582	0.537566	0.319459	0.288836	0.169357	0.199699	0.04875	0.101935	0.0421653	0.176072
496	1175	0.335131	0.411767	0.38805	0.619647	0.204491	0.183121	0.189861	0.220439	0.0411335	0.0567539	0.0479852	0.225249
496	1175	0.661403	0.43704	0.689552	0.790043	0.666969	0.63917	0.402089	0.374589	0.717388	0.632187	0.400199	0.725533
496	1175	0.532246	0.395892	0.644117	0.598478	0.212139	0.158618	0.456881	0.0732654	0.174854	0.286883	0.697424	0.157679
496	1175	0.63028	0.458763	0.469753	0.477374	0.0624475	0.22179	0.220277	0.314323	0.276265	0.156759	0.10496	0.164951
497	0	0.633505	0.596964	0.637858	0.657865	0.0721404	0.112855	0.121129	0.0932815	0.0184158	0.132429	0.0524947	0.0779813
498	0	0.206178	0.189465	0.231969	0.266442	0.00476545	0.00917497	0.00290528	0.00156024	0.00833158	0.00841786	0.0311963	0.02225
499	260	0.657704	0.625381	0.637533	0.676454	0.0738233	0.0953786	0.148986	0.151394	0.127204	0.247463	0.117485	0.104434
499	69	0.587188	0.510323	0.482025	0.413431	0.0246826	0.0129199	0.0383064	0.0183207	0.0429041	0.0290778	0.051151	0.0319314
500	72.1	0.576364	0.556249	0.399757	0.618614	0.129312	0.112722	0.0501253	0.1534	0.460088	0.384802	0.252944	0.375078
501	16	0.711727	0.758612	0.701949	0.704809	0.00161049	0.00541356	0.00299456	0.00645846	0.117167	0.0193136	0.0038365	0.0280012
502	633	0.65207	0.706908	0.632998	0.610182	0.600462	0.380082	0.63492	0.492374	0.280338	0.541113	0.335559	0.477287
503	398.2	0.808577	0.587723	0.665868	0.771176	0.644817	0.390782	0.280103	0.607873	0.507971	0.437336	0.561299	0.6476
504	0	0.288896	0.341183	0.343651	0.404978	0.0587152	0.116547	0.06908	0.185892	0.0457078	0.0591577	0.043971	0.222348
505	0	0.529542	0.627833	0.603433	0.50531	0.212802	0.248076	0.169754	0.170973	0.0659305	0.137572	0.173414	0.293826
506	20	0.439313	0.405062	0.581027	0.652238	0.120655	0.19233	0.298847	0.325455	0.104799	0.0852388	0.591583	0.781777
506	20	0.407824	0.433734	0.391306	0.441519	0.107668	0.13358	0.0563901	0.0638483	0.150391	0.211713	0.127107	0.23278
507	6	0.624564	0.532654	0.561719	0.522923	0.204385	0.132602	0.0759498	0.231287	0.144317	0.125959	0.298023	0.0846411
508	7.1	0.58357	0.616209	0.493658	0.586874	0.274405	0.176003	0.252306	0.174006	0.261189	0.0984383	0.133508	0.0962134
509	742	0.694294	0.669596	0.656891	0.635035	0.135248	0.135314	0.336484	0.312252	0.183959	0.0995592	0.323815	0.342136
510	0	0.39509	0.343244	0.528925	0.315422	0.119437	0.0760806	0.117511	0.0937611	0.0665736	0.145563	0.141237	0.0960556
511	0	0.643801	0.775804	0.709561	0.769813	0.144999	0.286747	0.252196	0.240029	0.156484	0.19835	0.449685	0.339161
512	0	0.417124	0.262163	0.322731	0.316063	0.111325	0.142927	0.0720731	0.132944	0.284217	0.180304	0.144599	0.176442
513	44	0.228741	0.262005	0.247915	0.300756	0.0512755	0.029703	0.0870329	0.0901355	0.0335045	0.0641749	0.0348312	0.10684
514	0	0.282484	0.292254	0.254125	0.34806	0.146305	0.20971	0.0906243	0.234934	0.213366	0.242121	0.150953	0.425934
515	3.9	0.768105	0.853754	0.79424	0.856496	0.387041	0.397962	0.371788	0.273074	0.137768	0.242871	0.140037	0.164955
516	151	0.602192	0.490645	0.578156	0.468731	0.587304	0.760338	0.777598	0.380551	0.395193	0.632355	0.364441	0.674881
516	151	0.600639	0.539493	0.549277	0.533221	0.442837	0.480318	0.358907	0.50973	0.405213	0.356239	0.378439	0.624897
516	151	0.631022	0.634061	0.564773	0.650662	0.784154	0.763908	0.721752	0.654042	0.553998	0.466897	0.412995	0.527329
517	171	0.674067	0.719254	0.613992	0.691311	0.483435	0.622544	0.614548	0.4441	0.48565	0.509352	0.396937	0.322275
518	3	0.547448	0.57585	0.604708	0.723425	0.247014	0.148611	0.267586	0.373764	0.314805	0.196637	0.291059	0.668269
518	3	0.673713	0.521839	0.492469	0.75884	0.273862	0.23862	0.181875	0.337676	0.38861	0.0887972	0.232074	0.639247
518	3	0.468941	0.678055	0.790316	0.80582	0.0613931	0.241331	0.389432	0.418752	0.22293	0.121304	0.284722	0.590724
519	0	0.67784	0.504093	0.562091	0.603295	0.0889798	0.0258156	0.0188635	0.0213083	0.174347	0.0506286	0.052985	0.0650079
520	0	0.171566	0.399543	0.34387	0.422869	0.204403	0.25247	0.421919	0.344079	0.0878487	0.186589	0.340927	0.240803
521	0	0.288502	0.220254	0.258403	0.276926	0.160687	0.090234	0.141491	0.108466	0.360029	0.23966	0.132437	0.0857615
522	0	0.545564	0.350529	0.414516	0.370205	0.101276	0.0175035	0.0531106	0.0497949	0.147225	0.0212491	0.11031	0.0990624
522	0	0.291058	0.271317	0.436073	0.751865	0.0380441	0.0225833	0.02231	0.154319	0.0444109	0.0205063	0.0878228	0.62615
522	0	0.335495	0.25864	0.197842	0.396522	0.119688	0.0661262	0.0250013	0.0643075	0.0539675	0.0652916	0.0227972	0.0643988
523	109	0.469729	0.598159	0.347554	0.57408	0.0291568	0.0218134	0.0287552	0.0404538	0.0149809	0.00836331	0.00913139	0.114728
524	0	0.47467	0.438861	0.418879	0.470367	0.0396739	0.0433152	0.0143628	0.0380129	0.0358581	0.0289817	0.0202676	0.133265
525	0	0.411556	0.355429	0.365883	0.574931	0.0240472	0.0708063	0.0491154	0.0648419	0.0206937	0.0657377	0.0389067	0.159929
526	0	0.689091	0.839766	0.801013	0.829345	0.0468189	0.0522138	0.0545786	0.0850357	0.0119448	0.0123974	0.0159207	0.00702794
526	0	0.853975	0.864841	0.810401	0.808503	0.190909	0.147428	0.195388	0.0566451	0.0259422	0.0275303	0.0609213	0.0667801
527	259	0.780074	0.811895	0.763072	0.723965	0.420943	0.543318	0.608466	0.521695	0.305152	0.405057	0.435118	0.676012
528	116.2	0.715378	0.729841	0.69209	0.644857	0.278585	0.295804	0.249066	0.178606	0.245044	0.180639	0.120361	0.126265
529	0	0.533633	0.478527	0.545396	0.623519	0.0288997	0.0133119	0.0169494	0.0245388	0.0385165	0.0186973	0.0100504	0.0317576
530	29.3	0.636784	0.63725	0.578408	0.655976	0.0824623	0.146871	0.0510934	0.0694168	0.137876	0.150228	0.0327853	0.0466491
531	72	0.554527	0.593029	0.58562	0.70015	0.20825	0.277606	0.243935	0.227225	0.234397	0.25002	0.346679	0.572291
532	0	0.392442	0.394775	0.412206	0.468465	0.24728	0.333362	0.175708	0.27523	0.180145	0.167069	0.141407	0.0956727
533	31	0.3763	0.309317	0.393451	0.318909	0.0132215	0.0322995	0.0160856	0.0172028	0.0012577	0.00595169	0.0169939	0.0136092
533	180	0.46265	0.291739	0.320684	0.28193	0.0449917	0.0136199	0.0290015	0.0196653	0.00507193	0.00285026	0.00255568	0.0028037
534	0	0.573382	0.445145	0.716202	0.676573	0.232524	0.216284	0.297694	0.257564	0.0797838	0.0458275	0.173274	0.112973
535	1	0.638405	0.711143	0.574696	0.670427	0.20286	0.223793	0.157269	0.175783	0.083898	0.142892	0.123793	0.17068
536	515	0.524794	0.639303	0.57678	0.597331	0.0839008	0.145224	0.0814745	0.056625	0.0337499	0.123928	0.0207141	0.0216258
537	0	0.251078	0.238625	0.279315	0.440427	0.0340807	0.0221731	0.0551238	0.0361283	0.0714304	0.0412924	0.214234	0.129091
538	541	0.771597	0.843878	0.832408	0.745422	0.196783	0.271464	0.283764	0.262567	0.374907	0.384702	0.361263	0.578615
538	541	0.869263	0.78083	0.848223	0.82949	0.475863	0.594222	0.319212	0.446105	0.522868	0.511706	0.51874	0.441381
538	541	0.815115	0.862268	0.825042	0.815516	0.428745	0.523609	0.526352	0.450684	0.292893	0.311292	0.42733	0.574979
539	0	0.396774	0.542273	0.410666	0.587167	0.0739185	0.10205	0.0579442	0.0534086	0.0321212	0.0363034	0.0759025	0.0795802
540	14	0.329757	0.282169	0.334034	0.322656	0.0655795	0.0308858	0.0448356	0.0570806	0.0367718	0.0125118	0.0290701	0.0164838
541	0	0.455436	0.432267	0.51782	0.588957	0.137175	0.13997	0.235406	0.129971	0.137706	0.0756393	0.159046	0.083047
542	6.7	0.28475	0.261261	0.255399	0.355177	0.0202656	0.0340375	0.0241367	0.0117045	0.00724827	0.00711882	0.00543364	0.0167248
543	0	0.560637	0.53491	0.617655	0.555349	0.503608	0.522879	0.605546	0.357019	0.523752	0.461612	0.631434	0.646044
543	0	0.595931	0.716736	0.479106	0.603732	0.463402	0.464272	0.382135	0.313082	0.499296	0.643662	0.626887	0.518844
544	1046	0.370988	0.341192	0.322868	0.381689	0.0368215	0.0110079	0.0224018	0.0414803	0.0503079	0.00476925	0.0051605	0.0278993
545	0	0.591732	0.534137	0.578388	0.602358	0.0700486	0.059133	0.105481	0.159113	0.0288322	0.0295325	0.0165864	0.0306579
546	0	0.267228	0.231876	0.233317	0.372757	0.0429442	0.0465801	0.0292385	0.046434	0.0157169	0.0333241	0.079092	0.141024
547	0	0.311852	0.32684	0.314721	0.389121	0.0302258	0.0352752	0.0116664	0.0213153	0.0524694	0.0327645	0.0387041	0.0226763
548	0	0.388964	0.349442	0.392443	0.393111	0.0720082	0.0548834	0.023485	0.078455	0.176606	0.0807037	0.0869558	0.173005
549	0	0.322736	0.279188	0.345466	0.374219	0.0133137	0.0072161	0.023012	0.00339255	0.0328858	0.00985693	0.0365188	0.0126695
550	0	0.29593	0.297582	0.310779	0.288682	0.120413	0.124397	0.097807	0.133159	0.224562	0.208484	0.212017	0.297916
551	113	0.298999	0.445835	0.347018	0.507942	0.196099	0.269063	0.214678	0.24016	0.549887	0.496938	0.324199	0.504864
551	101	0.420843	0.343442	0.341248	0.485538	0.247031	0.0999786	0.128081	0.21683	0.360409	0.163506	0.101603	0.354622
552	0	0.516468	0.59444	0.618675	0.698892	0.103942	0.0965406	0.0402267	0.0868125	0.0439188	0.0408512	0.0399717	0.0665524
553	0	0.72935	0.698809	0.672424	0.593204	0.233119	0.369699	0.337491	0.224641	0.495552	0.22516	0.421279	0.439497
554	57	0.474421	0.467902	0.393546	0.545627	0.551111	0.498608	0.507735	0.551857	0.43367	0.3791	0.343202	0.562371
555	56	0.52909	0.330975	0.435042	0.470663	0.184685	0.183075	0.216441	0.258281	0.118569	0.122511	0.0476077	0.0992693
555	56	0.554416	0.420669	0.460132	0.480585	0.225437	0.0979001	0.103844	0.162259	0.115802	0.130254	0.0575098	0.0653831
555	56	0.459582	0.395906	0.482684	0.624694	0.235951	0.222131	0.146607	0.212127	0.127207	0.0480611	0.0797044	0.638206
556	57	0.545504	0.525583	0.540053	0.520736	0.350429	0.372837	0.364126	0.41295	0.451085	0.42995	0.311318	0.430748
557	0	0.765254	0.513157	0.500926	0.610187	0.299838	0.245625	0.224213	0.283335	0.402917	0.428011	0.217793	0.484686
558	0	0.32364	0.405656	0.407839	0.463019	0.0533234	0.0686967	0.0865916	0.0675166	0.0372221	0.00758157	0.0456441	0.0311168
559	392	0.782015	0.851388	0.797984	0.855254	0.128029	0.124889	0.132678	0.106015	0.0186336	0.0527829	0.0158786	0.0940187
559	392	0.714683	0.801136	0.690989	0.763704	0.0217281	0.0948862	0.138429	0.209869	0.070582	0.0489086	0.410022	0.389449
560	0	0.293029	0.217452	0.219716	0.185456	0.0457423	0.0887395	0.045207	0.0355039	0.123672	0.305721	0.163179	0.053066
561	0	0.463463	0.487635	0.479023	0.572859	0.0859028	0.119098	0.119461	0.0895789	0.0392375	0.0368549	0.0693763	0.18216
562	0	0.710488	0.707532	0.654981	0.631089	0.27125	0.351395	0.44376	0.319218	0.374912	0.228512	0.224417	0.156666
563	345	0.704043	0.643081	0.691456	0.690887	0.445205	0.448518	0.340693	0.542841	0.318	0.418197	0.648278	0.482547
564	2	0.588853	0.518908	0.504475	0.601235	0.13902	0.0690008	0.148401	0.152515	0.038466	0.0125721	0.0757129	0.0799808
565	0	0.472167	0.375602	0.419881	0.451668	0.0424139	0.0208806	0.132334	0.0668529	0.0341471	0.0348923	0.0750915	0.065069
566	895	0.794229	0.716409	0.7053	0.683569	0.170387	0.23181	0.152049	0.139412	0.399088	0.365487	0.252086	0.36907
567	14	0.763681	0.653302	0.686344	0.840132	0.085488	0.118003	0.121578	0.283437	0.0453215	0.0167611	0.00557251	0.118139
567	280	0.77364	0.644026	0.737716	0.773934	0.0462904	0.104092	0.0876302	0.0282349	0.00841895	0.0933914	0.0327653	0.00112886
568	0	0.351858	0.435568	0.329063	0.511288	0.0848046	0.0978354	0.090049	0.110992	0.0875414	0.28892	0.15379	0.270848
568	0	0.556476	0.647962	0.654131	0.642111	0.239189	0.132756	0.270633	0.228991	0.429158	0.31825	0.488025	0.399636
568	0	0.606206	0.730345	0.481013	0.619449	0.336485	0.265278	0.212066	0.225903	0.71616	0.809531	0.494294	0.697805
569	68.7	0.645864	0.709432	0.677402	0.693826	0.266362	0.158716	0.241623	0.418656	0.0642633	0.238706	0.227919	0.207842
570	12	0.319105	0.390486	0.332175	0.50968	0.0647832	0.0645519	0.0552138	0.0639479	0.0905346	0.205241	0.0961191	0.111642
570	2	0.339061	0.208431	0.277863	0.286928	0.0178814	0.0169345	0.012129	0.0218138	0.0188816	0.0167873	0.0184009	0.0176026
571	0	0.428898	0.43608	0.412262	0.664778	0.159422	0.216241	0.165523	0.212247	0.0102006	0.0184012	0.014446	0.168053
572	30	0.802731	0.843169	0.840609	0.796555	0.624475	0.577334	0.564669	0.567015	0.417965	0.251596	0.177697	0.453855
572	30	0.795655	0.797279	0.805461	0.826451	0.784236	0.748294	0.756425	0.614797	0.353435	0.317702	0.311275	0.342214
573	0	0.511154	0.315921	0.356171	0.435603	0.122479	0.0836606	0.168095	0.126857	0.333676	0.0241805	0.0471362	0.0902591
573	0	0.608573	0.519389	0.591586	0.733572	0.104444	0.207892	0.0494346	0.202087	0.353115	0.228807	0.279262	0.429361
573	0	0.702601	0.560673	0.519361	0.686262	0.390115	0.152542	0.197494	0.244842	0.411387	0.121625	0.0966125	0.122675
574	0	0.607762	0.567722	0.645475	0.688553	0.210246	0.226671	0.189265	0.352661	0.145565	0.105939	0.140941	0.495054
575	4	0.397813	0.381215	0.441258	0.303977	0.0373394	0.0462927	0.0202321	0.0212094	0.0174795	0.0156215	0.0426151	0.0431187
576	83	0.427803	0.510887	0.510425	0.479277	0.0974529	0.121041	0.0724827	0.0685707	0.0247851	0.079728	0.0676595	0.0219891
577	0	0.585937	0.510895	0.459229	0.664878	0.0884892	0.0331342	0.0374856	0.146828	0.0377484	0.0639482	0.0412084	0.229351
578	0	0.606893	0.60222	0.708364	0.683968	0.223603	0.391237	0.235605	0.264382	0.535873	0.48017	0.423403	0.288017
579	0	0.395271	0.379164	0.281127	0.371928	0.0691567	0.0289868	0.0402961	0.0597548	0.0766648	0.0533499	0.130096	0.21314
580	0	0.265289	0.222141	0.215369	0.303438	0.0678992	0.0341118	0.0407213	0.0247537	0.0165701	0.00914816	0.00591609	0.0147351
581	0	0.480865	0.638793	0.529762	0.601116	0.0529077	0.100968	0.048466	0.0928291	0.00170902	0.0131374	0.00315363	0.0310798
582	0	0.429756	0.457983	0.467389	0.427325	0.160511	0.169523	0.209711	0.158927	0.279924	0.254249	0.312157	0.336791
583	1094	0.703138	0.649757	0.73908	0.648596	0.378567	0.492698	0.4282	0.313095	0.590743	0.562413	0.57772	0.584802
584	0	0.553032	0.425646	0.395104	0.593282	0.231993	0.088391	0.276078	0.173705	0.175709	0.0869977	0.240621	0.341094
585	862	0.775441	0.781714	0.788553	0.766815	0.594874	0.519499	0.556266	0.675186	0.881281	0.875888	0.860382	0.850424
585	862	0.684918	0.695831	0.517071	0.671591	0.446787	0.483583	0.550873	0.540176	0.863077	0.70993	0.765006	0.838539
585	862	0.802044	0.82797	0.850755	0.790032	0.471933	0.587579	0.487077	0.552265	0.747077	0.823309	0.799342	0.875229
585	862	0.847924	0.783757	0.810125	0.849054	0.767846	0.737375	0.579322	0.676567	0.862097	0.875388	0.898932	0.861835
585	532	0.705957	0.690433	0.780751	0.715325	0.805059	0.904795	0.87508	0.803814	0.810606	0.887364	0.894018	0.811212
585	862	0.811812	0.786152	0.769763	0.722831	0.609733	0.305951	0.371218	0.252503	0.867166	0.736843	0.80431	0.653763
585	532	0.732739	0.812065	0.787508	0.751495	0.697572	0.711518	0.809977	0.570289	0.860731	0.796723	0.848475	0.876831
586	0	0.465493	0.545755	0.489665	0.600686	0.0301943	0.0405873	0.0397317	0.0782563	0.105427	0.457918	0.104245	0.579071
587	0	0.684817	0.675341	0.724862	0.733002	0.066923	0.0351061	0.063276	0.0893431	0.0111524	0.0306044	0.0323927	0.0305526
587	0	0.445519	0.566204	0.399122	0.580262	0.0399301	0.0795018	0.0217105	0.0641743	0.0390099	0.0477051	0.00893978	0.0670908
588	56	0.577669	0.365868	0.774175	0.7664	0.046585	0.0737337	0.144856	0.107807	0.133823	0.0721699	0.312331	0.556316
589	0	0.668487	0.670844	0.636853	0.577619	0.258924	0.226214	0.142831	0.392667	0.546471	0.353099	0.319856	0.544215
590	0	0.401037	0.408945	0.363519	0.336966	0.0459189	0.0454651	0.0929497	0.0293671	0.192945	0.114015	0.0534579	0.0707025
591	0	0.451711	0.5732	0.484058	0.520188	0.0605766	0.0223852	0.037409	0.0305817	0.189953	0.140576	0.217592	0.140452
592	0	0.380303	0.390878	0.31132	0.529492	0.0309277	0.0213004	0.0226129	0.0252017	0.00428717	0.0149351	0.00522122	0.00137978
593	15.06	0.825137	0.823078	0.869312	0.834377	0.28397	0.339354	0.251246	0.291129	0.209038	0.215069	0.28302	0.124706
594	0	0.428789	0.426589	0.385053	0.398257	0.102356	0.0245028	0.0163665	0.0516226	0.0609047	0.0534697	0.0508562	0.0922845
595	8	0.735243	0.796125	0.851707	0.786624	0.486315	0.472964	0.548555	0.528578	0.588294	0.529966	0.378624	0.647883
595	8	0.682737	0.664941	0.641597	0.763591	0.309521	0.37847	0.380885	0.410006	0.555346	0.701707	0.570667	0.471358
596	0	0.56572	0.642261	0.569027	0.739367	0.113737	0.150458	0.189288	0.226465	0.0536242	0.0410836	0.0372043	0.44138
597	0	0.540177	0.608943	0.395327	0.66315	0.0892856	0.0407856	0.0380376	0.110976	0.323995	0.141907	0.0864992	0.283608
598	0	0.6791	0.609803	0.660766	0.608943	0.106359	0.142091	0.151538	0.155797	0.266618	0.0531998	0.187236	0.118046
599	183	0.309561	0.352724	0.297773	0.406005	0.111043	0.098634	0.114143	0.123882	0.0271259	0.040769	0.0940982	0.101057
599	566	0.478508	0.468236	0.4026	0.576891	0.181525	0.109127	0.118395	0.154366	0.0961972	0.0405796	0.0340231	0.159265
599	566	0.357802	0.381914	0.363734	0.295392	0.118057	0.18715	0.128748	0.0824949	0.0501727	0.0761938	0.0877433	0.0871395
599	566	0.512103	0.446687	0.362674	0.422724	0.135901	0.194103	0.0945738	0.274059	0.066979	0.0988994	0.0201752	0.109963
600	0	0.366315	0.287642	0.383868	0.372996	0.0100457	0.010977	0.0251571	0.0119872	0.0152299	0.0148487	0.0168332	0.0145236
601	97	0.829423	0.821014	0.869683	0.85362	0.892848	0.889328	0.851686	0.808676	0.687716	0.857554	0.729433	0.757032
601	97	0.752161	0.782726	0.832954	0.845675	0.605156	0.481485	0.596314	0.593787	0.826452	0.74993	0.759484	0.802824
602	31	0.728867	0.715225	0.761305	0.698351	0.271479	0.249206	0.195949	0.274366	0.17534	0.262602	0.2085	0.210225
603	0	0.534929	0.596322	0.542954	0.640387	0.0563805	0.0894379	0.0688901	0.0900573	0.00385283	0.0048971	0.00203692	0.0264165
604	0	0.231739	0.430538	0.401714	0.348758	0.0107694	0.0158153	0.0105185	0.0111167	0.0319774	0.115345	0.022521	0.0885241
605	16	0.632596	0.487536	0.644731	0.572244	0.142156	0.0398462	0.19234	0.129294	0.0943063	0.0505562	0.14761	0.0865126
606	195	0.777464	0.696279	0.777765	0.668733	0.18185	0.0926274	0.211149	0.123213	0.260087	0.247945	0.0953317	0.347455
607	46	0.528555	0.47333	0.61398	0.643363	0.143498	0.1122	0.156494	0.235297	0.108586	0.0263685	0.0433026	0.329833
607	46	0.673414	0.596681	0.628354	0.688381	0.18513	0.142739	0.185955	0.165519	0.0216712	0.041361	0.0308871	0.0159452
608	3	0.328903	0.287117	0.35581	0.47327	0.0344291	0.03157	0.133346	0.0216982	0.0203647	0.0781665	0.0512803	0.0164105
609	0	0.163552	0.182697	0.243427	0.22077	0.042651	0.0436747	0.0617386	0.0315304	0.0330375	0.0340148	0.03759	0.0578123
610	0	0.651497	0.663691	0.515115	0.689039	0.310228	0.209143	0.225556	0.255534	0.586706	0.759136	0.770833	0.696906
611	3	0.48477	0.491189	0.494958	0.547592	0.0161322	0.0121612	0.0239464	0.0642262	0.0417817	0.0488602	0.0629885	0.124426
611	3	0.428576	0.288337	0.319669	0.498317	0.07212	0.0254383	0.0482943	0.0527946	0.093673	0.0237093	0.0266929	0.276155
612	0	0.487062	0.636158	0.594651	0.568307	0.308015	0.309626	0.314095	0.255115	0.656268	0.51159	0.492925	0.645293
613	0	0.693257	0.69202	0.768038	0.68913	0.255722	0.224164	0.135565	0.18525	0.432732	0.0923773	0.354434	0.118714
614	0	0.52001	0.526415	0.552846	0.716341	0.0256841	0.0662066	0.0690007	0.150638	0.0007366	0.00367176	0.00506347	0.066228
615	0	0.396994	0.318849	0.290686	0.284064	0.0723611	0.0698424	0.0535296	0.064888	0.0773985	0.0462611	0.0299029	0.0340755
616	0	0.621248	0.638062	0.518148	0.605448	0.463781	0.262567	0.282997	0.332127	0.421939	0.494626	0.443426	0.526111
617	0	0.340602	0.382861	0.286875	0.204477	0.0723198	0.288855	0.0703186	0.132667	0.0888402	0.279102	0.0570224	0.154093
618	0	0.63725	0.628799	0.744331	0.590009	0.0428141	0.0378046	0.0547624	0.0273901	0.0125824	0.0144437	0.0555014	0.0379291
619	2	0.47531	0.41091	0.575401	0.403774	0.118398	0.0960049	0.0938042	0.198589	0.0735567	0.0303711	0.227253	0.115308
619	2	0.703654	0.50946	0.412728	0.399562	0.26842	0.161119	0.044692	0.165086	0.387017	0.0598056	0.0448112	0.0947274
619	0	0.258622	0.292812	0.315982	0.32589	0.0634602	0.0570212	0.0727082	0.064056	0.0415984	0.0623377	0.19497	0.0966221
620	0	0.103753	0.165952	0.107956	0.162224	0.0211882	0.020861	0.0104821	0.0260945	0.0514347	0.0821117	0.0119513	0.067451
621	0	0.316428	0.493516	0.420597	0.351545	0.0863981	0.102892	0.0913815	0.0983	0.415525	0.490537	0.574675	0.214723
622	0	0.663531	0.635251	0.57476	0.548294	0.0697981	0.0819933	0.0346502	0.0385118	0.0721593	0.112065	0.155862	0.157217
623	1	0.566408	0.441058	0.570138	0.586938	0.215048	0.13596	0.199528	0.250092	0.210373	0.137699	0.170498	0.252124
623	1	0.282808	0.274159	0.322207	0.3093	0.200417	0.167025	0.234898	0.153329	0.0700625	0.293903	0.357828	0.0903375
624	228	0.392734	0.292164	0.180595	0.23688	0.0698015	0.177851	0.123108	0.0980587	0.0546018	0.0223541	0.267952	0.0124874
625	26	0.481887	0.505973	0.550686	0.498754	0.116099	0.205351	0.148584	0.133169	0.122992	0.2002	0.154236	0.078182
626	350	0.833397	0.847924	0.880616	0.838847	0.626104	0.766893	0.75381	0.798633	0.474505	0.603429	0.609093	0.356942
627	0	0.490896	0.478238	0.597187	0.724731	0.0698347	0.133563	0.199187	0.398854	0.102189	0.0223285	0.0538916	0.624046
628	0	0.624557	0.640558	0.668634	0.677211	0.13358	0.170203	0.143873	0.168612	0.0640638	0.0764363	0.0342136	0.0702405
629	649	0.833607	0.813907	0.774936	0.859111	0.452593	0.328331	0.39004	0.270748	0.178025	0.0459953	0.0769581	0.0455976
629	649	0.856719	0.81998	0.844466	0.796689	0.409676	0.281569	0.321298	0.256919	0.0873061	0.0868615	0.151763	0.166207
630	0	0.245888	0.243722	0.195223	0.167801	0.125868	0.116497	0.101135	0.108734	0.178158	0.242579	0.109609	0.104303
631	0	0.391291	0.455402	0.376974	0.383768	0.0394699	0.0576365	0.0678337	0.0467528	0.00372294	0.0150033	0.0199275	0.0131021
632	1400	0.478088	0.448154	0.445356	0.490563	0.101509	0.0727236	0.0903987	0.076115	0.147138	0.120245	0.167067	0.184443
632	1400	0.506131	0.51587	0.442041	0.567342	0.0352992	0.0295938	0.0418615	0.093499	0.0716241	0.0325659	0.0856582	0.194453
633	52	0.384587	0.32915	0.295736	0.338624	0.264521	0.154287	0.122715	0.167997	0.0369732	0.0974237	0.106194	0.0420891
634	4	0.508969	0.373671	0.355508	0.44641	0.109652	0.12285	0.119684	0.093796	0.226562	0.169569	0.218048	0.214082
635	263	0.59201	0.572447	0.577242	0.638047	0.321346	0.235098	0.372792	0.335123	0.549353	0.450213	0.72339	0.539298
635	263	0.616233	0.675602	0.649844	0.644337	0.216541	0.172644	0.148481	0.290608	0.413095	0.306966	0.411336	0.569563
635	263	0.701637	0.674955	0.699379	0.710421	0.246815	0.13148	0.339776	0.293148	0.408781	0.567875	0.567181	0.408568
636	0	0.59273	0.625098	0.612974	0.590818	0.163962	0.223885	0.171272	0.199859	0.0849329	0.0877871	0.0469288	0.0962101
637	159	0.700917	0.573667	0.56427	0.787642	0.102733	0.118883	0.111681	0.181647	0.147647	0.0807215	0.0406929	0.168001
638	0	0.483758	0.454498	0.433507	0.634261	0.0950543	0.0891978	0.100487	0.127792	0.144365	0.0463311	0.092746	0.255476
639	13	0.473501	0.446918	0.354387	0.433578	0.046446	0.0563834	0.0193611	0.0354314	0.068416	0.0281292	0.00437054	0.0247119
640	14	0.353308	0.24855	0.236716	0.245903	0.0110334	0.0250609	0.0233008	0.00759632	0.0233111	0.0182509	0.0337034	0.0246626
641	0	0.184514	0.205911	0.241713	0.678404	0.034169	0.0155631	0.00517708	0.24606	0.143013	0.0351196	0.0381436	0.680641
642	0	0.230372	0.240009	0.274855	0.521582	0.0273412	0.029265	0.0240988	0.0339371	0.0495448	0.0404794	0.025558	0.118382
643	0	0.346542	0.442998	0.334484	0.394758	0.0686174	0.0201914	0.0403319	0.055423	0.13111	0.0391656	0.0283352	0.208679
644	0	0.757964	0.807456	0.717053	0.731232	0.181109	0.28622	0.165461	0.137014	0.222103	0.108629	0.0700825	0.122613
645	0	0.361014	0.419378	0.376318	0.426382	0.0968689	0.105151	0.0645313	0.119489	0.0423777	0.0350728	0.0822672	0.126619
646	5	0.287029	0.538018	0.312554	0.414598	0.0934593	0.0977184	0.0637435	0.0885662	0.0381505	0.114186	0.0351837	0.145654
647	0	0.661554	0.645124	0.574058	0.597664	0.273063	0.161455	0.0894606	0.120239	0.365119	0.359856	0.0298027	0.0415451
648	0	0.224685	0.263258	0.49022	0.249039	0.0191798	0.0212341	0.0858749	0.018834	0.0228777	0.0129677	0.147402	0.00945979
649	97	0.25409	0.281265	0.274384	0.331233	0.162507	0.155134	0.162579	0.167167	0.540232	0.144406	0.491517	0.228737
650	6	0.73984	0.749492	0.733018	0.654954	0.109769	0.0665088	0.0436439	0.055203	0.0394616	0.0122712	0.0163217	0.295938
651	0	0.514812	0.432473	0.515348	0.559196	0.158585	0.182551	0.124387	0.194925	0.0865956	0.121337	0.112472	0.177396
651	0	0.308002	0.223839	0.309149	0.393186	0.100311	0.0486331	0.0779409	0.086377	0.133894	0.0526195	0.0967218	0.202364
652	3	0.488143	0.606153	0.588844	0.558864	0.0935993	0.049991	0.110062	0.121652	0.219941	0.225687	0.120851	0.169449
652	0	0.640261	0.637317	0.705229	0.682606	0.10399	0.0427074	0.120475	0.0789384	0.251255	0.0608225	0.135084	0.0876212
653	0	0.365741	0.375799	0.276174	0.323811	0.119669	0.376236	0.0802068	0.0725842	0.0822669	0.312417	0.0617218	0.0237054
654	10	0.463072	0.336437	0.431245	0.505976	0.0589091	0.0312013	0.0766206	0.110608	0.00910324	0.0211524	0.0164028	0.0602458
655	306	0.690553	0.659728	0.539556	0.635866	0.479751	0.611156	0.499106	0.419674	0.364255	0.430398	0.376044	0.31545
656	0	0.370878	0.398301	0.383061	0.469685	0.209564	0.0819715	0.181994	0.158327	0.0892956	0.128498	0.180426	0.234267
656	0	0.33216	0.324923	0.282	0.470265	0.0588379	0.219936	0.0746502	0.214485	0.0928718	0.151414	0.12042	0.300066
656	0	0.30592	0.281405	0.288562	0.624278	0.237042	0.0699829	0.218327	0.19686	0.196236	0.131122	0.222596	0.490023
656	0	0.411192	0.331049	0.337338	0.387146	0.112099	0.105691	0.165067	0.16285	0.0969058	0.145814	0.083618	0.0767642
656	0	0.306773	0.348665	0.377677	0.440165	0.2795	0.172712	0.136114	0.25834	0.15691	0.0918429	0.1394	0.209129
656	0	0.312036	0.342086	0.387638	0.55545	0.0856404	0.280509	0.0807499	0.318967	0.195011	0.253884	0.203988	0.479048
657	0	0.250959	0.260593	0.230182	0.494005	0.00333834	0.002005	0.0018859	0.00750577	0.00181814	0.00142651	0.00027114	0.000740955
658	131	0.591379	0.487987	0.555012	0.597211	0.361879	0.186808	0.394505	0.265891	0.416401	0.101656	0.268443	0.289669
659	0	0.5857	0.459695	0.404677	0.388236	0.0404142	0.0761509	0.0363176	0.0224963	0.0657987	0.0535765	0.0116809	0.0748139
659	0	0.434953	0.426881	0.389824	0.486086	0.0351536	0.0165497	0.0455158	0.0304065	0.00943346	0.023265	0.0498014	0.0169842
659	0	0.545217	0.503761	0.541338	0.474824	0.0318274	0.0218697	0.00727009	0.00780834	0.0315693	0.0804872	0.0320468	0.0228733
660	85	0.358998	0.431581	0.411965	0.475465	0.0841123	0.0918458	0.0752254	0.0608564	0.0265536	0.0588168	0.0525277	0.0588313
661	1675	0.771791	0.70983	0.753443	0.759145	0.41497	0.420255	0.684621	0.595199	0.435732	0.625605	0.785512	0.621544
661	1675	0.727874	0.824699	0.639463	0.756634	0.435698	0.337906	0.338464	0.350378	0.760817	0.746334	0.703365	0.579537
661	1675	0.797893	0.74905	0.807709	0.759531	0.576759	0.56725	0.478447	0.600989	0.520533	0.264469	0.631505	0.773737
661	1675	0.778437	0.788418	0.827052	0.760686	0.58725	0.549587	0.287155	0.575925	0.633719	0.634307	0.000151792	0.630006
661	1675	0.741365	0.857413	0.762292	0.765096	0.594516	0.686686	0.521151	0.575078	0.678412	0.693783	0.611023	0.552336
661	1675	0.769843	0.764417	0.834664	0.781716	0.713478	0.500833	0.825839	0.665203	0.865914	0.82953	0.647833	0.705558
661	1675	0.81303	0.82325	0.821544	0.808493	0.584397	0.622285	0.510667	0.611178	0.518496	0.587898	0.543506	0.706147
661	1675	0.60236	0.624196	0.602112	0.688795	0.351851	0.292448	0.436385	0.340081	0.649164	0.40829	0.6159	0.363051
661	1675	0.823183	0.691181	0.720115	0.757839	0.327086	0.364852	0.244017	0.250454	0.606999	0.806022	0.476827	0.455732
661	1675	0.857205	0.809766	0.887584	0.846788	0.743768	0.664075	0.711008	0.733327	0.717547	0.759417	0.791551	0.860032
661	1675	0.772733	0.806221	0.821672	0.650856	0.599201	0.637858	0.480849	0.559927	0.762968	0.741525	0.661424	0.566176
662	29	0.226813	0.255191	0.285369	0.222285	0.141264	0.125037	0.0695047	0.12565	0.209576	0.100133	0.0524192	0.19745
663	0	0.547365	0.676837	0.465181	0.534737	0.0753711	0.0308781	0.057477	0.0710159	0.0540116	0.0733532	0.106312	0.213221
664	4	0.397504	0.502937	0.313248	0.344819	0.0371468	0.0759789	0.0196599	0.0318944	0.0256935	0.133924	0.0372042	0.0229148
665	110	0.578714	0.354138	0.33874	0.397358	0.0736682	0.0247878	0.0390028	0.0706016	0.391742	0.0754906	0.128376	0.0837701
666	0	0.496367	0.663702	0.638771	0.5284	0.016268	0.0117547	0.0512476	0.0194128	0.0831784	0.0733849	0.259149	0.105766
666	0	0.554532	0.619557	0.531069	0.598914	0.00384897	0.00697721	0.00765996	0.000997437	0.00164259	0.0301634	0.00634781	0.0117357
667	0	0.45448	0.373738	0.362033	0.630264	0.0656743	0.155744	0.0824133	0.140296	0.0371838	0.173375	0.073981	0.152445
668	0	0.855991	0.868387	0.800938	0.817462	0.731572	0.745892	0.698332	0.693041	0.456407	0.748745	0.653552	0.357484
669	0	0.33587	0.389434	0.308043	0.383866	0.0625452	0.157611	0.0722627	0.0320433	0.0250253	0.0340383	0.0755717	0.0198438
670	11	0.441607	0.463278	0.475633	0.550942	0.301806	0.274952	0.233521	0.296083	0.065488	0.0650244	0.0533905	0.0581209
671	0	0.310131	0.178914	0.216066	0.26476	0.0574134	0.0411114	0.0557928	0.0407732	0.0879375	0.0287836	0.0335007	0.0369024
672	119	0.433244	0.494549	0.358136	0.555085	0.0580625	0.0762801	0.0450281	0.0831545	0.00241654	0.00290865	0.000976471	0.00632641
673	0	0.80112	0.673706	0.651797	0.672197	0.0961	0.141841	0.0613201	0.146878	0.143461	0.0584652	0.0811446	0.161468
674	0	0.404776	0.452814	0.366818	0.566954	0.083119	0.141977	0.108016	0.107081	0.0879287	0.0961457	0.0450913	0.114879
675	0	0.565471	0.391869	0.48663	0.509512	0.0793152	0.0653642	0.0520836	0.22714	0.0196234	0.0621747	0.0318692	0.264898
676	0	0.638149	0.478236	0.597724	0.637845	0.138009	0.112992	0.12215	0.0972424	0.24608	0.0121728	0.0121504	0.033997
676	0	0.383586	0.424561	0.477357	0.362629	0.131189	0.0862375	0.0569588	0.103759	0.0518409	0.0120273	0.0212385	0.0305252
677	4	0.506817	0.513749	0.490283	0.572598	0.495039	0.391499	0.469388	0.284147	0.387129	0.230559	0.260039	0.173428
678	12	0.551592	0.412237	0.486399	0.474383	0.0583602	0.0365887	0.0611951	0.0147955	0.116553	0.0126432	0.0447654	0.0346404
679	131	0.61246	0.518835	0.554539	0.66375	0.30518	0.45101	0.311269	0.517407	0.202578	0.602221	0.156495	0.54927
680	0	0.404591	0.405056	0.440441	0.440735	0.0148891	0.00643503	0.019454	0.0279846	0.00858262	0.0096202	0.011891	0.0656842
681	165	0.434431	0.429701	0.442535	0.519999	0.254879	0.0950304	0.219639	0.212072	0.194503	0.02215	0.294163	0.129932
682	1633.3	0.843366	0.804372	0.827164	0.856897	0.45173	0.42804	0.600599	0.549621	0.254603	0.67452	0.521704	0.764443
682	1633.3	0.816532	0.841589	0.832241	0.797505	0.383331	0.541014	0.415352	0.280344	0.512847	0.784644	0.540738	0.387611
682	1633.3	0.741008	0.799299	0.778212	0.850281	0.504597	0.658399	0.666597	0.669558	0.795635	0.603721	0.788884	0.756026
683	0	0.300423	0.31969	0.281577	0.376006	0.0184268	0.0416055	0.0211202	0.042562	0.0188569	0.0169984	0.0193648	0.0148815
684	9	0.359522	0.265467	0.367301	0.404623	0.0481169	0.0721676	0.107851	0.136628	0.0699867	0.0923754	0.0769635	0.347006
685	0	0.584062	0.661419	0.716634	0.688457	0.0927341	0.0478198	0.227849	0.0795552	0.0706975	0.0389381	0.284608	0.0689931
686	2081	0.84845	0.806102	0.795878	0.712738	0.612603	0.695887	0.62574	0.679207	0.788474	0.828289	0.85743	0.881973
686	2081	0.714769	0.811883	0.745312	0.730395	0.488155	0.272723	0.536469	0.396216	0.786521	0.782445	0.734271	0.747867
686	2081	0.774234	0.812539	0.783939	0.767515	0.512715	0.554637	0.536845	0.416559	0.737638	0.544267	0.54434	0.81471
686	459	0.686399	0.729303	0.881423	0.865198	0.670863	0.697509	0.779973	0.651871	0.768261	0.834464	0.78516	0.660941
686	2081	0.788741	0.81239	0.822136	0.775126	0.570596	0.436377	0.630262	0.552004	0.70378	0.834372	0.770708	0.6425
687	0	0.356533	0.295391	0.28637	0.329373	0.0789353	0.0688206	0.0460558	0.052972	0.106278	0.0816346	0.0896454	0.0834083
688	0	0.284272	0.274227	0.289708	0.313743	0.0709361	0.071419	0.0716467	0.0448803	0.0292612	0.0162678	0.0100382	0.00944854
689	51	0.844042	0.84557	0.835511	0.863189	0.440174	0.676103	0.651495	0.447128	0.202682	0.219068	0.250705	0.145526
690	0	0.318223	0.302958	0.220805	0.356784	0.0740622	0.0292696	0.0170441	0.0740746	0.0338045	0.0647518	0.00756898	0.0591006
691	0	0.355496	0.421682	0.393841	0.429099	0.102013	0.140434	0.151317	0.100851	0.0971154	0.0622873	0.0289991	0.100368
692	3.5	0.8813	0.888925	0.831437	0.825916	0.0143313	0.00578528	0.0114245	0.0374246	0.0200382	0.000718743	0.0894226	0.0308197
693	26	0.635043	0.696726	0.681154	0.616239	0.376467	0.344753	0.472582	0.285709	0.232521	0.348515	0.200996	0.208216
694	0	0.696122	0.771852	0.764521	0.792993	0.24468	0.325068	0.298047	0.360629	0.307908	0.56633	0.365226	0.430862
695	927	0.673793	0.648132	0.648809	0.736242	0.240448	0.368023	0.330248	0.624186	0.354171	0.260865	0.0824931	0.14232
696	0.7	0.750928	0.587453	0.700157	0.71963	0.0810187	0.103552	0.0667113	0.0997995	0.329246	0.301229	0.118716	0.2962
697	11.9	0.662609	0.3554	0.47089	0.467719	0.0590028	0.109963	0.0338494	0.0961595	0.335626	0.0724305	0.149356	0.511401
697	11.9	0.301621	0.20242	0.21617	0.270833	0.0448637	0.00916686	0.0127828	0.0145053	0.0719859	0.0216527	0.0147603	0.0397571
697	11.9	0.331589	0.525576	0.278104	0.379982	0.0164275	0.0429525	0.0418574	0.0159678	0.117117	0.2959	0.0881253	0.106909
698	0	0.542143	0.460575	0.542127	0.549305	0.0716545	0.0909545	0.0431722	0.0584715	0.0425641	0.0431975	0.0382534	0.0586321
698	0	0.223918	0.158821	0.212174	0.305513	0.0196501	0.0133982	0.0264638	0.0389225	0.0411766	0.0147559	0.00422705	0.0185069
698	0	0.556432	0.455793	0.455057	0.54526	0.057353	0.0658651	0.0689983	0.0782138	0.0947395	0.0181424	0.109904	0.184414
699	13	0.72802	0.693652	0.695275	0.767179	0.430667	0.386873	0.276461	0.247825	0.742979	0.593804	0.702521	0.478056
699	13	0.706992	0.755438	0.697321	0.748483	0.437315	0.200349	0.438054	0.361107	0.583274	0.432934	0.440683	0.727522
699	13	0.781643	0.587611	0.579748	0.609183	0.379653	0.168406	0.292455	0.547275	0.714766	0.451364	0.439918	0.679173
700	0	0.413146	0.476441	0.430131	0.360418	0.0205749	0.0166059	0.00667333	0.00724831	0.0540933	0.0239049	0.0106898	0.0102062
701	10	0.85098	0.830537	0.810949	0.839338	0.274313	0.211617	0.310591	0.394615	0.517906	0.382718	0.351251	0.616766
702	449	0.35361	0.388345	0.388787	0.392311	0.338716	0.348867	0.378225	0.342362	0.267731	0.290356	0.310584	0.305669
703	0	0.611283	0.496873	0.584242	0.533024	0.147777	0.180047	0.157515	0.17269	0.200738	0.146384	0.18017	0.128006
703	0	0.685533	0.531804	0.531395	0.543193	0.143246	0.100706	0.130226	0.157502	0.317387	0.229817	0.165388	0.252556
704	0	0.843028	0.808433	0.83303	0.798475	0.207618	0.176618	0.164627	0.234174	0.15061	0.107055	0.0248526	0.308373
705	0	0.668988	0.434936	0.561386	0.733279	0.364378	0.146779	0.265736	0.342982	0.794534	0.212449	0.635069	0.405379
706	6	0.599079	0.640176	0.62742	0.619615	0.00744614	0.017002	0.0242632	0.00988538	5.35101e-05	0.000264586	0.000493914	0.00129863
706	6	0.601118	0.57735	0.597253	0.616007	0.0203107	0.0288899	0.0160798	0.0171866	0.00862955	0.00330369	0.0020368	0.00304738
706	6	0.716597	0.605272	0.659221	0.657026	0.0878058	0.0425629	0.0666356	0.0090893	0.105511	0.000432842	0.264452	0.00197387
706	6	0.567058	0.609562	0.588056	0.678816	0.00920439	0.0150878	0.0244848	0.0394595	3.73764e-05	0.000194681	0.000160352	0.22823
706	6	0.611545	0.614362	0.601823	0.634151	0.0236545	0.00532456	0.0299128	0.0381487	0.00223493	0.000295852	0.000407298	0.00634091
706	6	0.49992	0.538842	0.506583	0.50218	0.00645305	0.00617454	0.00638126	0.00595999	0.000477834	0.000598816	0.000789624	0.000560464
706	6	0.746218	0.704118	0.63971	0.662195	0.0540815	0.0142114	0.023989	0.0158241	0.00327269	0.00187491	0.00270894	0.000156916
706	6	0.658224	0.803086	0.72917	0.761878	0.0763358	0.0748923	0.0322283	0.231206	0.116964	0.043377	0.129074	0.638071
707	0	0.655466	0.582937	0.577014	0.5423	0.344926	0.405455	0.507643	0.422972	0.0160118	0.075731	0.250388	0.0918741
708	0	0.546258	0.529866	0.36103	0.550202	0.0785494	0.137297	0.0969342	0.101956	0.105221	0.578214	0.0553583	0.179359
708	0	0.416877	0.536489	0.377011	0.365843	0.0783168	0.0619414	0.0751536	0.152697	0.0154534	0.052556	0.178462	0.130804
709	0	0.538622	0.32256	0.352037	0.744508	0.194976	0.0226535	0.0578361	0.157893	0.344274	0.0350262	0.0831252	0.235043
709	0	0.286596	0.320991	0.334328	0.493229	0.127373	0.0431683	0.16748	0.135433	0.0569321	0.0455388	0.0669744	0.0613182
710	14.8	0.50242	0.523879	0.421968	0.435003	0.0157896	0.0564337	0.0445028	0.0244025	0.0306329	0.0619246	0.0305709	0.00601772
711	0	0.321523	0.405082	0.604634	0.794332	0.0295026	0.0236804	0.166223	0.337485	0.039984	0.0194058	0.189326	0.677044
712	0	0.520112	0.439702	0.409861	0.387064	0.236893	0.229934	0.2813	0.298466	0.399579	0.320434	0.48755	0.489032
713	0	0.22703	0.214843	0.21399	0.425197	0.0395145	0.0397903	0.0456917	0.109323	0.0135285	0.0217442	0.0116441	0.183471
714	2.7	0.225453	0.254865	0.207182	0.342602	0.091934	0.0637042	0.0904225	0.0858393	0.0310109	0.0261282	0.0380868	0.0331936
715	0	0.331425	0.41171	0.355048	0.395641	0.0570602	0.0908375	0.0622028	0.0437836	0.0726029	0.252251	0.198962	0.160844
716	0	0.424988	0.40511	0.421054	0.41104	0.135286	0.129844	0.169856	0.114118	0.00757187	0.0124611	0.0133478	0.00646289
717	15.9	0.788373	0.807197	0.736056	0.807486	0.164448	0.266422	0.190157	0.327248	0.292909	0.25322	0.291548	0.549699
718	1294	0.768239	0.730947	0.68194	0.817958	0.562966	0.817272	0.620698	0.384621	0.634066	0.674695	0.744528	0.670152
718	1294	0.738249	0.799555	0.625923	0.799784	0.574213	0.73661	0.605716	0.484309	0.649643	0.804922	0.790119	0.724881
719	15	0.656908	0.708858	0.713491	0.662956	0.240469	0.267331	0.248091	0.194203	0.0106524	0.0498986	0.185115	0.00874418
720	0	0.294707	0.420899	0.230371	0.421823	0.0582016	0.0483925	0.0443503	0.0827283	0.0934234	0.10293	0.0519468	0.0966987
721	24	0.708846	0.76066	0.564776	0.784711	0.0709069	0.0333881	0.0117659	0.0735542	0.0464147	0.126866	0.0545116	0.114211
722	0	0.596421	0.460524	0.542172	0.591159	0.0950104	0.050659	0.0454909	0.0266181	0.306432	0.126915	0.224665	0.143919
723	0	0.380329	0.340532	0.335089	0.35827	0.0249425	0.0161605	0.0126561	0.0106584	0.0110805	0.00484584	0.00712002	0.00241428
724	0	0.338373	0.361087	0.273912	0.524461	0.0191504	0.0227914	0.0339053	0.050455	0.00286419	0.00480981	0.000481234	0.00430163
724	0	0.417564	0.461049	0.470524	0.432193	0.112934	0.164151	0.144308	0.140411	0.000903519	0.0542732	0.00401662	0.0209527
725	13	0.659348	0.670293	0.624592	0.554453	0.275427	0.29812	0.199956	0.385896	0.0172233	0.062744	0.0560966	0.0992904
726	0	0.620835	0.618546	0.462896	0.479905	0.0512507	0.149046	0.103918	0.103799	0.127353	0.136223	0.133055	0.0600813
727	38	0.673344	0.720265	0.561346	0.565993	0.376665	0.439799	0.480308	0.492973	0.0828667	0.0820692	0.308986	0.0951094
727	38	0.495315	0.679073	0.48654	0.518928	0.100683	0.182029	0.121228	0.172958	0.251674	0.0181846	0.0147997	0.184907
727	38	0.265421	0.22773	0.250542	0.268421	0.00994151	0.00898905	0.0258351	0.00889927	0.00269188	0.000935267	0.00242638	0.00252096
728	54	0.374856	0.395464	0.501368	0.427159	0.019326	0.0521264	0.0404766	0.0751907	0.00948983	0.0234342	0.0441408	0.016762
728	54	0.488438	0.412432	0.484062	0.370445	0.0415724	0.025862	0.0236783	0.054781	0.149231	0.0646878	0.0215549	0.0309636
728	54	0.791616	0.752664	0.832673	0.831618	0.844306	0.868072	0.49276	0.659909	0.128809	0.301629	0.267101	0.211876
728	54	0.661327	0.662307	0.667194	0.669535	0.00968772	0.0316012	0.0185135	0.0464081	0.0441672	0.112317	0.182007	0.0952651
729	0	0.357826	0.347485	0.303939	0.435146	0.0370519	0.0577193	0.0454054	0.0742831	0.0117432	0.0163115	0.0333363	0.0325803
730	0	0.30093	0.192212	0.21131	0.275628	0.105473	0.0683683	0.0778649	0.0815384	0.048367	0.00942629	0.0130716	0.0194913
731	490	0.755287	0.85139	0.708096	0.731737	0.161317	0.175155	0.222597	0.214974	0.0249285	0.0375938	0.0262266	0.171852
731	180	0.646359	0.590273	0.63263	0.607074	0.191526	0.101595	0.223449	0.168981	0.0539972	0.0214822	0.168139	0.0550275
731	180	0.702126	0.769538	0.670939	0.669603	0.437675	0.218161	0.221919	0.212138	0.177345	0.203779	0.040208	0.222027
731	490	0.737332	0.663221	0.758062	0.724968	0.175332	0.145489	0.259034	0.11587	0.103168	0.0112983	0.0915442	0.0767722
731	180	0.67467	0.672726	0.616454	0.616887	0.190739	0.140807	0.180893	0.128282	0.12367	0.0348678	0.0631581	0.103989
732	61	0.535687	0.54451	0.444799	0.608299	0.705586	0.575835	0.646234	0.524338	0.304383	0.385263	0.317009	0.698547
732	61	0.453405	0.550663	0.441561	0.579732	0.519478	0.364754	0.502383	0.45336	0.396513	0.245565	0.359716	0.483933
732	61	0.818522	0.670366	0.542735	0.639112	0.495438	0.379062	0.43282	0.297558	0.594843	0.415688	0.134373	0.263339
733	141	0.620468	0.576023	0.669412	0.627304	0.132312	0.090619	0.24433	0.223991	0.475307	0.41104	0.596566	0.262747
734	0	0.642605	0.482447	0.527788	0.387358	0.217432	0.184389	0.295753	0.134209	0.144797	0.179566	0.205766	0.10553
734	0	0.354752	0.416473	0.559738	0.367756	0.181713	0.0267271	0.0924105	0.183842	0.088042	0.0789854	0.04825	0.097477
735	316	0.874668	0.876273	0.849052	0.873226	0.381257	0.461917	0.367532	0.207135	0.491858	0.401477	0.510785	0.404086
736	413	0.870195	0.754675	0.803468	0.799724	0.65206	0.533251	0.575451	0.632105	0.495962	0.367083	0.322533	0.401757
737	0	0.434604	0.364886	0.309448	0.50742	0.0768114	0.0146048	0.0247282	0.0829771	0.161994	0.0807883	0.0279451	0.277902
738	0	0.647085	0.581309	0.577573	0.515897	0.257046	0.234937	0.234564	0.233336	0.30976	0.169847	0.312495	0.176662
739	0	0.576158	0.689769	0.599027	0.629138	0.0290351	0.111465	0.0744855	0.0427941	0.0113896	0.0323207	0.0137088	0.00593297
740	24	0.281823	0.340033	0.352123	0.279355	0.102202	0.0419733	0.0234991	0.0319967	0.0953511	0.0414904	0.0298917	0.097884
741	0	0.671139	0.632019	0.55472	0.649456	0.271554	0.241705	0.327612	0.141824	0.52824	0.448695	0.479472	0.56843
742	0	0.76927	0.710868	0.716708	0.717085	0.135357	0.197803	0.194154	0.0878448	0.25058	0.143503	0.162907	0.155596
742	0	0.550277	0.587107	0.55024	0.616252	0.0395791	0.111807	0.100695	0.0934648	0.211686	0.0822333	0.10844	0.175054
743	0	0.480577	0.398897	0.37394	0.397083	0.0871615	0.06147	0.0930686	0.0957781	0.22304	0.305083	0.180105	0.177213
743	0	0.691512	0.512756	0.539095	0.53635	0.0598541	0.0610195	0.117115	0.0782958	0.412803	0.086458	0.505394	0.138708
743	0	0.470208	0.470381	0.407153	0.517003	0.0324943	0.0672062	0.0597039	0.110165	0.110852	0.157169	0.0961345	0.296949
744	309	0.392259	0.538233	0.5621	0.541054	0.178899	0.127329	0.0854416	0.148322	0.198448	0.140067	0.108193	0.0995229
744	309	0.44847	0.456567	0.434276	0.465932	0.1602	0.215314	0.269415	0.218962	0.115488	0.189324	0.272401	0.132462
745	0	0.658864	0.616732	0.600997	0.696835	0.133501	0.202597	0.355879	0.161032	0.207498	0.0758381	0.331112	0.380185
746	82	0.534534	0.427509	0.515869	0.472219	0.309134	0.124416	0.155025	0.114002	0.3246	0.161555	0.267691	0.279973
747	0	0.708466	0.744148	0.628248	0.69329	0.166139	0.377656	0.193036	0.310413	0.143753	0.216836	0.132967	0.246258
748	35	0.383259	0.43888	0.32739	0.38137	0.237691	0.234676	0.358043	0.145585	0.307656	0.349197	0.466901	0.277285
748	35	0.363591	0.401203	0.363349	0.384526	0.155044	0.16224	0.126007	0.164059	0.374161	0.429812	0.38216	0.487954
748	35	0.449025	0.346201	0.37365	0.56638	0.0183745	0.0228133	0.0669802	0.0792518	0.0630274	0.0604488	0.170472	0.126334
749	0	0.497112	0.546005	0.496845	0.54242	0.0443571	0.262265	0.146714	0.0733477	0.0425137	0.114716	0.132279	0.0253071
750	0	0.140626	0.201468	0.159355	0.19036	0.00528043	0.0055186	0.00482419	0.00343757	0.0115238	0.00387012	0.00269304	0.00116613
751	0	0.462307	0.525033	0.526026	0.434852	0.183039	0.148833	0.18176	0.16129	0.201616	0.0651498	0.0475009	0.211695
752	0	0.374183	0.396239	0.460861	0.570758	0.0057474	0.00446726	0.00857789	0.0183838	0.0214695	0.00336912	0.0159504	0.0301285
753	0	0.263411	0.272148	0.271174	0.333939	0.032549	0.0615016	0.026707	0.0478056	0.0113279	0.0124411	0.0181094	0.00755717
754	0	0.566596	0.55364	0.600236	0.68864	0.021123	0.0172238	0.0160737	0.0354155	0.0867068	0.0437704	0.0650308	0.378126
755	0	0.787145	0.685408	0.678675	0.663805	0.28149	0.255965	0.248608	0.17243	0.436482	0.125725	0.148701	0.213697
755	0	0.610375	0.656912	0.620912	0.62853	0.198422	0.138236	0.184499	0.0950641	0.141799	0.145632	0.140987	0.0780411
755	0	0.624431	0.581015	0.540571	0.584296	0.0652883	0.0479736	0.0991098	0.0969085	0.0305252	0.0314968	0.0327553	0.0163375
756	0	0.293679	0.331389	0.238846	0.369345	0.187664	0.114485	0.137333	0.24703	0.127429	0.0607409	0.0936156	0.310357
757	0	0.504338	0.690448	0.504965	0.442569	0.0451056	0.111486	0.0186988	0.0137594	0.110277	0.158401	0.0618882	0.0495326
758	93	0.700258	0.613564	0.613015	0.594729	0.222393	0.0842318	0.152749	0.161482	0.155592	0.33396	0.0577447	0.328587
758	30	0.679154	0.66785	0.668487	0.654107	0.0529339	0.187354	0.195044	0.147439	0.072322	0.103078	0.0586273	0.0475109
759	0	0.219246	0.178885	0.191425	0.453752	0.0217222	0.0324406	0.0284258	0.124715	0.0269342	0.0310385	0.0110482	0.093722
760	0	0.557923	0.648931	0.539487	0.545281	0.225799	0.291627	0.125306	0.285983	0.446936	0.204437	0.197508	0.433751
761	10	0.675318	0.762583	0.584843	0.60727	0.0826049	0.124694	0.0677159	0.043345	0.0284308	0.103215	0.0490802	0.0460559
762	0	0.459731	0.472024	0.690331	0.609135	0.0767309	0.113488	0.317792	0.127779	0.109706	0.118169	0.658743	0.343656
763	0	0.299159	0.320652	0.255855	0.404878	0.178655	0.163858	0.0899593	0.164163	0.0604023	0.0462187	0.0370714	0.112564
764	0	0.435703	0.454961	0.43535	0.503053	0.115008	0.127598	0.166862	0.150942	0.0984816	0.0671622	0.0649441	0.0738951
765	0	0.472294	0.341231	0.402273	0.485993	0.0612989	0.0397627	0.0847657	0.153345	0.0107797	0.00143282	0.00533331	0.0302857
766	338	0.432335	0.375848	0.418086	0.456686	0.135408	0.122885	0.0773658	0.187297	0.337673	0.157665	0.261264	0.295344
767	32	0.528453	0.619576	0.53137	0.555328	0.127999	0.0407068	0.0271418	0.0403971	0.0573079	0.0320507	0.00361982	0.00494848
768	0	0.576733	0.616945	0.70833	0.633867	0.0612207	0.0160352	0.0427111	0.126659	0.170516	0.072461	0.089737	0.376947
769	0	0.550737	0.462791	0.415954	0.510673	0.012313	0.0263658	0.00605628	0.0362957	0.0407781	0.0120052	0.0159095	0.015908
770	2	0.386132	0.494523	0.493775	0.51235	0.0438299	0.114959	0.076383	0.137521	0.0099818	0.215233	0.0593909	0.166116
771	6	0.328135	0.308559	0.527201	0.417954	0.0553173	0.0511339	0.057147	0.0568636	0.0122583	0.0309408	0.0454718	0.0323273
771	6	0.218054	0.29441	0.303892	0.250338	0.0328207	0.0542355	0.0869691	0.0589083	0.00991633	0.0156711	0.0320997	0.0222073
772	0	0.391768	0.383407	0.244617	0.340023	0.0926708	0.0786331	0.0274068	0.0843454	0.223437	0.182013	0.0948135	0.144301
773	60	0.56008	0.543594	0.490225	0.465078	0.163375	0.054472	0.113698	0.0349476	0.0561184	0.0214158	0.0950052	0.0155393
774	4869	0.440642	0.382166	0.484344	0.54325	0.0475377	0.048334	0.0554502	0.0329354	0.0367127	0.0126963	0.0411949	0.0508412
775	1.4	0.756512	0.756076	0.699097	0.714068	0.554673	0.292467	0.54383	0.520772	0.27239	0.0175706	0.224462	0.600451
776	0	0.321776	0.261775	0.266788	0.314273	0.0171058	0.0101853	0.0329823	0.0171004	0.0253258	0.0120206	0.105261	0.0320912
777	8	0.823316	0.831644	0.814264	0.728715	0.423947	0.27756	0.310869	0.37765	0.370111	0.0747766	0.295865	0.518086
778	1	0.680856	0.679077	0.664086	0.567406	0.228574	0.129253	0.201515	0.176508	0.0787644	0.0642801	0.0606452	0.0411595
779	371	0.512779	0.528592	0.48472	0.591195	0.209605	0.257256	0.212165	0.161876	0.193554	0.416051	0.266493	0.271524
780	126	0.505602	0.526633	0.60842	0.527956	0.126644	0.0692025	0.15084	0.0646337	0.0631352	0.0392572	0.0960149	0.0819089
780	11	0.7143	0.743843	0.444902	0.661044	0.121822	0.135256	0.106839	0.0937938	0.114248	0.117024	0.024167	0.121599
781	0	0.490683	0.342238	0.310905	0.479347	0.0479376	0.0387027	0.0598647	0.0816588	0.176257	0.0479013	0.0630861	0.22847
782	0	0.496097	0.368481	0.379936	0.542787	0.0218905	0.0290432	0.012783	0.0438487	0.037539	0.0386169	0.0512103	0.202643
783	1	0.533042	0.549746	0.493774	0.527773	0.326739	0.306623	0.350136	0.374331	0.317794	0.343736	0.316612	0.281447
784	51	0.725318	0.67902	0.690499	0.700407	0.0876023	0.109922	0.162803	0.136781	0.0778574	0.0798079	0.0874784	0.126208
785	0	0.587908	0.677229	0.600401	0.678315	0.250245	0.350735	0.295588	0.295132	0.135965	0.171567	0.12158	0.253988
786	0	0.59285	0.506091	0.422365	0.624329	0.156783	0.100384	0.145598	0.147501	0.238255	0.134204	0.213001	0.38801
787	26	0.820394	0.799334	0.774377	0.813436	0.208547	0.240199	0.296469	0.249872	0.4074	0.377456	0.498308	0.490947
787	21	0.734748	0.717567	0.780628	0.779148	0.27858	0.311207	0.353048	0.360736	0.412843	0.212277	0.252021	0.203256
788	0	0.348236	0.336667	0.29386	0.478418	0.0608473	0.0661893	0.0768578	0.0414236	0.152908	0.153304	0.0788848	0.0918137
789	0	0.741086	0.51684	0.64848	0.650909	0.0821817	0.103903	0.125698	0.0636771	0.243664	0.0857638	0.0619969	0.261436
790	0	0.255783	0.341802	0.317947	0.251223	0.0161588	0.0316558	0.030422	0.0269892	0.0194296	0.067834	0.0643117	0.0390748
791	8	0.491852	0.547333	0.442669	0.376436	0.0951317	0.0841242	0.0573087	0.0646969	0.0258313	0.197125	0.0510468	0.0285968
792	0	0.467769	0.524704	0.478682	0.635217	0.417728	0.3276	0.200628	0.537951	0.227877	0.12579	0.120523	0.640315
793	0	0.408162	0.465117	0.497937	0.521273	0.0784342	0.0560757	0.131992	0.0567205	0.0339111	0.065395	0.109215	0.0766187
794	68	0.336776	0.361919	0.53429	0.614705	0.062506	0.122781	0.0531273	0.195071	0.201741	0.250617	0.286218	0.720873
795	59	0.6851	0.467042	0.421251	0.314282	0.121695	0.079696	0.101063	0.0731231	0.121224	0.146226	0.130911	0.144689
796	0	0.510351	0.676413	0.462277	0.606146	0.0262728	0.0345341	0.0105324	0.0294094	0.00144638	0.206555	0.00113529	0.0208404
797	0	0.582955	0.407901	0.498377	0.606069	0.0687328	0.120009	0.0902	0.0516671	0.0865583	0.058719	0.0599313	0.0772282
798	0	0.821176	0.827102	0.755289	0.754696	0.11758	0.151818	0.0578429	0.166766	0.577707	0.654649	0.477758	0.497238
798	0	0.627505	0.787134	0.770104	0.649509	0.104074	0.179167	0.136702	0.13297	0.162837	0.475567	0.546775	0.494084
799	0	0.292056	0.296061	0.266864	0.315312	0.0144191	0.01131	0.018346	0.0110205	0.00317258	0.00651831	0.00723281	0.015015
800	0	0.535579	0.522745	0.481056	0.693614	0.224683	0.181035	0.200501	0.180332	0.138379	0.322209	0.286392	0.107565
801	6	0.698362	0.625711	0.622592	0.639812	0.299304	0.278895	0.286426	0.219511	0.288113	0.317134	0.205404	0.189831
802	132	0.391286	0.346079	0.32695	0.472418	0.352927	0.249594	0.182205	0.268931	0.215153	0.142644	0.160601	0.521015
803	0	0.342256	0.356173	0.445431	0.419087	0.200866	0.124403	0.105234	0.188765	0.231036	0.185696	0.12498	0.373525
804	0	0.747857	0.637924	0.599947	0.817865	0.173417	0.143892	0.105178	0.225181	0.292707	0.27708	0.158902	0.694625
805	46	0.620732	0.529435	0.53813	0.596812	0.0679208	0.115352	0.099694	0.106846	0.0335624	0.111394	0.0339692	0.148827
806	434	0.369327	0.368793	0.359809	0.402534	0.0491292	0.0447857	0.0470862	0.0550066	0.0111808	0.021704	0.037438	0.113079
807	11	0.632692	0.677282	0.679358	0.686418	0.416717	0.574891	0.618176	0.50495	0.576215	0.363943	0.632576	0.722379
808	50	0.272451	0.337295	0.480638	0.274404	0.0243012	0.111867	0.136703	0.0618373	0.0967064	0.421687	0.224931	0.184436
808	0	0.322765	0.344977	0.268107	0.25488	0.0792312	0.103499	0.0543272	0.0398511	0.146818	0.22494	0.139574	0.242268
809	0	0.476613	0.505346	0.489367	0.581698	0.191817	0.190122	0.158782	0.275596	0.0226078	0.0681914	0.0243056	0.053196
810	0	0.705134	0.75963	0.764821	0.681784	0.000768839	8.36285e-05	0.000573262	0.00273463	0.00435241	0.000412605	0.000337971	0.00114139
811	0	0.79384	0.842372	0.832707	0.838661	0.364524	0.538526	0.533249	0.504835	0.469534	0.437557	0.313466	0.606363
811	0	0.717749	0.629579	0.612572	0.660476	0.229134	0.230929	0.137331	0.0909342	0.563634	0.50627	0.27322	0.423112
812	0	0.454124	0.502424	0.384284	0.609334	0.172724	0.238728	0.163615	0.229478	0.40977	0.296348	0.345624	0.435272
813	0	0.51595	0.559463	0.463447	0.399989	0.21359	0.159104	0.126684	0.0973048	0.288532	0.227368	0.103428	0.0667356
814	0	0.667526	0.646209	0.74422	0.648857	0.175063	0.142619	0.101252	0.162544	0.0814362	0.124841	0.0786037	0.107013
814	0	0.839176	0.745136	0.839131	0.854944	0.464042	0.547979	0.429814	0.278232	0.243974	0.502102	0.297756	0.333191
815	0	0.60461	0.610719	0.518592	0.555097	0.321724	0.32894	0.199802	0.403941	0.235184	0.381846	0.236458	0.235066
816	0	0.501718	0.452415	0.378302	0.538866	0.0504468	0.0261963	0.0140005	0.0292367	0.00412065	0.0077411	0.00306975	0.00227023
817	0	0.425064	0.320889	0.339381	0.453573	0.0403218	0.0348349	0.245136	0.119268	0.0983661	0.144068	0.275935	0.402757
818	0	0.419607	0.403383	0.420209	0.49558	0.197869	0.206687	0.206067	0.246753	0.0579232	0.0203386	0.0375219	0.140062
819	0	0.510386	0.558456	0.526887	0.591432	0.223894	0.125449	0.255935	0.20185	0.399995	0.17979	0.339066	0.342139
820	105.65	0.660875	0.614367	0.609598	0.66161	0.282995	0.319842	0.348945	0.298227	0.487084	0.528535	0.485201	0.473692
821	20	0.274064	0.498358	0.376403	0.434676	0.0548012	0.0281893	0.0141789	0.144712	0.114774	0.230681	0.0986214	0.455791
821	20	0.232424	0.22138	0.229732	0.336123	0.0603115	0.0649836	0.0678743	0.0855431	0.0204775	0.0270172	0.0217807	0.0891118
821	20	0.491369	0.497224	0.430407	0.595763	0.225144	0.430341	0.342709	0.324159	0.207556	0.410041	0.349393	0.274435
821	20	0.388278	0.392109	0.343575	0.421896	0.216134	0.207142	0.31014	0.302564	0.26115	0.272134	0.233817	0.284442
822	0	0.215103	0.218103	0.226112	0.302584	0.00723753	0.0145349	0.00783945	0.00128966	0.00382548	0.0123375	0.0258311	0.0169903
823	67	0.432782	0.296458	0.304242	0.364805	0.0546462	0.0771258	0.0452188	0.14195	0.20031	0.0612627	0.107999	0.455421
824	109	0.592089	0.53207	0.586016	0.53639	0.213194	0.142975	0.15323	0.177534	0.110573	0.0507383	0.171921	0.109383
824	109	0.515114	0.689475	0.623757	0.618969	0.151402	0.134865	0.157319	0.329357	0.0877264	0.143294	0.0844942	0.361438
825	0	0.46466	0.438413	0.443826	0.63288	0.0919542	0.0999649	0.110634	0.190004	0.114225	0.128764	0.0497546	0.197828
826	471	0.663084	0.596293	0.695089	0.676077	0.213244	0.0529915	0.131267	0.208123	0.13773	0.0342064	0.238342	0.162193
827	194.3	0.713105	0.488888	0.559461	0.66383	0.200037	0.0699982	0.080588	0.229694	0.0595729	0.00371628	0.00867132	0.0548493
828	0	0.510687	0.338623	0.434851	0.441384	0.191086	0.151757	0.213128	0.220842	0.145241	0.0963844	0.0560651	0.106928
829	0	0.820699	0.747564	0.670222	0.827177	0.163361	0.119999	0.179061	0.223339	0.163767	0.109199	0.0873753	0.0729067
830	6.2	0.451981	0.472608	0.400463	0.499077	0.252559	0.239686	0.285194	0.223826	0.184156	0.219264	0.231433	0.142426
831	0	0.414638	0.395129	0.407932	0.51617	0.0773437	0.0805907	0.0583797	0.159663	0.0914517	0.0176926	0.03689	0.0389918
832	0	0.244857	0.305898	0.287116	0.36082	0.0330074	0.0523544	0.0677871	0.0939342	0.0372621	0.0662836	0.0654951	0.112344
833	0	0.79083	0.792617	0.852084	0.849153	0.766568	0.693902	0.711656	0.649466	0.738901	0.582903	0.543456	0.689148
833	0	0.83009	0.840371	0.808719	0.838338	0.648597	0.604072	0.72731	0.512823	0.712936	0.598003	0.610698	0.239054
833	0	0.861679	0.815482	0.798694	0.809379	0.731673	0.746468	0.777594	0.758601	0.643101	0.533806	0.746022	0.680149
834	0	0.742912	0.789303	0.716348	0.679989	0.504203	0.27616	0.390744	0.477262	0.277004	0.29855	0.404195	0.296457
835	0	0.540148	0.350615	0.331179	0.557985	0.0578738	0.0695207	0.0372524	0.156849	0.0658025	0.0254538	0.0103841	0.0573343
836	0	0.376443	0.49852	0.443384	0.427256	0.0324024	0.0623973	0.0160174	0.0289443	0.019743	0.0437147	0.016612	0.00994438
837	0	0.535187	0.575822	0.449063	0.630379	0.195199	0.239216	0.135671	0.28626	0.0257098	0.0530774	0.10968	0.221131
838	0	0.788779	0.763584	0.720509	0.667834	0.172003	0.323644	0.221114	0.286785	0.43167	0.0977882	0.298918	0.458858
839	4	0.196912	0.214604	0.209126	0.25539	0.0854883	0.0727044	0.0707058	0.0921908	0.0649235	0.0350424	0.0664173	0.100238
840	457	0.317707	0.378394	0.375088	0.336658	0.271619	0.252645	0.158082	0.32816	0.0661582	0.251745	0.0666846	0.0911635
840	283	0.343303	0.337528	0.295958	0.336232	0.263662	0.18251	0.231089	0.214006	0.126361	0.124525	0.0626219	0.0460016
841	0	0.335258	0.323762	0.25591	0.338299	0.0287307	0.0328462	0.0349118	0.0220095	0.0174425	0.053994	0.0136749	0.0381391
842	270	0.759617	0.702476	0.65937	0.644184	0.0348197	0.0150043	0.0487532	0.0240263	0.00396514	0.0146016	0.0175699	0.00368045
842	270	0.705938	0.638086	0.669301	0.581845	0.00768034	0.00544004	0.0151587	0.037719	0.0216395	0.0201697	0.00927348	0.121135
842	270	0.706329	0.764408	0.767131	0.708799	0.0252754	0.0120183	0.035499	0.071995	0.0226873	0.169347	0.0150771	0.0984296
842	270	0.732159	0.661187	0.780077	0.698351	0.0340408	0.0254508	0.0134216	0.00493207	0.0347132	0.00500707	0.00951314	0.00576814
842	270	0.595208	0.543829	0.629345	0.673851	0.0133676	0.0231808	0.0212408	0.0363511	0.0160454	0.0112589	0.00800204	0.133206
842	270	0.664963	0.527701	0.570192	0.60261	0.00517893	0.00439105	0.0150549	0.00922314	0.0164081	0.00831684	0.0117367	0.0371416
842	270	0.730465	0.649425	0.696655	0.694147	0.0169628	0.00812458	0.0143855	0.00785904	0.00840904	0.00489682	0.0155678	0.00658436
842	270	0.672053	0.719753	0.666681	0.601271	0.0150216	0.0152613	0.0249703	0.0236488	0.00606401	0.00826537	0.00316633	0.0334309
843	252	0.725605	0.418864	0.402742	0.674158	0.331192	0.141996	0.247064	0.308279	0.201989	0.0895319	0.120562	0.169165
844	0	0.278994	0.339916	0.32923	0.342942	0.0524254	0.115981	0.124697	0.0805885	0.0439251	0.0779179	0.116131	0.116589
845	849	0.45468	0.402417	0.455535	0.410922	0.0645596	0.0275411	0.0244121	0.0175581	0.0939813	0.0357811	0.0682394	0.0239636
846	0	0.472911	0.635097	0.576764	0.638574	0.0962994	0.0918481	0.0405876	0.04965	0.0252301	0.122323	0.0312205	0.103966
847	0	0.453365	0.483637	0.418369	0.424507	0.078918	0.129145	0.119589	0.185558	0.03102	0.0578163	0.028398	0.0774587
848	36	0.767791	0.754878	0.750914	0.77849	0.128959	0.178388	0.236097	0.177815	0.272666	0.218834	0.0815124	0.308405
849	375	0.596976	0.471964	0.468222	0.470253	0.170577	0.0593878	0.107624	0.200138	0.565342	0.194352	0.147507	0.298013
850	0	0.311336	0.322427	0.333883	0.33772	0.0938205	0.0751325	0.164877	0.0646725	0.088714	0.053044	0.0903414	0.144815
851	90	0.716218	0.775775	0.735795	0.762371	0.0195574	0.0170199	0.00197686	0.0374455	0.135131	0.0929658	0.220253	0.386557
851	90	0.811176	0.775475	0.685342	0.762408	0.00176539	0.0034016	0.0250414	0.010125	0.122151	0.134933	0.0894651	0.0851367
852	0	0.658289	0.551863	0.632334	0.550605	0.0727951	0.0335231	0.0271942	0.0275007	0.14134	0.0285465	0.048667	0.120498
853	0	0.404646	0.454999	0.358935	0.512352	0.0138112	0.0118619	0.0178561	0.0171977	0.0363312	0.0269155	0.00597754	0.00268095
854	0	0.684312	0.650473	0.508556	0.602154	0.243267	0.181609	0.310414	0.17684	0.0447426	0.0470295	0.057379	0.103245
854	0	0.34638	0.438464	0.332825	0.536051	0.319095	0.112959	0.23011	0.0994015	0.241245	0.116858	0.105135	0.438671
854	0	0.813209	0.709908	0.821462	0.71088	0.215006	0.277395	0.25757	0.367904	0.47031	0.198758	0.356439	0.392651
854	0	0.758698	0.494305	0.636093	0.5911	0.388438	0.236418	0.40014	0.334014	0.656113	0.196521	0.206729	0.275097
855	0	0.346133	0.424429	0.334219	0.433193	0.0240969	0.0246033	0.0230661	0.0368517	0.021836	0.0288563	0.0134653	0.0101633
856	0	0.45496	0.492052	0.344686	0.450833	0.039131	0.0273622	0.0321199	0.0481195	0.0087085	0.0117092	0.0157092	0.0187145
857	0	0.335741	0.219796	0.242571	0.230523	0.184945	0.16128	0.146922	0.142224	0.220162	0.226706	0.118674	0.221411
858	376	0.79608	0.741783	0.650974	0.728457	0.224612	0.275585	0.364373	0.302536	0.581021	0.423554	0.231051	0.465935
859	0	0.389122	0.420572	0.501225	0.587527	0.0518003	0.0637105	0.198669	0.114896	0.184147	0.246853	0.400463	0.412852
860	0	0.553317	0.477213	0.477048	0.599458	0.013426	0.0151509	0.0117885	0.00934758	0.0247974	0.0076387	0.0234948	0.0116565
861	75	0.550824	0.38675	0.503151	0.539416	0.0453801	0.0325642	0.0407293	0.0346666	0.0394155	0.00735965	0.0124037	0.0351218
861	75	0.468449	0.513685	0.487029	0.408215	0.0484072	0.0241515	0.0164253	0.0262949	0.0425478	0.011406	0.020124	0.0138323
862	218	0.762661	0.724269	0.661962	0.736519	0.167536	0.334441	0.129507	0.218863	0.0774928	0.216196	0.0751558	0.0383679
863	0	0.592853	0.45687	0.647144	0.499838	0.109608	0.111675	0.21948	0.123853	0.213458	0.111187	0.484846	0.165017
864	12	0.68858	0.609559	0.491879	0.55077	0.472324	0.469056	0.487391	0.374626	0.354732	0.259159	0.287298	0.376894
865	0	0.405542	0.379549	0.467742	0.491308	0.0691709	0.0817519	0.0335	0.0467329	0.0324993	0.252769	0.0746803	0.213327
866	0	0.619921	0.546419	0.585785	0.556232	0.245915	0.234405	0.173806	0.217486	0.0722651	0.0268406	0.0496901	0.131128
867	0	0.41374	0.350842	0.366801	0.31827	0.071812	0.0236277	0.0123496	0.026563	0.286194	0.0249965	0.0545802	0.0273299
868	0	0.520154	0.483242	0.401139	0.463483	0.17229	0.19768	0.121526	0.148918	0.474569	0.451748	0.244555	0.534286
869	0	0.314542	0.299804	0.293226	0.269758	0.0977229	0.0395344	0.0664949	0.0489549	0.089796	0.0443092	0.0510422	0.0547509
870	0	0.221788	0.231193	0.291044	0.428254	0.01604	0.00616452	0.0156521	0.056122	0.0201398	0.0384377	0.0312456	0.0787169
871	311	0.83922	0.809971	0.820254	0.832187	0.106381	0.197388	0.164665	0.243337	0.165166	0.0958451	0.217172	0.254471
871	311	0.651854	0.667774	0.84228	0.877177	0.129979	0.0930791	0.0972179	0.1257	0.202748	0.255256	0.146459	0.256575
872	0	0.27358	0.36758	0.409938	0.336732	0.0425003	0.0566368	0.0561955	0.033319	0.0537668	0.158284	0.205109	0.0368554
873	0	0.298382	0.234416	0.218455	0.411587	0.00825386	0.0261382	0.00860005	0.0194926	0.00186833	0.00503645	0.00117096	0.0135204
873	0	0.413827	0.233709	0.26644	0.584138	0.0287825	0.00756494	0.0148151	0.28576	0.010722	0.00130924	0.00846555	0.317131
874	0	0.730724	0.718107	0.742603	0.683463	0.225866	0.0614619	0.115724	0.149282	0.315736	0.144309	0.473609	0.323547
875	0	0.562481	0.482763	0.54202	0.559696	0.0879377	0.0853668	0.108906	0.104614	0.147154	0.0976669	0.0721664	0.203062
876	372	0.579285	0.592705	0.616041	0.559911	0.368853	0.277956	0.222259	0.291432	0.280303	0.337465	0.178748	0.364807
877	0	0.304202	0.341696	0.263783	0.340267	0.0143294	0.0103152	0.00883221	0.0227267	0.0122847	0.0317181	0.0013156	0.00766473
878	0	0.285003	0.267201	0.340499	0.465232	0.0575509	0.0424726	0.065508	0.101473	0.0141868	0.00303796	0.0375243	0.0657
879	1147	0.304743	0.365114	0.375934	0.487637	0.0217066	0.011222	0.0322285	0.0641745	0.00363239	0.00980466	0.00864873	0.0263557
879	1147	0.287176	0.274795	0.29006	0.293512	0.08673	0.0264131	0.0940447	0.0764681	0.0180868	0.00317499	0.018335	0.00555451
879	1147	0.504019	0.434136	0.523028	0.616988	0.0341749	0.0676793	0.0868829	0.0824062	0.0178758	0.0329855	0.0251718	0.0701663
880	1	0.206715	0.269826	0.262871	0.225371	0.0108296	0.00936629	0.0148688	0.0173906	0.0374344	0.0373808	0.0270605	0.0414427
881	0	0.308655	0.340064	0.359281	0.291496	0.0874154	0.0459246	0.0542177	0.058714	0.111776	0.0393028	0.0279492	0.0350846
882	26	0.546859	0.452099	0.464934	0.446727	0.254556	0.270407	0.140077	0.315797	0.0828744	0.020704	0.036664	0.0171372
882	26	0.516191	0.386567	0.42498	0.648306	0.181932	0.109352	0.132632	0.199471	0.06343	0.0505722	0.014312	0.110762
882	26	0.66487	0.608002	0.577866	0.648755	0.264507	0.187002	0.237949	0.340179	0.259046	0.185498	0.25718	0.205143
882	26	0.521432	0.652304	0.41855	0.570848	0.17652	0.165379	0.239923	0.238677	0.188244	0.190113	0.101658	0.246975
882	26	0.348669	0.343125	0.402021	0.308063	0.0827147	0.114356	0.111185	0.143913	0.0574649	0.0355082	0.0656334	0.00376359
883	94	0.522746	0.670493	0.534222	0.562741	0.271723	0.298299	0.205351	0.308778	0.162115	0.158414	0.0653938	0.185744
884	0	0.11328	0.141322	0.120423	0.172037	0.00898551	0.0106721	0.0214819	0.0331898	0.0114001	0.00413416	0.00946806	0.0236915
885	0	0.570062	0.467063	0.310276	0.428956	0.0162447	0.0081402	0.00462737	0.0187786	0.00165275	0.00169296	0.000103702	0.00507774
886	0	0.41774	0.463293	0.418297	0.372475	0.117809	0.0767284	0.0162331	0.126021	0.35989	0.156231	0.109311	0.269456
887	0	0.580452	0.476962	0.501849	0.615775	0.0654213	0.0179315	0.0432144	0.0947091	0.467641	0.237307	0.319497	0.376904
888	0	0.333945	0.38177	0.374846	0.451348	0.0369919	0.0530554	0.0341883	0.160399	0.019491	0.0360413	0.0104966	0.0803912
889	39	0.369256	0.399399	0.278175	0.388602	0.235327	0.165339	0.0771039	0.105751	0.18698	0.352699	0.0922441	0.215253
890	0	0.623934	0.553406	0.665521	0.644782	0.147182	0.228995	0.286353	0.210326	0.347502	0.321507	0.575276	0.352682
891	10	0.708506	0.771846	0.742454	0.765571	0.281864	0.32857	0.273115	0.497565	0.475133	0.450421	0.134839	0.49921
892	0	0.477319	0.396631	0.44627	0.444993	0.0612441	0.100555	0.0434066	0.199751	0.0307242	0.0285656	0.0157157	0.0478969
893	12	0.672758	0.67099	0.640096	0.771154	0.0941804	0.202328	0.0949328	0.20384	0.0430302	0.100181	0.228294	0.269552
894	4.8	0.416973	0.433061	0.445618	0.511227	0.130649	0.183198	0.111529	0.131652	0.0531218	0.107953	0.157591	0.190874
894	4.8	0.407246	0.328546	0.362675	0.585258	0.0590015	0.106775	0.130555	0.0678636	0.0907631	0.0615994	0.08808	0.305081
895	0	0.558948	0.518204	0.540303	0.651143	0.135748	0.116215	0.143255	0.319567	0.0488719	0.192219	0.0902124	0.218291
896	2	0.476858	0.504878	0.515952	0.534042	0.109911	0.175197	0.223241	0.183294	0.0572921	0.0213145	0.0502845	0.143134
897	0	0.31926	0.388002	0.329526	0.406578	0.0481507	0.0546416	0.0401197	0.0459863	0.123076	0.096114	0.134851	0.0991666
898	0	0.346726	0.318994	0.414521	0.38285	0.0632297	0.0874718	0.111084	0.0634788	0.0157146	0.0648374	0.0176001	0.0212537
899	139	0.396265	0.560034	0.771491	0.575217	0.394985	0.414246	0.347787	0.354816	0.132724	0.121339	0.206143	0.118619
899	139	0.299584	0.295663	0.416368	0.431123	0.0631671	0.210042	0.0796709	0.138475	0.0959524	0.129484	0.0433984	0.113045
900	0	0.565195	0.550895	0.507314	0.497734	0.157791	0.138376	0.106092	0.0800364	0.149423	0.0882814	0.0819006	0.0490608
901	0	0.688728	0.658264	0.708742	0.857512	0.133378	0.0398308	0.120769	0.235805	0.271576	0.123255	0.30868	0.534099
902	0	0.617031	0.552779	0.608956	0.60537	0.376857	0.282991	0.148866	0.11041	0.111473	0.21784	0.0133564	0.0460493
903	0	0.7963	0.72098	0.701393	0.654396	0.465218	0.267047	0.451458	0.338063	0.570664	0.414578	0.637192	0.531327
904	0	0.316965	0.450711	0.446767	0.638664	0.160505	0.154758	0.188174	0.290567	0.0605268	0.253018	0.0612697	0.561969
905	0	0.252906	0.302619	0.331198	0.309036	0.0245708	0.0407527	0.0201791	0.0228382	0.00727235	0.00456916	0.0123748	0.00109448
906	55	0.541897	0.525798	0.502886	0.647064	0.0903213	0.225887	0.0814785	0.190448	0.00130589	0.0759733	0.00536376	0.0359489
907	9	0.780373	0.830266	0.78068	0.858483	0.188733	0.154089	0.125358	0.183872	0.241404	0.19621	0.192592	0.32086
908	48	0.714038	0.821977	0.636326	0.811566	0.16671	0.0357481	0.184907	0.194055	0.637374	0.45497	0.620989	0.74986
908	48	0.613119	0.710012	0.550909	0.751511	0.187662	0.350436	0.37806	0.305532	0.276701	0.504543	0.750188	0.481386
909	0	0.791427	0.800199	0.660479	0.724623	0.0870759	0.128604	0.0699825	0.0829263	0.0795501	0.0273811	0.012102	0.00828337
910	0	0.373381	0.401835	0.31959	0.517725	0.0191336	0.0150466	0.0358458	0.0494158	0.00776791	0.0165313	0.0281255	0.029539
911	7.7	0.588908	0.548919	0.571057	0.573389	0.0636049	0.0373161	0.113956	0.0922379	0.0357404	0.0463401	0.0250739	0.0532799
912	0	0.564997	0.635172	0.606428	0.603334	0.197759	0.165483	0.131253	0.0394497	0.297527	0.450511	0.33896	0.553839
913	0	0.280946	0.31087	0.294385	0.405	0.028556	0.0766439	0.0878822	0.0195382	0.016847	0.0605634	0.00894987	0.00770647
914	0	0.453514	0.396383	0.382554	0.46504	0.235155	0.179324	0.0943275	0.121581	0.253054	0.206044	0.171734	0.257513
915	55	0.714737	0.445994	0.607054	0.402474	0.0596549	0.0292559	0.02276	0.00514169	0.417189	0.0625615	0.0468862	0.00286608
916	0	0.520685	0.389436	0.473761	0.384309	0.0949809	0.0700807	0.0831182	0.104837	0.0739435	0.100883	0.146793	0.189596
916	0	0.47678	0.544381	0.589835	0.474132	0.0344522	0.0633294	0.0764252	0.0551606	0.0149962	0.0728266	0.0968969	0.0499854
917	429	0.816669	0.808603	0.793546	0.797727	0.497112	0.396597	0.342901	0.323962	0.214568	0.141292	0.0843471	0.213065
918	503	0.579634	0.735758	0.562416	0.687053	0.0756749	0.179807	0.0936104	0.075791	0.00520096	0.0204793	0.0220054	0.15401
919	0	0.6335	0.612747	0.668065	0.687477	0.0241259	0.0398702	0.0568508	0.0467938	0.023779	0.0277344	0.0275666	0.0297487
920	0	0.22493	0.243775	0.225622	0.304507	0.0289111	0.0753506	0.0377817	0.074579	0.0646804	0.220941	0.0498549	0.0797817
921	0	0.35083	0.33	0.367867	0.374633	0.0497665	0.0430378	0.0384954	0.0743686	0.106906	0.101461	0.060345	0.0877093
921	0	0.35165	0.347073	0.367157	0.365666	0.09872	0.0350726	0.0255094	0.0470552	0.0717299	0.0522126	0.0768176	0.0889565
922	0	0.419527	0.263038	0.283878	0.287883	0.0703257	0.0815583	0.0994871	0.117304	0.0577816	0.0423452	0.0266637	0.0371265
923	467	0.413631	0.407836	0.427193	0.574159	0.0316211	0.0377375	0.0382612	0.0552041	0.0241002	0.0168723	0.0295889	0.0182011
924	6	0.235392	0.313382	0.260506	0.33918	0.00517933	0.0193483	0.0144816	0.0346722	0.0041739	0.0340175	0.0249774	0.0352034
925	0	0.567764	0.47853	0.49495	0.596177	0.14263	0.0719947	0.0518241	0.0587281	0.201577	0.10393	0.11595	0.269675
926	0	0.45623	0.492133	0.486215	0.546923	0.0403087	0.0385073	0.0436753	0.0406067	0.0960679	0.0998521	0.112834	0.0728748
927	0	0.129618	0.141248	0.127187	0.182858	0.00835132	0.0183185	0.0111236	0.0229668	0.0379451	0.036744	0.0557979	0.0554514
928	0	0.30068	0.177857	0.200242	0.303607	0.121315	0.163745	0.115433	0.318144	0.122467	0.159062	0.079099	0.288001
928	0	0.205523	0.254781	0.293617	0.264918	0.112403	0.187374	0.0607508	0.0629296	0.29281	0.153064	0.0578964	0.132953
929	0	0.246047	0.284701	0.263568	0.296859	0.0349602	0.0446627	0.0158745	0.0232396	0.0262753	0.0458952	0.0451996	0.0952033
930	0	0.249775	0.264988	0.229201	0.23089	0.0332517	0.0315321	0.0251338	0.0283994	0.129304	0.0811621	0.0814328	0.063894
931	0	0.630099	0.669192	0.679819	0.762593	0.247337	0.113663	0.278894	0.233684	0.754316	0.664068	0.72865	0.827528
931	0	0.392199	0.386046	0.362351	0.398735	0.208091	0.160277	0.237362	0.144054	0.218893	0.160809	0.204818	0.249346
932	1572	0.643713	0.735888	0.717005	0.611665	0.0105927	0.0276897	0.0310323	0.0181262	0.0282783	0.0227645	0.0272227	0.0206154
933	46	0.674588	0.596636	0.627861	0.731941	0.326096	0.530603	0.437844	0.437112	0.740158	0.80246	0.651961	0.727834
933	46	0.466062	0.428093	0.573524	0.666528	0.268474	0.325859	0.453628	0.523414	0.389937	0.295775	0.47864	0.792751
933	46	0.722239	0.75009	0.753544	0.789798	0.283819	0.549552	0.611437	0.791626	0.727299	0.521078	0.68867	0.670194
933	46	0.45343	0.501837	0.50776	0.463591	0.246735	0.358748	0.266439	0.299542	0.390968	0.452755	0.374052	0.343137
933	46	0.524685	0.538003	0.571446	0.5996	0.239838	0.281966	0.391344	0.377981	0.52591	0.478508	0.520156	0.736375
933	46	0.746487	0.771834	0.708632	0.650938	0.482666	0.43949	0.432808	0.493233	0.604962	0.578437	0.702897	0.583781
933	46	0.491227	0.425993	0.479549	0.515986	0.36302	0.323646	0.39355	0.3682	0.642606	0.424176	0.479638	0.454357
933	46	0.731702	0.67252	0.630892	0.595115	0.231933	0.158003	0.196851	0.263581	0.664173	0.579265	0.522632	0.513844
933	46	0.587526	0.661794	0.555154	0.647924	0.382708	0.511928	0.386969	0.444737	0.452223	0.636668	0.42399	0.282028
933	46	0.623274	0.553606	0.58697	0.546212	0.285754	0.146529	0.22368	0.149183	0.457693	0.485947	0.426783	0.519157
934	0	0.224865	0.137306	0.192264	0.22235	0.0176897	0.0116755	0.0154505	0.0101902	0.0101866	0.0285879	0.00532258	0.00521178
935	198	0.83292	0.847736	0.809145	0.808388	0.142341	0.215801	0.236441	0.142045	0.110589	0.0140245	0.0719621	0.282998
936	0	0.598924	0.561433	0.622105	0.5485	0.0619643	0.0848921	0.0807183	0.0986335	0.0559211	0.036687	0.0414239	0.263239
937	157	0.576314	0.569374	0.686243	0.5384	0.0694515	0.0793316	0.0516167	0.0974859	0.174355	0.161488	0.283166	0.346419
937	13.3	0.415026	0.388041	0.400867	0.541611	0.040218	0.017258	0.0302079	0.0422644	0.125396	0.031195	0.115125	0.0480484
938	0	0.44147	0.406962	0.38846	0.386855	0.0372813	0.0576389	0.0343351	0.0490411	0.0682007	0.0120781	0.0410856	0.0330631
939	365	0.424038	0.56928	0.476796	0.481853	0.0701406	0.119435	0.173764	0.0500914	0.0503713	0.201606	0.0433403	0.0500145
939	365	0.668637	0.518683	0.579025	0.616391	0.176181	0.11129	0.0635791	0.0738504	0.0654105	0.173236	0.058424	0.0951709
939	365	0.768181	0.70981	0.687046	0.671454	0.381566	0.348306	0.347525	0.396961	0.747689	0.769991	0.687815	0.588958
939	365	0.720384	0.750662	0.635085	0.666173	0.360357	0.245171	0.51765	0.394605	0.485025	0.418311	0.389183	0.651029
939	365	0.675583	0.557989	0.560464	0.511045	0.0982092	0.0566454	0.0346951	0.0245544	0.108905	0.101948	0.152073	0.048009
939	365	0.677518	0.763186	0.753186	0.681263	0.125762	0.107549	0.159356	0.112986	0.30994	0.479831	0.646675	0.228966
939	365	0.526628	0.578108	0.543735	0.520664	0.0613971	0.0575865	0.0720404	0.118086	0.0291662	0.0492828	0.0525906	0.0508417
940	20	0.507857	0.496028	0.556336	0.51863	0.0554799	0.0327808	0.0518404	0.0308074	0.0768828	0.0520419	0.0631632	0.112919
941	46	0.709996	0.662223	0.726732	0.718816	0.131849	0.103111	0.13318	0.116571	0.369625	0.338272	0.266938	0.295366
942	737	0.780289	0.833814	0.780366	0.768064	0.239474	0.3159	0.139088	0.228288	0.501208	0.635592	0.509251	0.618671
943	0	0.674329	0.662329	0.653487	0.728046	0.796531	0.76836	0.836474	0.750349	0.65601	0.721011	0.81466	0.854101
943	0	0.740962	0.707321	0.655638	0.767106	0.755003	0.791609	0.654672	0.662941	0.749145	0.796409	0.750628	0.715846
944	0	0.343747	0.28746	0.374073	0.426249	0.196453	0.0831082	0.141145	0.156039	0.155975	0.0648149	0.12017	0.176677
945	0	0.409824	0.461058	0.562607	0.50268	0.0800341	0.0963707	0.0814245	0.112427	0.121945	0.164627	0.197191	0.125676
946	0	0.766135	0.646844	0.713858	0.614378	0.357087	0.291774	0.215772	0.206529	0.459396	0.566078	0.339931	0.163125
947	0	0.462621	0.523251	0.622727	0.496689	0.029974	0.0374292	0.0145454	0.0156222	0.00561436	0.0182467	0.00947426	0.0331059
948	0	0.281199	0.283923	0.310511	0.325106	0.0574279	0.0301362	0.0395984	0.0401581	0.0105543	0.017835	0.00503189	0.00713664
949	0	0.463403	0.49467	0.503099	0.796718	0.08491	0.203714	0.064703	0.125596	0.0731505	0.13574	0.0357358	0.328104
950	337	0.607149	0.526377	0.560959	0.511572	0.282457	0.196773	0.0829147	0.149028	0.735378	0.333318	0.203922	0.312526
951	0	0.565427	0.513696	0.438814	0.582431	0.254765	0.151337	0.142552	0.189724	0.321708	0.411671	0.235199	0.248332
952	0	0.290856	0.307458	0.361635	0.321586	0.226607	0.185795	0.195695	0.243813	0.152225	0.104722	0.305972	0.184571
953	93	0.687471	0.565177	0.583203	0.679262	0.200294	0.0366478	0.1176	0.166036	0.410139	0.0568581	0.109711	0.174193
954	374	0.672769	0.698922	0.713598	0.76822	0.311697	0.42283	0.417354	0.472855	0.243968	0.00789852	0.396206	0.536214
955	0	0.289182	0.272796	0.254152	0.31316	0.0698839	0.0327176	0.0287149	0.0830588	0.164854	0.147751	0.0777892	0.101575
956	4	0.430514	0.442198	0.396556	0.391196	0.0757234	0.0484585	0.0618473	0.0344259	0.0637443	0.0874662	0.125268	0.3821
956	4	0.761394	0.638338	0.755561	0.727611	0.0713477	0.108313	0.160948	0.134547	0.37068	0.4299	0.539713	0.282414
957	0	0.508251	0.519424	0.505875	0.514609	0.611987	0.658371	0.570871	0.657421	0.318808	0.316365	0.317349	0.414374
958	971	0.658032	0.776902	0.569309	0.739246	0.450218	0.42574	0.389926	0.483759	0.52908	0.409124	0.51334	0.476787
959	0	0.282615	0.287847	0.276921	0.343397	0.0369381	0.0313982	0.043659	0.0298592	0.0541678	0.0531738	0.0787883	0.146563
960	0	0.747219	0.486148	0.640751	0.729178	0.0749852	0.0345292	0.121387	0.108364	0.104	0.0560791	0.0238531	0.167109
961	0	0.513615	0.605923	0.508215	0.644577	0.132224	0.169307	0.121459	0.15417	0.428681	0.429749	0.411869	0.393894
961	0	0.605907	0.338487	0.467198	0.395976	0.1611	0.0738828	0.0192794	0.0127719	0.255834	0.0325082	0.0351767	0.0426109
962	263	0.429301	0.534324	0.382173	0.381651	0.0471764	0.0173861	0.00726379	0.0415985	0.0371973	0.0681623	0.028412	0.0591517
963	33	0.36953	0.214306	0.224857	0.406914	0.0325237	0.011166	0.0150826	0.0142773	0.0399052	0.029729	0.00479157	0.0256623
964	0	0.412975	0.33293	0.399462	0.375624	0.011843	0.00351349	0.00343568	0.00725681	0.00437132	0.00287312	0.00303946	0.0020869
965	0	0.520266	0.352627	0.435901	0.45455	0.191399	0.192325	0.251505	0.224694	0.377846	0.312217	0.380958	0.439794
966	0	0.622727	0.443806	0.656585	0.539326	0.0392005	0.0306562	0.0506516	0.0236005	0.00452524	0.0001965	0.00169938	0.0130194
966	0	0.522077	0.541097	0.542248	0.59391	0.0168135	0.024045	0.0672918	0.049872	0.0048144	0.0108916	0.0211882	0.0122082
966	0	0.483163	0.423018	0.53196	0.378322	0.10543	0.107948	0.0944577	0.0355176	0.182221	0.0738235	0.050373	0.0298522
967	0	0.345997	0.422225	0.39455	0.481234	0.0135696	0.0507397	0.0231493	0.0643225	0.0355414	0.0419939	0.0131982	0.0677689
968	0	0.466665	0.205553	0.275902	0.198867	0.0745191	0.0461662	0.066242	0.0526308	0.0775597	0.00567465	0.0173682	0.0302985
968	0	0.231054	0.190628	0.443602	0.37812	0.111127	0.0900516	0.207503	0.149939	0.0915332	0.103426	0.532641	0.420165
969	0	0.7709	0.774202	0.765229	0.680853	0.0174539	0.0691738	0.0240504	0.0714796	0.0050554	0.0111676	0.00533342	0.0325326
970	229	0.560543	0.600594	0.533866	0.57314	0.0375486	0.0723794	0.0427257	0.0531882	0.0325886	0.0713263	0.0523765	0.0881898
971	34	0.383445	0.35919	0.406128	0.486066	0.0986143	0.0750941	0.0894254	0.129612	0.28131	0.10348	0.0605247	0.333477
972	308	0.698628	0.658565	0.733314	0.703674	0.125991	0.081477	0.131611	0.236873	0.384828	0.226863	0.600438	0.309811
973	0	0.598947	0.489697	0.574631	0.535885	0.0180479	0.0284165	0.0400421	0.0202846	0.0799021	0.0378056	0.097351	0.0801371
974	0	0.447397	0.516292	0.456629	0.509181	0.0310218	0.0706192	0.0440539	0.0355589	0.0382133	0.137044	0.0483727	0.0543193
975	0	0.589454	0.576129	0.669933	0.633013	0.139727	0.16126	0.119651	0.100043	0.0138858	0.0461736	0.0226456	0.119368
976	0	0.517786	0.550574	0.505074	0.558186	0.536439	0.532399	0.582353	0.529422	0.5182	0.74662	0.686131	0.575503
976	0	0.543489	0.62477	0.462883	0.554149	0.587961	0.559491	0.560411	0.572514	0.700382	0.791731	0.542745	0.689706
977	0	0.348363	0.353661	0.360317	0.492371	0.058316	0.0708078	0.068372	0.0709603	0.0327885	0.0226643	0.0237374	0.0839343
978	0	0.30147	0.161542	0.236722	0.2351	0.0802854	0.0512178	0.0500977	0.0653725	0.140209	0.034561	0.0821789	0.0250449
979	0	0.401622	0.322428	0.465908	0.338299	0.0510886	0.0538027	0.0340278	0.052783	0.271627	0.0770193	0.0765099	0.25432
980	0	0.333116	0.37063	0.261423	0.423369	0.0439707	0.0817474	0.0400316	0.0299166	0.124261	0.0570563	0.0212341	0.0212583
981	0	0.723453	0.667239	0.727666	0.662136	0.188108	0.0708815	0.120315	0.192994	0.212884	0.0726828	0.157425	0.279324
982	0	0.360015	0.38537	0.355634	0.373913	0.188054	0.136871	0.0759861	0.07405	0.0186544	0.0229848	0.0317712	0.0270206
982	0	0.591353	0.446489	0.490992	0.494428	0.113795	0.0807939	0.13734	0.142833	0.10634	0.0106009	0.0250229	0.0472185
983	70	0.837037	0.864393	0.868652	0.836684	0.67507	0.738773	0.78328	0.7311	0.844674	0.839604	0.886571	0.881126
983	70	0.776786	0.798952	0.790975	0.728129	0.951853	0.948572	0.921186	0.951517	0.797339	0.786196	0.854893	0.798072
984	0	0.174819	0.178482	0.131906	0.158872	0.0198237	0.0293105	0.0188198	0.0170638	0.00558951	0.0224589	0.0121478	0.0213288
985	0	0.602378	0.611921	0.541705	0.533883	0.226204	0.187186	0.211666	0.137681	0.310762	0.564061	0.626961	0.508431
986	0	0.425642	0.429751	0.413316	0.669346	0.257575	0.14115	0.240456	0.234855	0.0734261	0.184786	0.128377	0.281559
986	0	0.721036	0.569813	0.691638	0.542175	0.186773	0.319018	0.275988	0.290636	0.305783	0.184339	0.312465	0.356497
986	0	0.654815	0.495102	0.619126	0.619833	0.344848	0.189248	0.354502	0.233899	0.226389	0.132574	0.352676	0.238344
987	0	0.651974	0.739697	0.645286	0.587348	0.17635	0.126302	0.144409	0.102082	0.159923	0.175148	0.10975	0.181683
988	0	0.685542	0.620206	0.612259	0.594358	0.179747	0.124272	0.112957	0.0571663	0.0792725	0.108024	0.152074	0.376042
989	0	0.539974	0.674777	0.662229	0.733791	0.0702193	0.09646	0.0919895	0.122291	0.0268711	0.0241184	0.0453362	0.148378
990	0	0.315893	0.366196	0.373537	0.412906	0.0382588	0.0334316	0.060853	0.0434091	0.015828	0.0180597	0.043828	0.0570091
991	0	0.373441	0.489492	0.31612	0.350548	0.108652	0.0809841	0.103035	0.0927946	0.0683435	0.091307	0.0580637	0.0297496
992	0	0.529567	0.514145	0.530277	0.710251	0.125749	0.118809	0.106836	0.113166	0.160581	0.0686723	0.0354546	0.0749583
993	0	0.625802	0.534535	0.573389	0.539194	0.259878	0.153588	0.130452	0.10272	0.306267	0.455125	0.412018	0.532476
994	175	0.556026	0.637643	0.564775	0.699164	0.0565921	0.0610219	0.0860008	0.148748	0.00924249	0.0201913	0.0493169	0.183244
995	0	0.667192	0.603999	0.643605	0.681462	0.00336944	0.00481679	0.00452367	0.00371044	0.00394649	0.00239389	0.00208816	0.00226272
996	79	0.654619	0.625482	0.712247	0.537858	0.15415	0.164252	0.124858	0.152555	0.428903	0.429233	0.169316	0.408483
997	0	0.165194	0.201751	0.211159	0.185041	0.0215245	0.0197765	0.0412268	0.0313763	0.0178934	0.0281747	0.0350895	0.0477899
998	4	0.710624	0.66815	0.74452	0.658264	0.251916	0.243458	0.185385	0.191829	0.137323	0.134092	0.261805	0.0552269
998	4	0.616585	0.594657	0.540596	0.608609	0.275744	0.087909	0.147394	0.250294	0.101597	0.0593028	0.0440584	0.146838
999	0	0.388383	0.581688	0.377088	0.516963	0.19421	0.218111	0.233442	0.348861	0.275856	0.266742	0.275193	0.429129
999	0	0.323406	0.243699	0.261858	0.422473	0.176842	0.110757	0.0919363	0.106986	0.22554	0.0974289	0.105079	0.263613
1000	66	0.62717	0.606937	0.652116	0.681727	0.108634	0.045971	0.0625098	0.0409254	0.0401038	0.262233	0.0504313	0.0286531
1001	0	0.478215	0.473765	0.533804	0.451053	0.0116281	0.023203	0.0236345	0.0104922	0.0796243	0.0506469	0.0476095	0.0563584
1002	0	0.352538	0.36185	0.362523	0.370531	0.0207683	0.0242788	0.0124242	0.0241957	0.0262537	0.0297554	0.0378475	0.0213223
1003	0	0.270835	0.285421	0.39644	0.520365	0.0849742	0.0456921	0.0324731	0.125407	0.087847	0.114499	0.115428	0.343269
1004	0	0.533661	0.582157	0.362194	0.63928	0.106632	0.301512	0.0583219	0.109089	0.267619	0.465573	0.00618617	0.0872956
1005	0	0.360599	0.484488	0.428655	0.382131	0.0254309	0.0252792	0.0253344	0.0127122	0.0234161	0.0253268	0.0255679	0.170197
1006	0	0.248847	0.270299	0.236726	0.316394	0.0500477	0.148961	0.0756253	0.107247	0.0570614	0.0677311	0.053689	0.178072
1007	0	0.466485	0.441563	0.411963	0.422221	0.331691	0.271457	0.251076	0.249436	0.0759859	0.272026	0.0653866	0.23111
1007	0	0.580545	0.539184	0.485616	0.341961	0.0693426	0.102553	0.187369	0.179249	0.647973	0.562018	0.136892	0.110821
1007	0	0.485295	0.478735	0.434607	0.524588	0.246149	0.149178	0.161641	0.076527	0.116688	0.116885	0.0458714	0.358777
1007	0	0.532415	0.588095	0.589336	0.56095	0.201289	0.232781	0.0880348	0.112596	0.080978	0.179887	0.48444	0.431665
1008	46	0.622818	0.599503	0.615897	0.570812	0.399891	0.538513	0.382705	0.300934	0.343049	0.371444	0.33235	0.459981
1008	46	0.490132	0.537595	0.571156	0.689887	0.233864	0.222368	0.1491	0.25369	0.0554077	0.0664447	0.0955145	0.213182
1008	46	0.450732	0.445575	0.437434	0.292013	0.355514	0.271705	0.294551	0.264647	0.422852	0.134649	0.119764	0.122767
1009	59	0.367808	0.40658	0.273028	0.394544	0.0240577	0.0558871	0.0413394	0.0390472	0.0107345	0.0328057	0.109803	0.0978761
1010	0	0.409396	0.468193	0.467442	0.423635	0.0938582	0.109063	0.15563	0.127962	0.0486938	0.0910313	0.0627533	0.0545145
1011	0	0.592363	0.671803	0.506733	0.762408	0.0560227	0.052385	0.0337028	0.0409512	0.00263893	0.00138378	0.00111053	0.00642591
1011	0	0.310727	0.322884	0.271461	0.467628	0.0335123	0.0150535	0.0072522	0.0134476	0.0141172	0.00296254	0.00175865	0.00950584
1011	0	0.231814	0.254364	0.280186	0.202341	0.0106505	0.0126308	0.0205706	0.0264286	0.000248169	0.00127489	0.000646986	0.00448277
1011	0	0.23161	0.192041	0.312894	0.271231	0.118291	0.0189906	0.0299913	0.0261128	0.00470325	0.00215908	0.00251305	0.00593753
1011	0	0.256494	0.298066	0.341325	0.33022	0.00415066	0.0040931	0.00431152	0.00477257	0.0100414	0.00584969	0.00245892	0.00113635
1012	0	0.422321	0.325658	0.370315	0.488173	0.00940619	0.0114686	0.0295116	0.028776	0.0037076	0.000416986	0.0106727	0.00962827
1013	0	0.39883	0.465443	0.326153	0.459656	0.307531	0.408278	0.274538	0.237074	0.24068	0.251984	0.12171	0.0949342
1014	4.1	0.775859	0.776706	0.713926	0.727534	0.0802684	0.0836181	0.0705269	0.11932	0.249759	0.213922	0.105932	0.171835
1015	0	0.188895	0.244309	0.188328	0.142907	0.00375555	0.00932911	0.0298185	0.0236245	0.00207353	0.00603478	0.00473111	0.00364677
1016	0	0.342611	0.328476	0.462853	0.424656	0.105635	0.117159	0.255389	0.171823	0.0920858	0.0925263	0.503187	0.162654
1017	0	0.445625	0.409628	0.36076	0.479561	0.013185	0.124899	0.0423341	0.0503007	0.0520967	0.134019	0.0312501	0.0177768
1018	0	0.367216	0.444837	0.336933	0.609061	0.00555886	0.0118856	0.0238082	0.00451489	0.00927267	0.00404071	0.00287118	0.00766269
1019	0	0.667779	0.687772	0.496354	0.569316	0.297574	0.301715	0.202221	0.257906	0.64295	0.617321	0.632894	0.486434
1020	2	0.520292	0.462297	0.512968	0.421146	0.0596584	0.0854344	0.0210052	0.054314	0.0763846	0.0549535	0.0381271	0.0491731
1020	2	0.473235	0.546675	0.581092	0.633299	0.0804175	0.192455	0.235597	0.27753	0.130974	0.270055	0.441528	0.257553
1021	0	0.23794	0.334589	0.262528	0.344222	0.0287958	0.0722356	0.0543105	0.019947	0.16502	0.368961	0.291292	0.176168
1022	0	0.394837	0.363828	0.362709	0.406197	0.0210797	0.0390415	0.0237356	0.0398345	0.00526231	0.00362946	0.0106364	0.0263602
1022	0	0.290204	0.308061	0.692164	0.547711	0.135434	0.10761	0.178524	0.091175	0.0314008	0.05249	0.285007	0.446051
1023	1116	0.674083	0.683882	0.673365	0.633925	0.314948	0.361798	0.185703	0.29259	0.155914	0.482503	0.24383	0.251581
1024	2	0.690994	0.731048	0.70231	0.732718	0.0586431	0.245735	0.201631	0.141376	0.479448	0.165882	0.0796546	0.428213
1025	0	0.446528	0.324865	0.267981	0.447902	0.169578	0.402466	0.224657	0.305575	0.346688	0.647119	0.287857	0.472747
1026	0	0.244976	0.268332	0.260694	0.295117	0.0301227	0.0121936	0.010813	0.0307246	0.0319575	0.017067	0.0123328	0.0658554
1027	0	0.294443	0.335916	0.264212	0.349343	0.0127806	0.0112909	0.00714145	0.0117968	0.0249788	0.0701429	0.0256489	0.0186311
1028	7.9	0.592457	0.485287	0.483021	0.495394	0.118003	0.0501939	0.0813622	0.0976513	0.0320127	0.0357607	0.0258194	0.0494298
1029	0	0.426722	0.454499	0.437441	0.497672	0.0295248	0.0178648	0.0173048	0.0577634	0.0174034	0.0423582	0.0549349	0.124296
1030	0	0.29678	0.290839	0.305908	0.407058	0.0398094	0.0429388	0.0477624	0.0566406	0.0326544	0.100709	0.0445362	0.0838956
1031	0	0.579854	0.603738	0.497904	0.58727	0.092841	0.101696	0.120768	0.150815	0.0976743	0.0455466	0.0222815	0.0284602
1031	0	0.609706	0.678546	0.520527	0.602445	0.435433	0.205852	0.373167	0.45314	0.0679588	0.027796	0.0336612	0.0665869
1031	0	0.708869	0.726744	0.802989	0.676823	0.193038	0.217135	0.129937	0.228779	0.0784072	0.0367628	0.0661541	0.0417551
1032	0	0.581439	0.605881	0.64914	0.579961	0.233444	0.178986	0.286819	0.230042	0.178352	0.0854161	0.216733	0.128651
1033	0	0.767427	0.743671	0.563312	0.771085	0.194965	0.216641	0.22947	0.161674	0.117135	0.274538	0.116397	0.126236
1034	240	0.653822	0.558536	0.68097	0.665526	0.128287	0.163173	0.337731	0.185373	0.458694	0.50198	0.47944	0.339496
1035	140	0.260956	0.212525	0.231361	0.38661	0.00867448	0.0177319	0.00384116	0.0123846	0.012689	0.00325806	0.00113225	0.00901572
1036	0	0.597709	0.37039	0.638885	0.553883	0.0401886	0.0761956	0.0953428	0.0851852	0.0692663	0.0152546	0.13111	0.0906815
1037	4	0.24605	0.253424	0.257938	0.323872	0.0737734	0.0726666	0.0619361	0.0335148	0.0543602	0.0525071	0.0265479	0.0774618
1037	0	0.308727	0.284473	0.277283	0.273462	0.142337	0.0418442	0.160721	0.0424359	0.080892	0.0767687	0.0886605	0.0654963
1038	0	0.210847	0.287272	0.196302	0.324489	0.287788	0.140495	0.100869	0.0932163	0.198266	0.114543	0.133532	0.106867
1039	0	0.416045	0.650087	0.60709	0.689907	0.145877	0.159539	0.0751693	0.0392334	0.0160057	0.155994	0.0739599	0.0936328
1040	0	0.408176	0.289356	0.348361	0.608577	0.0793963	0.0245194	0.0218694	0.0969318	0.0282353	0.00813071	0.0272588	0.272991
1041	0	0.612941	0.469857	0.485936	0.570603	0.465661	0.442282	0.388977	0.304333	0.582798	0.492701	0.356559	0.517503
1042	0	0.62645	0.713853	0.702611	0.710544	0.100571	0.155083	0.154368	0.163123	0.0678719	0.0796384	0.0548381	0.214943
1043	129	0.783392	0.774024	0.772334	0.766187	0.242915	0.48551	0.39404	0.26451	0.343655	0.232602	0.338973	0.307436
1044	0	0.385045	0.28331	0.296616	0.329223	0.0335412	0.0284925	0.0207576	0.0532502	0.0615311	0.026724	0.0383076	0.0593264
1044	0	0.380726	0.519115	0.4055	0.586221	0.0591383	0.130411	0.0765872	0.0703765	0.028343	0.059566	0.027188	0.145599
1044	0	0.700791	0.388888	0.545032	0.502394	0.223783	0.0607236	0.168796	0.0745569	0.485317	0.0286165	0.089121	0.0397966
1045	0	0.559127	0.648818	0.6187	0.633093	0.0794397	0.115732	0.157975	0.159324	0.0536036	0.0904725	0.118228	0.0908788
1046	0	0.377825	0.383884	0.354213	0.335438	0.0296587	0.0964605	0.0602416	0.0803296	0.0378316	0.0615071	0.0831505	0.114332
1047	16	0.294899	0.304662	0.244349	0.229334	0.0104372	0.0159372	0.00661604	0.00595754	0.122721	0.134913	0.0673667	0.0963311
1048	507.1	0.422722	0.411773	0.39914	0.459823	0.125981	0.113969	0.141749	0.090775	0.0296304	0.05461	0.0313163	0.0479867
1049	0	0.751645	0.74934	0.792008	0.767819	0.17629	0.240626	0.253322	0.201107	0.44037	0.306705	0.526903	0.332477
1049	0	0.814086	0.73426	0.779992	0.827313	0.30473	0.238277	0.324603	0.29223	0.410397	0.411741	0.568105	0.506729
1050	14	0.444451	0.406051	0.395172	0.551937	0.148698	0.130149	0.147237	0.0736521	0.129614	0.0311071	0.055865	0.0654694
1051	0	0.341037	0.244437	0.246011	0.356548	0.148293	0.0784058	0.062447	0.107554	0.436126	0.181929	0.151086	0.177996
1052	0	0.328883	0.281444	0.334637	0.438488	0.0104928	0.0324609	0.0342099	0.0246525	0.00848304	0.0110236	0.0107411	0.0388751
1053	0	0.376761	0.502775	0.410342	0.376247	0.0861337	0.114812	0.0433841	0.0573904	0.0114753	0.00943617	0.0166695	0.0104899
1054	8	0.528443	0.54737	0.545086	0.436102	0.0292802	0.0439706	0.0472927	0.0468903	0.0147835	0.00218164	0.0171338	0.00149844
1055	0	0.608248	0.431098	0.427728	0.470095	0.0375548	0.0617824	0.151343	0.0619188	0.126353	0.171601	0.0942729	0.128555
1056	80	0.535489	0.745555	0.654477	0.603619	0.0823716	0.183022	0.130954	0.182651	0.0688115	0.262295	0.141866	0.209642
1057	0	0.424147	0.260746	0.343694	0.431376	0.0240397	0.0719149	0.0931574	0.0434221	0.273657	0.166412	0.170305	0.186648
1058	0	0.424491	0.345333	0.429324	0.507555	0.212363	0.13704	0.243334	0.372878	0.255862	0.174849	0.284806	0.522655
1059	0	0.564292	0.545912	0.632117	0.582891	0.251303	0.238093	0.254778	0.29993	0.364827	0.167844	0.332896	0.0661642
1060	0	0.579587	0.615218	0.5307	0.586574	0.0205797	0.0426092	0.0242726	0.0565366	0.19712	0.0888606	0.0694408	0.0291706
1061	5	0.328651	0.318264	0.281314	0.360778	0.270527	0.224894	0.301185	0.349982	0.170235	0.212528	0.304328	0.181529
1062	0	0.538633	0.517433	0.387506	0.442056	0.0686025	0.0881127	0.103992	0.0408557	0.112853	0.115622	0.0848258	0.111569
1063	0	0.491625	0.604486	0.579786	0.665786	0.201273	0.190646	0.289725	0.38329	0.160837	0.318861	0.253137	0.618904
1064	13	0.460528	0.402001	0.435696	0.508667	0.0243706	0.058517	0.0374003	0.0373189	0.0104987	0.0103201	0.023508	0.0125012
1065	0	0.257156	0.381364	0.317762	0.403396	0.00806736	0.0239845	0.0137539	0.0295625	0.0116648	0.00329897	0.00467395	0.0230641
1066	0	0.229187	0.248682	0.256911	0.275663	0.0602691	0.104817	0.035526	0.0879138	0.0717154	0.1431	0.072144	0.282327
1067	62	0.311921	0.297392	0.179506	0.346378	0.102702	0.211446	0.0524021	0.0719422	0.0569038	0.0406578	0.0181225	0.108759
1067	62	0.265488	0.300617	0.264829	0.354206	0.0305241	0.114997	0.0483109	0.0864352	0.0036623	0.0167602	0.0180814	0.0390628
1068	15	0.549129	0.634263	0.597099	0.684227	0.0468138	0.176473	0.093689	0.11322	0.0295993	0.0303105	0.0204682	0.0204244
1069	0	0.574485	0.466796	0.612677	0.491953	0.153157	0.178313	0.215788	0.190245	0.0351294	0.036035	0.0306473	0.0264122
1069	0	0.563734	0.582104	0.484934	0.622229	0.11598	0.200032	0.099781	0.17474	0.0484959	0.0604641	0.0199643	0.0243687
1070	0	0.775306	0.693903	0.658157	0.631484	0.22724	0.207884	0.138021	0.0423123	0.112712	0.0759776	0.0275697	0.0410407
1071	0	0.555119	0.740077	0.671573	0.683316	0.0321389	0.07683	0.0387852	0.0386656	0.223202	0.331197	0.334515	0.517259
1072	0	0.448651	0.414758	0.343124	0.467496	0.129615	0.057848	0.034212	0.136593	0.322343	0.17763	0.0557572	0.393745
1073	39	0.549907	0.453155	0.391483	0.45908	0.275958	0.157642	0.190286	0.286542	0.371119	0.118345	0.280235	0.329467
1074	2.7	0.611524	0.650074	0.697551	0.776976	0.0865903	0.186206	0.247103	0.445791	0.389866	0.706204	0.636628	0.665787
1074	2.7	0.691153	0.769697	0.674744	0.700093	0.444957	0.312999	0.321311	0.352374	0.599966	0.607722	0.367667	0.504295
1074	2.7	0.593278	0.607797	0.5872	0.623438	0.707309	0.380525	0.645354	0.470076	0.608792	0.278278	0.700735	0.687999
1074	2.7	0.620924	0.658936	0.596359	0.618657	0.453624	0.395032	0.341927	0.370185	0.379035	0.601263	0.466241	0.385338
1074	2.7	0.699763	0.774924	0.561229	0.730744	0.412363	0.426331	0.355399	0.758596	0.696598	0.640084	0.292211	0.810037
1074	2.7	0.739122	0.661471	0.684392	0.612047	0.492688	0.375524	0.575585	0.434116	0.686264	0.742694	0.543376	0.742205
1075	0	0.409949	0.417646	0.282671	0.371802	0.108031	0.0827266	0.10901	0.0931624	0.166354	0.118896	0.0967279	0.195512
1076	0	0.503035	0.501961	0.646132	0.263485	0.0592945	0.0907107	0.118383	0.0964264	0.0559523	0.151354	0.0364279	0.0637517
1077	30	0.511417	0.413245	0.489725	0.550364	0.280328	0.143732	0.235661	0.40051	0.479741	0.18858	0.289618	0.53524
1078	0	0.358505	0.329252	0.300252	0.253831	0.112239	0.0660937	0.072924	0.0652238	0.293318	0.0813477	0.138041	0.104326
1079	0	0.29835	0.3695	0.408833	0.361082	0.192989	0.392369	0.14942	0.108292	0.244585	0.324221	0.134683	0.162012
1080	0	0.220883	0.272592	0.253381	0.274887	0.044064	0.081663	0.065016	0.0945242	0.0172469	0.0183338	0.0191182	0.0270467
1081	0	0.618094	0.515253	0.391286	0.581393	0.221482	0.0881541	0.0828428	0.136013	0.317866	0.282158	0.0499353	0.0748029
1082	0	0.582558	0.590095	0.500612	0.653489	0.117295	0.141758	0.32065	0.147318	0.0807949	0.0751259	0.472837	0.134098
1083	0	0.43066	0.353646	0.315186	0.32708	0.012453	0.00546297	0.00979793	0.0214831	0.00248735	0.00198809	0.0017817	0.00253239
1084	19.6	0.675794	0.554296	0.6798	0.642444	0.361242	0.147226	0.134169	0.248674	0.628255	0.194275	0.267816	0.373619
1085	0	0.227836	0.202588	0.171931	0.232192	0.00192508	0.00194159	0.00231504	0.00604066	0.00982049	0.00767246	0.00447989	0.0155267
1086	0	0.579676	0.583734	0.708201	0.846636	0.207934	0.0670913	0.306677	0.588096	0.159511	0.139975	0.399718	0.880127
1087	0	0.324448	0.435386	0.412101	0.372587	0.0189701	0.0232803	0.0152562	0.0134348	0.00777339	0.0157876	0.0190362	0.0270283
1088	0	0.421254	0.444159	0.371183	0.295601	0.0318273	0.0241291	0.0411081	0.0139799	0.049464	0.0575368	0.0258303	0.0357129
1089	0	0.686081	0.63645	0.697172	0.75282	0.240284	0.110922	0.127448	0.206984	0.378723	0.441685	0.121588	0.334039
1089	0	0.687691	0.586339	0.69684	0.712847	0.344416	0.202971	0.263873	0.199018	0.258201	0.265536	0.219708	0.281354
1089	0	0.509305	0.39814	0.489181	0.684296	0.10472	0.0671676	0.132201	0.200625	0.0461229	0.0296959	0.0219822	0.0756681
1089	0	0.774437	0.805745	0.845611	0.837256	0.0956605	0.160249	0.164504	0.0828015	0.126401	0.0421948	0.164138	0.106537
1090	0	0.330281	0.286178	0.346438	0.505861	0.0384282	0.0340389	0.0509979	0.0963001	0.0469862	0.0302369	0.0492852	0.107038
1091	3	0.314199	0.324182	0.312609	0.362072	0.174153	0.173608	0.190409	0.211926	0.0593115	0.0765651	0.0546089	0.127802
1092	0	0.477776	0.422321	0.449896	0.465486	0.0608538	0.116526	0.185274	0.0889575	0.0929597	0.0946182	0.219568	0.117492
1093	16	0.465152	0.34291	0.320006	0.393199	0.224129	0.151468	0.197827	0.158248	0.191387	0.093074	0.17823	0.22869
1094	0	0.541742	0.706522	0.648806	0.631603	0.268284	0.37313	0.180194	0.312042	0.099376	0.268956	0.628124	0.18122
1094	0	0.458525	0.435034	0.491512	0.554255	0.229794	0.178573	0.20958	0.162101	0.113248	0.0633177	0.0771587	0.0680708
1094	0	0.576003	0.652665	0.666205	0.519741	0.173157	0.110881	0.118374	0.0838756	0.0515034	0.125933	0.149745	0.0790938
1095	0	0.673012	0.646909	0.767634	0.620533	0.0198736	0.0492463	0.0297315	0.0667872	0.00742954	0.0186352	0.096738	0.0948017
1096	0	0.556042	0.721378	0.619206	0.750736	0.129755	0.130456	0.106135	0.357398	0.126855	0.341633	0.090781	0.521589
1097	4.6	0.254743	0.292964	0.385093	0.424288	0.0628232	0.0484649	0.0580646	0.063867	0.0946385	0.0337835	0.0693996	0.13139
1098	0	0.756255	0.745961	0.641487	0.682509	0.192038	0.294141	0.185675	0.236573	0.0227773	0.0367091	0.00949126	0.0305045
1099	0	0.611077	0.595668	0.646886	0.609176	0.0782086	0.0767459	0.0510936	0.0697296	0.00790098	0.00689101	0.0130974	0.0641248
1100	0	0.803323	0.606846	0.617417	0.565428	0.198359	0.163092	0.119204	0.0967667	0.290912	0.053041	0.0291916	0.0288342
1101	0	0.785085	0.736957	0.647119	0.816372	0.215614	0.192075	0.265137	0.502862	0.648922	0.544838	0.39686	0.403825
1101	0	0.598032	0.520033	0.605044	0.558783	0.138996	0.107941	0.161298	0.251172	0.16642	0.140087	0.325613	0.556196
1102	219.4	0.737615	0.464662	0.473852	0.457466	0.413668	0.379135	0.294525	0.394212	0.416261	0.237178	0.167409	0.237901
1103	0	0.464595	0.370277	0.441544	0.423568	0.115456	0.172787	0.277222	0.159037	0.051185	0.0602764	0.0841262	0.137448
1104	134	0.33684	0.335083	0.33095	0.293519	0.0625962	0.0839241	0.0696023	0.0993104	0.0498152	0.0918693	0.0778841	0.119193
1105	0	0.820245	0.700896	0.63531	0.829072	0.605613	0.646712	0.464536	0.563033	0.762297	0.596836	0.752704	0.682883
1106	0	0.568704	0.758745	0.435969	0.59865	0.284186	0.317231	0.184975	0.337426	0.512121	0.649408	0.386926	0.470461
1107	0	0.332763	0.442462	0.470684	0.406581	0.0413559	0.119848	0.0883115	0.0434046	0.0727662	0.239007	0.242987	0.154753
1108	0	0.500625	0.378109	0.328906	0.418585	0.182316	0.0632124	0.0610366	0.185766	0.590436	0.19178	0.295018	0.67539
1109	0	0.286695	0.350238	0.347014	0.256096	0.120718	0.109546	0.0992079	0.148343	0.260425	0.18604	0.293029	0.141553
1110	0	0.746483	0.415891	0.494401	0.526879	0.0335372	0.0398263	0.0340437	0.0578851	0.161029	0.0177237	0.114334	0.0810908
1111	409	0.50631	0.465829	0.57702	0.505388	0.170201	0.132368	0.153734	0.101977	0.0459746	0.0336871	0.0553893	0.0218831
1112	0	0.462035	0.337014	0.341848	0.582526	0.0846856	0.0898329	0.0830328	0.21548	0.095613	0.0829402	0.0808421	0.60188
1113	39	0.576972	0.596029	0.599428	0.606112	0.0503376	0.114416	0.132036	0.200641	0.243049	0.197132	0.363915	0.583378
1114	0	0.430263	0.344551	0.337526	0.287203	0.0217219	0.0115494	0.0200744	0.0393456	0.0175158	0.00506757	0.0118222	0.0160853
1115	0	0.453723	0.446715	0.502782	0.530693	0.140527	0.0880337	0.0558528	0.124269	0.0475858	0.0595056	0.0488194	0.0575677
1116	0	0.387357	0.462114	0.390138	0.365111	0.0488878	0.0912146	0.0344622	0.0499964	0.0663088	0.104638	0.0401518	0.133942
1117	98	0.724166	0.6014	0.71272	0.706158	0.400174	0.424789	0.246838	0.250521	0.404544	0.125709	0.416315	0.584033
1117	98	0.612289	0.545488	0.585316	0.601196	0.178685	0.257146	0.243064	0.320803	0.0681137	0.0342664	0.030657	0.0656611
1118	22	0.41898	0.375322	0.513371	0.634	0.0958151	0.065718	0.0717726	0.114389	0.0294316	0.00998623	0.011488	0.00881968
1118	22	0.602274	0.54748	0.498604	0.579477	0.127055	0.16359	0.0592773	0.0952151	0.0241039	0.0444824	0.0210223	0.0458464
1119	15.23	0.790427	0.784859	0.825552	0.776452	0.215266	0.166401	0.267179	0.288723	0.272508	0.31943	0.302052	0.400848
1120	0	0.644709	0.664721	0.621857	0.687588	0.138736	0.0669613	0.149174	0.0953944	0.0857206	0.192736	0.112704	0.204378
1121	985	0.655348	0.790281	0.835055	0.790864	0.485112	0.427182	0.380139	0.158315	0.509227	0.382929	0.355039	0.391718
1121	985	0.866771	0.887285	0.864756	0.829662	0.535976	0.690803	0.318221	0.237766	0.526872	0.752335	0.747486	0.586602
1122	0	0.255583	0.266603	0.222439	0.252401	0.0587683	0.0408959	0.0400234	0.0577683	0.063091	0.0742221	0.0327044	0.0387183
1122	0	0.213313	0.274467	0.225359	0.21151	0.0438096	0.038362	0.0651217	0.0331789	0.067203	0.0610584	0.0841876	0.0415793
1123	8	0.566463	0.52269	0.524134	0.528717	0.149165	0.126416	0.117195	0.176554	0.0338615	0.147982	0.0699521	0.185509
1124	0	0.597215	0.595411	0.597694	0.691098	0.080497	0.0966559	0.18021	0.180107	0.104619	0.0276219	0.115281	0.177349
1125	0	0.425357	0.348265	0.355524	0.418648	0.0648364	0.0763477	0.0924633	0.109421	0.0273477	0.0338846	0.0556598	0.12761
1126	344.4	0.41374	0.345104	0.44261	0.506474	0.18267	0.0814483	0.0798337	0.204894	0.135905	0.143061	0.112818	0.483452
1127	14.8	0.629344	0.774354	0.742535	0.754763	0.0432365	0.0253955	0.370392	0.0986075	0.102413	0.104679	0.132306	0.0291973
1128	0	0.206839	0.22685	0.367938	0.167938	0.0256352	0.117528	0.0685708	0.0871987	0.0477463	0.176538	0.189901	0.114763
1129	0	0.583975	0.471301	0.462239	0.598738	0.197802	0.0459391	0.028382	0.0918568	0.331147	0.177839	0.0966772	0.389801
1130	3	0.777001	0.77954	0.761237	0.84176	0.674322	0.478928	0.630027	0.664157	0.479451	0.383047	0.305945	0.651113
1131	0	0.503484	0.524317	0.486592	0.508941	0.0370949	0.0354987	0.0240422	0.0277669	0.0305046	0.00589586	0.00754404	0.0175209
1132	0	0.372442	0.310458	0.381998	0.527135	0.0704439	0.0705218	0.101297	0.0989624	0.23545	0.213363	0.286166	0.277144
1132	0	0.360583	0.418345	0.551095	0.710796	0.115717	0.144841	0.0988325	0.27793	0.464392	0.486643	0.487408	0.731214
1133	0	0.207657	0.184508	0.213625	0.230867	0.0325414	0.0266458	0.0188668	0.0655699	0.0823816	0.027814	0.0346571	0.111511
1134	0	0.392075	0.359101	0.38144	0.359882	0.0437451	0.0748865	0.0624992	0.0834582	0.0530134	0.0306276	0.0769647	0.0508088
1135	0	0.678809	0.718733	0.654633	0.821127	0.248735	0.476325	0.365876	0.329342	0.431873	0.414061	0.357965	0.532602
1136	0	0.656794	0.686314	0.671771	0.792737	0.0152508	0.00778451	0.013254	0.0114836	0.0121957	0.0105548	0.0393313	0.168113
1137	60	0.673656	0.774674	0.756185	0.779149	0.148225	0.253788	0.309847	0.490599	0.159819	0.563653	0.461941	0.736922
1138	0	0.254137	0.33691	0.286367	0.348547	0.218102	0.23739	0.29067	0.366604	0.218835	0.166804	0.220918	0.331582
1139	0	0.527428	0.540638	0.454066	0.495929	0.197746	0.131549	0.190361	0.162802	0.176164	0.270377	0.053299	0.0934145
1140	48	0.733648	0.607564	0.650899	0.63672	0.389618	0.400567	0.317063	0.449858	0.710806	0.770871	0.7798	0.76199
1141	0	0.368797	0.499839	0.307284	0.3329	0.0676551	0.0604585	0.0332331	0.062954	0.0229407	0.128025	0.0297236	0.032962
1142	2.3	0.301123	0.354178	0.335975	0.541517	0.114376	0.187824	0.0756829	0.219034	0.0527699	0.0589654	0.0607372	0.129052
1142	2.3	0.339865	0.434595	0.368838	0.553042	0.152826	0.179658	0.207737	0.112848	0.0329738	0.0449471	0.0584214	0.0827848
1143	0	0.721125	0.547125	0.491761	0.461898	0.274559	0.0520697	0.160107	0.0671224	0.311939	0.0644207	0.101599	0.0782047
1144	83	0.521121	0.493268	0.531506	0.450995	0.0657941	0.104469	0.0813547	0.0787122	0.0509923	0.0668927	0.0347916	0.0380159
1145	0	0.60604	0.701337	0.719549	0.645299	0.199266	0.194848	0.353243	0.464539	0.0888809	0.118178	0.420074	0.556187
1146	0	0.582204	0.638339	0.565956	0.700245	0.0531226	0.0580962	0.0954562	0.0752014	0.234883	0.342728	0.306844	0.296
1147	0	0.200364	0.355037	0.22137	0.232135	0.105302	0.111576	0.0788616	0.147928	0.0482197	0.0670415	0.0589386	0.0642941
1148	43	0.766322	0.832239	0.807506	0.842721	0.164018	0.234141	0.131443	0.201005	0.241074	0.265859	0.100338	0.189485
1149	0	0.49201	0.60797	0.571444	0.594938	0.0308354	0.0803653	0.0557232	0.0702367	0.0746628	0.0982337	0.111685	0.108471
1150	0	0.275752	0.214249	0.172417	0.349795	0.0398149	0.01971	0.0374343	0.0416877	0.0360042	0.0344145	0.0327103	0.0449467
1151	15	0.285692	0.343458	0.308428	0.475301	0.133063	0.0979061	0.208619	0.179877	0.0493203	0.0765651	0.0847108	0.217958
1151	14	0.290806	0.301087	0.296182	0.34824	0.129305	0.116867	0.18161	0.1775	0.0380363	0.0308284	0.0397338	0.0527469
1151	15	0.273542	0.347367	0.279715	0.300984	0.0862327	0.115057	0.101614	0.127687	0.0185606	0.045147	0.047735	0.0556184
1152	0	0.360722	0.425382	0.341575	0.332896	0.106975	0.133916	0.138044	0.132392	0.060225	0.0762269	0.0810721	0.072509
