# Supplementary material for: Artificial Intelligence-Enabled ECG Algorithm for the Prediction of Coronary Artery Calcification
Source: Front Cardiovasc Med. 2022 Apr 6;9:849223. doi: 10.3389/fcvm.2022.849223 (PMC9019148; doi:10.3389/fcvm.2022.849223)
Supplement: Supplementary file 4 [file Table_7.xlsx]

## Sheet: Cross validation, Split 2
Supplementary Table 6. Inference outputs of the models (cross validation, split 2)
Patient number	CAC score	CAC ≥ 100 model inference output, first segment	CAC ≥ 100 model inference output, second segment	CAC ≥ 100 model inference output, third segment	CAC ≥ 100 model inference output, fourth segment	CAC ≥ 400 model inference output, first segment	CAC ≥ 400 model inference output, second segment	CAC ≥ 400 model inference output, third segment	CAC ≥ 400 model inference output, fourth segment	CAC ≥ 1000 model inference output, first segment	CAC ≥ 1000 model inference output, second segment	CAC ≥ 1000 model inference output, third segment	CAC ≥ 1000 model inference output, fourth segment
1153	49	0.555992	0.645299	0.69766	0.712378	0.00743149	0.0133122	0.0186888	0.0260072	0.00650623	0.0121139	0.0331491	0.0444206
1153	49	0.515565	0.646168	0.60498	0.668263	0.0307105	0.0321394	0.0469682	0.0523737	0.0221799	0.00938744	0.0118428	0.044216
1154	111	0.835089	0.777494	0.796604	0.757396	0.179188	0.0926814	0.100669	0.128481	0.0487614	0.079454	0.0313134	0.0238001
1155	0	0.546901	0.47939	0.4386	0.486215	0.0244369	0.00688102	0.00531533	0.00381495	0.00184648	0.0013176	0.00171761	0.0004536
1156	163	0.751912	0.749949	0.685139	0.746657	0.00413998	0.00240852	0.00305414	0.0258077	0.00881762	0.0279913	0.00278331	0.0801194
1157	0	0.709979	0.742604	0.691296	0.788777	0.0328278	0.0138952	0.0113844	0.0256456	0.0767278	0.193478	0.11328	0.159992
1157	0	0.733477	0.861039	0.736041	0.721184	0.0102198	0.0139777	0.0124266	0.0131465	0.305461	0.187331	0.467852	0.322493
1158	2444	0.890136	0.916878	0.921041	0.865317	0.808264	0.827177	0.799906	0.878956	0.849664	0.953802	0.916125	0.965505
1159	0	0.615168	0.477873	0.529737	0.635782	0.0106804	0.00719286	0.0297668	0.0306049	0.0573709	0.0895398	0.0483006	0.114896
1160	27	0.443496	0.32516	0.36578	0.393514	0.0236096	0.0163901	0.0270891	0.0255184	0.0199104	0.0062904	0.0191148	0.018542
1161	307	0.945997	0.972815	0.968951	0.885535	0.0421972	0.058901	0.0634	0.11719	0.0181083	0.0154888	0.00757169	0.0197639
1162	0	0.293047	0.266018	0.26935	0.36113	0.00388063	0.00541539	0.00278523	0.00770471	0.00422177	0.00218711	0.00488399	0.00308741
1163	96	0.899947	0.893075	0.884638	0.929987	0.256431	0.348651	0.2229	0.346019	0.211733	0.20389	0.205079	0.135275
1164	0	0.563667	0.58647	0.646906	0.640175	0.0233981	0.0189367	0.0121876	0.0212641	0.0207051	0.00819407	0.00140572	0.0104215
1165	54	0.617876	0.522861	0.570339	0.479888	0.0199751	0.00537166	0.0291323	0.00936812	0.00325378	0.000906602	0.00573792	0.0001618
1165	54	0.522807	0.59419	0.675813	0.713447	0.0190547	0.0252466	0.102382	0.0845029	0.00258234	0.0110392	0.0485137	0.130963
1166	0	0.679745	0.759088	0.576051	0.704556	0.105243	0.162205	0.0352547	0.113576	0.0244543	0.00802959	0.00494818	0.0529853
1167	0	0.320014	0.277951	0.255749	0.40586	0.0130141	0.00697781	0.00768435	0.0101664	0.00697296	0.00281121	0.00266319	0.005283
1168	157	0.58418	0.692396	0.589489	0.550656	0.00886393	0.0089428	0.0148413	0.0548004	0.0152119	0.0135729	0.0225851	0.0120974
1169	0	0.349126	0.338913	0.391181	0.390418	0.00190116	0.00239059	0.00227634	0.00254577	0.000867664	0.000548535	0.000443293	0.000700837
1169	0	0.44917	0.400361	0.387352	0.39725	0.00224273	0.00345453	0.00224294	0.00250731	0.000598879	0.000602603	0.000831596	0.000470516
1170	0	0.63952	0.656427	0.721932	0.630997	0.0687444	0.0369775	0.0507202	0.117393	0.165922	0.0435597	0.139589	0.120786
1171	0	0.625775	0.603646	0.638409	0.655676	0.0547014	0.108075	0.0608956	0.117161	0.00209637	0.00169106	0.000817945	0.00235153
1172	0	0.636808	0.478496	0.632622	0.705179	0.157404	0.0235562	0.176798	0.0907405	0.0570751	0.0145763	0.0773741	0.106876
1173	0	0.79275	0.63461	0.481235	0.492942	0.0389687	0.0150127	0.00534295	0.00443397	0.0264398	0.00228013	0.00260137	0.001704
1174	0	0.574847	0.577328	0.633542	0.623777	0.107418	0.134739	0.3096	0.124102	0.00897087	0.00859617	0.00452923	0.00267748
1174	0	0.758255	0.660446	0.667774	0.707483	0.104693	0.0869104	0.0808518	0.113086	0.0129227	0.0043216	0.00223692	0.0292236
1175	0	0.624643	0.433017	0.358893	0.717329	0.00328792	0.00158568	0.0361594	0.0175391	0.354848	0.108431	0.175684	0.156105
1176	1.67	0.690816	0.679026	0.709802	0.673598	0.0140103	0.0134463	0.00826587	0.00679088	0.00414737	0.00673603	0.00392758	0.00394545
1177	0	0.749179	0.765739	0.731634	0.683569	0.0100657	0.00524482	0.00367253	0.0205636	0.0070938	0.00816214	0.00302468	0.00325172
1178	0	0.515369	0.538589	0.483391	0.567802	0.0626365	0.0664008	0.0360287	0.024512	0.00137395	0.00365965	0.00278487	0.00167243
1179	138	0.180453	0.396073	0.255872	0.30998	0.00297026	0.00664977	0.00566846	0.00481058	0.000520495	0.0118568	0.00372492	0.00697561
1180	415.2	0.51761	0.433422	0.450016	0.396703	0.011927	0.0146524	0.0115436	0.00954405	0.347777	0.128462	0.327165	0.219029
1180	415.2	0.687769	0.550004	0.569362	0.646389	0.0541995	0.0653612	0.0125511	0.0902773	0.232925	0.204135	0.0307402	0.745559
1180	415.2	0.468823	0.845823	0.736049	0.733362	0.0202063	0.169741	0.0593129	0.145678	0.0458912	0.424951	0.265708	0.561831
1181	0	0.582913	0.510755	0.52201	0.597102	0.0493084	0.0277167	0.0523524	0.0522266	0.0447761	0.0122054	0.0228771	0.0229991
1182	577	0.825733	0.862699	0.850618	0.881415	0.163104	0.263164	0.398972	0.489393	0.33689	0.318671	0.740436	0.895761
1183	16	0.700621	0.686913	0.771412	0.648476	0.092317	0.128742	0.255116	0.126611	0.103569	0.0333551	0.136588	0.033524
1184	0	0.20637	0.218351	0.142323	0.354619	0.00134533	0.00183166	0.000752069	0.00670356	0.000627941	8.25223e-05	0.000146979	0.00029562
1185	0	0.358909	0.332683	0.415617	0.420186	0.0190632	0.0136075	0.025231	0.0225418	0.000120753	0.000123028	0.000196409	0.000154147
1186	0	0.622099	0.590686	0.682315	0.658247	0.170806	0.148194	0.291403	0.422346	0.65558	0.588288	0.0675723	0.664229
1186	0	0.941144	0.90204	0.89056	0.962246	0.278761	0.36209	0.284462	0.179046	0.368103	0.0996808	0.128222	0.0797477
1187	0	0.638492	0.708595	0.665462	0.679965	0.0129685	0.0181203	0.00812345	0.0114885	0.00361089	0.00449585	0.000384179	0.00443523
1188	0	0.252959	0.318431	0.246701	0.256201	0.00989758	0.00501844	0.007242	0.0104299	0.00318601	0.000151772	0.000169989	0.00171099
1189	0	0.145412	0.228105	0.144573	0.156347	0.00219634	0.00401673	0.00149242	0.00420473	0.000640731	9.3729e-05	4.34525e-05	0.000212491
1190	0	0.624137	0.438263	0.465183	0.553034	0.092586	0.0350953	0.0192088	0.0510442	0.00818146	0.00510848	0.00423943	0.0373719
1191	0	0.312948	0.298791	0.319207	0.305977	0.0311565	0.0189596	0.0217803	0.0281699	0.0156084	0.0180608	0.0300658	0.0263496
1192	232	0.588424	0.691161	0.572452	0.660399	0.0311344	0.0680752	0.0597624	0.100258	0.0134366	0.00408302	0.00314566	0.0160931
1193	0	0.28257	0.255213	0.281566	0.407371	0.00369907	0.0084759	0.0107364	0.0171654	0.000116572	0.000552153	0.000142936	0.00106179
1194	24	0.664787	0.62108	0.555201	0.732466	0.0618423	0.0429311	0.0428325	0.165274	0.068468	0.0289726	0.0222306	0.336844
1195	1412	0.444182	0.471874	0.719468	0.747678	0.126496	0.0523339	0.151875	0.481172	0.0151947	0.000623494	0.243007	0.598574
1195	1412	0.556779	0.385202	0.704455	0.760701	0.0675403	0.0588066	0.127718	0.262612	0.00684719	0.0101259	0.250219	0.782494
1195	1412	0.550699	0.515605	0.706978	0.622586	0.0534694	0.0618851	0.0477833	0.176231	0.0101855	0.00602781	0.0665576	0.0694451
1196	0	0.651761	0.595913	0.611161	0.585907	0.015385	0.0186725	0.0351775	0.0322637	0.00192945	0.00720144	0.00539211	0.00467404
1197	0	0.42082	0.375779	0.300132	0.353128	0.0238228	0.0219649	0.0031102	0.0249528	0.00228484	0.000275346	0.000317799	0.0129611
1198	0	0.247817	0.248694	0.221947	0.273944	0.00185527	0.000390395	0.000496635	0.00235457	0.0082238	0.00184516	0.000729207	0.00158629
1198	0	0.462588	0.430389	0.379493	0.505162	0.0143942	0.0164969	0.0139618	0.0539332	1.86555e-05	0.000920126	0.000116391	0.000814468
1199	1181	0.873355	0.904533	0.931897	0.935831	0.0358876	0.0292759	0.0535599	0.06354	0.0474828	0.0187475	0.155486	0.563311
1200	0	0.623059	0.674691	0.717276	0.682315	0.00434637	0.00484043	0.0161595	0.0121896	0.0278098	0.0345587	0.0555802	0.0538126
1201	61.5	0.737544	0.641782	0.76029	0.712793	0.00443724	0.00609465	0.00365794	0.00505803	0.0445629	0.0156106	0.0277601	0.0479176
1202	0	0.492349	0.51493	0.517244	0.644189	0.00894938	0.00250442	0.00643977	0.00626002	8.65367e-05	1.34894e-05	0.00010016	0.000347686
1202	0	0.698189	0.489594	0.424131	0.428449	0.020325	0.0275147	0.0102436	0.0181583	0.000938046	0.00028287	4.47873e-05	0.000158926
1203	22.4	0.661057	0.735723	0.745703	0.728888	0.0519507	0.0692466	0.0517136	0.0315376	0.000694526	0.00128312	0.000395439	0.000667886
1204	0	0.516287	0.423579	0.402605	0.444174	0.0327103	0.0104922	0.0112849	0.014058	0.0148563	0.0157615	0.00165431	0.0413166
1205	0	0.617336	0.41019	0.646805	0.643991	0.136653	0.100263	0.166364	0.193397	0.087865	0.059445	0.279485	0.163533
1206	170	0.429577	0.435361	0.424372	0.421641	0.00159921	0.000792858	0.0020619	0.00140291	3.44959e-06	7.2181e-06	3.45511e-06	1.08869e-05
1206	170	0.450656	0.415639	0.545773	0.517061	0.00366301	0.00292013	0.00383244	0.00390727	2.97021e-05	1.80183e-05	0.000572996	4.73377e-05
1207	0	0.608939	0.333534	0.385183	0.558591	0.137512	0.024478	0.0319607	0.0805071	0.00747154	0.00238803	0.0136618	0.00164345
1208	0	0.29836	0.303035	0.305196	0.311432	0.000210976	0.000656217	0.000321907	0.000573631	0.00207387	0.00422572	0.00221853	0.00206001
1209	228	0.928903	0.946497	0.945406	0.948605	0.310763	0.299629	0.144409	0.19168	0.577943	0.697841	0.4468	0.460175
1210	0	0.684276	0.601909	0.761206	0.696838	0.0288635	0.0340398	0.0617035	0.0239039	0.00121961	0.00119454	0.0357742	0.00179941
1211	133	0.706234	0.543667	0.669404	0.696823	0.0118251	0.00953202	0.0160788	0.0230746	0.00564665	0.00271236	0.00575779	0.00397417
1211	133	0.438006	0.377499	0.42805	0.435587	0.00378596	0.00449522	0.00549478	0.00714744	0.0125624	0.00539541	0.00411172	0.0202762
1212	244	0.832232	0.7994	0.851065	0.7507	0.142162	0.0378911	0.121457	0.10595	0.118835	0.223402	0.359184	0.13212
1212	244	0.830361	0.332963	0.348452	0.586147	0.155805	0.0324739	0.0395041	0.0144509	0.226526	0.0211714	0.032432	0.081395
1212	244	0.651057	0.709419	0.817595	0.725799	0.166382	0.13921	0.0454682	0.021706	0.421343	0.242873	0.204982	0.150901
1213	0	0.652139	0.685195	0.637349	0.806074	0.0328301	0.0141951	0.031861	0.0292493	0.0221614	0.000266637	0.00097511	0.000632611
1214	3262	0.726524	0.607202	0.710366	0.523249	0.218635	0.20405	0.0921492	0.341972	0.0123666	0.0135178	0.00748922	0.0328737
1214	3262	0.572232	0.645159	0.630587	0.641849	0.0914844	0.0990685	0.1097	0.0876453	0.000108272	0.000928937	0.00113645	0.00974378
1214	3262	0.782342	0.596474	0.63557	0.708227	0.386144	0.146659	0.113537	0.125218	0.157255	0.0167768	0.00117633	0.0326457
1215	481	0.695636	0.720932	0.737322	0.721168	0.0675417	0.0378142	0.0830006	0.0170874	0.131487	0.046503	0.115512	0.00906881
1216	0	0.738267	0.701994	0.79134	0.591872	0.00775152	0.0047423	0.00519512	0.00406586	0.761428	0.584499	0.416878	0.534689
1217	0	0.680778	0.584086	0.635888	0.412478	0.0635321	0.0871561	0.0525991	0.160387	0.048519	0.0135955	0.110066	0.218802
1218	149	0.710056	0.786617	0.738827	0.709705	0.0662349	0.215667	0.113218	0.10203	0.0355411	0.0388429	0.0842886	0.0248437
1218	166	0.690394	0.726427	0.694421	0.644038	0.32584	0.14469	0.111577	0.288872	0.0215299	0.0267955	0.0338612	0.0547485
1219	0	0.825075	0.689716	0.709276	0.672299	0.00607706	0.00350395	0.00243824	0.00207198	0.00329769	0.000821431	0.00150044	0.000536323
1220	80	0.573256	0.463366	0.547707	0.718035	0.0330518	0.018204	0.0427933	0.152776	0.0418132	0.00379519	0.0286973	0.279984
1220	80	0.429771	0.479772	0.420025	0.616834	0.0187032	0.0222229	0.0172542	0.0306885	0.0337305	0.0166962	0.0191235	0.0365567
1220	80	0.647374	0.506524	0.50649	0.629192	0.0254181	0.0157004	0.0331715	0.104754	0.0301562	0.00589249	0.0169107	0.0304019
1220	80	0.648699	0.546689	0.590694	0.553529	0.0106139	0.00663114	0.00597063	0.0067199	0.0395964	0.00807197	0.00926502	0.00701784
1220	80	0.369007	0.657783	0.622068	0.470872	0.0074873	0.0471275	0.0186589	0.011443	0.000368733	0.0116364	0.0614047	0.0345619
1220	80	0.567984	0.567409	0.634169	0.652974	0.0171198	0.0391386	0.0635256	0.0149524	0.00668761	0.0467386	0.0463006	0.00101769
1220	80	0.553757	0.5905	0.54394	0.560356	0.0180557	0.0148162	0.0100673	0.0102553	0.0336206	0.0167253	0.0230423	0.0439092
1220	80	0.601439	0.60899	0.493495	0.625	0.0311626	0.0494518	0.0107423	0.0247665	0.036625	0.0988518	0.0155639	0.0103808
1220	80	0.654143	0.741289	0.614268	0.559895	0.0046673	0.00990682	0.00717702	0.00382018	0.0651884	0.090322	0.0922627	0.0353179
1220	80	0.696787	0.604382	0.583529	0.516052	0.0284222	0.0384966	0.0150247	0.0242156	0.0294533	0.0461572	0.0113628	0.0337192
1220	80	0.636671	0.563143	0.671804	0.54629	0.0424261	0.0207661	0.0553983	0.0102861	0.00768815	0.0129234	0.0123352	0.0221118
1220	80	0.501556	0.590902	0.56218	0.543831	0.0210628	0.0385585	0.0240254	0.0166579	0.0650178	0.328464	0.103571	0.236388
1221	0	0.80087	0.745785	0.727002	0.635197	0.0216738	0.0148564	0.00588005	0.00467816	0.0165267	0.0291479	0.0412676	0.00335327
1222	0	0.341656	0.303426	0.341649	0.308341	0.00170863	0.00322932	0.0032373	0.00308127	0.011394	0.0112644	0.0240156	0.0822568
1223	73	0.415692	0.385077	0.351601	0.487953	0.0134531	0.00738655	0.00872755	0.0187484	0.0187867	0.00330636	0.00433811	0.0188812
1224	842	0.883681	0.77049	0.817606	0.787279	0.00921333	0.0190422	0.0120029	0.0174098	0.324859	0.709596	0.477846	0.2107
1224	842	0.865452	0.888358	0.886654	0.912801	0.0505251	0.0393858	0.0261719	0.0530511	0.756717	0.721292	0.623697	0.737173
1225	415	0.937658	0.901537	0.915418	0.919781	0.545563	0.324905	0.284786	0.508788	0.323728	0.59297	0.436232	0.835783
1226	0	0.861436	0.70818	0.828991	0.832838	0.159043	0.0585015	0.0614907	0.0897752	0.57736	0.104991	0.148484	0.40785
1226	0	0.739869	0.724331	0.75956	0.709233	0.0900671	0.0836521	0.115825	0.119052	0.481361	0.332372	0.365593	0.513947
1227	0	0.682646	0.563317	0.640398	0.424726	0.237748	0.117596	0.251588	0.0254823	0.126733	0.00693405	0.195985	0.012206
1228	0	0.374295	0.437616	0.44232	0.48718	0.0224807	0.0171979	0.0194397	0.0557979	0.00674086	0.00147078	0.00384615	0.0066879
1229	0	0.398285	0.349694	0.486802	0.576821	0.00572128	0.0171282	0.0298503	0.0413383	0.000179651	0.000193852	0.000811175	0.00281795
1230	0	0.40335	0.304544	0.31045	0.342026	0.0121701	0.00453929	0.00478661	0.00527478	0.000577719	0.000287864	0.000645764	0.000684781
1231	0	0.159364	0.157899	0.204858	0.483896	0.00129632	0.00233708	0.00206105	0.00835017	6.20768e-05	0.000135646	0.000296849	0.0170692
1231	0	0.160131	0.188961	0.179439	0.189157	0.00254174	0.00146825	0.00187319	0.00297857	0.00460072	0.00129978	0.00145617	0.0084576
1232	0	0.266581	0.201712	0.22762	0.168271	0.00100245	0.000527328	0.000484649	0.000346717	1.4819e-05	2.76139e-05	6.79277e-05	1.66683e-05
1233	0	0.834561	0.815272	0.813363	0.787958	0.0548008	0.0220296	0.0590443	0.0913229	0.0383241	0.0232555	0.01873	0.0261806
1234	5	0.876031	0.796205	0.831035	0.827405	0.19959	0.399493	0.245006	0.125975	0.145585	0.218767	0.29357	0.238666
1235	17	0.405276	0.396353	0.37415	0.463155	0.0218264	0.0118388	0.00549504	0.0227062	0.044619	0.0236449	0.0316187	0.0511284
1236	0	0.533875	0.489777	0.486519	0.511363	0.0545477	0.0592088	0.017821	0.0183535	0.0453327	0.0139614	0.0307321	0.01864
1237	0	0.242445	0.218292	0.223229	0.322149	0.00602823	0.00254116	0.00335819	0.00126848	0.00120016	0.000716844	0.00154549	0.00183275
1237	0	0.316901	0.32649	0.349474	0.287908	0.00481605	0.00305373	0.00114982	0.000800355	0.00291847	0.00878357	0.00330664	0.00540558
1238	0	0.456331	0.468999	0.392245	0.441247	0.0421581	0.0164604	0.0554476	0.044998	0.00654937	0.00153367	0.00466836	0.00244111
1239	0	0.744198	0.800844	0.810016	0.730807	0.549615	0.521303	0.587457	0.494958	0.311225	0.327825	0.619286	0.184702
1240	26	0.644158	0.574775	0.615816	0.75879	0.0481611	0.0219097	0.0200119	0.0631169	0.00153176	0.000775531	0.00154341	0.0354254
1240	26	0.759658	0.666584	0.67676	0.70548	0.146572	0.0218242	0.161408	0.0261688	0.0106467	0.00257826	0.0221405	0.0106111
1240	7	0.443242	0.611924	0.550676	0.470277	0.0219078	0.0284597	0.0152149	0.0132991	0.00519047	0.00437771	0.00336296	0.00286502
1240	26	0.547792	0.554548	0.62456	0.779181	0.0146503	0.010473	0.0126975	0.0189411	0.00248368	0.0018648	0.00340921	0.00754099
1240	26	0.452188	0.576676	0.437414	0.5029	0.0256482	0.0206813	0.013882	0.0160172	0.0026193	0.00241249	0.00334827	0.00316344
1240	26	0.739928	0.736193	0.708504	0.726603	0.0598003	0.0527941	0.0322784	0.0551212	0.0125231	0.00419488	0.00297091	0.0155104
1240	26	0.550327	0.67766	0.591303	0.71296	0.0148131	0.0165935	0.0215	0.0232689	0.00282027	0.00460722	0.00126975	0.00331347
1241	1.1	0.880088	0.875919	0.822877	0.812073	0.0550926	0.0926488	0.0520998	0.196601	0.046158	0.0381745	0.0555867	0.109069
1242	0	0.380287	0.379824	0.397902	0.401149	0.00407979	0.00501052	0.00178097	0.00210241	7.9493e-05	0.000270357	5.58127e-05	8.09879e-05
1243	86	0.64537	0.712315	0.618474	0.644555	0.0119356	0.0243053	0.0102423	0.130626	0.00177405	0.00678514	0.00101223	0.0322538
1244	151	0.50018	0.559109	0.483938	0.592232	0.00450949	0.00380426	0.00572677	0.00652829	0.00638795	0.00444782	0.0110769	0.00926614
1245	0	0.348476	0.413636	0.499216	0.464492	0.000144048	0.000149299	0.000245066	9.52777e-05	0.000110901	0.000112433	0.000189277	0.000170742
1245	0	0.234594	0.275687	0.293298	0.295031	0.000299057	0.000852503	0.00055688	0.000586308	0.000269339	0.000357132	0.000197444	0.0019954
1246	0	0.048668	0.0417621	0.12798	0.165599	0.00010344	9.17569e-05	0.000227756	0.000279483	9.20522e-06	4.57865e-05	2.11978e-05	0.000339796
1247	132	0.695691	0.698325	0.703817	0.64377	0.0362565	0.00413734	0.0202067	0.00778218	0.23502	0.0620085	0.074509	0.0518652
1247	132	0.428731	0.432391	0.446428	0.612245	0.0155526	0.0100797	0.0126651	0.0374152	0.00799179	0.00435064	0.0101249	0.0163773
1247	132	0.711334	0.562305	0.565979	0.577638	0.0346866	0.020088	0.019131	0.0194117	0.0859012	0.0235114	0.0382089	0.0351611
1247	132	0.523449	0.664638	0.602684	0.653707	0.0188483	0.0222585	0.0147169	0.01942	0.0571934	0.0473454	0.0327821	0.0763474
1248	0	0.432416	0.47499	0.403573	0.454038	0.0434771	0.0236513	0.0538958	0.0323197	0.107718	0.0511801	0.0558291	0.0798158
1249	31	0.649505	0.721291	0.640698	0.749352	0.00545528	0.0172827	0.00874653	0.00665458	0.000348461	0.000898887	0.00010408	0.000218741
1250	0	0.772277	0.435105	0.597318	0.620279	0.173986	0.0222138	0.0656455	0.0492759	0.0245797	0.0132741	0.0301789	0.00732982
1251	0	0.822042	0.792385	0.787388	0.820901	0.0606288	0.036192	0.0250881	0.0893398	0.355763	0.420033	0.236082	0.59448
1251	0	0.652133	0.611293	0.549164	0.638267	0.0667336	0.0283755	0.0285798	0.0183708	0.115977	0.272086	0.133185	0.423654
1251	0	0.802761	0.645385	0.697299	0.706736	0.234438	0.25758	0.344934	0.288448	0.0533572	0.146896	0.165114	0.28698
1251	0	0.570194	0.425722	0.662908	0.784715	0.0273449	0.0310675	0.0750799	0.140187	0.0310636	0.0408454	0.027846	0.0456723
1251	0	0.793743	0.790988	0.784614	0.833957	0.010304	0.0160988	0.0513401	0.020901	0.555569	0.211666	0.209983	0.300267
1251	0	0.707447	0.750531	0.558968	0.729366	0.791798	0.601483	0.379202	0.614918	0.874091	0.498197	0.139443	0.483051
1251	0	0.606558	0.747186	0.699605	0.682817	0.0708639	0.125415	0.167762	0.173552	0.0679215	0.0483132	0.0373886	0.039369
1251	0	0.661632	0.868709	0.559917	0.663708	0.0476304	0.137912	0.018299	0.0908456	0.204656	0.631643	0.160476	0.0688229
1252	0	0.587901	0.647569	0.634319	0.555779	0.283277	0.353198	0.524751	0.236451	0.221827	0.470482	0.302981	0.075496
1253	0	0.0976783	0.165565	0.133608	0.147013	0.00077952	0.000583192	0.00076193	0.0012769	2.84612e-05	5.55665e-05	8.54973e-05	0.000107779
1254	0	0.711939	0.651154	0.640623	0.700211	0.125679	0.0792113	0.0715549	0.0969692	0.0545276	0.0136932	0.0416847	0.0545065
1255	0	0.611011	0.39253	0.353121	0.637539	0.0125886	0.00782717	0.0075077	0.0116774	0.115173	0.0157302	0.0871444	0.0101787
1256	2	0.543825	0.312893	0.431071	0.460361	0.0413241	0.00478789	0.00702268	0.00984803	0.00736113	0.00140795	0.00399493	0.0038918
1256	2	0.683413	0.43853	0.360878	0.474787	0.00768167	0.00243214	0.00215091	0.0408368	0.00202137	0.00326492	0.00600142	0.650141
1257	6	0.577014	0.554963	0.628056	0.796845	0.00437931	0.0136069	0.00309357	0.0194387	0.014165	0.00230439	0.000855419	0.000365412
1258	0	0.89466	0.890987	0.864159	0.889477	0.0759417	0.0165787	0.0163053	0.0359545	0.0323553	0.018959	0.0141517	0.0228022
1259	10	0.383943	0.335701	0.258567	0.335813	0.0115999	0.0208565	0.00725152	0.0135781	0.00130494	0.00136636	0.0021157	0.000648092
1260	1717.7	0.798501	0.813096	0.899488	0.805348	0.0625421	0.111757	0.12843	0.160314	0.110007	0.159059	0.0185039	0.221694
1261	359	0.636902	0.628869	0.62452	0.688493	0.0779382	0.0876366	0.0703037	0.272094	0.299566	0.199258	0.358951	0.359182
1262	472	0.680544	0.673761	0.681869	0.723115	0.0217096	0.00950158	0.0111898	0.0201878	0.0111673	0.0247259	0.0183209	0.021664
1263	0	0.483555	0.483257	0.374083	0.402135	0.019884	0.0191345	0.00760048	0.00696569	0.0203799	0.028785	0.00171242	0.0158544
1264	308	0.864937	0.846033	0.835314	0.742826	0.0148488	0.0236775	0.0132052	0.00874918	0.0456121	0.0535502	0.0561053	0.0194943
1264	308	0.655782	0.65653	0.642796	0.629197	0.0034813	0.0135681	0.00318396	0.00937143	0.00116093	0.0135911	0.00213247	0.0262417
1265	0	0.316838	0.313042	0.312541	0.425528	0.00186819	0.00155914	0.00207842	0.00371149	0.000217839	0.000251491	0.000306848	0.000330903
1266	0	0.391883	0.259023	0.263117	0.275525	0.0373315	0.00489879	0.00143632	0.00461599	2.09346e-05	4.85083e-06	2.55589e-06	5.33895e-06
1267	0	0.336805	0.487241	0.420884	0.449516	0.0389468	0.0488074	0.0631912	0.0452405	0.030418	0.0163858	0.00408806	0.0165314
1268	0	0.747937	0.736101	0.796422	0.714838	0.191452	0.187665	0.133508	0.232556	0.203935	0.749274	0.432223	0.705308
1268	0	0.740601	0.692392	0.675057	0.706103	0.0215047	0.0147308	0.0108283	0.0541776	0.0227889	0.0059844	0.0082338	0.0290544
1269	50	0.436375	0.417454	0.703145	0.543723	0.0129237	0.0214592	0.0461862	0.0217352	0.012224	0.0359993	0.0193346	0.0301198
1270	129	0.666488	0.633577	0.588568	0.7349	0.0459687	0.05476	0.0761564	0.0850627	0.0412799	0.056212	0.226455	0.089391
1271	1.35	0.438875	0.397363	0.482875	0.50498	0.007674	0.00849023	0.00843232	0.0102039	0.0235903	0.0753589	0.0782441	0.0533068
1272	0	0.120179	0.187321	0.153448	0.186278	3.8215e-05	4.94172e-05	5.8748e-05	7.55932e-05	9.98295e-05	0.00122554	0.000174166	0.000761562
1272	0	0.226899	0.208489	0.236539	0.257692	0.000775352	0.00128809	0.00161609	0.000596634	0.00892851	0.0128473	0.00441965	0.0141147
1272	0	0.222328	0.195745	0.150805	0.290351	0.000397239	0.000172875	6.30999e-05	0.000689771	0.000353948	0.000961414	0.000372851	0.000712034
1272	0	0.23968	0.32602	0.341073	0.359141	0.000576654	0.000573561	0.00152171	0.00117729	0.00711216	0.00257935	0.00408735	0.000899939
1273	0	0.428785	0.637634	0.656162	0.690903	0.00382257	0.00359813	0.00921638	0.0083277	0.00570375	0.00233259	0.00545422	0.00554828
1274	5	0.62051	0.536662	0.589926	0.613569	0.0883066	0.0268912	0.0196577	0.0332721	0.00592535	0.00328718	0.00247335	0.0029084
1275	0	0.486877	0.383104	0.269722	0.304549	0.0358772	0.0208952	0.0173362	0.0436973	0.0191543	0.00590606	0.0065895	0.00649008
1276	73	0.442781	0.34577	0.422804	0.404199	0.0278097	0.0248898	0.0177096	0.0342967	0.0374786	0.00261362	0.00684847	0.00580425
1276	73	0.408636	0.300167	0.353689	0.305413	0.0114345	0.0126059	0.0106503	0.0127081	0.00107955	0.00337218	0.00360463	0.0013258
1276	73	0.321142	0.363393	0.27229	0.347976	0.0185629	0.0217752	0.0203918	0.02038	0.000376741	0.0019442	0.000334344	0.000427802
1276	73	0.562943	0.481784	0.606766	0.450754	0.0347305	0.0385852	0.0242963	0.0118682	0.00040005	0.00659431	0.00160605	0.000428187
1277	0	0.619346	0.625611	0.62735	0.689222	0.0118713	0.040139	0.0221908	0.0639719	0.00522835	0.0168782	0.0115283	0.0115167
1278	0	0.661729	0.737943	0.668228	0.681807	0.00569465	0.0103988	0.00920359	0.0062846	0.00284298	0.00224196	0.00248279	0.000824776
1279	0	0.353863	0.403584	0.465364	0.364777	0.0057654	0.00500097	0.00714752	0.00320791	0.000519816	0.000845873	0.000444703	0.000347947
1280	285	0.810999	0.7724	0.828929	0.749665	0.4718	0.492128	0.581511	0.40237	0.754957	0.849557	0.806784	0.962929
1281	292	0.318608	0.419709	0.307651	0.418799	0.0132133	0.0116054	0.00446626	0.0181543	0.0317568	0.00975831	0.00564824	0.0223314
1282	0	0.569163	0.528893	0.469509	0.545147	0.0454661	0.0412111	0.0190897	0.018544	0.00110954	0.000250453	0.000274164	0.00123706
1283	75	0.885015	0.828858	0.850315	0.830425	0.181985	0.208209	0.364384	0.183193	0.769207	0.652524	0.444562	0.444476
1283	75	0.917927	0.863097	0.875136	0.914035	0.027296	0.0728271	0.0491094	0.106107	0.17017	0.150288	0.167385	0.282961
1284	22	0.914078	0.823686	0.880925	0.797647	0.555312	0.450744	0.354119	0.232865	0.788915	0.462455	0.237236	0.417252
1284	22	0.146275	0.324919	0.176257	0.16724	6.21563e-05	0.000178482	0.000210438	8.29402e-05	0.000110771	0.000229228	3.65241e-05	0.000160482
1284	22	0.891384	0.886605	0.749579	0.859663	0.10441	0.374765	0.0587206	0.255325	0.259294	0.151893	0.0733583	0.353553
1284	22	0.856602	0.800189	0.799365	0.802266	0.326754	0.101257	0.141119	0.185777	0.951933	0.726774	0.671664	0.570014
1284	22	0.799867	0.749816	0.723671	0.74966	0.0970132	0.0540093	0.0313452	0.0925919	0.0834784	0.0333362	0.0215653	0.0458122
1284	22	0.817494	0.838381	0.841739	0.76599	0.0803143	0.140522	0.206483	0.278801	0.0165096	0.0236666	0.0204464	0.128379
1284	22	0.414649	0.599135	0.313003	0.304516	0.000915902	0.0045328	0.000200027	0.000336764	0.0007052	0.000470842	5.35719e-05	0.000945963
1284	22	0.617769	0.767117	0.685621	0.734922	0.0230353	0.0419678	0.0301955	0.0348343	0.147331	0.297778	0.137253	0.164229
1284	22	0.889435	0.863155	0.839468	0.68565	0.184475	0.0824358	0.0768881	0.0518349	0.411498	0.0801956	0.101836	0.0513579
1285	0	0.918253	0.949571	0.890481	0.825779	0.219324	0.66975	0.510346	0.489753	0.986818	0.980567	0.986767	0.96648
1286	0	0.298434	0.293306	0.383612	0.28291	0.00115775	0.00110704	0.00147422	0.00158673	0.000438352	0.000323976	0.000718658	0.0008576
1287	0	0.508741	0.557712	0.587517	0.572028	0.0141282	0.0114929	0.0228799	0.0051738	0.00083	0.0014293	0.0026774	0.000524844
1288	0	0.823652	0.725376	0.77693	0.734552	0.152256	0.0758308	0.160491	0.110831	0.00164136	0.0011979	0.000455058	0.00321708
1289	0	0.62109	0.578688	0.671569	0.707402	0.069332	0.0598876	0.101583	0.0885707	0.00331277	0.00248669	0.0048142	0.00728793
1290	0	0.623355	0.55631	0.620366	0.682794	0.00106095	0.000584761	0.00134796	0.0011277	0.00785592	0.00721062	0.00188873	0.0130823
1291	15	0.684239	0.748951	0.77099	0.857723	0.146557	0.172513	0.166288	0.312348	0.171524	0.306522	0.238443	0.34513
1291	15	0.947461	0.948205	0.952666	0.920966	0.493652	0.40065	0.556771	0.434095	0.908254	0.422915	0.92062	0.609071
1292	314	0.620332	0.550932	0.533227	0.659122	0.00877522	0.00419763	0.00625373	0.0104668	0.0143398	0.0312551	0.0135212	0.0140725
1293	96	0.451893	0.459903	0.461697	0.405858	0.0181803	0.0170157	0.00877436	0.016763	0.00705793	0.0374391	0.00632509	0.0057403
1293	0	0.359852	0.307053	0.258791	0.3545	0.00333902	0.00356413	0.00205586	0.008098	0.000190793	0.000558821	0.000924076	0.0142908
1294	0	0.192328	0.190487	0.164941	0.352419	0.000959009	0.00151823	0.000874526	0.00501084	0.000223271	0.000696522	0.000386729	0.00230541
1295	31	0.426971	0.523232	0.566119	0.371007	0.00826889	0.0185255	0.004926	0.00261195	0.0124945	0.0373469	0.00981051	0.00905556
1296	0	0.577468	0.665533	0.561195	0.596737	0.0243621	0.118002	0.0368989	0.026512	0.00444269	0.011119	0.0105232	0.00339667
1297	0	0.417493	0.342037	0.481885	0.528242	0.0201904	0.00725687	0.0454246	0.016136	0.0292234	0.00168335	0.00403237	0.0316512
1298	0	0.436478	0.398646	0.334896	0.45882	0.00431012	0.00913546	0.00210963	0.0080584	0.0523641	0.0552571	0.0152504	0.0766084
1299	0	0.174498	0.140663	0.204062	0.191117	0.00187169	0.00325664	0.00241436	0.00252634	6.36638e-05	1.80234e-05	0.000198627	2.05567e-05
1300	3.1	0.585534	0.578314	0.654188	0.636618	0.0148402	0.0155571	0.0141243	0.0106994	0.0045999	0.00258268	0.00771166	0.00619333
1301	0	0.146207	0.151162	0.133675	0.204038	0.00254755	0.0013562	0.000982881	0.00448898	2.02772e-05	0.000106015	5.20646e-05	0.000179241
1302	2	0.887333	0.740975	0.858813	0.758275	0.0404842	0.083086	0.0317073	0.0512815	0.0287663	0.0238872	0.02	0.0270128
1303	0	0.597785	0.479958	0.490615	0.448556	0.0183176	0.0244302	0.0213744	0.0182287	0.00399003	0.00342882	0.0031391	0.00271089
1304	0	0.360588	0.34371	0.356015	0.353209	0.00231744	0.00181993	0.00318003	0.00162638	0.000989037	0.00208736	0.00109097	0.00302845
1305	0	0.398251	0.347557	0.543071	0.445547	0.0016498	0.0019992	0.00327707	0.00261265	0.000154777	0.000194454	0.000468999	0.000222757
1306	86	0.551741	0.646539	0.560357	0.627279	0.0265942	0.0327536	0.0335631	0.111886	0.0110954	0.0258299	0.0482897	0.100172
1306	86	0.731252	0.642311	0.631703	0.760291	0.0425374	0.0836298	0.0384464	0.175962	0.0374059	0.0739195	0.0561153	0.140741
1307	0	0.542865	0.577673	0.508958	0.570599	0.00204929	0.0157676	0.0140023	0.0104891	0.0381098	0.0463759	0.144377	0.124536
1308	0	0.407103	0.379482	0.38746	0.450616	0.0333827	0.0223004	0.0133761	0.0341743	0.00182218	0.000914594	0.0010713	0.00441262
1308	0	0.393602	0.449356	0.359406	0.507004	0.0276921	0.033362	0.0118246	0.0335725	0.000891459	0.00394981	0.000196575	0.00541863
1309	151	0.463797	0.44344	0.334745	0.421302	0.00595049	0.00536902	0.00583751	0.0103743	0.0013747	0.00104595	0.00104138	0.00101267
1309	151	0.614313	0.555376	0.356284	0.52412	0.00663323	0.00205861	0.00116957	0.0157908	0.000933832	0.000960587	0.000221272	0.00145813
1309	151	0.365517	0.543998	0.413533	0.447355	0.0394622	0.0400061	0.039807	0.0296123	0.0539837	0.0276474	0.035519	0.0184158
1309	151	0.537351	0.507981	0.48056	0.561587	0.114343	0.0284685	0.019498	0.0459302	0.114357	0.0613713	0.0293328	0.0668574
1310	0	0.408142	0.405664	0.354045	0.406264	0.0379293	0.0450416	0.0533233	0.0536481	0.00760319	0.0033581	0.00852321	0.0137215
1311	0	0.644576	0.640822	0.598656	0.722446	0.0590896	0.0527104	0.0646598	0.0737402	0.0131702	0.00999983	0.0118242	0.0117703
1312	0	0.561597	0.487287	0.642702	0.586242	0.116145	0.102913	0.0972032	0.105396	0.0269761	0.0472426	0.03787	0.0101734
1313	0	0.950928	0.93923	0.886922	0.854103	0.544432	0.253544	0.412344	0.447101	0.332312	0.155219	0.143265	0.65817
1314	0	0.33037	0.233552	0.29529	0.498402	0.0027805	0.00356613	0.00336624	0.0092065	0.00336449	0.00470259	0.00495192	0.0115168
1315	0	0.776419	0.754088	0.686601	0.606731	0.21166	0.254642	0.173616	0.186677	0.467095	0.592254	0.529795	0.349887
1315	0	0.718221	0.781782	0.7065	0.636468	0.162147	0.22088	0.193964	0.199974	0.190736	0.450697	0.432621	0.564703
1316	0	0.607375	0.759084	0.698034	0.672458	0.102353	0.103185	0.0779111	0.0627955	0.0170594	0.0344571	0.0398118	0.0114675
1317	0	0.65669	0.503109	0.605537	0.580202	0.00958526	0.00706416	0.0081679	0.00958503	0.183703	0.174645	0.240449	0.239743
1318	42	0.597209	0.539012	0.560407	0.598511	0.0360079	0.0176629	0.0298689	0.0284312	0.309406	0.203365	0.217917	0.0323781
1319	202	0.804933	0.725487	0.84935	0.756487	0.0151759	0.0181648	0.0288041	0.123185	0.0191881	0.0236986	0.0310379	0.0873864
1320	218	0.723169	0.662519	0.674434	0.601763	0.0550223	0.0590623	0.0380318	0.0508031	0.31672	0.44999	0.137816	0.088055
1321	0	0.143816	0.484963	0.569269	0.148949	0.000168781	0.0030118	0.00261499	0.000192094	5.93414e-05	0.00215553	0.000991175	4.95512e-05
1322	0	0.470035	0.625264	0.56629	0.425681	0.00528241	0.0092401	0.0252806	0.00201627	0.0221711	0.0191972	0.0438369	0.0149302
1322	0	0.753694	0.850932	0.860188	0.521764	0.0739889	0.0459881	0.0500918	0.138263	0.0823399	0.240944	0.560606	0.546027
1323	424	0.450525	0.418157	0.472	0.554896	0.00740873	0.00975674	0.00456488	0.00634845	0.0894052	0.051917	0.0418832	0.0945586
1324	11.07	0.0996415	0.0889008	0.104492	0.149379	0.000579253	0.000422418	0.000422847	0.00155905	7.2941e-06	7.06645e-05	1.84738e-05	1.52662e-05
1325	589.89	0.585504	0.567201	0.562959	0.590991	0.105583	0.106026	0.0744016	0.0847402	0.771095	0.702959	0.681926	0.696806
1326	0	0.422709	0.440609	0.434989	0.46153	0.000991379	0.00152633	0.00130202	0.00188822	0.00356696	0.00289898	0.00617785	0.00289966
1326	0	0.398045	0.394992	0.394402	0.459015	0.00150174	0.000957865	0.00144954	0.00160035	0.000714402	0.000688365	0.000975098	0.000940051
1327	0	0.424571	0.367092	0.36811	0.476189	0.0112704	0.00605523	0.00612444	0.00629849	0.00257513	0.00495025	0.00125106	0.00648218
1328	0	0.529184	0.621661	0.641114	0.635211	0.00298163	0.0492759	0.00403112	0.0083118	0.00233192	0.708275	0.00129243	0.00574302
1329	0	0.532887	0.665166	0.331318	0.599637	0.0127383	0.0610389	0.00961046	0.0851672	0.0934681	0.218078	0.0139273	0.214719
1330	94	0.93983	0.927969	0.937475	0.925526	0.227391	0.249174	0.190251	0.234933	0.369137	0.583713	0.512056	0.47487
1331	21.8	0.800889	0.804817	0.837225	0.780914	0.0921623	0.217896	0.112138	0.0564657	0.0356989	0.0103792	0.0279975	0.0354681
1331	21.8	0.884483	0.706075	0.670419	0.758138	0.201489	0.101887	0.254203	0.268223	0.222426	0.138071	0.165067	0.186393
1332	0	0.25067	0.323083	0.21639	0.329725	0.00932027	0.0141733	0.00363903	0.00639898	0.000972558	0.000429395	0.000510574	0.000333865
1333	0	0.510113	0.456131	0.425024	0.410681	0.00256278	0.00231043	0.0015415	0.00150503	0.010155	0.0139858	0.00677445	0.00506784
1334	1898	0.899945	0.942364	0.860572	0.937741	0.799568	0.850173	0.803546	0.806121	0.339439	0.20954	0.109363	0.429388
1334	1898	0.948753	0.940118	0.935294	0.871527	0.420568	0.408182	0.473932	0.527964	0.858419	0.43849	0.687202	0.944308
1334	1898	0.835318	0.821038	0.860178	0.791338	0.349369	0.241619	0.281061	0.325178	0.0695476	0.0526605	0.0459929	0.0513159
1334	1898	0.828903	0.861445	0.84835	0.883632	0.345344	0.347953	0.340725	0.504128	0.171315	0.138364	0.4344	0.157838
1334	1898	0.883414	0.910566	0.93031	0.87493	0.290029	0.531488	0.454207	0.370332	0.0814449	0.086724	0.0749667	0.039305
1334	1898	0.960519	0.969816	0.952651	0.939813	0.382835	0.540051	0.505174	0.579842	0.538705	0.85607	0.814908	0.673057
1334	1898	0.869786	0.850226	0.810193	0.923869	0.403356	0.236273	0.377093	0.536948	0.0675702	0.0729565	0.0146458	0.0687243
1334	1898	0.912063	0.89004	0.833832	0.870065	0.382877	0.256579	0.234245	0.192088	0.0940278	0.0555676	0.0771802	0.144589
1334	1898	0.94774	0.968232	0.949004	0.969577	0.564496	0.695432	0.44223	0.557843	0.773211	0.819399	0.259645	0.889383
1335	1209	0.783674	0.768016	0.702086	0.789479	0.122457	0.0376718	0.0603838	0.0746657	0.162355	0.114073	0.0804454	0.0809094
1336	0	0.531908	0.510572	0.456681	0.577503	0.034482	0.0203569	0.0153447	0.0201385	0.0287176	0.0341264	0.0291162	0.0322642
1337	0	0.652217	0.656605	0.687309	0.601491	0.0484968	0.10505	0.0773673	0.0473059	0.015608	0.0615895	0.0951902	0.0212881
1337	6	0.611808	0.741105	0.761682	0.735569	0.0398782	0.0936828	0.168069	0.0697037	0.0196153	0.0450978	0.0244407	0.0804681
1338	0	0.542264	0.619914	0.628732	0.56438	0.074108	0.0835643	0.0527403	0.102554	0.0479218	0.148538	0.0143459	0.0373827
1339	0	0.452058	0.284181	0.301272	0.353195	0.00416766	0.00149599	0.0034849	0.00560634	0.00309501	0.00334626	0.00417634	0.00362759
1340	1	0.260937	0.436803	0.337148	0.279036	0.00200989	0.0060688	0.00282153	0.00555093	0.00132836	0.00468489	0.00770358	0.00146448
1341	0	0.652839	0.71053	0.677116	0.59503	0.0826532	0.0708921	0.134759	0.0468041	0.0429299	0.16932	0.143445	0.0455862
1342	0	0.676421	0.61717	0.603577	0.541934	0.00963777	0.0108939	0.0139024	0.0278394	0.29178	0.226165	0.347248	0.30753
1343	149	0.876183	0.812484	0.815114	0.855022	0.125238	0.0717435	0.074661	0.127993	0.0335759	0.0148467	0.0178112	0.0295891
1343	149	0.959132	0.899925	0.912059	0.947199	0.393254	0.231403	0.265929	0.265691	0.0163107	0.00678538	0.0113765	0.0206172
1344	349	0.558583	0.738386	0.55117	0.590251	0.0132746	0.0636823	0.00588405	0.00944396	0.106517	0.120477	0.06871	0.0728453
1345	0	0.266263	0.336196	0.374383	0.421007	0.00229419	0.00411492	0.00664201	0.0141422	0.0104164	0.00504746	0.0040978	0.00531323
1346	129	0.762519	0.777599	0.822055	0.797818	0.00732854	0.00242537	0.012026	0.00487723	0.0137979	0.00451414	0.0121815	0.0061513
1347	0	0.702796	0.643108	0.669054	0.762258	0.262167	0.277035	0.203933	0.246279	0.0201996	0.0871752	0.0350282	0.0444221
1347	0	0.372376	0.384372	0.380941	0.418198	0.0482672	0.0955375	0.0441978	0.0803631	0.0314971	0.0254967	0.0121067	0.017883
1348	0	0.340055	0.408796	0.337789	0.442008	0.00535173	0.00984311	0.00351993	0.00912734	0.00234869	0.00465387	0.000933447	0.00279716
1349	0	0.509504	0.406114	0.507594	0.431602	0.00356318	0.00371791	0.00501723	0.015437	0.00766339	0.0100658	0.0289489	0.014794
1350	0	0.242414	0.241615	0.248957	0.319647	0.00016164	0.00021692	0.000185144	0.000705427	2.96075e-06	4.02012e-06	6.10544e-06	2.54281e-06
1351	0	0.479361	0.510307	0.505034	0.437315	0.0207624	0.0226667	0.0267861	0.0207597	0.0260761	0.0116247	0.0111446	0.000398052
1352	0	0.770183	0.558838	0.572893	0.636131	0.00757665	0.00316808	0.00307072	0.0064422	0.186342	0.0144687	0.0169048	0.0413795
1352	0	0.556697	0.571034	0.573265	0.661513	0.0102294	0.00338173	0.00569819	0.0044402	0.0406462	0.0464706	0.0780036	0.192013
1353	0	0.296906	0.323127	0.399243	0.442528	0.0100588	0.00346966	0.00433448	0.00861817	0.00190784	0.00242847	0.00241896	0.00451868
1354	0	0.800265	0.751771	0.793819	0.766025	0.0312697	0.0414967	0.0370041	0.045408	0.115983	0.0323808	0.0414076	0.0450775
1355	0	0.393571	0.462649	0.408921	0.319883	0.000689737	0.0004469	0.000238491	0.000200669	6.74605e-05	0.000202876	2.34392e-05	1.251e-05
1356	0	0.278168	0.467018	0.342916	0.329073	0.0071792	0.0212466	0.00701884	0.01021	0.00556239	0.0050572	0.00337362	0.00927114
1357	0	0.438291	0.423639	0.420008	0.504816	0.0554497	0.0655924	0.0557234	0.0699348	0.0101261	0.0128075	0.0118816	0.00953283
1358	0	0.507083	0.421775	0.40339	0.609615	0.0547382	0.0221369	0.0541023	0.0605139	0.0118821	0.00962669	0.00480805	0.0250302
1359	0	0.3554	0.414446	0.434392	0.449059	0.00338231	0.00566566	0.00919436	0.00702643	0.0018317	0.000375564	0.00175022	0.00372873
1360	31	0.674959	0.663632	0.695299	0.61924	0.0962294	0.0939358	0.0598962	0.100272	0.0133124	0.00744377	0.00955442	0.0108524
1361	424	0.549487	0.616769	0.695249	0.564344	0.00168624	0.00337074	0.00243356	0.00221006	0.0769858	0.170124	0.0626667	0.0778822
1362	0	0.272785	0.31726	0.307659	0.281269	0.00180296	0.0042951	0.00343788	0.00663081	0.000699927	0.0015851	0.000696035	0.00023363
1363	0	0.452304	0.444705	0.461721	0.562009	0.0135844	0.00609753	0.015081	0.0145661	0.00105167	0.0016838	0.00249928	0.00890005
1364	0	0.947018	0.914516	0.968206	0.914944	0.68797	0.578894	0.755048	0.695125	0.9767	0.927982	0.979471	0.971614
1364	0	0.953095	0.891836	0.894929	0.926386	0.590705	0.579352	0.525881	0.614997	0.930976	0.956727	0.941887	0.96437
1365	1017	0.961963	0.969688	0.966149	0.962629	0.571805	0.531744	0.485969	0.572161	0.752753	0.533881	0.81153	0.677194
1366	0	0.474519	0.416434	0.597226	0.494197	0.0430567	0.0513794	0.0434486	0.0683539	0.0083208	0.00275879	0.00622984	0.00628618
1367	345	0.601897	0.636355	0.64499	0.640322	0.000876668	0.000668117	0.00122463	0.00231456	0.0119443	0.0070419	0.00877821	0.0148031
1368	0	0.258825	0.163059	0.163777	0.320011	0.000153633	5.44828e-05	2.60501e-05	0.000169253	9.33296e-05	6.64352e-05	1.25555e-05	3.40244e-05
1369	0	0.554458	0.435187	0.539283	0.499467	0.0521406	0.0310543	0.00953814	0.0301854	0.000904274	0.00144563	0.00280562	0.00154402
1370	0	0.705607	0.767906	0.806697	0.746543	0.0475896	0.161358	0.126781	0.0674822	0.0400011	0.0896489	0.0459265	0.173488
1371	2.5	0.824037	0.893856	0.849792	0.824627	0.131477	0.179953	0.218179	0.234397	0.844917	0.591668	0.780552	0.826956
1372	24	0.388929	0.404116	0.305385	0.428164	0.00660802	0.00767712	0.00252525	0.013049	0.00120379	0.000667587	0.00114993	0.00714956
1373	0	0.38962	0.379466	0.428763	0.386876	0.00175694	0.00128939	0.00304752	0.00149823	0.00114362	0.000250181	0.000992689	0.000225586
1374	0	0.307096	0.335347	0.207673	0.323895	0.0125319	0.0137259	0.0141817	0.0119154	0.0068752	0.008254	0.0106047	0.0088189
1374	0	0.32503	0.424918	0.484505	0.416972	0.0225807	0.0175151	0.0174882	0.0143558	0.00239426	0.00619737	0.0153996	0.0120141
1374	0	0.265292	0.295467	0.270004	0.295182	0.00561897	0.0109119	0.00692431	0.0253873	0.0315299	0.0249616	0.0586397	0.0617307
1375	0	0.346027	0.381925	0.535696	0.409415	0.00550791	0.00895872	0.0202936	0.0066387	0.00136209	0.00146985	0.00260592	0.00414006
1376	5	0.362513	0.413598	0.51061	0.480769	0.00578262	0.00454128	0.0340869	0.114181	0.000145864	5.9641e-05	0.00291025	0.0486817
1377	14	0.599831	0.6855	0.693494	0.705607	0.0386581	0.0487723	0.0226733	0.0439475	0.0126458	0.0120134	0.00389867	0.00425182
1378	49.7	0.493935	0.571382	0.450882	0.583612	0.0154957	0.0103973	0.0214419	0.0207023	0.000575102	0.000906605	0.00104523	0.00183632
1378	58.7	0.605022	0.603891	0.46657	0.521837	0.0170327	0.0206228	0.0132079	0.0157643	0.00230422	0.00237216	0.000946332	0.00277868
1378	127	0.58115	0.645055	0.590503	0.596521	0.0124205	0.0151336	0.0121159	0.0208487	0.00935615	0.00860407	0.00122396	0.00173588
1379	0	0.321567	0.319037	0.344929	0.439777	0.00380012	0.0031726	0.00628574	0.00504521	0.0249212	0.00466221	0.0104245	0.0126614
1380	127	0.763589	0.771007	0.76325	0.793613	0.351457	0.283006	0.365695	0.370231	0.73841	0.824511	0.557954	0.632135
1380	127	0.924668	0.841951	0.766793	0.762224	0.500364	0.304346	0.26803	0.274702	0.559258	0.401523	0.912257	0.378048
1381	0	0.499758	0.60062	0.548898	0.529545	0.0278959	0.0511306	0.036477	0.0657856	0.000338613	0.00608924	0.00107292	0.00471
1382	0	0.275708	0.307623	0.299368	0.318515	0.0192607	0.0367946	0.0200169	0.0243424	0.0539696	0.0542331	0.0382577	0.0301338
1383	17	0.734546	0.60447	0.696727	0.599051	0.460187	0.112711	0.199998	0.310182	0.166462	0.297691	0.544622	0.38219
1384	0	0.254165	0.244581	0.304375	0.265483	0.000699659	0.00116751	0.0018129	0.00113209	9.02664e-05	0.00034572	0.000518133	0.000358481
1384	0	0.367952	0.412931	0.298218	0.385197	0.0012497	0.00187084	0.000703475	0.00154309	0.00115966	0.00244779	0.000451755	0.000555888
1385	68	0.568474	0.517329	0.593533	0.56759	0.0315832	0.0229831	0.0167815	0.0191875	0.0518708	0.0152665	0.0156572	0.00936439
1386	0	0.435739	0.49322	0.580284	0.614657	0.0307581	0.0302375	0.0725169	0.117723	0.0189113	0.0300259	0.0349586	0.0298519
1387	0	0.236285	0.188126	0.190799	0.392677	0.00479373	0.00270051	0.00239114	0.013653	0.00259329	0.00220548	0.00406889	0.00530561
1388	0	0.340243	0.302086	0.299909	0.304765	0.00993491	0.00989741	0.00543327	0.00643504	3.1958e-05	7.42625e-05	4.20852e-05	4.20372e-06
1389	1662	0.860342	0.824533	0.833398	0.821741	0.186372	0.0931481	0.172492	0.0745415	0.229109	0.239016	0.163768	0.168129
1390	0	0.717053	0.786603	0.76724	0.798308	0.0718929	0.14476	0.119232	0.07754	0.124366	0.134396	0.119492	0.282601
1390	0	0.788656	0.887024	0.853754	0.960888	0.227156	0.0657809	0.100746	0.352338	0.560466	0.120714	0.158587	0.690195
1390	0	0.659742	0.741172	0.660706	0.803882	0.0677864	0.0618877	0.0787187	0.0605127	0.0200322	0.0511998	0.0281057	0.106963
1390	0	0.759966	0.69549	0.667888	0.883937	0.04383	0.114585	0.0683832	0.0662589	0.059322	0.261302	0.0630475	0.138849
1391	0	0.396259	0.439704	0.41663	0.447448	0.0189212	0.0199546	0.0155105	0.0227397	0.00322881	0.00410271	0.00250509	0.00306163
1392	0	0.288083	0.292635	0.286385	0.339478	0.00148869	0.000881026	0.00121462	0.00170237	4.09821e-05	2.07402e-05	5.6704e-05	0.000129039
1393	0	0.6953	0.686496	0.627609	0.646443	0.0664305	0.0728007	0.05565	0.0296041	0.115971	0.00496197	0.0266921	0.0117258
1394	0	0.479585	0.481581	0.42594	0.409767	0.00773228	0.0128714	0.00599164	0.0229012	0.00416661	0.00501205	0.00373112	0.0186054
1395	0	0.23379	0.420852	0.255131	0.288798	0.000217786	0.00196753	4.4287e-05	0.000112137	0.000365457	0.00162763	0.000426359	0.000998189
1395	0	0.281255	0.229324	0.187346	0.173835	3.72228e-05	5.94531e-05	1.74159e-05	3.19365e-05	0.000411305	0.000521287	0.000175869	0.00049907
1396	0	0.601199	0.630025	0.771389	0.689572	0.0188625	0.00872756	0.00966945	0.0110244	0.183957	0.142275	0.175491	0.430737
1397	0	0.454997	0.431807	0.419416	0.446774	0.0212861	0.0150831	0.0188692	0.0129025	0.00234271	0.00158235	0.000823428	0.00187965
1398	0	0.504749	0.304662	0.320336	0.342414	0.0256154	0.0784815	0.00674971	0.0180033	0.00248084	0.000972403	0.00077865	0.00151088
1399	15	0.675088	0.684271	0.719103	0.756747	0.0178053	0.0236676	0.0232968	0.0381266	0.019296	0.0550266	0.0437222	0.0543898
1400	0	0.242969	0.271346	0.322374	0.421656	0.0482756	0.0615965	0.134672	0.125196	0.00242708	0.00219939	0.0127669	0.0109155
1401	0	0.675712	0.713824	0.731393	0.832094	0.0372291	0.0379386	0.0405107	0.0672235	0.983755	0.975841	0.961403	0.970545
1401	0	0.692199	0.61244	0.669146	0.661156	0.127555	0.119994	0.159432	0.15766	0.962079	0.951499	0.930479	0.686919
1401	0	0.766101	0.733488	0.6822	0.689692	0.0160768	0.015943	0.0144557	0.0240044	0.954191	0.948532	0.862602	0.906197
1401	0	0.780315	0.659615	0.662901	0.745407	0.0550173	0.0294841	0.0595946	0.0503149	0.939321	0.797039	0.8163	0.905894
1401	0	0.675311	0.709365	0.599634	0.697275	0.16572	0.266932	0.381126	0.235991	0.537927	0.429638	0.84049	0.572833
1401	0	0.595825	0.65467	0.695101	0.728993	0.12541	0.129164	0.134592	0.134772	0.720296	0.792782	0.707603	0.717951
1401	0	0.749581	0.791302	0.694821	0.749901	0.0672619	0.0584403	0.0772435	0.078319	0.963788	0.946497	0.964177	0.934056
1401	0	0.608111	0.510221	0.559175	0.615419	0.259501	0.245442	0.175962	0.184282	0.786812	0.802474	0.53028	0.925202
1401	0	0.802604	0.640904	0.672534	0.618527	0.0883299	0.0798193	0.138797	0.12218	0.950927	0.802021	0.949522	0.844365
1401	0	0.550599	0.422354	0.545633	0.531319	0.023941	0.0249295	0.0599017	0.0624432	0.84576	0.740516	0.739982	0.515184
1402	84.7	0.523607	0.366441	0.524618	0.81012	0.0191064	0.00308035	0.00483961	0.0513593	0.022148	0.00651605	0.0154865	0.0199167
1402	84.7	0.561741	0.659771	0.589437	0.585757	0.0108693	0.016796	0.00569418	0.0184294	0.0423348	0.0733153	0.0116546	0.129986
1402	84.7	0.489357	0.552115	0.521616	0.46339	0.003624	0.00606663	0.00997593	0.00382748	0.0395683	0.0219648	0.0473486	0.0135149
1403	0	0.298573	0.402702	0.325408	0.380626	0.000693534	0.00248069	0.000773867	0.00271147	3.96028e-05	0.00026722	0.000119995	0.000193805
1404	14	0.489288	0.459633	0.483321	0.545842	0.0149067	0.00290713	0.0204597	0.00812992	0.0287131	0.00872943	0.014674	0.0622781
1405	870	0.770622	0.756614	0.747045	0.638928	0.0374899	0.0114123	0.0363439	0.0110057	0.0693991	0.0266986	0.0977614	0.0229537
1406	0	0.543747	0.531555	0.510131	0.54041	0.00518125	0.0129275	0.00948183	0.00680246	0.00214778	0.00217531	0.00258211	0.00216144
1407	34	0.734886	0.71972	0.783461	0.682602	0.106328	0.0928716	0.197875	0.0750108	0.111824	0.0883447	0.196249	0.0628279
1407	0	0.829178	0.75211	0.698851	0.788771	0.0934247	0.122249	0.0627481	0.0993071	0.00989334	0.0295008	0.0139906	0.0302097
1408	0	0.734623	0.547082	0.660159	0.737079	0.0875159	0.0318085	0.0426304	0.0559834	0.0419234	0.0174076	0.0178051	0.092696
1409	0	0.282591	0.210293	0.392874	0.315122	0.00281	0.00183358	0.0053314	0.00328735	0.000293956	0.000421476	0.00355521	0.000919266
1410	0	0.940152	0.898387	0.918103	0.932787	0.144981	0.0727943	0.236778	0.269523	0.36791	0.0576824	0.444875	0.508602
1411	0	0.560142	0.495182	0.618931	0.585256	0.0286174	0.0201763	0.0263528	0.0358334	0.00392776	0.0016089	0.00156974	0.00211012
1412	0	0.578938	0.562	0.600504	0.572998	0.0064146	0.00759219	0.00811835	0.00880042	0.00275693	0.00718847	0.00533787	0.00903253
1413	0	0.162063	0.137284	0.129175	0.168648	0.000138129	0.000350981	0.000307822	0.000146424	6.01015e-05	7.49721e-05	0.00011082	0.000154026
1414	0	0.416359	0.487189	0.457381	0.402777	0.00948168	0.0203061	0.00692216	0.0133458	0.00339584	0.00629718	0.00543476	0.00552861
1414	0	0.607342	0.413645	0.44611	0.437147	0.0130288	0.0113455	0.0103522	0.0068173	0.0116051	0.00287029	0.00232284	0.00411467
1415	0	0.651132	0.483999	0.48654	0.706917	0.080579	0.0294382	0.0299878	0.0818409	0.140148	0.0561453	0.0534076	0.246682
1416	0	0.665408	0.671542	0.566114	0.624551	0.027065	0.0181044	0.0207721	0.0604704	0.012556	0.0121328	0.00658257	0.0104893
1417	0	0.62473	0.744978	0.60496	0.752198	0.00539657	0.00978982	0.0102489	0.0294021	0.0102666	0.0170843	0.014074	0.0184041
1417	3	0.939812	0.880049	0.736292	0.881195	0.0404029	0.0071794	0.0433129	0.0328918	0.102287	0.0120251	0.00493473	0.0177781
1417	3	0.803844	0.891795	0.869135	0.846703	0.00178453	0.00263516	0.00516905	0.00176564	0.0587532	0.0413572	0.0432059	0.0515373
1417	3	0.881752	0.828025	0.914757	0.832318	0.0525865	0.0144581	0.0272478	0.0222002	0.0233724	0.0131887	0.0411556	0.0336429
1418	0	0.411984	0.407294	0.374763	0.374657	0.0594895	0.0229594	0.0247826	0.0244544	0.0164815	0.0245022	0.0137508	0.0107802
1419	0	0.208727	0.257747	0.268385	0.357177	0.00387418	0.00852236	0.00535643	0.0176074	0.00141575	0.00667467	0.0022345	0.0141833
1420	0	0.334906	0.362769	0.357598	0.422241	0.0115258	0.0113158	0.00510493	0.0202813	0.0439215	0.0134803	0.0376359	0.0325012
1421	0	0.489524	0.403086	0.490505	0.498205	0.0113167	0.00335214	0.0158841	0.0138684	0.000351404	8.86929e-05	0.000356296	0.000183537
1422	0	0.426597	0.400702	0.455402	0.542177	0.0209139	0.00570072	0.00559019	0.00722037	0.019395	0.0148777	0.0017621	0.0149772
1422	0	0.383447	0.449781	0.445514	0.521371	0.00325859	0.00885629	0.0109368	0.0104573	0.000880796	0.00352766	0.0127856	0.00598666
1423	0	0.449961	0.310261	0.500705	0.48216	0.0130018	0.00276554	0.00540728	0.0146068	0.00538424	0.000466284	0.00149955	0.00508644
1424	0	0.852279	0.792503	0.718559	0.861286	0.0828087	0.0270907	0.0220144	0.0575322	0.00441553	0.0136337	0.00100348	0.00425237
1425	2.3	0.443299	0.43969	0.506047	0.570237	0.0295388	0.0265926	0.0471757	0.081458	0.0831124	0.104032	0.0754078	0.029434
1426	0	0.571905	0.723096	0.707013	0.624304	0.020888	0.0315376	0.0697607	0.0593959	0.00813471	0.0142177	0.0689595	0.00846871
1427	0	0.627352	0.537908	0.593467	0.657298	0.0491646	0.0759086	0.105972	0.111397	0.000711651	0.000761056	0.00225511	0.00146838
1428	40	0.343383	0.390583	0.333835	0.387053	0.00113887	0.000732349	0.000545086	0.0014745	0.00160893	0.000625828	0.00035644	0.00145134
1428	40	0.35769	0.278542	0.315343	0.424509	0.000989897	0.0016787	0.000603209	0.00262254	0.000495973	0.00127576	0.000193988	0.000233143
1428	59	0.545089	0.519315	0.584385	0.44357	0.0121055	0.00679739	0.00428551	0.0125718	0.0250467	0.0101402	0.0168675	0.00862918
1428	59	0.492247	0.403006	0.411852	0.400193	0.00230071	0.00423323	0.00286485	0.00492242	0.0300229	0.0813825	0.0448665	0.0170061
1429	0	0.170336	0.164164	0.175208	0.236611	0.000199473	0.000215561	0.000501547	0.000824603	2.00466e-05	5.62446e-06	8.1902e-06	0.000124024
1430	0	0.556014	0.560563	0.607224	0.574269	0.0161805	0.0189056	0.0295197	0.0112376	0.202133	0.0662991	0.0748767	0.0648249
1431	0	0.446476	0.360638	0.424232	0.410656	0.0108531	0.00637166	0.00401398	0.00611854	0.00434167	0.00532884	0.00322758	0.0084059
1432	0	0.411927	0.426652	0.293583	0.295044	0.0207926	0.0339516	0.0154154	0.0132987	0.000203063	0.00184621	0.000438088	0.000389768
1432	0	0.412649	0.367586	0.467341	0.545647	0.00616224	0.00366151	0.00200632	0.029373	0.0060057	0.00680058	0.00295243	0.022945
1432	0	0.407266	0.263579	0.243369	0.32299	0.00235417	0.000701925	0.000280938	0.000736598	0.00626788	0.000293186	7.08885e-05	0.00103371
1432	0	0.341949	0.339693	0.36016	0.425524	0.000939769	0.00133498	0.00482606	0.00251133	0.000322782	0.000145297	0.00152403	0.0107853
1433	315	0.592579	0.449476	0.605043	0.432013	0.00820366	0.00921843	0.00860127	0.00503771	0.0579697	0.0330818	0.0834853	0.0511582
1434	109	0.766623	0.816164	0.82525	0.75401	0.1897	0.428229	0.299651	0.383767	0.243637	0.220564	0.869299	0.529455
1434	109	0.545429	0.600269	0.637571	0.562315	0.0679514	0.0693426	0.0700575	0.0821914	0.0588079	0.171797	0.104104	0.0710836
1435	119	0.615551	0.641881	0.684921	0.682642	0.128536	0.197607	0.11952	0.225289	0.0535935	0.0684195	0.0220017	0.0167274
1436	0	0.682818	0.685483	0.800943	0.867672	0.0254386	0.0385293	0.0403063	0.0998876	0.00904061	0.011058	0.0105209	0.0590585
1437	0	0.631708	0.637542	0.320486	0.249887	0.0412966	0.0233293	0.00299005	0.000964181	0.00170162	0.134812	0.00448331	0.000262772
1438	0	0.358183	0.451747	0.372164	0.49866	0.0374347	0.0475416	0.0502364	0.0873082	0.00235001	0.00526238	0.00272182	0.00454861
1439	186	0.582053	0.631071	0.56495	0.657819	0.0122425	0.0146155	0.0060576	0.0177974	0.0275299	0.0129902	0.0309845	0.0411534
1439	178	0.542217	0.580369	0.532126	0.592339	0.00818674	0.00677524	0.00969476	0.00708602	0.0289404	0.0393514	0.0462953	0.0669833
1440	0	0.384089	0.392753	0.489859	0.611371	0.0167187	0.0124757	0.0355496	0.107407	0.0179819	0.00898239	0.0281005	0.175109
1441	289	0.579643	0.536217	0.557717	0.613638	0.0229852	0.0169554	0.0111491	0.0184137	0.112646	0.232252	0.0877458	0.201591
1442	0	0.42594	0.299692	0.294139	0.367417	0.01594	0.00436689	0.00898596	0.00735083	0.00190894	0.00264105	0.00426773	0.00482709
1443	44	0.902373	0.883359	0.895156	0.890637	0.621652	0.753601	0.49072	0.591798	0.662835	0.651056	0.741774	0.235572
1444	0	0.603648	0.4426	0.421159	0.680039	0.00228235	0.00207028	0.00165903	0.00922249	0.018804	0.00763102	0.0245299	0.0591682
1445	0	0.300356	0.246769	0.364132	0.577397	0.0171469	0.00969661	0.0143738	0.0736414	0.00255908	0.00103585	0.00560134	0.103466
1446	27.9	0.578299	0.60924	0.731165	0.634708	0.0379747	0.0387501	0.0362093	0.0408488	0.0168128	0.035447	0.0187689	0.0124471
1447	498	0.51158	0.486224	0.518379	0.578879	0.0229618	0.0112985	0.0244851	0.0324557	0.0231776	0.0145868	0.0115011	0.0434202
1448	0	0.397068	0.380103	0.416976	0.52526	0.0138634	0.0203303	0.0203421	0.0432914	0.0245614	0.0277577	0.0190153	0.127523
1449	0	0.660928	0.491601	0.578047	0.530337	0.0152763	0.0180535	0.026957	0.0250466	0.0591167	0.00639266	0.00698925	0.0121572
1450	0	0.569087	0.592668	0.52419	0.513554	0.0353907	0.0249554	0.0325462	0.0285132	0.0829102	0.016009	0.0470612	0.0542514
1451	0	0.216872	0.210264	0.220873	0.201247	0.00216098	0.000936495	0.00217458	0.00220865	0.000351673	0.000123369	0.000646133	0.000663233
1452	0	0.406293	0.345802	0.378327	0.539804	0.0109418	0.00326579	0.00638677	0.0138984	0.00222192	0.00157716	0.000912807	0.0041807
1453	0	0.804979	0.881521	0.684625	0.742011	0.128113	0.24699	0.100756	0.0807879	0.893912	0.776932	0.776126	0.820613
1454	896	0.586621	0.623058	0.585352	0.628362	0.0359148	0.0795946	0.042219	0.0595497	0.0260711	0.129352	0.0580275	0.0745398
1455	2	0.577596	0.658038	0.618407	0.558859	0.174401	0.0531693	0.0992102	0.0654131	0.0315572	0.00555794	0.00375142	0.010525
1456	0	0.697611	0.798249	0.739237	0.692404	0.0293461	0.0520954	0.0616886	0.0249819	0.0493792	0.0791364	0.188535	0.0497688
1457	0	0.486012	0.262789	0.510209	0.271768	0.00537533	0.00340158	0.0305109	0.00184791	0.0015244	0.000644176	0.00177252	0.00803277
1457	0	0.155425	0.150326	0.1753	0.162997	9.76481e-05	0.000273799	0.000291573	6.23447e-05	2.06274e-05	1.65427e-05	2.25322e-05	8.69284e-06
1458	1	0.843677	0.833112	0.726147	0.813661	0.0299032	0.0435644	0.0377108	0.0644037	0.0254314	0.0294008	0.0256263	0.049795
1459	0	0.377957	0.238106	0.486101	0.254206	0.00612209	0.000909163	0.00295915	0.00272492	0.000247049	1.1755e-05	0.000179225	0.000131818
1460	79	0.575169	0.58489	0.697617	0.564358	0.0299772	0.0204536	0.0282206	0.0762324	0.124702	0.0278423	0.10716	0.189266
1461	267	0.851248	0.758422	0.769083	0.772141	0.0991563	0.0810615	0.0874193	0.0785612	0.384378	0.170292	0.323218	0.418952
1462	4.39	0.462919	0.497507	0.430713	0.500634	0.00727716	0.0100567	0.0261985	0.0144983	0.00364012	0.0052547	0.00610919	0.00728452
1463	1	0.515324	0.369023	0.373556	0.514439	0.0331283	0.0231986	0.0251586	0.0282625	0.00108282	0.00028085	0.00147109	0.00758593
1463	1	0.453585	0.428846	0.450947	0.405111	0.0362859	0.020414	0.0521414	0.0681654	0.00955254	0.00555618	0.00316037	0.00856787
1464	24	0.620335	0.578521	0.554579	0.663349	0.0317652	0.0242418	0.0465873	0.0392396	0.0391897	0.00964042	0.0113778	0.0361564
1465	0	0.260247	0.288955	0.427303	0.395671	0.00812967	0.00419103	0.0226983	0.0182232	0.00653615	0.00802892	0.0107585	0.031975
1466	0	0.609094	0.535415	0.628389	0.637295	0.0371605	0.0177178	0.0371856	0.0402086	0.0185149	0.00345749	0.00536609	0.00885583
1467	0	0.770172	0.728943	0.783915	0.835648	0.044872	0.0642652	0.0401061	0.0973969	0.103181	0.0831074	0.0496473	0.205882
1468	89.9	0.577076	0.639515	0.555641	0.578665	0.0116771	0.0359333	0.00973864	0.00745137	0.122228	0.0568495	0.0419584	0.0953052
1469	0	0.528727	0.571044	0.526579	0.540049	0.0026025	0.00177287	0.00122051	0.00784321	0.000141348	6.03374e-05	7.47723e-05	0.000125696
1470	0	0.684128	0.523069	0.532028	0.536982	0.0441998	0.0432053	0.0526136	0.0177841	0.177373	0.0386694	0.0541648	0.0315959
1471	0	0.581428	0.455627	0.712685	0.476747	0.457245	0.420068	0.704634	0.481888	0.0285977	0.0302436	0.310554	0.00606548
1472	0	0.836939	0.758235	0.727823	0.795467	0.148147	0.0752381	0.115875	0.118046	0.0324878	0.0535199	0.0401317	0.0196287
1473	0	0.48854	0.66295	0.638678	0.635847	0.0280298	0.0313491	0.0357414	0.0518925	0.00162897	0.00119876	0.000586402	0.00395348
1473	0	0.520653	0.549858	0.442792	0.695638	0.0436897	0.0510234	0.0272512	0.191912	0.00332267	0.00182578	0.00375363	0.0052214
1474	0	0.523078	0.468806	0.75532	0.651695	0.0132005	0.0164858	0.0171608	0.012052	0.00298317	0.00170753	0.000948738	0.00233561
1475	106	0.60166	0.509885	0.686454	0.705611	0.00371218	0.00243888	0.0057733	0.00524397	0.000946441	0.000597539	0.0027972	0.00149682
1475	106	0.684119	0.609438	0.601848	0.651052	0.00362008	0.00943132	0.00645674	0.00590098	0.00131266	0.00636267	0.00365896	0.00106178
1475	106	0.414879	0.412164	0.473919	0.51188	0.000829613	0.00105865	0.000567918	0.00274275	0.00135931	0.00129755	0.00146272	0.0140554
1475	106	0.481636	0.451609	0.38808	0.469788	0.00201144	0.00157582	0.00134701	0.00206519	0.00334769	0.00216902	0.00150808	0.00139324
1475	106	0.671164	0.566487	0.654901	0.65072	0.0128569	0.002655	0.0104234	0.0127733	0.010278	0.00381433	0.00282872	0.00740081
1476	0	0.463155	0.424125	0.389395	0.418036	0.0470579	0.0211157	0.03187	0.0272784	0.00149358	0.000148065	0.00068197	0.00226334
1477	0	0.455775	0.471135	0.409217	0.389176	0.0382765	0.0364231	0.0304687	0.0166556	0.00368854	0.00863399	0.00311448	0.00119163
1478	68	0.527406	0.508873	0.723306	0.809306	0.0763706	0.0877161	0.13984	0.184921	0.102552	0.192527	0.218246	0.501153
1479	0	0.432412	0.434469	0.512016	0.451798	0.0487567	0.0386142	0.0624407	0.0633821	0.0659084	0.0333818	0.120472	0.0526586
1480	0.9	0.313475	0.294694	0.294203	0.302258	0.00566099	0.00531823	0.00451859	0.00596866	0.00149327	0.000219449	0.000869521	0.00230228
1481	0	0.844609	0.772934	0.814489	0.672912	0.0486329	0.08242	0.0608413	0.0338763	0.00166106	0.0070573	0.00611334	0.00132556
1482	0	0.535095	0.56245	0.527755	0.52356	0.0376353	0.046506	0.0136566	0.0313519	0.0350257	0.0443831	0.0502118	0.0301895
1483	0	0.459768	0.590577	0.446136	0.539706	0.00347506	0.00741307	0.00348011	0.00877691	0.0770687	0.169767	0.100249	0.216821
1484	0	0.185704	0.229417	0.251277	0.192875	0.000264183	0.00115366	0.000793481	0.000462216	0.000231329	0.000309423	0.001666	0.000361626
1484	0	0.298466	0.211253	0.147077	0.209933	0.000555954	0.000112736	8.60124e-05	0.00019355	0.00553366	0.00144095	0.000800706	0.00209347
1485	0	0.436746	0.486318	0.482347	0.546053	0.00243659	0.00139173	0.00176068	0.00579426	0.000832073	0.00150395	0.00155758	0.00119998
1486	0	0.383369	0.245662	0.279295	0.329492	0.00260717	0.000916856	0.000716724	0.00204124	0.00192452	0.000559071	0.00129034	0.00140045
1487	0	0.956616	0.968446	0.952122	0.953566	0.64171	0.649732	0.638249	0.636001	0.972699	0.963755	0.932178	0.904016
1488	0	0.590708	0.690278	0.56202	0.681894	0.0293729	0.0508058	0.0202626	0.0593476	0.092552	0.0204057	0.0217981	0.035993
1489	0	0.373842	0.30547	0.413338	0.422011	0.00291886	0.00197701	0.0024163	0.00306111	0.0119943	0.00330267	0.00525737	0.00656998
1489	0	0.353887	0.350057	0.426598	0.406199	0.0119592	0.00996618	0.0156333	0.0104976	0.0134813	0.014783	0.0239454	0.00927438
1490	236	0.597226	0.584865	0.64942	0.663332	0.0375475	0.0214324	0.0256225	0.0557853	0.0571926	0.0401211	0.0220802	0.0667837
1491	0	0.379897	0.6142	0.40047	0.380355	0.00380487	0.0185097	0.0029554	0.00618618	0.00133363	0.00592026	0.00338961	0.00419183
1492	28	0.372373	0.499679	0.286675	0.48874	0.016023	0.023724	0.0101905	0.0194824	0.0796396	0.10897	0.0183417	0.00870784
1493	0	0.304156	0.441138	0.296529	0.478413	0.00367323	0.00671564	0.00324453	0.0062486	0.000374866	0.000860832	0.000126086	0.000318801
1494	194	0.60584	0.368999	0.305511	0.450315	0.0968767	0.0406393	0.0479183	0.0512111	0.0621032	0.0151642	0.00307114	0.0701707
1495	17	0.627326	0.552146	0.656105	0.67028	0.00623761	0.00518028	0.00660997	0.0477578	0.0207206	0.00754946	0.0244888	0.0728694
1496	0	0.622927	0.601536	0.52916	0.502369	0.0396256	0.027253	0.0492527	0.0449994	0.00554799	0.0020405	0.00193275	0.00470946
1496	0	0.918458	0.958428	0.895494	0.899771	0.00192021	0.00460015	0.000445507	0.000605035	0.00710613	0.0235915	0.0070525	0.00328208
1496	0	0.902509	0.871245	0.957781	0.947705	0.0293342	0.17422	0.0242316	0.00792734	0.0587024	0.1329	0.0908221	0.0454635
1497	46.2	0.774999	0.621395	0.662553	0.735334	0.0327368	0.0254797	0.0249704	0.0256255	0.00129607	8.7843e-05	0.00010207	0.00174291
1498	88	0.917521	0.896539	0.920896	0.913776	0.267175	0.383696	0.269689	0.505221	0.0243847	0.00907158	0.00607481	0.0474707
1499	0	0.196045	0.262792	0.309324	0.406221	0.000473835	0.00238586	0.00113809	0.00921386	1.16836e-06	1.06801e-05	2.79978e-06	0.000481922
1500	39.3	0.483603	0.486546	0.511659	0.494116	0.00504529	0.00291059	0.0043703	0.0040233	0.00507826	0.0048545	0.00417779	0.00357645
1501	519	0.545777	0.607777	0.54627	0.728121	0.0632981	0.0638398	0.0853378	0.124317	0.00968235	0.0177447	0.00928413	0.00452493
1502	0	0.76329	0.752587	0.679259	0.722602	0.153169	0.123439	0.280926	0.239972	0.786944	0.403196	0.753615	0.147041
1503	11	0.369049	0.478762	0.415434	0.464854	0.00595531	0.0147208	0.00643216	0.0182858	0.000140754	0.00395587	0.000554194	0.00290124
1504	0	0.536491	0.454301	0.521031	0.537493	0.000558846	0.000377436	0.000276893	0.000411638	0.000198286	0.000247058	0.00122681	0.000402598
1505	0	0.493914	0.532574	0.500658	0.584147	0.121703	0.0651348	0.0484722	0.0629921	0.00923141	0.0327446	0.0159007	0.0251398
1506	0	0.837375	0.847798	0.867639	0.802545	0.0499305	0.0381934	0.0585137	0.15268	0.211368	0.150174	0.321128	0.111111
1507	0	0.453959	0.391283	0.436168	0.498946	0.0155541	0.00695204	0.00609304	0.0113114	0.00102835	0.00118702	0.000783625	0.000588643
1507	0	0.546888	0.543603	0.553622	0.616355	0.0123013	0.0123276	0.0104821	0.0123957	0.00287832	0.00704986	0.00209152	0.000817857
1508	581.6	0.939558	0.928447	0.938664	0.954602	0.142257	0.164784	0.119925	0.407315	0.0953166	0.0678337	0.117683	0.317492
1509	6	0.699237	0.354811	0.456812	0.342714	0.135328	0.00609682	0.0201497	0.00926521	0.04835	0.000885738	0.00140883	0.000992542
1510	0	0.529681	0.497952	0.433382	0.51552	0.0393758	0.0571365	0.030953	0.0571562	0.0260502	0.0161967	0.0204753	0.0587052
1511	24	0.599088	0.683993	0.663044	0.701426	0.277958	0.373144	0.490482	0.480075	0.852675	0.684385	0.911003	0.902582
1512	8	0.507489	0.539627	0.470622	0.655742	0.00731137	0.0162522	0.00585684	0.0198171	0.0033888	0.00388637	0.00510007	0.0112153
1512	0	0.414135	0.474818	0.357136	0.575565	0.00754025	0.0135874	0.00834649	0.0285223	0.00352089	0.00449024	0.00251754	0.0014105
1513	58	0.868915	0.910556	0.886986	0.918607	0.416431	0.472016	0.539936	0.366907	0.451173	0.164778	0.636398	0.897124
1514	626	0.812302	0.791795	0.795573	0.672681	0.00980367	0.0234297	0.0145944	0.0232085	0.0887328	0.0594393	0.062034	0.120072
1515	0	0.187824	0.240716	0.336045	0.283494	0.0040472	0.00531196	0.00444996	0.00584751	0.00175833	0.0354803	0.039062	0.0182436
1516	0	0.741629	0.483869	0.586453	0.401186	0.0943533	0.0131675	0.010015	0.00383371	0.000836485	0.000394529	0.00503096	0.00532235
1517	0	0.450411	0.438464	0.497941	0.551642	0.0132237	0.00336523	0.0247322	0.0294617	0.00286782	0.000948531	0.00105377	0.00207605
1518	0	0.194577	0.15735	0.139222	0.217383	0.00345305	0.00198231	0.00147403	0.00588619	1.22457e-05	1.77814e-05	2.05541e-05	3.65956e-05
1519	35	0.892237	0.886678	0.850628	0.89937	0.0546396	0.125038	0.049129	0.218071	0.0090528	0.0212337	0.00605479	0.0155509
1520	7	0.558912	0.780712	0.73487	0.768901	0.0098303	0.0189785	0.00903884	0.0101064	0.000632266	0.000300124	9.17721e-05	0.000150798
1520	7	0.745695	0.715417	0.580571	0.69576	0.102064	0.0327943	0.0456531	0.0964606	0.943197	0.899848	0.89718	0.951045
1521	0	0.710114	0.582959	0.616229	0.762965	0.00928513	0.00290271	0.00725457	0.0114237	0.0153631	0.00948815	0.0101647	0.0596422
1522	0	0.351195	0.39063	0.370707	0.513141	0.00197808	0.00328386	0.00413278	0.00312703	0.000214142	0.000290728	0.000172086	0.000356437
1523	78	0.464019	0.512264	0.541131	0.526118	0.0348776	0.0372305	0.046155	0.177441	0.00525819	0.00106819	0.00117236	0.00102384
1524	3	0.42641	0.430675	0.365687	0.465188	0.0129636	0.0142161	0.00889153	0.0661829	0.00226358	0.00100822	0.000534479	0.00656061
1525	0	0.392224	0.470815	0.460411	0.43337	0.0168479	0.0125293	0.0160433	0.0104501	0.000414331	0.000553279	0.00101889	0.000252134
1526	0	0.599592	0.731131	0.765144	0.746548	0.0105531	0.0147492	0.0123643	0.0200933	0.000269229	0.000400952	0.000192251	0.000469858
1527	0	0.324837	0.359048	0.549806	0.432389	0.0427572	0.0447831	0.114439	0.097914	0.0546465	0.0684274	0.0353515	0.0200035
1528	334	0.934247	0.949927	0.786784	0.959941	0.0737815	0.122624	0.11058	0.0348916	0.0589643	0.133967	0.124661	0.0480374
1529	0	0.456192	0.327803	0.370218	0.372446	0.00180491	0.00067644	0.00179263	0.00223886	0.000190901	7.96983e-05	0.000129111	0.000101514
1530	0	0.589028	0.410112	0.576837	0.429226	0.0780217	0.0377942	0.0409783	0.051854	0.31406	0.144553	0.54293	0.179185
1531	0	0.542347	0.404223	0.501859	0.528883	0.0116589	0.0170031	0.00975125	0.0586517	0.00112365	0.00342121	0.00160459	0.00942179
1532	0	0.555669	0.47922	0.466713	0.497791	0.0105742	0.0116187	0.0101471	0.00792957	0.0457367	0.0259858	0.0282564	0.0782866
1533	0	0.559608	0.650292	0.523281	0.786436	0.040056	0.0188909	0.0368192	0.170687	0.0695991	0.0839326	0.0211428	0.430898
1534	1537	0.583373	0.660988	0.601624	0.605761	0.0167795	0.032903	0.016778	0.0102681	0.534559	0.929749	0.637167	0.108914
1534	1537	0.606417	0.568968	0.653793	0.620032	0.0131359	0.00938456	0.0278042	0.00682036	0.134996	0.104448	0.0790863	0.0482011
1535	0	0.456107	0.27596	0.342103	0.348278	0.0588531	0.0114224	0.00685968	0.038909	0.00674739	0.00166226	0.00075869	0.0511252
1536	0	0.609674	0.529575	0.604394	0.405278	0.0202177	0.0115239	0.0154559	0.0100084	0.0045637	0.00515807	0.0038717	0.0030088
1537	435	0.439885	0.347893	0.394998	0.479243	0.00181112	0.00184023	0.00265696	0.00666836	0.0410749	0.010041	0.0412659	0.0548313
1537	435	0.617885	0.653045	0.681526	0.711177	0.00704668	0.00643186	0.00916804	0.00794417	0.0657896	0.0719514	0.0459943	0.226549
1538	153	0.625957	0.629568	0.672613	0.648842	0.0282026	0.060507	0.0294092	0.108346	0.0398516	0.11013	0.0356413	0.0626602
1538	153	0.77012	0.755596	0.741304	0.761949	0.0334619	0.0364611	0.033171	0.0499566	0.055997	0.146288	0.0713544	0.0933382
1538	153	0.716833	0.766598	0.808357	0.703843	0.00491444	0.0211767	0.0137121	0.0127261	0.0021892	0.00977411	0.0207903	0.0093611
1539	16.04	0.564619	0.501778	0.552052	0.536997	0.00358992	0.00211883	0.00354499	0.00207002	0.0341266	0.0210318	0.0281818	0.0232221
1540	3	0.420845	0.323025	0.3379	0.335686	0.0240699	0.0101455	0.0146965	0.0123235	0.0228834	0.00201027	0.00864225	0.00243951
1541	326	0.933431	0.944399	0.930146	0.807797	0.567517	0.548408	0.444635	0.316993	0.0482863	0.109545	0.132864	0.0211585
1542	0	0.306474	0.563914	0.318385	0.322966	0.00438479	0.0176378	0.00252496	0.00757618	0.000161456	0.000649651	0.000225549	0.0012594
1543	0	0.492721	0.399805	0.407471	0.527701	0.046115	0.0231567	0.0160016	0.0995094	0.201659	0.101631	0.0666367	0.176521
1544	0	0.83179	0.778757	0.768806	0.765239	0.19537	0.0452927	0.0748025	0.182332	0.699509	0.2984	0.153745	0.234104
1544	0	0.526298	0.616022	0.624399	0.722708	0.0195468	0.0198755	0.0174706	0.0489074	0.0627523	0.0863379	0.0695756	0.27681
1545	0	0.358018	0.35226	0.402557	0.46655	0.00872695	0.00420768	0.00489608	0.00409853	0.00132589	0.00127056	0.00352123	0.00326396
1546	0	0.623123	0.689712	0.698993	0.608041	0.0763985	0.135765	0.102931	0.0859884	0.586052	0.845592	0.683627	0.683579
1546	0	0.779399	0.766489	0.660773	0.68944	0.0668189	0.0606618	0.0413398	0.0583057	0.61453	0.888374	0.792813	0.792857
1546	0	0.794533	0.855201	0.934674	0.910013	0.632916	0.146028	0.111965	0.139973	0.0359336	0.132394	0.1125	0.246452
1546	0	0.952861	0.872708	0.953837	0.896541	0.163644	0.224814	0.399401	0.129767	0.393508	0.113386	0.333487	0.115918
1546	0	0.774984	0.862069	0.846409	0.782245	0.16051	0.277397	0.293495	0.316319	0.914811	0.892638	0.952885	0.851122
1546	0	0.545819	0.498731	0.496111	0.4288	0.021205	0.0390147	0.0228029	0.141035	0.156369	0.106965	0.0930413	0.102344
1546	0	0.750214	0.887782	0.819259	0.857877	0.0979423	0.0981755	0.0239893	0.482219	0.0105922	0.0738878	0.0182235	0.255019
1547	0	0.510667	0.577259	0.544441	0.599225	0.0309253	0.0540553	0.0673008	0.0610968	0.0375334	0.0589831	0.0570667	0.129699
1548	0	0.651481	0.695438	0.459826	0.718939	0.00410558	0.00226435	0.00643854	0.00807806	0.000105135	3.16321e-05	6.49184e-05	6.11053e-05
1549	23	0.736446	0.883179	0.821017	0.672288	0.0239778	0.00661048	0.00542568	0.0359382	0.0409257	0.0199081	0.0453107	0.0224415
1550	0	0.644022	0.689937	0.681207	0.756837	0.027996	0.0302227	0.0543696	0.0986453	0.0709302	0.0901816	0.0277748	0.101722
1550	0	0.516761	0.47801	0.554145	0.633993	0.013968	0.0155438	0.0123059	0.0232889	0.0115749	0.0062368	0.0236612	0.0389067
1551	117	0.441265	0.454463	0.516906	0.533312	0.0219296	0.0297551	0.0205168	0.032997	0.0106762	0.0143028	0.0355949	0.0227381
1551	117	0.436591	0.32846	0.428474	0.561176	0.0270713	0.00581199	0.0105924	0.056893	0.026418	0.0226087	0.0124198	0.0184037
1552	156	0.433613	0.401647	0.317199	0.4113	0.00360763	0.00535163	0.00674923	0.0076553	0.000995299	0.00607664	0.00288072	0.0117792
1553	25	0.814135	0.765025	0.781812	0.776275	0.091886	0.114982	0.047206	0.181729	0.0563075	0.158035	0.0485684	0.166767
1554	3	0.501722	0.547401	0.505315	0.403041	0.0126187	0.0126375	0.00992072	0.00720127	0.0021965	0.0029277	0.00405284	0.0001673
1554	119	0.584534	0.632991	0.635447	0.561862	0.0145276	0.0230293	0.0116903	0.0128865	0.00760623	0.0147475	0.017685	0.00765283
1555	0	0.464279	0.379155	0.393543	0.50362	0.00229449	0.00028026	0.000971808	0.00123914	0.00280736	0.000235387	0.00214872	0.00257758
1556	0	0.585575	0.575398	0.41977	0.499486	0.0265034	0.0135049	0.0109033	0.0184811	0.0113817	0.0110391	0.0079772	0.00755525
1557	0	0.201797	0.200425	0.231274	0.269531	9.03166e-05	5.29609e-05	5.07133e-05	0.00016321	0.000210545	0.000272706	0.000150224	0.00110679
1558	0	0.477243	0.587067	0.530887	0.546048	0.0375043	0.064888	0.0547543	0.0182021	0.0329638	0.0186182	0.0134118	0.00892043
1559	4	0.682225	0.598893	0.626315	0.605065	0.00996645	0.00551103	0.00455179	0.0109903	0.0134719	0.0319449	0.0676516	0.070903
1560	0	0.416188	0.454616	0.612473	0.593548	0.0495305	0.040571	0.0456764	0.0538882	0.204884	0.195999	0.251939	0.15
1561	0	0.321635	0.260119	0.320773	0.469825	0.00864385	0.00638862	0.00727685	0.0114408	0.000248413	0.000285504	0.000398832	0.0018777
1562	0	0.77111	0.788681	0.627947	0.798183	0.202198	0.0477977	0.0351521	0.117364	0.383936	0.321102	0.205944	0.319077
1563	0	0.829704	0.739099	0.750735	0.631423	0.316745	0.219131	0.147522	0.271896	0.925786	0.747649	0.413877	0.65675
1564	4	0.515464	0.620412	0.646905	0.537012	0.0496896	0.0627925	0.0487072	0.0204152	0.167326	0.514787	0.105848	0.231087
1564	1	0.487999	0.373983	0.396949	0.313385	0.0163409	0.0125062	0.0147591	0.00882396	0.00689925	0.00320658	0.00627301	0.00570602
1565	0	0.255834	0.283218	0.286649	0.18527	0.000458714	0.00138552	0.00128385	0.000503204	0.000700398	0.0121351	0.00104079	0.000375332
1566	0	0.320811	0.634983	0.47641	0.406233	0.0274942	0.046718	0.0265979	0.05292	0.00534158	0.037968	0.00615766	0.0753522
1567	0	0.555171	0.55291	0.414828	0.576605	0.00588913	0.00834775	0.00123056	0.00945273	0.0181418	0.0193549	0.00079532	0.00493048
1568	982	0.771732	0.716467	0.802324	0.645315	0.0751361	0.226055	0.186385	0.0459817	0.0228614	0.0201954	0.00922173	0.0084454
1568	982	0.782897	0.737335	0.774075	0.776871	0.253815	0.139002	0.155859	0.139706	0.0550116	0.00205316	0.0499875	0.0089106
1568	982	0.846928	0.67172	0.88661	0.706138	0.334124	0.202967	0.215732	0.213861	0.333956	0.337113	0.314975	0.0913265
1569	32	0.428067	0.372445	0.444599	0.467434	0.00058029	0.000679747	0.000317492	0.00071864	0.00177805	0.00765758	0.00207639	0.00384701
1570	0	0.672312	0.745129	0.622712	0.712257	0.0586182	0.0677321	0.0349413	0.111005	0.0155253	0.0348787	0.012139	0.0771606
1570	0	0.650604	0.527181	0.662067	0.571518	0.0195612	0.0364432	0.0380712	0.0412144	0.00930847	0.0172485	0.0441593	0.0054818
1571	6.9	0.498139	0.538356	0.416376	0.475811	0.388926	0.388985	0.184081	0.228267	0.484768	0.43663	0.393185	0.439808
1572	267	0.859928	0.692508	0.634243	0.699397	0.024103	0.0822699	0.365462	0.0812202	0.133543	0.0817877	0.633123	0.089233
1573	0	0.338001	0.372546	0.461504	0.474127	0.00596287	0.0049615	0.00498219	0.00874338	0.000411359	0.000605424	0.00215912	0.00489068
1573	0	0.560738	0.41572	0.537485	0.51592	0.0118782	0.00553946	0.00995022	0.0121297	0.0707565	0.0519172	0.0220921	0.0338768
1573	0	0.673786	0.612196	0.578069	0.577234	0.00556364	0.00275493	0.00620784	0.00375003	0.00347521	0.00160626	0.00685459	0.00200849
1573	0	0.545399	0.547488	0.644471	0.535235	0.0154444	0.0215137	0.0116306	0.0106326	0.0351375	0.0515724	0.034702	0.00921272
1573	0	0.421337	0.456002	0.390387	0.410421	0.0040152	0.00899638	0.00388492	0.0072183	0.0012203	0.00624399	0.00281773	0.00252127
1573	0	0.366141	0.452443	0.365796	0.460715	0.0227903	0.0149212	0.00912796	0.00459748	0.00042236	0.00171932	0.000592184	0.000142571
1573	0	0.459178	0.495976	0.621954	0.606061	0.00457685	0.00370985	0.00352596	0.00176321	0.00175865	0.00321382	0.00335763	0.00220462
1573	0	0.652301	0.645912	0.663837	0.607076	0.0111849	0.0143972	0.00735384	0.0144989	0.00699895	0.010874	0.00521938	0.00607678
1574	0	0.230574	0.148819	0.158185	0.207055	0.00678265	0.00393718	0.00322206	0.00773162	0.00058208	7.6189e-05	0.000121103	0.000632726
1575	511	0.835563	0.879931	0.663249	0.65456	0.0534257	0.0192075	0.00826233	0.041464	0.961871	0.503874	0.181256	0.815982
1575	511	0.872526	0.786558	0.778037	0.821026	0.020832	0.0227367	0.0670078	0.0260233	0.450913	0.710707	0.697385	0.116934
1576	0	0.514676	0.433507	0.369219	0.608685	0.0116568	0.00474802	0.0119906	0.0230383	0.00305609	0.000692006	9.17489e-05	0.00476949
1577	17.4	0.502798	0.360732	0.36467	0.3115	0.00253451	0.000637846	0.00175454	0.00116831	0.0528084	0.0247658	0.0265362	0.0137999
1578	0	0.66309	0.643686	0.606449	0.676676	0.0409181	0.0527006	0.0633736	0.0702667	0.000494065	0.000627369	0.000568005	0.000387659
1579	0	0.846321	0.816371	0.747507	0.805029	0.051152	0.106087	0.109755	0.0462041	0.241363	0.68224	0.28907	0.596754
1580	0	0.582479	0.707714	0.503801	0.537628	0.0220023	0.055368	0.0626657	0.031582	0.108594	0.095824	0.118232	0.0618133
1581	313	0.896441	0.911199	0.873598	0.886544	0.269304	0.409192	0.330012	0.127186	0.86051	0.900133	0.682561	0.804743
1582	0	0.27459	0.373895	0.402911	0.584737	0.0055166	0.00963677	0.0100447	0.0199577	0.000421401	7.40514e-05	3.81182e-05	0.00209814
1583	0	0.436649	0.495747	0.528479	0.560053	0.00410006	0.00334998	0.00302548	0.00537231	0.00314723	0.000815292	0.00204811	0.00911639
1584	0	0.202448	0.197327	0.121528	0.203587	0.00220346	0.00925768	0.00221161	0.0042825	0.000677238	0.000777871	0.000120307	4.82083e-05
1585	0	0.197906	0.295874	0.170362	0.281552	0.00391469	0.00276453	0.000638036	0.00233131	0.000389515	0.000443517	0.000404449	0.000878885
1585	0	0.224822	0.195077	0.202187	0.246408	0.00207964	0.000755341	0.00163265	0.0014131	0.000574706	0.000108747	0.000193179	0.000344133
1585	0	0.519275	0.27312	0.261948	0.50479	0.02235	0.00347311	0.00315812	0.00542371	0.0127413	0.000308123	0.000541669	0.00402354
1586	0	0.643273	0.544746	0.535412	0.553059	0.00551529	0.00444276	0.0121973	0.0142135	0.0164836	0.0119228	0.00341031	0.031683
1587	0	0.910997	0.935022	0.926576	0.896945	0.402207	0.352516	0.232827	0.27782	0.231228	0.293146	0.224374	0.153594
1588	0	0.819401	0.726231	0.674427	0.717535	0.11253	0.065265	0.0785347	0.0971146	0.138306	0.0154519	0.0199382	0.0553711
1589	0	0.155888	0.161444	0.135351	0.332438	0.000291336	0.000178003	0.000213352	0.000761614	3.75594e-06	2.2271e-06	1.91516e-06	1.45151e-05
1589	0	0.257477	0.379981	0.281729	0.348932	0.00193275	0.0027119	0.000464944	0.00254796	1.46311e-05	4.52362e-05	2.3038e-05	0.000176572
1590	0	0.56777	0.372987	0.347921	0.353082	0.0319097	0.0102307	0.00904971	0.0207595	0.0255715	0.00660224	0.0102778	0.00762083
1591	45	0.59904	0.8989	0.70133	0.625482	0.0197862	0.080141	0.0197885	0.0324661	0.00239075	0.00943445	0.0119986	0.0158885
1592	1037	0.758392	0.667549	0.78607	0.853374	0.236077	0.0610686	0.276318	0.142211	0.643993	0.609301	0.783009	0.392323
1593	0	0.198683	0.223803	0.23406	0.21942	0.00564324	0.0109707	0.00955224	0.00837948	0.000412383	0.00194811	0.00302446	0.0060334
1594	82	0.56398	0.477097	0.621869	0.612757	0.00519995	0.00267066	0.00529493	0.0151195	0.0381454	0.0258786	0.0147449	0.0577488
1594	82	0.803108	0.619334	0.465974	0.711972	0.00772768	0.00254371	0.00138017	0.0107293	0.239695	0.160723	0.0726949	0.252788
1595	0	0.540486	0.576522	0.546137	0.599921	0.000643562	0.00248272	0.00175121	0.0026088	0.00178637	0.00146906	0.00176847	0.00514686
1596	0	0.554378	0.545441	0.508877	0.693784	0.0123689	0.0215216	0.0113858	0.0513577	0.342841	0.153536	0.29585	0.405737
1597	0	0.611825	0.684744	0.703012	0.649197	0.0126706	0.033515	0.0131986	0.0221756	0.000124948	0.00011586	0.000845734	0.000885861
1598	2845	0.864957	0.882998	0.835105	0.773319	0.223772	0.62411	0.449227	0.364605	0.0722855	0.0137887	0.00443375	0.0584552
1599	0	0.397488	0.442323	0.300467	0.405212	0.00410908	0.0103938	0.00698802	0.00835162	0.000553839	0.00449379	0.000798267	0.000681003
1600	0	0.435112	0.468518	0.476097	0.516692	0.0189168	0.0288961	0.0133894	0.0374501	0.01059	0.0190727	0.00761026	0.0313356
1600	3	0.481424	0.570012	0.517682	0.608628	0.054006	0.119444	0.122255	0.0942005	0.0904894	0.101141	0.0630992	0.0597261
1601	88	0.884303	0.901052	0.851055	0.916513	0.399686	0.565436	0.373658	0.522899	0.912364	0.797575	0.853914	0.93035
1602	0	0.498927	0.533156	0.643244	0.649416	0.0124279	0.015706	0.0271982	0.0256142	0.0497205	0.0537759	0.0604979	0.0670884
1603	0	0.742705	0.76079	0.596925	0.749147	0.0198173	0.0895164	0.0136519	0.0345648	0.00585716	0.0370096	0.0184239	0.00807658
1604	0	0.497799	0.594625	0.520823	0.563802	0.0270258	0.0172158	0.011067	0.043966	0.0769395	0.0603004	0.0616466	0.127621
1605	405	0.618104	0.606965	0.619434	0.653869	0.105898	0.111577	0.0798244	0.158915	0.151962	0.168762	0.0867369	0.318736
1606	91	0.69681	0.717117	0.611597	0.626526	0.0359316	0.0503715	0.0391615	0.0167725	0.000728495	0.00184132	0.00173949	0.000340702
1607	0	0.533119	0.477819	0.306159	0.343024	0.107448	0.0373214	0.0259441	0.0338997	0.0518445	0.000407371	0.000236468	0.00103223
1608	0	0.569665	0.472967	0.381156	0.410781	0.00768118	0.00233747	0.00189102	0.00265258	0.00230559	0.000489803	0.000429279	0.000267371
1609	0	0.822551	0.821732	0.75802	0.754806	0.0168696	0.0145295	0.0151868	0.00664823	0.0212162	0.0388279	0.0317719	0.0324404
1610	0	0.271993	0.304514	0.279435	0.290899	0.00105481	0.000833556	0.00173865	0.00164048	0.000396522	0.000112442	2.19434e-05	8.56771e-05
1611	29	0.742788	0.827146	0.807004	0.747325	0.0214847	0.0259216	0.00975716	0.0484071	0.167291	0.0364311	0.0583052	0.131505
1611	29	0.69146	0.630804	0.634527	0.627781	0.108381	0.0395871	0.0915922	0.0817862	0.0476928	0.0386338	0.0241373	0.0702415
1612	5.2	0.597061	0.533853	0.635534	0.632581	0.0133054	0.02785	0.0460962	0.0188386	0.0141646	0.0158082	0.0244419	0.0233181
1613	0	0.447759	0.483387	0.294974	0.471125	0.00688888	0.0139945	0.00226149	0.0103609	3.87978e-05	4.67032e-05	0.000510988	0.000677602
1614	0	0.369527	0.388195	0.371273	0.390321	0.00369166	0.0101382	0.00393889	0.0299396	0.000442353	0.000701377	0.000284584	0.000666321
1615	59	0.192525	0.24386	0.435952	0.172431	0.000973791	0.000994667	0.0051451	0.000781376	0.00235808	0.00675351	0.045836	0.0123131
1616	261	0.753863	0.834859	0.804578	0.788385	0.0577413	0.0961598	0.0401762	0.161173	0.0272161	0.018499	0.0298182	0.0252525
1616	261	0.646464	0.773256	0.683859	0.742699	0.0174972	0.0716055	0.0127631	0.032339	0.0296369	0.149606	0.024251	0.0414063
1616	261	0.933785	0.733173	0.904481	0.886814	0.175274	0.0321468	0.0929701	0.099977	0.151431	0.191619	0.0348527	0.0787236
1616	261	0.804672	0.749048	0.582395	0.812069	0.0519952	0.03408	0.0182966	0.0419074	0.0175433	0.0193029	0.0101365	0.0227762
1616	261	0.803123	0.597724	0.704889	0.840204	0.0262986	0.0191172	0.0219063	0.0567719	0.0367794	0.00904204	0.0104117	0.0293541
1617	1	0.646084	0.615563	0.72173	0.587598	0.0735307	0.0645176	0.0804605	0.0549955	0.095805	0.0555258	0.0968106	0.012042
1618	2679	0.769361	0.73903	0.801953	0.820627	0.0341815	0.0307456	0.027396	0.0168474	0.0112041	0.0154048	0.0241039	0.0293622
1618	2679	0.718636	0.775829	0.838061	0.875794	0.0154108	0.0550679	0.35362	0.199476	0.132532	0.212824	0.180924	0.12368
1618	2679	0.821394	0.665426	0.755938	0.848969	0.115807	0.0198882	0.017977	0.119046	0.0680141	0.0369641	0.0208741	0.0507742
1619	0	0.629842	0.569799	0.53261	0.539062	0.0460319	0.020157	0.031702	0.0429565	0.00374059	0.00464499	0.00393223	0.00428897
1620	0	0.379985	0.294626	0.323094	0.529816	0.00870361	0.0154952	0.00903366	0.0630023	0.00589545	0.00214382	0.00503677	0.0462653
1621	1128	0.813099	0.807662	0.773213	0.727619	0.255869	0.628353	0.499474	0.318786	0.0570923	0.312337	0.0443321	0.509989
1621	1128	0.915184	0.82179	0.852584	0.905696	0.278866	0.310599	0.528846	0.265443	0.229862	0.473474	0.708074	0.595646
1622	0	0.13525	0.161675	0.128723	0.301451	0.000937741	0.00076402	0.000837785	0.00513058	0.000890209	0.000125298	0.000490083	0.000615172
1623	0	0.809157	0.77253	0.706112	0.762655	0.10884	0.0676614	0.120616	0.171819	0.024117	0.0416826	0.0102757	0.021675
1624	0	0.278853	0.47499	0.303184	0.374941	0.0057951	0.00611036	0.00440499	0.010458	0.0104093	0.00331507	0.00373945	0.0269358
1625	0	0.52795	0.483483	0.498759	0.398744	0.0952527	0.114321	0.0994411	0.039096	0.355047	0.389959	0.295008	0.197037
1626	0	0.542764	0.561476	0.419388	0.619721	0.0114928	0.00973456	0.00946545	0.0233512	0.0302203	0.0396832	0.0329925	0.0262253
1627	83	0.674895	0.62969	0.601742	0.732945	0.00446093	0.0220451	0.0166611	0.0167836	0.00735109	0.0445019	0.0224232	0.059389
1628	48	0.595968	0.602515	0.671596	0.410004	0.0465878	0.122403	0.113875	0.0245097	0.0110131	0.00363007	0.0181977	0.000282576
1629	0	0.330343	0.4619	0.297535	0.430529	0.00433781	0.00482488	0.00208834	0.00389758	0.00394934	0.00290182	0.000914662	0.00153233
1630	0	0.251414	0.24174	0.250765	0.227335	0.000603495	0.000426663	0.000350932	0.000486042	0.000531275	0.00025282	0.000461882	0.000368403
1631	705	0.744081	0.662255	0.713465	0.634641	0.0371151	0.139013	0.0573338	0.0274851	0.104683	0.02684	0.0472922	0.017879
1632	49	0.617748	0.495147	0.648883	0.685278	0.00874682	0.012483	0.0297719	0.0258113	0.00378635	0.0125665	0.015692	0.052376
1633	0	0.196265	0.167225	0.156223	0.350233	0.00167616	0.000484976	0.00054165	0.00767493	1.21328e-07	1.9142e-07	4.12695e-08	9.84951e-06
1634	10	0.43139	0.363045	0.387369	0.565941	0.00835142	0.00943761	0.0178543	0.0317495	0.0112989	0.00917449	0.0129368	0.0482794
1635	57	0.439764	0.490841	0.412344	0.430334	0.0178798	0.00956102	0.0155586	0.012893	0.00325384	0.00186192	0.000552961	0.000844541
1636	0	0.333984	0.268085	0.318871	0.316774	0.00162229	0.000542857	0.00178058	0.00377162	0.00269555	0.000293453	0.000830383	0.00126441
1636	0	0.364973	0.330153	0.339895	0.347405	0.00134748	0.00105318	0.00103774	0.00103762	0.000277126	0.000439171	0.00120122	0.0029465
1637	0	0.619944	0.604253	0.605391	0.573683	0.00157265	0.00211025	0.00264859	0.0039296	0.00135994	0.00219974	0.00384553	0.00419305
1638	270	0.603335	0.807408	0.783782	0.602564	0.039029	0.0316127	0.00904633	0.0237965	0.262706	0.071951	0.0135621	0.344308
1639	0	0.31137	0.380292	0.395043	0.506316	0.00180182	0.0041426	0.00141694	0.0044966	0.00341081	0.0207	0.00880927	0.00426498
1640	165	0.949252	0.966238	0.975133	0.912232	0.84691	0.809111	0.846009	0.760238	0.994359	0.994249	0.994348	0.992919
1640	165	0.89244	0.909323	0.864399	0.901152	0.799791	0.776955	0.67099	0.840529	0.990094	0.993745	0.99665	0.997123
1640	165	0.9698	0.955821	0.958361	0.962952	0.512319	0.393271	0.56301	0.446417	0.777345	0.616234	0.903452	0.404407
1641	0	0.249668	0.186749	0.254418	0.361631	0.0210571	0.00943488	0.0132977	0.0373263	0.000124948	0.000112687	0.00023549	0.00105096
1642	0	0.311571	0.398202	0.270275	0.368442	0.00480296	0.00430568	0.00512435	0.00478153	0.000193516	0.000252169	0.000323754	0.000126506
1643	0	0.283311	0.423496	0.427567	0.383135	0.0018229	0.001551	0.00184732	0.0171424	0.00138875	0.00780593	0.00229232	0.00158614
1644	0	0.399035	0.315877	0.380897	0.350131	0.00161151	0.00102529	0.00275263	0.0010973	0.00325956	0.000384651	0.00351934	0.0029814
1645	0	0.175564	0.301396	0.291278	0.380661	0.00318625	0.00970193	0.0159421	0.0109847	0.00113947	0.00405773	0.00414149	0.0147678
1645	0	0.485597	0.656947	0.370247	0.540451	0.0944444	0.14667	0.015375	0.0674434	0.027479	0.0282342	0.000400009	0.00979887
1645	0	0.565663	0.502383	0.54077	0.625245	0.0234593	0.0281553	0.0139368	0.0256361	0.0230902	0.0186931	0.0150964	0.00769737
1646	0	0.692836	0.52859	0.591538	0.633465	0.054511	0.0457797	0.0195012	0.0239782	0.485587	0.908514	0.602738	0.437798
1647	0	0.553087	0.417316	0.444681	0.429245	0.119419	0.0211476	0.0414142	0.0428376	0.127532	0.0218123	0.0132512	0.122645
1648	0	0.364319	0.325499	0.282987	0.344841	0.00744617	0.00261635	0.00715474	0.0125339	0.0032362	0.00103435	0.00571018	0.00724961
1649	2	0.714738	0.663635	0.687397	0.713082	0.0411507	0.0348061	0.037473	0.0836231	0.0207586	0.0148933	0.0172136	0.0125114
1650	1385	0.85143	0.861685	0.885282	0.856282	0.125379	0.055729	0.114984	0.0763265	0.335363	0.151996	0.229535	0.243419
1650	1385	0.802196	0.79318	0.694123	0.738797	0.0748926	0.0617334	0.0391066	0.0389821	0.0607142	0.0509696	0.0349278	0.017285
1650	1385	0.930331	0.900795	0.919039	0.878844	0.198168	0.383213	0.35652	0.322306	0.177176	0.243759	0.452522	0.595419
1651	0	0.25877	0.320754	0.267718	0.407071	0.0152696	0.0030458	0.00232	0.0109046	0.000582273	0.000648101	0.000126069	0.00179855
1652	0	0.744415	0.739741	0.653199	0.773567	0.00921021	0.00474363	0.00244353	0.0114469	0.107489	0.0653233	0.0799392	0.172321
1653	133	0.605923	0.675779	0.592192	0.780303	0.106101	0.0976918	0.0251331	0.0324837	0.283036	0.29676	0.0340356	0.0979716
1653	133	0.733568	0.661231	0.588914	0.677145	0.0194271	0.0446701	0.0370357	0.0596602	0.0112371	0.0183418	0.00824664	0.00957428
1654	72	0.598574	0.550825	0.462822	0.488051	0.010656	0.0235776	0.0210106	0.02426	0.0343017	0.0405303	0.0309818	0.0636739
1655	100	0.420311	0.37471	0.403546	0.416595	0.00789528	0.0117112	0.0151678	0.0104428	0.0195907	0.0246186	0.0161689	0.0199771
1656	0	0.412469	0.414883	0.526819	0.514873	0.0264097	0.0115522	0.0244907	0.026158	0.00243725	0.000776579	0.00133641	0.00237865
1657	0	0.669367	0.586967	0.585128	0.648304	0.0509512	0.0215843	0.0385369	0.114081	0.00170436	0.013495	0.011961	0.0298476
1658	11	0.62315	0.668554	0.711271	0.640379	0.0184812	0.0200668	0.0196965	0.0186427	0.00587334	0.00592131	0.00496739	0.00972865
1659	0	0.374649	0.493439	0.467369	0.579076	0.00217685	0.00512381	0.00190626	0.00345746	0.00119047	0.00124595	0.000499824	0.00378393
1660	0	0.264811	0.289529	0.317488	0.418386	6.02372e-05	0.000237352	9.49733e-05	0.000314647	2.82828e-05	0.000109234	9.27476e-05	4.99542e-06
1661	0	0.684105	0.676678	0.638209	0.748364	0.000857186	0.00125812	0.00148254	0.00291648	3.01487e-05	8.57788e-05	9.57095e-05	0.000161382
1661	0	0.809784	0.839647	0.821855	0.819632	0.072851	0.0887022	0.0447854	0.11602	0.0157264	0.0201838	0.0154866	0.0887617
1662	0	0.273341	0.193417	0.200027	0.206557	0.0101356	0.0114354	0.0102612	0.00905641	0.000733828	0.000600379	0.00102297	0.000435272
1663	1216	0.68694	0.610384	0.754819	0.573157	0.119614	0.00537583	0.0144741	0.00718726	0.00122959	0.00249655	0.0159367	0.000739249
1663	1216	0.800936	0.572269	0.589739	0.750504	0.536246	0.0889784	0.0420542	0.0160707	0.00120297	0.0126712	0.00309432	0.0253848
1663	1216	0.917906	0.893746	0.913062	0.920622	0.0764776	0.020244	0.0552263	0.0587032	0.542987	0.314765	0.681531	0.20964
1663	1216	0.80573	0.772275	0.764887	0.854929	0.137104	0.0668071	0.0932542	0.175844	0.116778	0.0344273	0.0107537	0.483202
1663	1216	0.667775	0.543856	0.550509	0.655077	0.0161277	0.0029466	0.00794043	0.00684162	0.00564329	0.00151721	0.00554449	0.000855794
1664	477.6	0.675103	0.588421	0.62381	0.651697	0.164199	0.205694	0.234873	0.233679	0.0101067	0.00674853	0.0110453	0.0482779
1665	84	0.831613	0.80906	0.83272	0.812664	0.0759833	0.0507787	0.0619949	0.0674219	0.0629891	0.123959	0.124188	0.062837
1666	25	0.678152	0.65531	0.66192	0.76103	0.216547	0.210664	0.170785	0.31457	0.0213664	0.0486294	0.0482987	0.59684
1667	0	0.46154	0.316136	0.356035	0.412682	0.0151153	0.0187668	0.0187566	0.134593	0.0680432	0.0441063	0.0513146	0.206266
1668	3.7	0.754409	0.691448	0.734278	0.714069	0.0571898	0.114069	0.0378589	0.0876724	0.329032	0.777558	0.0654773	0.668363
1668	0	0.703075	0.686782	0.672945	0.689898	0.130661	0.102116	0.0667141	0.13135	0.316676	0.770962	0.349259	0.630629
1668	0	0.484019	0.500482	0.546796	0.486596	0.0231229	0.0220655	0.0350667	0.031968	0.0331857	0.0273112	0.0406029	0.00985631
1669	0	0.690165	0.652944	0.617009	0.827529	0.0366237	0.0162669	0.0430958	0.16562	0.0337476	0.0412009	0.0483332	0.183085
1670	0	0.219952	0.217533	0.250461	0.247654	0.00113659	0.00141851	0.000876056	0.00122316	0.000164406	0.000123741	6.24618e-05	7.00667e-05
1671	0	0.842442	0.866775	0.821879	0.82665	0.221849	0.189133	0.079333	0.129189	0.01019	0.0420717	0.0277721	0.0760597
1672	31	0.813514	0.824059	0.757928	0.765686	0.0641887	0.172344	0.135404	0.0799468	0.173791	0.22478	0.0904276	0.114723
1673	64	0.746275	0.746067	0.769113	0.807287	0.00897445	0.0240974	0.0380181	0.0304872	0.0321293	0.00900779	0.0246496	0.0237792
1673	64	0.733442	0.833065	0.835412	0.803413	0.0471807	0.0812524	0.0585533	0.131913	0.0412306	0.0552251	0.0378129	0.0611151
1674	0	0.485069	0.421558	0.505564	0.503333	0.00383016	0.00327765	0.00332534	0.00591411	0.000981918	0.000182488	0.00090427	0.00191162
1675	0	0.603561	0.498346	0.494508	0.629378	0.115033	0.0891001	0.0560493	0.201254	0.00822506	0.00952181	0.00368283	0.0199236
1676	0	0.59336	0.64759	0.65515	0.611689	0.0204329	0.0495023	0.0308346	0.0169232	0.00328118	0.00699543	0.013454	0.00368307
1677	22	0.583273	0.486845	0.513328	0.628214	0.39828	0.333844	0.331284	0.32013	0.0909048	0.0863342	0.0515675	0.107672
1678	0	0.613013	0.575123	0.58307	0.590366	0.020134	0.011194	0.0148185	0.178034	0.00100328	0.000235543	0.00109929	0.000243818
1679	0	0.416023	0.431151	0.416503	0.510357	0.0182785	0.0149148	0.047618	0.0430856	0.0161769	0.00719534	0.0180804	0.0107569
1680	6	0.59595	0.570146	0.678952	0.561501	0.0184304	0.041154	0.0387934	0.0273184	0.019089	0.063361	0.0352443	0.023915
1680	6	0.721182	0.721548	0.747477	0.801056	0.260796	0.342619	0.15302	0.296382	0.176302	0.170434	0.0642492	0.304526
1681	0	0.324571	0.279621	0.297197	0.33178	0.000710105	0.000903492	0.000731238	0.00165559	0.00183154	0.0029506	0.000319876	0.00324485
1682	0	0.64854	0.5935	0.66881	0.68165	0.013996	0.0136263	0.0100053	0.0350494	0.0105194	0.00827079	0.0111428	0.00802967
1683	0	0.530112	0.459755	0.56796	0.56899	0.00769443	0.00400227	0.00992641	0.00875728	0.0145546	0.112443	0.0427141	0.190028
1684	0	0.673681	0.475946	0.522525	0.691599	0.000158578	4.58716e-05	0.00017729	0.000205871	0.0295998	0.00709599	0.0852917	0.070969
1684	0	0.579728	0.566083	0.66935	0.564183	9.1383e-05	0.0001577	0.000248367	0.000215161	0.0127581	0.0123777	0.00782964	0.0146829
1684	0	0.610206	0.848488	0.788088	0.87707	0.00299416	0.0122102	0.0280913	0.00148403	0.00935581	0.0417342	0.110652	0.152676
1684	0	0.789628	0.710243	0.744929	0.675843	0.000151252	0.000105513	0.000176053	0.0100048	0.106079	0.106964	0.114478	0.150144
1684	0	0.472016	0.635123	0.646036	0.657703	0.00040985	0.00322988	0.00447304	0.00439945	0.0143833	0.0183473	0.0422745	0.0296771
1684	0	0.84768	0.959266	0.883248	0.899169	0.0395815	0.0292567	0.00605735	0.0376053	0.129001	0.809826	0.215668	0.472537
1685	19	0.725965	0.664177	0.725178	0.700416	0.0734575	0.0781826	0.0874092	0.0871947	0.0125234	0.0194472	0.0417499	0.0430641
1686	0	0.638561	0.732338	0.531058	0.603512	0.0326583	0.062765	0.0206979	0.116788	0.00819412	0.0166879	0.00560505	0.0128049
1687	17	0.814779	0.678281	0.576064	0.545629	0.658531	0.542594	0.46976	0.493634	0.769947	0.647377	0.105266	0.339517
1687	17	0.585154	0.56878	0.610655	0.547935	0.509769	0.478429	0.576116	0.361568	0.901314	0.186803	0.817167	0.230939
1687	17	0.683433	0.819845	0.588069	0.612213	0.395732	0.359802	0.318742	0.509679	0.520449	0.778257	0.405025	0.655052
1687	17	0.798264	0.893457	0.841789	0.93604	0.794622	0.839341	0.782044	0.873387	0.955508	0.945704	0.953088	0.949784
1687	17	0.869313	0.884525	0.858626	0.850871	0.657051	0.722215	0.831368	0.762113	0.991931	0.977323	0.988419	0.992105
1687	17	0.832257	0.671255	0.7861	0.737177	0.523111	0.524884	0.513206	0.495326	0.899755	0.490958	0.615357	0.592533
1687	17	0.81429	0.585063	0.623514	0.639036	0.509834	0.561961	0.514046	0.607312	0.0507567	0.137476	0.049363	0.0661625
1688	247	0.828366	0.646849	0.774998	0.723225	0.224969	0.0737253	0.100595	0.160332	0.148127	0.0291657	0.0500732	0.258339
1688	247	0.538261	0.473433	0.544087	0.409139	0.0139715	0.0222386	0.0192384	0.0123972	0.0145385	0.0330497	0.0223931	0.0131006
1689	61.09	0.768814	0.675419	0.603917	0.626255	0.159806	0.28762	0.192313	0.107481	0.0845096	0.0756408	0.0832252	0.0806268
1690	0	0.487358	0.464038	0.552394	0.46529	0.0597418	0.0658342	0.0721526	0.0594895	0.0046043	0.00881191	0.00807326	0.00415459
1691	0	0.199162	0.243676	0.224887	0.264142	0.000216646	0.000323981	0.000451759	0.000470836	3.99456e-06	1.36366e-05	1.45833e-05	0.000210941
1692	495	0.623171	0.615802	0.617516	0.585472	0.229703	0.139871	0.0877627	0.143692	0.0755307	0.00367985	0.00521595	0.0286738
1692	495	0.739297	0.518549	0.577343	0.771845	0.135148	0.0830605	0.121271	0.136364	0.102804	0.0228878	0.0349091	0.12213
1692	495	0.683654	0.597878	0.614401	0.827457	0.0716293	0.105577	0.126706	0.19606	0.0107437	0.0157372	0.0152844	0.0188251
1692	495	0.638785	0.466251	0.698238	0.744502	0.123077	0.0442392	0.0927796	0.159074	0.0296094	0.000980358	0.00477939	0.00553066
1693	0	0.563372	0.607619	0.566828	0.55838	0.0264558	0.0231706	0.0106532	0.0204707	0.0427721	0.0473883	0.0518412	0.0392997
1694	0	0.687901	0.715574	0.702286	0.701741	0.00259652	0.00184745	0.00274302	0.00323598	0.0211316	0.00167445	0.0146495	0.0170319
1695	0	0.32138	0.2802	0.418207	0.323498	0.00600723	0.0128412	0.00741491	0.00459315	0.0109435	0.0275333	0.0412607	0.0127821
1696	0	0.532301	0.439961	0.577374	0.441732	0.0591201	0.0525248	0.0640378	0.0407668	0.00703281	0.00227377	0.0085228	0.00528431
1697	0	0.825384	0.866406	0.79475	0.795137	0.0239432	0.0156568	0.0158132	0.0188447	0.195919	0.195906	0.228095	0.0472305
1698	0	0.791483	0.79076	0.731382	0.817843	0.0555995	0.0207076	0.0541844	0.0656188	0.022521	0.0339305	0.0680093	0.0333571
1699	0	0.620929	0.543927	0.572798	0.597523	0.0138396	0.00775442	0.0109716	0.0208867	0.00573293	0.00472428	0.00284082	0.00966083
1700	19	0.841379	0.854041	0.855407	0.861713	0.0725063	0.0639552	0.0689935	0.0962245	0.220081	0.17184	0.165994	0.193574
1701	70	0.532607	0.479028	0.529943	0.488573	0.031959	0.0137549	0.0103969	0.0219237	0.0210893	0.00866409	0.00594395	0.0481428
1702	2	0.593506	0.510056	0.463903	0.471814	0.0644932	0.0373375	0.0112529	0.0570389	0.0116171	0.0054576	0.00700283	0.0270822
1703	0	0.424815	0.507496	0.491699	0.531131	0.00283015	0.0102467	0.00768887	0.0127784	0.000127142	0.000208651	0.000317168	0.0023471
1704	0	0.233939	0.221832	0.207092	0.455542	0.00404176	0.00196748	0.0031173	0.0267785	0.000165013	6.06849e-05	4.01911e-05	0.0277191
1705	0	0.492398	0.515123	0.544104	0.579052	0.00624271	0.00726321	0.0111886	0.00947341	0.0893476	0.0868921	0.100193	0.0610605
1706	914	0.612885	0.626231	0.715417	0.735543	0.0413022	0.0436316	0.0459596	0.0367266	0.00909576	0.00889402	0.00724762	0.00476152
1707	0	0.243126	0.169083	0.238389	0.305278	0.00458273	0.00305418	0.00383207	0.0117722	0.00057426	1.45357e-05	1.73782e-05	0.000528707
1708	15	0.480416	0.548999	0.554868	0.510803	0.003137	0.00468932	0.00355661	0.00568019	0.0174678	0.00848055	0.0130005	0.0117579
1708	19	0.575444	0.578295	0.615755	0.59464	0.0141589	0.0177284	0.0113863	0.0188594	0.0123343	0.0289402	0.0172181	0.0163696
1709	21	0.497271	0.472931	0.506248	0.530369	0.0165893	0.00908442	0.0163696	0.0168383	0.0178144	0.00573943	0.00650761	0.00883392
1710	0	0.390301	0.5669	0.549759	0.632685	0.0148224	0.00810979	0.00965903	0.0285035	0.0065272	0.00532623	0.00253315	0.0148857
1711	49	0.436268	0.534117	0.532608	0.549977	0.00451553	0.00953178	0.00539431	0.0134779	0.00667875	0.0194484	0.00565229	0.0172064
1712	1	0.880964	0.935129	0.886224	0.904582	0.3667	0.277337	0.0673568	0.309734	0.858742	0.828495	0.769597	0.933263
1712	1	0.861104	0.940654	0.936002	0.946356	0.202744	0.142028	0.195589	0.0590311	0.956079	0.627618	0.450016	0.660703
1712	1	0.982641	0.978997	0.963681	0.973003	0.977452	0.975163	0.986868	0.957064	0.959952	0.909504	0.980867	0.925545
1712	1	0.959444	0.963574	0.965742	0.951997	0.0522378	0.153636	0.313839	0.208808	0.915047	0.927351	0.960716	0.952171
1712	1	0.936325	0.969594	0.960733	0.967078	0.364668	0.322352	0.221904	0.144987	0.802179	0.634509	0.891994	0.163331
1712	1	0.901313	0.873332	0.882931	0.688777	0.556409	0.485812	0.383555	0.163061	0.200095	0.574061	0.146512	0.0686178
1712	1	0.96871	0.989109	0.98845	0.98536	0.685573	0.875717	0.726447	0.649721	0.992865	0.991463	0.99511	0.98759
1712	1	0.828947	0.919466	0.828233	0.904221	0.643801	0.415678	0.656738	0.590829	0.831518	0.231345	0.570852	0.77907
1712	1	0.893636	0.907775	0.867017	0.852008	0.195125	0.414337	0.396166	0.319467	0.0968066	0.184497	0.122629	0.0332571
1712	1	0.988039	0.988825	0.980933	0.98077	0.207122	0.649686	0.754732	0.353749	0.531618	0.435279	0.608621	0.589741
1712	1	0.851945	0.849638	0.813912	0.757438	0.0396223	0.0943225	0.178692	0.105156	0.768989	0.581894	0.990027	0.969607
1712	1	0.978151	0.960853	0.976201	0.937643	0.0591263	0.145408	0.192774	0.303469	0.617019	0.82393	0.936071	0.643952
1712	1	0.95078	0.966787	0.965083	0.961824	0.286608	0.602567	0.682604	0.388195	0.572447	0.828934	0.771535	0.347639
1712	1	0.981577	0.979497	0.977104	0.96612	0.224927	0.349164	0.346392	0.30125	0.185663	0.62374	0.555105	0.805063
1712	1	0.878083	0.948483	0.931125	0.940986	0.49869	0.673486	0.58559	0.434391	0.188294	0.863479	0.21445	0.0836934
1712	1	0.980061	0.976409	0.981574	0.978809	0.310443	0.162426	0.221572	0.261313	0.335472	0.292509	0.1726	0.348745
1713	656	0.784695	0.607684	0.568216	0.755259	0.153228	0.102632	0.0946245	0.152144	0.15585	0.0402876	0.049001	0.0330504
1714	0	0.568945	0.497443	0.583342	0.566911	0.0419221	0.0684324	0.087214	0.0676269	0.0788228	0.0531442	0.0568154	0.0492557
1714	0	0.654121	0.653491	0.673086	0.59277	0.145809	0.158177	0.0947424	0.127281	0.465067	0.46632	0.461752	0.181677
1715	344.8	0.495317	0.372928	0.37347	0.226335	0.0205611	0.00828177	0.0119648	0.00385969	0.0138111	0.00661981	0.0125292	0.00592684
1716	0	0.414264	0.387033	0.325302	0.414284	0.00982601	0.0176005	0.00711221	0.0134672	0.000886528	0.000663604	0.000253667	0.00146739
1717	0	0.228335	0.248245	0.258775	0.265303	0.00423756	0.00810252	0.00458343	0.00255628	0.000140246	0.000198752	0.000364543	4.73077e-05
1718	0	0.39502	0.394778	0.354234	0.422034	0.0284633	0.0158361	0.0120062	0.0238554	0.0147026	0.00939713	0.00309696	0.00558442
1719	0	0.751004	0.757583	0.745403	0.671165	0.0473319	0.0806793	0.0592796	0.104662	0.1261	0.235964	0.0944907	0.0863249
1720	91	0.542442	0.460154	0.543574	0.533069	0.00629964	0.0181221	0.00875603	0.0422832	0.00306813	0.00517019	0.00283373	0.0139655
1721	0	0.301275	0.289792	0.309271	0.36868	0.00154176	0.00420335	0.00151611	0.0041145	0.0050746	0.00520024	0.00234398	0.00357202
1722	5	0.352434	0.407888	0.387699	0.415655	0.00383198	0.00176667	0.00204067	0.00114144	0.000302968	8.89207e-05	0.0001127	0.000116529
1722	5	0.47772	0.437138	0.431142	0.507616	0.0147691	0.00759551	0.00509317	0.0173412	0.00021464	0.000112575	7.39781e-05	0.000778359
1723	0	0.28562	0.224298	0.339921	0.446792	0.000225681	0.000267856	0.00114177	0.00152556	0.000106288	3.77983e-05	0.000104961	0.000454974
1724	0	0.592101	0.440007	0.618974	0.410043	0.120483	0.0334491	0.146742	0.0657677	0.627954	0.378679	0.814261	0.405382
1725	0	0.263849	0.307659	0.354342	0.257154	0.00408037	0.00438441	0.0058122	0.00253985	0.004457	0.0099351	0.00883294	0.00204607
1726	0	0.369345	0.38228	0.401429	0.403774	0.00961672	0.0112744	0.0084149	0.00930829	0.000320896	0.000598615	0.000789255	0.000295252
1727	321	0.663959	0.61655	0.629449	0.618854	0.0409789	0.0518838	0.103812	0.0708476	0.396764	0.353141	0.481867	0.605062
1728	3	0.503907	0.449345	0.451659	0.502504	0.00533587	0.00851555	0.00132572	0.00700957	0.0241258	0.0257969	0.0207516	0.0938152
1729	289	0.784291	0.861462	0.858755	0.733156	0.111559	0.0666758	0.102408	0.146007	0.207614	0.0119979	0.0695391	0.150386
1729	289	0.70379	0.66262	0.760719	0.806431	0.0212946	0.0160856	0.0145665	0.0564492	0.211839	0.147767	0.025286	0.471398
1730	13	0.55133	0.568212	0.499128	0.511867	0.055036	0.0504235	0.0262768	0.0189713	0.447893	0.243427	0.0874834	0.142456
1731	16	0.93034	0.964344	0.963598	0.971552	0.0915098	0.0619099	0.125027	0.0973043	0.139155	0.046852	0.0701252	0.0998218
1732	0	0.468443	0.487541	0.445963	0.514093	0.0146704	0.0310258	0.0175956	0.014822	0.0142151	0.0152337	0.0124887	0.0198363
1732	0	0.495567	0.645822	0.583423	0.595764	0.0129622	0.041236	0.0118106	0.0244674	0.0118374	0.0621921	0.0107165	0.0207654
1732	0	0.606829	0.703077	0.514516	0.606313	0.225573	0.226012	0.126471	0.257508	0.134795	0.355558	0.0921375	0.157303
1732	0	0.489578	0.37797	0.349141	0.324685	0.0298589	0.0155157	0.0187346	0.0160444	0.171444	0.171045	0.0889654	0.131293
1732	0	0.687437	0.558692	0.723216	0.646662	0.134189	0.148286	0.252894	0.112661	0.0427607	0.0724947	0.111439	0.0560703
1733	0	0.898643	0.749774	0.869415	0.871103	0.187343	0.212797	0.22	0.255812	0.133681	0.135008	0.410215	0.155335
1734	617	0.540614	0.420085	0.48494	0.565782	0.0162699	0.00952759	0.00482595	0.00877776	0.0112832	0.00589453	0.0263912	0.00531005
1735	0	0.501981	0.540524	0.72405	0.795187	0.00953572	0.00987402	0.0115125	0.0548001	0.00348984	0.00161651	0.00739737	0.0101485
1736	135	0.623707	0.444625	0.496411	0.669302	0.0272183	0.0293013	0.0318536	0.0479266	0.0516586	0.0246072	0.029902	0.177732
1737	0	0.408491	0.392892	0.418799	0.380534	0.0206809	0.0294789	0.0363059	0.0392969	0.00205016	0.00999195	0.00571582	0.0169091
1738	0	0.28002	0.246933	0.30049	0.258217	0.000375623	0.000149027	0.000433909	0.000464672	0.00014109	9.21789e-05	4.80959e-05	0.000101696
1739	0	0.985615	0.98087	0.987267	0.97747	0.707831	0.704551	0.789314	0.847903	0.880539	0.978834	0.988682	0.915951
1740	1.58	0.653169	0.551883	0.555889	0.735195	0.0131443	0.00524609	0.0453198	0.0356235	0.337702	0.172009	0.336827	0.703714
1740	1.58	0.72376	0.77407	0.802573	0.730764	0.00644318	0.0218815	0.0243711	0.137745	0.226217	0.125401	0.29244	0.556358
1741	0	0.391211	0.360085	0.426811	0.322818	0.00340676	0.00221306	0.0033301	0.00247076	0.00965846	0.00157733	0.00820651	0.00675521
1742	292	0.943516	0.944965	0.950175	0.930363	0.184541	0.131658	0.23288	0.276197	0.130619	0.0981146	0.137954	0.180354
1743	0	0.451534	0.32644	0.118725	0.27066	0.0130956	0.00638461	0.000429962	0.00351506	0.00848059	0.0699823	0.000691053	0.00548135
1744	265	0.777691	0.789239	0.859637	0.840276	0.120737	0.197633	0.215137	0.185642	0.255314	0.239458	0.18484	0.262681
1744	265	0.609253	0.708241	0.74758	0.639145	0.343246	0.143066	0.113261	0.248615	0.0353398	0.0113506	0.0233108	0.0699551
1744	265	0.918677	0.849692	0.750248	0.60452	0.235037	0.372096	0.395716	0.395469	0.123884	0.355321	0.239007	0.317769
1745	0	0.42135	0.389152	0.364736	0.419256	0.0905994	0.07409	0.0463666	0.0669005	0.0576891	0.0259951	0.0135399	0.0354837
1746	82	0.529858	0.394747	0.518207	0.642993	0.000740624	0.000246978	0.00105343	0.00420179	0.00555342	0.00420635	0.0129132	0.0183411
1746	82	0.481847	0.457148	0.457587	0.534313	0.00329792	0.00171934	0.00168994	0.003125	0.00464319	0.00429442	0.00218717	0.00603376
1747	0	0.785958	0.797714	0.727275	0.785432	0.488529	0.0903749	0.16819	0.224847	0.360831	0.177975	0.495657	0.558957
1748	0	0.186995	0.154713	0.123099	0.237848	0.00190112	0.000662078	0.000673027	0.00572832	0.000275501	6.56224e-05	5.62709e-05	0.000227389
1749	0	0.424809	0.443483	0.400371	0.478086	0.0183025	0.00513697	0.0106691	0.0411708	0.000218566	4.67498e-05	0.000140987	0.000798748
1750	0	0.190374	0.235807	0.20479	0.201127	0.00094078	0.00124468	0.00102627	0.000896243	0.000802977	0.000547587	0.000628395	7.32052e-05
1751	0	0.427402	0.366988	0.388977	0.571385	0.00558722	0.00178213	0.00366251	0.0295669	0.00221209	0.000619315	0.000928298	0.00434595
1752	0	0.574797	0.492894	0.534777	0.499716	0.0413613	0.0239391	0.0259199	0.0280818	0.242263	0.164816	0.339522	0.198609
1753	0	0.730327	0.695437	0.685157	0.787993	0.0234731	0.0162472	0.0193654	0.0218171	0.00110562	0.000738722	0.000851699	0.00136106
1754	0	0.371026	0.352083	0.340368	0.382639	0.00415309	0.00409289	0.0022097	0.00351264	0.00117838	0.00254077	0.00774289	0.00305871
1754	0	0.36685	0.327219	0.307938	0.583319	0.0120505	0.00158122	0.00677605	0.0351206	0.000371506	0.000196674	0.000155418	0.000589192
1755	0	0.578393	0.579301	0.69542	0.53005	0.158058	0.0519702	0.0516538	0.0893527	0.0506188	0.00582142	0.0271424	0.0616766
1756	0	0.284707	0.276677	0.300816	0.349756	0.00288686	0.00453173	0.00358338	0.00456275	0.00251766	0.00302343	0.00431981	0.00545201
1757	105	0.762406	0.587973	0.619435	0.802897	0.0823005	0.0714535	0.0270379	0.0428689	0.0278354	0.00130477	0.000880041	0.0160731
1758	39	0.700411	0.645891	0.709422	0.7496	0.0788873	0.060014	0.0845037	0.116832	0.12177	0.291173	0.405627	0.253459
1758	78	0.628902	0.488907	0.470957	0.475408	0.0857654	0.0449004	0.0397397	0.0506335	0.450592	0.33152	0.396948	0.541772
1758	0	0.628346	0.504214	0.53277	0.654851	0.0361873	0.0297163	0.0400512	0.0829217	0.14859	0.179782	0.308317	0.232836
1759	0	0.475495	0.516625	0.454162	0.561806	0.0327194	0.0483013	0.049602	0.162597	0.0139784	0.0102814	0.00413757	0.0227604
1760	323	0.688685	0.865045	0.804731	0.752056	0.0486542	0.115029	0.0815814	0.170456	0.616187	0.834052	0.688852	0.568216
1760	99	0.768736	0.698509	0.673763	0.709608	0.181473	0.113446	0.0706242	0.13037	0.235853	0.444605	0.402982	0.112242
1761	0	0.281173	0.315137	0.28249	0.22064	0.00487853	0.00449586	0.002868	0.00172444	0.0215784	0.0277922	0.0764946	0.00372379
1762	0	0.420126	0.37712	0.322553	0.548136	0.0262605	0.0112077	0.00356956	0.0658654	0.00373075	0.0018526	0.00123233	0.0297948
1763	0	0.358994	0.390791	0.433416	0.439494	0.00693839	0.0191624	0.00739574	0.0165745	0.000387515	0.001067	0.000971771	0.00393547
1764	0	0.662403	0.667375	0.655655	0.618539	0.119081	0.117023	0.164552	0.0930698	0.0723355	0.121656	0.170348	0.368158
1765	0	0.711991	0.495064	0.437389	0.534271	0.0819556	0.0153144	0.00472646	0.011268	0.0259919	0.00125528	0.00101678	0.019338
1766	492	0.661236	0.903718	0.868802	0.823805	0.358069	0.678874	0.525846	0.669035	0.0218213	0.404125	0.29149	0.865025
1766	492	0.900405	0.874588	0.897343	0.900867	0.265953	0.495787	0.312383	0.373238	0.199514	0.598886	0.331712	0.512235
1767	0	0.49323	0.487539	0.579427	0.591518	0.314638	0.190088	0.521054	0.223308	0.0160596	0.0135259	0.0834596	0.0201719
1768	0	0.278368	0.242681	0.24146	0.418081	0.00353893	0.00226779	0.00309845	0.0193375	0.000129484	0.000152666	6.3806e-05	0.00186631
1769	682	0.48776	0.501205	0.531105	0.446757	0.0112457	0.0377852	0.0111689	0.0118831	0.0138681	0.0488506	0.0278164	0.0352767
1770	316	0.661566	0.647413	0.600814	0.654468	0.0157354	0.0282613	0.0277092	0.0503454	0.645179	0.688209	0.657629	0.290078
1771	0	0.334404	0.31957	0.305152	0.391162	0.0039579	0.00286196	0.010633	0.00350217	0.00211582	0.00413824	0.00364375	0.00375421
1772	142	0.511302	0.508283	0.508555	0.5698	0.00123161	0.000558499	0.000865443	0.00138662	0.00455304	0.00339966	0.00809635	0.00862711
1773	0	0.75605	0.834808	0.78669	0.802752	0.050228	0.0695714	0.215899	0.0728742	0.0601293	0.157837	0.30347	0.133553
1774	0	0.323763	0.292234	0.349397	0.345332	0.00163271	0.00247742	0.00192646	0.00179169	0.000760327	0.000998391	0.0028065	0.000466374
1775	0	0.682199	0.700998	0.758012	0.72941	0.0103302	0.00523687	0.0132668	0.00585296	0.00284337	0.00797231	0.00485639	0.0159081
1775	0	0.744458	0.825026	0.89311	0.830797	0.0147721	0.0374125	0.18263	0.0310488	0.143319	0.234656	0.827809	0.322104
1775	0	0.57406	0.638394	0.666812	0.6831	0.00232548	0.00412628	0.0121541	0.00845253	4.97582e-05	4.19698e-05	0.000483701	0.00181114
1775	0	0.507856	0.46169	0.405772	0.661823	0.00411679	0.00245538	0.00140797	0.00629597	0.000202307	0.000326981	0.000439585	0.000606066
1776	0	0.85723	0.846568	0.833429	0.777482	0.385462	0.23002	0.150524	0.11635	0.051619	0.0362373	0.0196702	0.0119679
1777	0	0.273012	0.289119	0.24502	0.295549	0.0136896	0.00760959	0.00524015	0.0197151	0.00332925	0.00149918	0.000610094	0.00380491
1778	0	0.659314	0.721448	0.650833	0.692504	0.337382	0.44058	0.415915	0.352217	7.56659e-05	0.00126852	3.88842e-05	6.97138e-05
1779	595	0.634326	0.711051	0.663572	0.597671	0.0226906	0.0232707	0.0557182	0.0211646	0.0124471	0.0201602	0.00900689	0.0101676
1779	595	0.733607	0.729195	0.733014	0.588881	0.0604229	0.0725068	0.075924	0.0870945	0.0125018	0.0410357	0.0215099	0.0544417
1779	595	0.776873	0.841454	0.837591	0.797795	0.107731	0.246909	0.0810747	0.122979	0.0851972	0.158087	0.126697	0.13371
1780	0	0.228288	0.195882	0.16384	0.235431	0.00635401	0.00286568	0.00262128	0.0167186	0.00291886	0.00121264	0.00357905	0.0201663
1781	0	0.179144	0.183181	0.162197	0.359177	0.00193366	0.00292479	0.00395558	0.00957089	0.000875987	0.001682	0.000761761	0.00388953
1781	0	0.308961	0.241372	0.139876	0.392277	0.00314038	0.00200995	0.00106336	0.0161253	0.000508511	0.000239194	0.000239362	0.00168523
1782	0	0.629038	0.70073	0.689252	0.609693	0.0137668	0.00285641	0.00272337	0.00687862	0.0521488	0.0799561	0.0440637	0.0231743
1783	0	0.453395	0.343741	0.367807	0.461646	0.00261925	0.000201817	0.000722736	0.00114489	0.00700309	0.00282693	0.00273959	0.00667075
1783	0	0.458457	0.358695	0.401092	0.399816	0.00187495	0.00022147	0.000647033	0.000946082	0.00395145	0.010841	0.00667046	0.0010596
1783	0	0.600263	0.45859	0.513207	0.535979	0.0409427	0.00204196	0.0177442	0.0153167	0.322203	0.0192377	0.00178578	0.00529404
1784	26	0.646525	0.588558	0.586339	0.756934	0.0449823	0.0281877	0.0255524	0.0286425	0.0137107	0.0205635	0.0306168	0.0418466
1784	6	0.483428	0.445007	0.58078	0.481311	0.00780224	0.00436435	0.00479562	0.00475467	0.0123862	0.00536933	0.00390763	0.0199531
1784	26	0.809383	0.767856	0.766721	0.772225	0.0127962	0.0187237	0.0106902	0.045601	0.141456	0.130017	0.120788	0.237192
1784	26	0.817558	0.721418	0.735667	0.78538	0.0222555	0.0122979	0.0290099	0.0184549	0.191348	0.203281	0.0734402	0.110339
1784	26	0.536359	0.538434	0.603196	0.473193	0.00797823	0.0196311	0.020895	0.0212517	0.00688995	0.0141554	0.0286475	0.00668166
1785	8	0.676262	0.649207	0.609092	0.690279	0.039358	0.042405	0.0441244	0.0609318	0.0847236	0.0792937	0.0263634	0.0918878
1786	0	0.309414	0.203472	0.195532	0.194559	0.005842	0.00328766	0.00193484	0.00209869	0.000151164	0.000228187	0.000108728	0.00021372
1787	63	0.617693	0.399598	0.506763	0.570855	0.0130543	0.0103898	0.00560927	0.0199032	0.000204879	0.000104681	0.000721757	0.0003294
1788	55	0.567695	0.436849	0.457269	0.450246	0.0752645	0.0359089	0.0472902	0.0282496	0.00565606	0.00396347	0.00534112	0.00209325
1789	164	0.658562	0.681576	0.645143	0.660197	0.0438098	0.0437479	0.0542997	0.101182	0.118274	0.114942	0.0814959	0.188269
1790	0	0.306483	0.311537	0.322051	0.297706	0.00354385	0.00286747	0.00315596	0.00415296	0.000183285	0.000954082	0.00150512	0.00170435
1791	14	0.425317	0.485853	0.41108	0.365818	0.00389296	0.00486271	0.00295099	0.00620055	0.00122387	0.00156452	0.00103526	0.000353713
1792	0	0.849528	0.750138	0.76823	0.776845	0.16419	0.0467893	0.021974	0.0450228	0.730422	0.0979085	0.0610384	0.184227
1792	0	0.614115	0.829732	0.762492	0.890717	0.00947514	0.0104893	0.00877234	0.0227634	0.529737	0.285083	0.248378	0.507864
1792	0	0.654389	0.819032	0.722052	0.768561	0.0443126	0.164232	0.0846483	0.0666764	0.212727	0.408321	0.315812	0.448372
1793	306.2	0.836868	0.862347	0.890425	0.904943	0.178959	0.0411254	0.0360006	0.286015	0.0217922	0.00177202	0.0204447	0.0104327
1794	0	0.424609	0.580006	0.398049	0.51566	0.184492	0.234934	0.221298	0.128026	0.0061536	0.00879694	0.0179964	0.00851663
1794	0	0.677124	0.805339	0.821431	0.730047	0.316379	0.365862	0.428361	0.384302	0.0149016	0.0261611	0.063706	0.109647
1795	22	0.518671	0.540826	0.521154	0.685889	0.0196936	0.00992227	0.0280893	0.00854392	0.00879909	0.00538944	0.010475	0.0060633
1795	22	0.592743	0.594722	0.500683	0.563126	0.0159089	0.0234985	0.0314106	0.0138473	0.00438217	0.00188763	0.00114698	0.00158983
1796	0	0.247864	0.260617	0.198196	0.180323	0.00517475	0.00399332	0.00418448	0.00267543	9.58423e-05	0.000128127	7.69273e-05	2.63051e-05
1797	1	0.590327	0.537406	0.571878	0.574163	0.00199679	0.00109226	0.00071104	0.00414559	0.000188113	0.000692754	0.000250123	0.000869772
1798	0	0.348703	0.223479	0.222496	0.287477	0.0075329	0.00120664	0.00182238	0.00216095	0.00322645	0.000305115	0.000865155	0.000389907
1799	12	0.551002	0.669186	0.701449	0.680614	0.00199365	0.00583422	0.00410588	0.00406249	0.000283858	0.00104428	0.00132254	0.00155694
1800	0	0.874687	0.857826	0.806975	0.700377	0.00755171	0.00846258	0.011102	0.0225717	0.0237563	0.0401346	0.00898386	0.09188
1801	6	0.764387	0.799068	0.698615	0.760739	0.00304286	0.0031152	0.00256244	0.00096405	0.407428	0.463186	0.2256	0.392463
1802	0	0.381461	0.400776	0.409273	0.483822	0.00812261	0.0163786	0.012003	0.0312249	0.00139929	0.00122009	0.000762488	0.00206113
1802	0	0.386405	0.302796	0.337308	0.352823	0.0105274	0.0103785	0.00874653	0.00857106	0.000741398	0.000384816	0.000427355	0.000759466
1802	0	0.333583	0.297741	0.315418	0.370277	0.00703244	0.0129366	0.0135643	0.0119745	0.000766228	0.000553453	0.000668768	0.000820491
1803	0	0.284971	0.348506	0.336126	0.359204	0.0043083	0.00484049	0.00404226	0.00578579	0.00112238	0.00210788	0.00269076	0.00658143
1804	0	0.502579	0.564054	0.534265	0.61678	0.0409757	0.0663325	0.0311285	0.0469116	0.00858528	0.0721203	0.0302084	0.0243441
1805	0	0.753963	0.831981	0.8307	0.854475	0.384512	0.18112	0.140519	0.204608	0.270333	0.418269	0.12966	0.793222
1806	0	0.212168	0.278975	0.240174	0.326408	0.0015401	0.00361559	0.00175805	0.00471451	3.18048e-05	7.6973e-05	0.000131463	0.000305545
1806	0	0.342829	0.333505	0.247494	0.292649	0.0148247	0.0177881	0.00374109	0.0171428	0.00180169	0.00278187	0.000865244	0.00134355
1807	0	0.213326	0.162617	0.0919286	0.0938306	0.00258343	0.0028755	0.000675434	0.000224923	0.000341391	7.53048e-05	8.83642e-06	9.61746e-06
1808	0	0.546529	0.461802	0.443062	0.384521	0.0687865	0.126451	0.0558433	0.0605212	0.0142269	0.0135131	0.00981769	0.000883234
1809	0	0.916141	0.921542	0.915539	0.909648	0.0897009	0.0846677	0.132958	0.138187	9.14643e-05	0.000223846	0.000710109	0.00166309
1810	0	0.432254	0.629282	0.446656	0.436879	0.00363335	0.0106834	0.00180596	0.00474516	0.000899368	0.00686016	0.00118603	0.000722417
1811	1059	0.992281	0.987522	0.989397	0.990275	0.897731	0.939441	0.860409	0.896514	0.964432	0.921213	0.939882	0.939379
1811	1059	0.977746	0.984727	0.966813	0.983827	0.711194	0.74765	0.641237	0.522371	0.738507	0.728559	0.941346	0.865994
1811	1059	0.991238	0.989766	0.992942	0.993395	0.90615	0.90928	0.942845	0.884733	0.949793	0.946654	0.962894	0.964548
1812	0	0.449828	0.457666	0.451166	0.51945	0.176717	0.0983371	0.0796423	0.141577	0.0223352	0.0800184	0.0283167	0.0225069
1813	0	0.280451	0.29621	0.282951	0.208881	0.000476075	0.000648991	0.000829971	0.000533937	0.000574465	0.000333649	0.000724124	0.00279191
1814	145	0.685162	0.787963	0.768979	0.737154	0.00987114	0.0390082	0.0249802	0.0274044	0.0473759	0.0199194	0.0953988	0.0345326
1815	383	0.64987	0.77818	0.654889	0.697961	0.0375315	0.111254	0.00650783	0.119436	0.0411587	0.0936475	0.0972607	0.251584
1816	0	0.749553	0.752955	0.635399	0.664349	0.118956	0.119619	0.0901859	0.119665	0.0142412	0.0277611	0.0191526	0.0270659
1817	0	0.665221	0.565309	0.678419	0.666705	0.0616267	0.0939123	0.0518394	0.0648611	0.00189962	0.000657641	0.00365563	0.00783988
1818	2194	0.717219	0.551271	0.563571	0.533643	0.337869	0.352587	0.523415	0.367704	0.260734	0.119677	0.391118	0.180229
1818	2194	0.644765	0.599034	0.636324	0.567615	0.497849	0.683037	0.588987	0.480853	0.116996	0.228547	0.293128	0.300255
1818	2194	0.593397	0.474976	0.41864	0.591562	0.159809	0.121974	0.129081	0.25066	0.0246192	0.0744741	0.041225	0.069643
1818	2194	0.687096	0.758531	0.642458	0.654387	0.0541018	0.0656762	0.0607302	0.334746	0.0850426	0.0690309	0.0125385	0.423835
1818	2194	0.717383	0.780154	0.693879	0.657429	0.498105	0.226768	0.28909	0.278732	0.205296	0.196679	0.268762	0.122617
1818	2194	0.61007	0.607185	0.537002	0.700849	0.0376777	0.10778	0.0784496	0.216567	0.0216806	0.0313932	0.0908316	0.101958
1819	661	0.579989	0.539326	0.481538	0.531028	0.0683659	0.0830479	0.0726041	0.114447	0.0355259	0.0480558	0.0464852	0.0279383
1820	0	0.516523	0.473176	0.492209	0.608874	0.00246125	0.00580638	0.00334618	0.0134221	0.000494798	0.000147386	0.000107536	0.000397736
1821	2	0.453666	0.442236	0.422653	0.511705	0.0441342	0.0230037	0.0257313	0.0280971	0.000108249	0.000228649	0.000151667	0.000517142
1822	0	0.227066	0.171307	0.351655	0.277715	0.0120393	0.0147042	0.00903436	0.00776491	0.000517145	0.00281464	0.0112566	0.00515482
1823	147.6	0.864928	0.774875	0.886781	0.904239	0.111729	0.105685	0.122464	0.110148	0.000407542	0.000260882	0.00216553	0.0009902
1824	0	0.382867	0.46452	0.410555	0.379122	0.00266728	0.010276	0.00456728	0.00530763	0.000574767	0.00112227	0.00131619	0.00278666
1825	72	0.826312	0.837033	0.888072	0.751631	0.219546	0.226175	0.277771	0.275788	0.0710733	0.0864899	0.179182	0.0199818
1826	0	0.549866	0.3744	0.236579	0.477814	0.021877	0.00871306	0.00170995	0.00887515	0.078297	0.00826703	0.00078898	0.0302865
1826	0	0.371642	0.256052	0.278162	0.323042	0.00119137	0.00195996	0.000643376	0.00158715	4.25114e-05	0.000128467	0.000216957	5.73896e-05
1827	10	0.324813	0.388657	0.384113	0.541551	0.0172411	0.00929595	0.0119472	0.0344699	0.0804707	0.0405897	0.033863	0.102561
1827	10	0.351055	0.333632	0.327282	0.312132	0.0072077	0.00446439	0.00595804	0.0091991	0.00747174	0.00542938	0.00705961	0.0112625
1828	0	0.869245	0.831209	0.823839	0.872698	0.22118	0.118196	0.171012	0.174309	0.0857579	0.0690323	0.0925285	0.0680844
1829	70.72	0.757569	0.701537	0.690644	0.644773	0.0241335	0.0262552	0.01426	0.0152818	0.0280968	0.0633687	0.00785972	0.0376954
1830	0	0.396017	0.298371	0.521183	0.519883	0.000343295	0.000403278	0.00027406	0.000328017	0.000394508	8.45509e-05	0.000530933	0.000192466
1830	0	0.463516	0.329022	0.545072	0.361113	0.00522099	0.00147765	0.000275522	0.000375293	0.0341375	0.00214536	0.000681779	0.00135656
1830	0	0.443509	0.394375	0.411998	0.450802	0.00335629	0.00625264	0.0091616	0.0195179	0.00211269	0.00523467	0.0108272	0.0281669
1830	0	0.146324	0.263888	0.193801	0.193313	8.01537e-05	0.000167612	0.000147426	0.00012723	9.08374e-05	0.000474797	0.000249774	0.000112911
1830	0	0.415685	0.319495	0.227732	0.222697	0.000131166	8.51271e-05	5.12804e-05	5.52638e-05	0.000703212	0.000297447	0.000255307	0.00086311
1830	0	0.415565	0.479859	0.438818	0.54383	0.000134607	0.000425058	0.000142844	0.00118526	4.85266e-05	0.000362629	0.000194758	0.00121127
1831	11	0.537398	0.66905	0.664601	0.513793	0.0110514	0.0117288	0.0129379	0.0138999	0.0142023	0.0225316	0.0141444	0.0998508
1832	37	0.621064	0.675291	0.625395	0.665343	0.0142916	0.0565575	0.038485	0.0201856	0.0269372	0.0223006	0.0212772	0.00311896
1833	0	0.447372	0.315636	0.362552	0.260402	0.0126955	0.00504267	0.0092988	0.0051811	4.78767e-05	3.06348e-05	0.000117437	1.31448e-05
1834	0	0.49114	0.387601	0.379525	0.52193	0.00791855	0.00317221	0.0011307	0.0129585	0.000187623	0.000854311	3.29706e-05	0.00116785
1835	0	0.150299	0.205783	0.180942	0.215919	0.000637034	0.00136725	0.000564444	0.000881903	0.000727624	0.000508042	0.000335851	0.000272827
1836	0	0.533069	0.424898	0.403373	0.417335	0.000701727	0.000760335	0.000541834	0.00117681	3.04774e-05	3.98926e-05	0.000193838	1.85526e-05
1837	0	0.462617	0.529208	0.414149	0.381778	0.0346476	0.0477074	0.0354384	0.0272976	0.0104913	0.0200103	0.00948441	0.0126161
1838	499	0.414321	0.309441	0.290414	0.455971	0.0246316	0.0228268	0.0110666	0.0558065	0.108309	0.0316614	0.0648427	0.0369301
1839	34	0.166748	0.148059	0.198368	0.305318	0.000393356	0.000471413	0.000648973	0.00214798	1.24383e-05	1.06229e-05	3.79537e-05	0.000783187
1840	0	0.488544	0.47732	0.539501	0.510495	0.0798667	0.0775788	0.0485536	0.091953	0.0721992	0.0176019	0.0925352	0.0372753
1841	0	0.416052	0.423706	0.41937	0.367872	0.0190106	0.0185661	0.0185986	0.0336021	0.110076	0.18603	0.0680666	0.06274
1842	9.6	0.61877	0.570503	0.633761	0.620592	0.0631013	0.0271217	0.0576833	0.0935035	0.0469203	0.0368823	0.124273	0.110545
1843	292	0.70313	0.692208	0.730655	0.832491	0.0462046	0.0618248	0.0251699	0.0599025	0.0507338	0.0408555	0.0416257	0.0843149
1844	0	0.640621	0.566846	0.674101	0.778221	0.0216435	0.0143888	0.0262458	0.114565	0.013247	0.0866445	0.107161	0.728667
1845	0	0.413872	0.385059	0.413257	0.407054	0.0157787	0.00658374	0.00590601	0.0195448	0.00180685	0.000447155	0.00245233	0.00286822
1846	0	0.367337	0.38492	0.450826	0.395193	0.0477993	0.0415497	0.0415263	0.0507109	0.012724	0.0121184	0.0257536	0.0176708
1847	0	0.552209	0.494026	0.555221	0.469099	0.110645	0.191901	0.177513	0.0935554	0.00592366	0.0038544	0.0033975	0.000774228
1847	0	0.598279	0.511415	0.541356	0.502917	0.375686	0.171456	0.230884	0.16937	0.0141871	0.0040043	0.00224919	0.00539597
1848	258	0.688446	0.609856	0.641601	0.69517	0.013144	0.01051	0.00923369	0.0204332	0.018104	0.0152969	0.0241187	0.0457469
1849	184	0.842159	0.81791	0.845867	0.916887	0.370109	0.548343	0.561139	0.452028	0.00229156	0.00681845	0.00636353	0.0110789
1850	0	0.403634	0.399683	0.452708	0.47831	0.01507	0.0118079	0.0143972	0.0114579	0.0120509	0.0169263	0.0154145	0.0154382
1850	4	0.477369	0.516815	0.466492	0.52044	0.0254322	0.039113	0.0291815	0.0276241	0.0369347	0.0180545	0.0122288	0.0247903
1850	0	0.340917	0.31526	0.360558	0.376473	0.0131184	0.0163519	0.019071	0.0238916	0.0262312	0.00979348	0.0267393	0.0184653
1851	0	0.47773	0.533117	0.516744	0.574707	0.0224266	0.0145599	0.0230927	0.0611872	0.00284416	0.00519813	0.00810994	0.00308809
1852	0	0.617084	0.435925	0.369813	0.391756	0.0408873	0.0560044	0.0221518	0.0264874	0.000971009	0.00199156	0.00168906	0.00065326
1852	0	0.303575	0.35442	0.423325	0.35276	0.0133819	0.0247625	0.0218684	0.0147371	0.00261179	0.00226089	0.00241283	0.00958581
1852	0	0.327709	0.289361	0.327586	0.475677	0.0306341	0.0278954	0.0402238	0.0571648	0.00493479	0.01317	0.0142418	0.0816159
1853	28	0.51685	0.404912	0.439389	0.436791	0.00845607	0.00113739	0.00206068	0.00300811	0.000373345	0.000178797	0.000175587	0.0002705
1853	583	0.77376	0.70939	0.643284	0.781924	0.0140583	0.0109047	0.00767256	0.0235146	0.0055903	0.00179276	0.00340187	0.0187977
1853	583	0.66414	0.561471	0.667861	0.641647	0.000895665	0.000525214	0.000728137	0.000982853	0.000758085	0.00209966	0.00211123	0.00173358
1853	583	0.649149	0.566604	0.620525	0.846728	0.00334228	0.0029013	0.00714439	0.0226479	0.00263312	0.00104807	0.00501577	0.0101625
1854	4	0.414894	0.361084	0.406466	0.366425	0.0378685	0.0244265	0.0558744	0.0358006	0.000629107	0.00051706	0.00173981	0.00154692
1855	0	0.48713	0.36932	0.355317	0.392345	0.0150851	0.00228925	0.00368338	0.00498347	0.00127344	0.000106128	0.000758836	0.000417709
1856	0	0.392297	0.438771	0.584366	0.699901	0.00740869	0.0146083	0.00540192	0.0204985	0.00235995	0.0773278	0.00556661	0.0511808
1857	11	0.576735	0.592397	0.718478	0.702803	0.0498868	0.0691649	0.0821815	0.129977	0.012846	0.0223942	0.0222298	0.0550916
1858	0	0.700444	0.627838	0.577737	0.666574	0.153432	0.0789376	0.0652713	0.261994	0.224522	0.0401559	0.0737182	0.574794
1859	0	0.822128	0.883527	0.931618	0.943982	0.222582	0.147108	0.224609	0.424604	0.738148	0.812164	0.306615	0.655011
1860	3358	0.692694	0.639319	0.615864	0.486804	0.314246	0.256721	0.210352	0.166403	0.667321	0.363367	0.0481674	0.419395
1860	3358	0.961368	0.971208	0.981492	0.966169	0.722216	0.280948	0.308978	0.666556	0.880404	0.538754	0.566286	0.719597
1860	3358	0.897646	0.910031	0.902542	0.802167	0.783913	0.83959	0.831493	0.571891	0.658416	0.911915	0.989939	0.680427
1860	3358	0.957724	0.972851	0.957676	0.958515	0.772435	0.708246	0.826958	0.808603	0.976033	0.76534	0.985954	0.983565
1860	3358	0.806725	0.805638	0.76819	0.611728	0.444611	0.559944	0.329666	0.216294	0.947792	0.637351	0.951433	0.650806
1860	3358	0.819526	0.921999	0.923168	0.936256	0.382009	0.629201	0.571158	0.772737	0.0246283	0.231201	0.0802597	0.378785
1860	3358	0.773244	0.858117	0.865512	0.894035	0.147636	0.188042	0.341187	0.498847	0.582601	0.651433	0.889305	0.680961
1860	3358	0.875777	0.899066	0.820264	0.898981	0.546929	0.641964	0.264807	0.785563	0.244159	0.152725	0.0616986	0.170811
1861	0	0.338724	0.440586	0.395635	0.358916	0.0111523	0.0127294	0.0070277	0.00549269	0.0175421	0.00850668	0.0199575	0.0240172
1862	4	0.430214	0.340809	0.513044	0.406546	0.00353773	0.000862111	0.00374995	0.00436237	0.0260243	0.0228703	0.00256998	0.0104598
1863	553	0.464035	0.501956	0.481939	0.51858	0.0252965	0.0389323	0.0313168	0.0366504	0.0189191	0.0782913	0.0697116	0.038892
1863	553	0.603003	0.515233	0.536022	0.464885	0.0162883	0.0275173	0.0294106	0.0178101	0.0581194	0.106971	0.0925801	0.0224943
1864	0	0.444837	0.457333	0.414603	0.511302	0.00550149	0.00161183	0.00414668	0.00335592	0.0253318	0.00569511	0.00551767	0.0279066
1865	0	0.751585	0.808767	0.575695	0.673886	0.121504	0.05651	0.0897119	0.0427442	0.11277	0.0290323	0.0308469	0.0273334
1866	0	0.857823	0.810392	0.838279	0.764955	0.188318	0.230695	0.33525	0.166989	0.312979	0.0812853	0.247754	0.370838
1867	0	0.531353	0.616506	0.651854	0.458305	0.0308223	0.0311876	0.0379323	0.0127699	0.0174615	0.0152612	0.0387446	0.00693644
1868	0	0.353765	0.327998	0.2398	0.421767	0.00580485	0.00108861	0.00203417	0.0132416	0.00059011	0.000407955	0.000764386	0.000937246
1869	279	0.472526	0.426961	0.478197	0.407836	0.0629271	0.0256207	0.0189989	0.0437382	0.0095572	0.00433285	0.00715768	0.0244712
1870	5	0.758044	0.743161	0.718	0.757649	0.104956	0.0841266	0.0850545	0.0866069	0.0309468	0.0542281	0.0317559	0.0746817
1871	0	0.426027	0.39972	0.384548	0.458821	0.0469451	0.0564597	0.0375043	0.0492499	0.00194014	0.0018149	0.00131994	0.000887796
1872	78	0.447095	0.429295	0.499038	0.615965	0.0161262	0.026597	0.0748129	0.0731474	0.0181947	0.00749245	0.0479899	0.113012
1872	78	0.474916	0.589291	0.51882	0.616809	0.00598753	0.00584656	0.00851936	0.00649273	0.00175824	0.00332489	0.0042587	0.00846261
1872	78	0.337819	0.301431	0.40804	0.402892	0.00175335	0.00201153	0.003791	0.00566419	0.00270725	0.000635028	0.00508492	0.00658902
1873	0	0.245518	0.289501	0.260612	0.374104	0.000857546	0.000884467	0.000796536	0.00058849	0.000145538	0.000305156	0.000214297	0.000164858
1874	5	0.646447	0.557247	0.676119	0.765319	0.0198116	0.0211539	0.0253434	0.0805033	0.00708393	0.0441696	0.0629372	0.146447
1875	0	0.607151	0.671746	0.682118	0.613161	0.176014	0.178508	0.225226	0.266322	0.142256	0.144289	0.203154	0.117239
1876	302	0.89616	0.782953	0.87319	0.877007	0.35465	0.210465	0.150984	0.215551	0.718195	0.680865	0.594294	0.852118
1877	158	0.306606	0.362022	0.334928	0.342639	0.00523616	0.00403798	0.00402616	0.0129537	0.00787359	0.00501812	0.0178932	0.00995153
1877	158	0.331976	0.338097	0.34685	0.634859	0.00267436	0.00179052	0.00165027	0.00875735	0.00451193	0.0157176	0.0167876	0.00644242
1878	0	0.263605	0.245327	0.30998	0.443629	0.012383	0.00884644	0.0217342	0.05087	0.000196074	7.30217e-05	0.000348379	0.0049151
1879	0	0.796254	0.811178	0.699989	0.646105	0.130873	0.208405	0.21046	0.128331	0.143468	0.140534	0.36377	0.102085
1880	0	0.608552	0.638946	0.68771	0.6942	0.16637	0.142283	0.124239	0.174854	0.416083	0.449838	0.343534	0.431081
1881	451	0.673909	0.649424	0.693009	0.69362	0.0539237	0.0190764	0.0466291	0.0341372	0.00962466	0.00924132	0.051126	0.011868
1881	600	0.644683	0.484268	0.544952	0.516509	0.0459398	0.00840689	0.0180776	0.0148787	0.0291887	0.00108067	0.00197265	0.00232062
1882	0	0.339189	0.243751	0.360338	0.321261	0.00539053	0.00177731	0.00316258	0.00246821	0.000267844	0.0002453	0.000300629	0.000166619
1883	0	0.381231	0.412057	0.342759	0.406443	0.0167442	0.00954203	0.00719741	0.0145605	0.00206198	0.00106965	9.84754e-05	0.000383126
1884	539	0.380924	0.345125	0.429912	0.500911	0.00756102	0.00367211	0.00520377	0.0322811	0.0014547	0.00140773	0.00648894	0.00982497
1885	29	0.778591	0.681456	0.665224	0.643529	0.277052	0.163106	0.176586	0.084085	0.271316	0.259092	0.42407	0.2203
1885	29	0.602483	0.512089	0.680609	0.607876	0.0536828	0.0238157	0.0316649	0.0389156	0.321656	0.0891546	0.170823	0.551708
1886	507	0.65744	0.733262	0.674101	0.676225	0.162893	0.247367	0.135992	0.292249	0.039613	0.0202516	0.0317974	0.0535253
1886	507	0.751433	0.672275	0.665002	0.66966	0.0493102	0.0440711	0.0443701	0.070039	0.00413245	0.00231756	0.00384191	0.00477395
1886	507	0.80156	0.619753	0.663176	0.666704	0.120466	0.130234	0.084674	0.146262	0.0285344	0.0205851	0.0260857	0.0408047
1886	507	0.625594	0.631576	0.711918	0.747343	0.0476983	0.0243248	0.12833	0.146268	0.00482052	0.000881805	0.00218834	0.00901618
1886	507	0.719052	0.701533	0.700341	0.89323	0.13896	0.0675724	0.10063	0.0235538	0.0129327	0.0124753	0.00984136	0.01412
1887	0	0.74927	0.534191	0.669909	0.682461	0.00194086	0.00342868	0.00225749	0.00325915	0.000205409	0.000150848	6.97026e-05	8.12793e-05
1887	0	0.616923	0.634133	0.542698	0.740576	0.00271615	0.00179838	0.00181315	0.0024463	0.000188012	0.00224046	0.000690435	0.000127654
1888	0	0.636616	0.561382	0.642825	0.644116	0.0885892	0.032313	0.044137	0.0354162	0.0283629	0.0264263	0.0071861	0.070667
1889	0	0.316602	0.335879	0.256951	0.322167	0.00242455	0.000670933	0.00123586	0.00376966	5.65408e-05	6.95579e-06	8.71408e-06	1.79253e-05
1889	0	0.186578	0.222047	0.221221	0.266082	0.000392279	0.00095669	0.00060834	0.000489271	4.75418e-06	1.56208e-06	3.74761e-06	8.35433e-06
1890	0	0.598222	0.495487	0.691534	0.899829	0.0241321	0.00737516	0.0117884	0.618204	0.0877109	0.178805	0.181518	0.706378
1890	0	0.53449	0.580491	0.581904	0.658189	0.0247879	0.0284341	0.0326286	0.0252861	0.119522	0.0710607	0.150618	0.144291
1891	0	0.349252	0.292492	0.399092	0.450286	0.00421265	0.00218247	0.00524999	0.0241636	0.00151032	0.00109012	0.0011924	0.00378599
1892	0	0.407597	0.399141	0.388804	0.493712	0.00378259	0.00254885	0.00283407	0.00619138	0.000392327	0.000749778	0.000276834	0.000605704
1893	0	0.577218	0.679647	0.513737	0.383225	0.0341953	0.0564778	0.0305882	0.0155142	0.00328161	0.0781122	0.00604969	0.00613629
1894	0	0.593719	0.656179	0.583115	0.576976	0.0976522	0.0998424	0.0957188	0.0835413	0.737523	0.456914	0.105206	0.528705
1895	0	0.103303	0.164325	0.176913	0.259615	4.40033e-05	0.000109903	5.81653e-05	0.000296562	4.16705e-06	2.5743e-05	1.21499e-05	2.34105e-05
1896	92	0.846949	0.87359	0.859289	0.777066	0.0737048	0.0880165	0.0724012	0.11598	0.0032757	0.001997	0.00109264	0.0015951
1897	0	0.508786	0.592945	0.705272	0.63691	0.0459216	0.0293997	0.0938283	0.0852685	0.0072754	0.0114637	0.0139095	0.0178821
1898	100	0.489429	0.701733	0.748022	0.707769	0.00893507	0.00281602	0.00198663	0.00706647	0.000116966	0.000721385	3.87046e-05	0.00191811
1898	4	0.369969	0.345344	0.412084	0.373779	0.00429339	0.00282453	0.00342819	0.00353776	0.000768491	0.00250982	0.00180332	0.00191041
1898	100	0.723896	0.732844	0.627581	0.758439	0.000241296	0.000955798	0.000141453	0.00233402	0.0006228	0.000297999	4.33441e-05	0.00108334
1898	100	0.929228	0.891359	0.882761	0.849816	0.0200383	0.0438747	0.0156481	0.0160241	0.000479635	0.000121943	0.000798252	6.2552e-05
1898	100	0.691616	0.671758	0.694559	0.689112	0.000948318	0.000858165	0.000541279	0.00124051	5.54632e-07	4.85704e-06	1.05973e-05	7.2593e-06
1898	100	0.700263	0.731834	0.740425	0.76774	0.0772077	0.102789	0.101305	0.176728	2.70663e-05	0.000519003	4.01493e-05	0.00010389
1898	100	0.718716	0.751883	0.753514	0.753033	0.011163	0.00702649	0.00415959	0.00282236	0.000199083	0.000107026	0.000242091	0.00014828
1898	100	0.84694	0.844621	0.824506	0.797466	0.0254662	0.0284756	0.0262445	0.0281369	0.000137501	0.000438727	0.000729112	0.00016089
1898	100	0.66249	0.738652	0.612183	0.716928	0.021098	0.0061603	0.00412864	0.0358968	0.00071271	8.38244e-05	0.000359213	0.000524178
1898	100	0.610771	0.620139	0.712372	0.720383	0.00116656	0.00114712	0.00235492	0.00397961	1.21204e-05	1.34823e-05	2.87202e-05	0.00013037
1899	0	0.750791	0.81359	0.772173	0.808605	0.0600956	0.0837785	0.0249769	0.0611052	0.0836204	0.106433	0.0175178	0.0157332
1900	188	0.864452	0.853182	0.82543	0.8689	0.00295401	0.00156922	0.00168708	0.0051128	0.0748452	0.0370768	0.0565205	0.0835058
1901	0	0.377909	0.3144	0.338286	0.367064	0.00886933	0.00785845	0.0141794	0.0171998	0.012724	0.00380303	0.00569426	0.00583022
1902	0	0.310534	0.325365	0.296117	0.403198	0.00236402	0.00678159	0.00309671	0.0145251	0.000172248	0.000352225	0.00023167	0.00274852
1903	0	0.46639	0.484342	0.550506	0.4655	0.00496914	0.0101748	0.00805868	0.00718394	2.19637e-05	1.91654e-05	0.000586288	4.10831e-05
1904	0	0.361753	0.318046	0.456091	0.402112	0.00332552	0.00286388	0.007636	0.00508288	0.000815215	0.000686114	0.00145648	0.0014066
1905	117	0.733319	0.753238	0.772059	0.694229	0.00867255	0.00682008	0.00988365	0.01199	0.0160189	0.0319519	0.032362	0.0371923
1906	0	0.667619	0.651939	0.601153	0.657253	0.0385925	0.0424049	0.0414086	0.048556	0.0108053	0.00792881	0.00865619	0.0104617
1906	0	0.59843	0.621978	0.560135	0.580181	0.0162555	0.0210847	0.00761531	0.01754	0.00204052	0.00196977	0.000353539	0.00157423
1907	97	0.667648	0.694032	0.724928	0.649024	0.0308684	0.0509662	0.0516243	0.0340638	0.000729086	0.00516164	0.00877268	0.00167027
1907	84	0.732705	0.694535	0.72055	0.648419	0.0338712	0.0365919	0.0215276	0.0171931	0.00203754	0.00315947	0.00797179	0.00171461
1907	95	0.80405	0.842341	0.819103	0.817956	0.0716861	0.0407649	0.0671693	0.180096	0.0186095	0.00579874	0.00662368	0.0186244
1908	0	0.253585	0.309135	0.36547	0.363202	0.00515462	0.00860214	0.0150309	0.0156324	7.649e-05	8.05184e-05	0.000139339	0.000370651
1909	331	0.590226	0.606327	0.745408	0.757645	0.0155223	0.0343786	0.0464894	0.0358693	0.0217874	0.0514566	0.0232961	0.0606207
1910	0	0.645631	0.587065	0.623317	0.66434	0.0891769	0.084987	0.10755	0.111685	0.000664991	0.000637311	0.000774682	0.00107018
1911	0	0.427308	0.491454	0.474077	0.658464	0.0156836	0.0115108	0.0136136	0.104939	0.000649584	0.00869156	0.00586608	0.0362884
1912	0	0.655878	0.767716	0.631731	0.553199	0.00499616	0.0281846	0.00664349	0.00431927	0.00736295	0.00739488	0.00262455	0.00702951
1913	5	0.611436	0.693059	0.714455	0.726601	0.0455375	0.0406792	0.0614938	0.0513755	0.161928	0.0861846	0.286505	0.192678
1914	550	0.561442	0.553726	0.52507	0.540723	0.00194749	0.00434404	0.00182355	0.00292625	0.0004814	0.00124868	0.00093319	0.00018671
1915	26	0.82196	0.684332	0.801866	0.768357	0.177158	0.114811	0.154194	0.0962765	0.0275279	0.0152902	0.0224017	0.0433815
1916	0	0.209489	0.228823	0.191705	0.23572	0.00201169	0.00057008	0.00164947	0.00123725	0.000184548	1.84885e-05	2.40951e-05	4.34027e-05
1916	0	0.18789	0.230788	0.174648	0.199812	0.00193279	0.00291287	0.000849142	0.00251193	0.000123965	0.000130295	8.83771e-05	0.00012713
1917	0	0.0745396	0.107309	0.153677	0.245288	0.000280956	0.000233864	0.000399753	0.00271895	1.57767e-06	2.70413e-06	1.56312e-05	5.69842e-05
1918	0	0.504233	0.694631	0.583553	0.518436	0.0286011	0.0415856	0.0473022	0.0200892	0.0370224	0.0176071	0.0445579	0.0490982
1918	0	0.672233	0.664096	0.716329	0.690962	0.0454035	0.0935189	0.0308565	0.0597511	0.0495668	0.090546	0.0113213	0.0236539
1918	0	0.859344	0.786314	0.787204	0.823112	0.0155941	0.0595471	0.0233212	0.0136064	0.00970261	0.00998482	0.0123693	0.0121723
1918	0	0.672975	0.760676	0.57927	0.681225	0.0196629	0.0319977	0.013009	0.0333797	0.0304151	0.04235	0.0110878	0.0405713
1918	0	0.824506	0.810301	0.680785	0.777096	0.230336	0.105794	0.00679236	0.0143612	0.987005	0.962898	0.00394855	0.00480163
1918	0	0.63888	0.634853	0.704591	0.68696	0.0203616	0.0753911	0.0214699	0.106415	0.0642757	0.239207	0.0321701	0.191881
1918	0	0.815578	0.599919	0.798172	0.793352	0.0739286	0.0145431	0.0417791	0.0718782	0.0969353	0.0117288	0.0337207	0.0979999
1919	19	0.547108	0.538493	0.45678	0.585633	0.00992096	0.00694603	0.00591524	0.00579502	0.007267	0.0403246	0.02059	0.00867713
1919	19	0.485859	0.521992	0.433792	0.495807	0.00523881	0.00308322	0.00790556	0.00194213	0.00843409	0.00915432	0.0215258	0.00998359
1920	11	0.544059	0.536856	0.5813	0.617478	0.0559075	0.0469834	0.0721024	0.0901353	0.024058	0.0097813	0.00567531	0.0331436
1921	1122	0.791065	0.859917	0.813909	0.760467	0.221175	0.523547	0.280346	0.27291	0.179991	0.405431	0.0757567	0.131974
1922	0	0.395509	0.409994	0.387433	0.414148	0.0103187	0.00915183	0.0104864	0.0131373	0.00517897	0.00228122	0.00278155	0.0125397
1923	0	0.645217	0.520018	0.573578	0.682651	0.0293403	0.0246333	0.0271928	0.0407905	0.0947731	0.0711393	0.0379867	0.10018
1924	7	0.659655	0.662631	0.76369	0.727451	0.0428666	0.0252851	0.0373276	0.0395762	0.00569035	0.0092649	0.0116044	0.0180888
1925	0	0.860905	0.827191	0.876778	0.816212	0.0470705	0.042895	0.0340845	0.0325996	0.00342885	0.00406814	0.00330813	0.000881167
1926	31.5	0.603103	0.6006	0.643125	0.550326	0.00258067	0.00236974	0.00307091	0.0020069	0.0272677	0.00180955	0.0176807	0.00403238
1927	0	0.932454	0.954796	0.933021	0.947866	0.639305	0.701332	0.643934	0.671413	0.60491	0.814376	0.558819	0.603181
1927	0	0.626867	0.50905	0.459514	0.461642	0.0419735	0.0388956	0.0266459	0.0513793	0.0164817	0.0152209	0.0016655	0.013445
1927	0	0.483628	0.292374	0.311702	0.332782	0.0263416	0.0292969	0.023575	0.0221388	0.00816726	0.00533517	0.00817561	0.00756596
1927	0	0.390065	0.465875	0.52174	0.355855	0.0195834	0.033097	0.0241401	0.0170203	0.094734	0.00587956	0.0184219	0.000371778
1927	0	0.748292	0.619127	0.645352	0.595984	0.111529	0.0879845	0.05979	0.130055	0.647631	0.457446	0.160606	0.465431
1928	114	0.524926	0.453337	0.452885	0.401785	0.0386824	0.0180803	0.0383295	0.0161311	0.182233	0.14121	0.273449	0.118453
1929	12	0.717191	0.774584	0.728153	0.690642	0.0145372	0.051017	0.0384997	0.0150561	0.0152947	0.102187	0.019423	0.00890999
1930	1	0.409062	0.417243	0.425656	0.3722	0.00235109	0.00314454	0.0048358	0.00520224	0.0114939	0.00590621	0.00599755	0.0146482
1930	0	0.342169	0.303361	0.414563	0.363154	0.00207172	0.00364053	0.0055257	0.0030643	0.00694136	0.00117524	0.000988049	0.00092168
1931	0	0.614436	0.67343	0.663549	0.717451	0.0168231	0.057152	0.0118117	0.00824969	0.0698202	0.101496	0.0697289	0.0351924
1932	0	0.526922	0.464914	0.715056	0.69079	0.02678	0.0303836	0.0307324	0.088013	0.000618629	0.000811824	0.000702424	0.00431681
1933	0	0.652872	0.562711	0.66613	0.590869	0.121928	0.112311	0.083809	0.0876518	0.0139686	0.0050129	0.0150478	0.0206025
1934	0	0.637171	0.602146	0.490258	0.42178	0.00947333	0.00273311	0.00103476	0.000863182	0.00288177	0.00171634	0.00147199	0.000447083
1935	0	0.495054	0.574736	0.594241	0.572308	0.00729495	0.00621873	0.0111453	0.00857949	0.0150766	0.0135938	0.0135527	0.0310756
1936	0	0.721475	0.718239	0.656502	0.81734	0.0148868	0.00976632	0.00636723	0.0444609	0.0222015	0.0294837	0.00269598	0.0229341
1937	58	0.506711	0.585908	0.508158	0.532266	0.00984412	0.0285895	0.0145845	0.0143214	0.00196426	0.00988939	0.00267377	0.00139511
1938	0	0.501037	0.387433	0.398514	0.402671	0.00688827	0.00589039	0.00315648	0.00343619	0.00419045	0.000883857	0.00410665	0.00178102
1938	0	0.312392	0.347374	0.362432	0.329268	0.00545792	0.00262547	0.00711189	0.00237118	0.00106711	0.000895071	0.00359555	0.0014322
1939	0	0.311003	0.344891	0.301717	0.521097	0.00535736	0.00675956	0.00786571	0.0144687	0.00110117	0.00205761	0.00112065	0.00241026
1939	0	0.630937	0.568897	0.620121	0.556391	0.112071	0.0642717	0.049064	0.0749639	0.665657	0.158045	0.265359	0.218088
1939	0	0.571421	0.561685	0.713464	0.660296	0.0456336	0.0725001	0.0482436	0.0613331	0.451774	0.627302	0.502934	0.386659
1940	2.6	0.609413	0.497016	0.601165	0.677307	0.0922107	0.0210339	0.0807986	0.137303	0.00654951	0.00147852	0.00727725	0.01256
1941	28	0.572435	0.65451	0.541543	0.611265	0.063725	0.0478016	0.0709735	0.0585672	0.019567	0.0431104	0.0441325	0.00930692
1942	28	0.614815	0.686102	0.672631	0.671504	0.00835918	0.0221281	0.0157601	0.0255994	0.0120287	0.0172726	0.0820986	0.0833476
1942	28	0.739785	0.691486	0.693516	0.67468	0.0168854	0.0168822	0.0131907	0.045818	0.10089	0.326678	0.465537	0.357814
1942	28	0.758358	0.858261	0.794099	0.771115	0.0142116	0.0149431	0.00938117	0.00783517	0.126391	0.127919	0.073262	0.108966
1943	0	0.898608	0.909833	0.939016	0.934663	0.737187	0.721895	0.685079	0.710585	0.829612	0.895488	0.819147	0.874781
1943	0	0.889534	0.932798	0.919012	0.951773	0.291297	0.417938	0.407621	0.371992	0.266875	0.433739	0.35237	0.475017
1943	0	0.885552	0.898186	0.907059	0.759215	0.757577	0.667822	0.663602	0.254781	0.437405	0.356854	0.736971	0.96632
1943	0	0.910912	0.884491	0.912184	0.881935	0.580042	0.550773	0.496765	0.463244	0.866741	0.747538	0.787619	0.668423
1944	0	0.214209	0.226789	0.22829	0.224309	0.00738846	0.00354189	0.00573591	0.00393749	0.000337081	0.000148151	0.000400042	0.000131259
1945	50	0.454787	0.817379	0.441499	0.610662	0.0430115	0.0657473	0.0470334	0.053249	0.00080737	0.0052865	0.02019	0.00232635
1946	0	0.700596	0.592897	0.577705	0.724996	0.0154347	0.0166143	0.00626249	0.0143553	0.0916481	0.0412728	0.0334227	0.221748
1947	0	0.125369	0.107204	0.0986101	0.0926316	0.00103418	0.000549013	0.000644497	0.00141884	2.07334e-05	4.33952e-06	6.4688e-06	3.441e-06
1948	0	0.112244	0.122128	0.121276	0.163675	0.00116125	0.000709486	0.000762441	0.000753199	1.37455e-05	4.51703e-06	2.77055e-05	2.05455e-05
1949	14	0.853134	0.779539	0.806941	0.817088	0.18736	0.157449	0.10712	0.173842	0.0203585	0.0329459	0.0252016	0.0904185
1949	14	0.806507	0.755267	0.859769	0.7963	0.137624	0.13838	0.235243	0.39254	0.162993	0.0741717	0.218142	0.234567
1950	0	0.425177	0.417804	0.457157	0.295536	0.000406572	0.000335022	0.00067439	0.000171921	3.08637e-05	2.26504e-05	2.71764e-05	1.13078e-05
1951	0	0.380282	0.388129	0.324827	0.389656	0.0120782	0.0141902	0.00512086	0.0141662	0.0129075	0.0111304	0.00105897	0.00296078
1952	1780.5	0.740721	0.726218	0.812017	0.905774	0.0869086	0.203927	0.255347	0.163596	0.294836	0.689203	0.757255	0.548416
1953	2222	0.709719	0.655436	0.724412	0.707961	0.343767	0.238993	0.379753	0.288914	0.760256	0.974103	0.5351	0.807009
1953	2222	0.657055	0.547372	0.560906	0.52432	0.00998744	0.0200506	0.0260665	0.0600754	0.101927	0.480807	0.242407	0.147819
1953	2222	0.675579	0.581977	0.68035	0.608363	0.112056	0.047316	0.0561529	0.0584087	0.191742	0.0497129	0.0590357	0.102895
1954	0	0.363918	0.261055	0.284074	0.391032	0.00265709	0.000612442	0.00145442	0.0026093	0.000659616	4.66722e-05	0.000578903	0.000167374
1955	132	0.967168	0.901709	0.885935	0.81097	0.198441	0.201557	0.2418	0.110244	0.749276	0.650052	0.739639	0.93525
1956	0	0.685933	0.641482	0.606423	0.639529	0.0164679	0.00272512	0.00282663	0.00463919	0.00163685	0.000756978	0.000407535	0.000760088
1957	23	0.557308	0.534887	0.58856	0.533431	0.0112192	0.019179	0.00642257	0.00931848	0.0163532	0.00881897	0.00564945	0.00758326
1958	8	0.506714	0.415924	0.55206	0.47833	0.0511034	0.0454184	0.106048	0.103262	0.00824503	0.0158276	0.0360552	0.0102753
1959	0	0.533112	0.535165	0.605469	0.581202	0.00296902	0.00171004	0.0020634	0.000887698	0.00192075	0.00107883	0.000827095	0.00309438
1959	0	0.534811	0.59861	0.559162	0.584711	0.00411009	0.00318065	0.00259942	0.00738169	0.00348261	0.00422422	0.00303997	0.00640789
1960	145	0.610188	0.455916	0.544328	0.523701	0.00815271	0.0108216	0.00674763	0.00454511	0.0595797	0.0609786	0.0745829	0.0437374
1961	0	0.299936	0.278744	0.330992	0.387025	0.00945655	0.010488	0.0124295	0.0039798	0.00183463	0.00263845	0.00132816	0.000651147
1962	2	0.676519	0.528404	0.55254	0.645566	0.0106122	0.00976631	0.00935433	0.00850988	0.00226334	0.00233401	0.0037855	0.0103908
1963	17	0.483296	0.45398	0.54742	0.433879	0.0186983	0.0472317	0.0355641	0.0546421	0.00912803	0.0679768	0.032389	0.018611
1964	0	0.369723	0.464008	0.419407	0.456231	0.0186705	0.020242	0.0198546	0.0365766	0.00259132	0.00451795	0.00190579	0.00465557
1965	21	0.329525	0.360045	0.369444	0.329855	0.0147031	0.0210613	0.0192619	0.0298066	0.000488804	0.00327556	0.00703236	0.00307098
1966	0	0.352752	0.41629	0.403858	0.403158	0.0869823	0.0938357	0.0705149	0.105125	0.0196959	0.0299691	0.0113421	0.0234169
1967	0	0.697403	0.769972	0.66733	0.652714	0.0287332	0.00708727	0.00547009	0.00819265	0.0260799	0.00830837	0.0142824	0.00947268
1967	0	0.730502	0.735543	0.544426	0.709576	0.00273662	0.00442269	0.000921298	0.00906096	0.00576271	0.0111833	0.012909	0.0254328
1968	9.4	0.482393	0.565871	0.437649	0.546449	0.00185026	0.00266194	0.00225695	0.00383513	0.0014828	0.000752963	0.000145536	0.000565434
1969	26.7	0.520344	0.386003	0.473177	0.49979	0.0116785	0.0030601	0.00264486	0.00884397	0.00641222	0.00209797	0.00925208	0.0110676
1970	0	0.844712	0.84763	0.827521	0.71756	0.45108	0.492738	0.307774	0.457801	0.0506311	0.0277132	0.077428	0.083876
1971	0	0.562965	0.488799	0.441115	0.495817	0.101941	0.129643	0.149933	0.10895	0.0905012	0.264874	0.263032	0.157797
1972	0	0.516067	0.266596	0.485135	0.470587	0.00279093	0.000619275	0.00121044	0.0037728	0.000626542	0.000141935	0.00123475	0.00109011
1973	0	0.595868	0.6184	0.562451	0.63838	0.0870786	0.0415932	0.0200357	0.0811129	0.015827	0.0101209	0.00953635	0.0544374
1974	0	0.154324	0.157152	0.203002	0.379273	0.000270439	0.00058233	0.000541301	0.00340005	7.88803e-05	9.46717e-05	1.12232e-05	2.73015e-05
1975	420	0.635041	0.634884	0.516735	0.619064	0.174099	0.229553	0.172716	0.182385	0.228973	0.556545	0.456723	0.42366
1976	0	0.736977	0.591302	0.745974	0.708807	0.416446	0.184426	0.237489	0.328573	0.933126	0.877462	0.890805	0.740131
1977	5.02	0.595175	0.644405	0.69837	0.630483	0.00443337	0.00430452	0.00422808	0.0036309	0.0272272	0.0259011	0.0340474	0.0126088
1978	253	0.636509	0.772623	0.885856	0.52698	0.0897848	0.0985552	0.157449	0.165486	0.0965704	0.0765567	0.114807	0.395985
1978	253	0.826208	0.801384	0.865385	0.811871	0.0477336	0.0315239	0.0681888	0.0699013	0.0914146	0.0572221	0.140665	0.365032
1979	2	0.572499	0.764755	0.69189	0.796857	0.00712484	0.126241	0.147729	0.294089	0.00709281	0.0124021	0.0165252	0.0594001
1980	0	0.633141	0.632432	0.576525	0.450046	0.007326	0.0199868	0.00663245	0.00781917	0.0306612	0.121891	0.0322984	0.0345014
1981	0	0.402727	0.425396	0.398173	0.538012	0.00606979	0.0075141	0.00649783	0.0150703	0.0022976	0.00145893	0.000501567	0.00571621
1982	0	0.387943	0.365126	0.341356	0.475683	0.0259135	0.0225562	0.0319611	0.0348379	0.00598392	0.00453455	0.00781259	0.00972446
1983	0	0.259791	0.372675	0.32504	0.297101	0.00220654	0.00654335	0.00354544	0.00429422	0.000254156	0.000561239	0.000537129	0.000345089
1984	0	0.369988	0.371739	0.353864	0.431016	0.00432499	0.00953847	0.00616222	0.00549543	1.63103e-05	5.38034e-05	2.03941e-05	1.45774e-05
1984	0	0.208096	0.166744	0.173575	0.196634	0.00189633	0.0016672	0.000887958	0.00187744	5.68267e-05	1.65823e-06	5.14684e-05	6.48447e-06
1985	0	0.409004	0.380177	0.396467	0.479688	0.00291728	0.00422814	0.00300372	0.0130093	0.00173553	0.000605605	0.000458278	0.00324565
1986	32	0.296789	0.286426	0.291022	0.4186	0.0110006	0.00900585	0.00741953	0.0335674	0.00731991	0.0183729	0.012519	0.106704
1987	0	0.5824	0.545452	0.565522	0.6674	0.0191237	0.0146319	0.0173486	0.0818394	0.00644923	0.00822271	0.00370683	0.00815663
1988	1	0.850692	0.953814	0.925916	0.90751	0.116549	0.475979	0.553735	0.197923	0.277627	0.0879433	0.9123	0.600203
1989	0	0.533005	0.47289	0.562997	0.482315	0.0252256	0.0255124	0.0266039	0.0296208	0.00758622	0.00778563	0.00752525	0.00793955
1990	12	0.668951	0.736095	0.84971	0.756202	0.0210146	0.0195727	0.0437718	0.0649838	0.0477137	0.079883	0.0234311	0.124106
1991	0	0.795212	0.692745	0.70606	0.727424	0.0902394	0.0702786	0.0371863	0.0862269	8.12821e-05	0.00209938	0.00137488	0.00191213
1991	0	0.504879	0.434822	0.490405	0.506594	0.0282695	0.0173802	0.0181362	0.023405	0.000136172	7.12052e-05	6.09844e-05	0.000236765
1992	0	0.237673	0.216166	0.157845	0.204609	0.0123097	0.00374183	0.00132969	0.00244598	0.00149123	0.00142636	0.000897576	0.000874021
1993	0	0.433801	0.424344	0.33182	0.47296	0.00854123	0.00504053	0.00365256	0.00773272	0.0137117	0.00345802	0.00150035	0.00291418
1994	0	0.369878	0.211806	0.362432	0.332198	0.15363	0.0633129	0.115	0.0433501	0.00246764	0.00310334	0.00633522	0.0027042
1995	29	0.514929	0.546673	0.538153	0.466524	0.0253309	0.0193344	0.0161715	0.0483771	0.0163208	0.00925309	0.00524773	0.00453663
1996	0	0.365529	0.468059	0.480167	0.398436	0.00781409	0.0124205	0.0108944	0.0165071	0.000756141	0.000775361	0.00033627	0.00111264
1997	0	0.444211	0.362522	0.332879	0.359312	0.0336421	0.0200782	0.0193245	0.0665835	0.00384164	0.00467627	0.00109506	0.106787
1998	0	0.684558	0.906354	0.848509	0.804375	0.106348	0.0886527	0.079951	0.0528473	0.0631048	0.0743074	0.133546	0.0212546
1999	414	0.46412	0.766393	0.597901	0.435321	0.0376468	0.111821	0.0105577	0.00353514	0.011109	0.036236	0.0134995	0.0293546
2000	0	0.357271	0.354996	0.237644	0.281555	0.00742722	0.00645439	0.00780564	0.0101912	0.00392408	0.00326423	0.0017007	0.00104018
2001	0	0.503413	0.491675	0.436975	0.529748	0.0862996	0.0649686	0.0541986	0.0385363	0.0309225	0.0106117	0.0113192	0.0091601
2002	30	0.753243	0.633394	0.614553	0.713986	0.038859	0.0491708	0.0232055	0.116044	0.739006	0.425312	0.183472	0.608843
2003	0	0.2976	0.356229	0.300599	0.310755	0.00234522	0.00116109	0.000466533	0.000276996	0.000357647	0.000241736	0.000154019	7.14389e-05
2004	0	0.900032	0.88205	0.81187	0.856588	0.0808492	0.175645	0.205921	0.122514	0.136349	0.209633	0.131174	0.0856794
2005	0	0.70155	0.639817	0.646158	0.613678	0.114363	0.0573228	0.0262753	0.126412	0.0594735	0.0246401	0.00567409	0.0254847
2006	13	0.846704	0.846639	0.837438	0.831536	0.151697	0.170597	0.101377	0.129629	0.0640507	0.157633	0.0464755	0.0474973
2007	0	0.582594	0.622419	0.637025	0.621997	0.115529	0.0852633	0.0995493	0.0866577	0.0423534	0.015108	0.0333428	0.00611689
2007	113	0.964629	0.941306	0.960782	0.9553	0.421061	0.513144	0.439237	0.290233	0.0475396	0.0116033	0.0957506	0.108265
2007	113	0.810465	0.80097	0.846499	0.869928	0.0883385	0.0585339	0.118967	0.217848	0.0986533	0.0919582	0.188499	0.636427
2008	288	0.464818	0.401939	0.488237	0.531269	0.0551906	0.0751104	0.0490217	0.142758	0.00674779	0.00477923	0.00720306	0.0183883
2009	12	0.260785	0.279101	0.292104	0.31985	0.0014291	0.00515696	0.00204992	0.0128885	0.00024338	9.96138e-05	8.92603e-05	0.000310815
2010	466	0.787612	0.655119	0.764726	0.904722	0.0879605	0.0982546	0.119148	0.314508	0.0187363	0.0277012	0.0353897	0.0588675
2011	0	0.33386	0.354198	0.289354	0.347221	0.00838657	0.00499299	0.00412583	0.00484705	0.00213767	0.0040432	0.00251502	0.00779002
2012	0	0.856842	0.763464	0.829852	0.79774	0.0196137	0.0361301	0.0907321	0.0313592	0.202439	0.0993634	0.213541	0.335413
2013	270	0.640859	0.68509	0.663421	0.702065	0.013041	0.00486825	0.0122083	0.00645487	0.0099609	0.0269848	0.0193578	0.0143719
2013	270	0.599942	0.546454	0.532596	0.466709	0.0165095	0.0222414	0.0115574	0.0204965	0.00612311	0.00574447	0.00679367	0.00335305
2014	0	0.30962	0.327579	0.390822	0.411315	0.000801938	0.00126396	0.00168174	0.00237347	6.52849e-05	0.000230219	0.000469889	0.000394357
2015	0	0.754335	0.528155	0.486918	0.55735	0.0906687	0.0106914	0.00590339	0.00867777	0.037234	0.011394	0.0186275	0.0153761
2016	0	0.178081	0.159851	0.176244	0.257509	0.000202063	7.87689e-05	6.60333e-05	0.00117243	5.94647e-05	7.62763e-05	0.00011202	0.00267766
2017	0	0.600976	0.413958	0.347549	0.492049	0.0123094	0.00593556	0.00270268	0.0280688	0.0130928	0.00118669	0.00137047	0.0135836
2018	0	0.619018	0.532018	0.452942	0.354586	0.0575934	0.0376637	0.0355945	0.0287201	0.114956	0.124693	0.0618578	0.017108
2018	0	0.521067	0.529982	0.538606	0.498328	0.0268879	0.0456751	0.0544376	0.0132195	0.130311	0.0701313	0.19148	0.0953906
2019	11	0.907124	0.868002	0.837342	0.89935	0.0174549	0.0127997	0.0295737	0.0600927	0.00268675	0.0220163	0.00136269	0.00966172
2020	0	0.478115	0.473033	0.46268	0.482748	0.00639288	0.00514668	0.0111777	0.0133844	0.000144727	8.07974e-05	0.000106497	0.00036305
2021	225	0.885499	0.900949	0.906301	0.846942	0.0727138	0.150926	0.115194	0.0950359	0.156817	0.408443	0.416874	0.324691
2022	0	0.220252	0.335672	0.236136	0.386628	0.00950791	0.0162669	0.00940602	0.0150773	0.000267565	0.00106171	0.000258298	0.00108475
2023	0	0.527104	0.427681	0.522608	0.474471	0.00199123	0.000771765	0.000763106	0.00155655	0.000968844	0.000779546	0.000931446	0.000604137
2023	0	0.515604	0.571202	0.429264	0.505859	0.000664505	0.00113749	0.000275714	0.00109469	0.000612667	0.000848862	0.000100804	0.00168116
2023	0	0.536213	0.485535	0.538341	0.550945	0.00150885	0.00103487	0.00133944	0.0021371	0.000897997	0.00253157	0.00230721	0.0027778
2024	191	0.665425	0.784713	0.731519	0.677414	0.0107288	0.0151316	0.0126344	0.0172118	0.000444722	0.00944875	0.00330753	0.00836092
2025	0	0.585703	0.591675	0.621138	0.505818	0.0391336	0.0119758	0.0112248	0.0122778	0.152914	0.0521334	0.0332986	0.034724
2026	0	0.415673	0.343892	0.289788	0.338155	0.0176305	0.0140235	0.0140398	0.0147617	0.0124758	0.00244882	0.00153321	0.0011952
2026	0	0.216456	0.277128	0.294239	0.372541	0.00435806	0.00676263	0.0102888	0.0179711	0.00632832	0.0169671	0.0132724	0.0196397
2027	233	0.843232	0.856836	0.860259	0.84237	0.220688	0.388254	0.323001	0.190427	0.0565311	0.12703	0.141833	0.199513
2028	0	0.555259	0.473425	0.523924	0.499728	0.0583338	0.0499309	0.053227	0.0819646	0.00276023	0.00371169	0.00358447	0.00165929
2029	0	0.308326	0.30175	0.268106	0.322623	0.00609864	0.00260723	0.0030413	0.00413617	1.3917e-05	6.12266e-06	7.08806e-06	3.11423e-06
2030	0	0.229992	0.285002	0.250131	0.542901	0.00201658	0.00226732	0.00348229	0.0292327	0.00925774	0.0109596	0.0068648	0.01432
2031	0	0.523296	0.419142	0.369819	0.736735	0.0117738	0.00709004	0.00572154	0.123649	0.0359952	0.0251125	0.0225825	0.298024
2032	0	0.444064	0.440195	0.440181	0.427005	0.0119327	0.0158263	0.0136702	0.0115971	0.00376562	0.00260686	0.00244747	0.0028474
2033	0	0.660581	0.73586	0.8168	0.609193	0.0587626	0.174877	0.251264	0.132175	0.0325959	0.0491162	0.0645232	0.0602394
2034	155	0.471324	0.318823	0.348234	0.449161	0.124512	0.0252244	0.0353686	0.0731454	0.0657966	0.016863	0.00661114	0.0130003
2034	155	0.39754	0.438859	0.343703	0.420413	0.076541	0.0635047	0.0527638	0.107838	0.0189465	0.00178435	0.00632603	0.00171427
2035	0	0.603783	0.56343	0.537734	0.706004	0.0192133	0.0154197	0.0116478	0.0638744	0.0737225	0.0919209	0.042734	0.0608776
2036	0	0.675171	0.685763	0.506845	0.661351	0.10937	0.153449	0.0954419	0.17021	0.01387	0.00342681	0.00125475	0.0010418
2037	0	0.845292	0.867205	0.787697	0.748391	0.0480679	0.0439867	0.042602	0.161933	0.267953	0.297353	0.161102	0.473738
2038	141	0.768435	0.782332	0.702648	0.764341	0.0520771	0.442097	0.433265	0.239327	0.0740227	0.0687698	0.0730555	0.126385
2039	0	0.345195	0.407807	0.352778	0.45859	0.00882759	0.00525215	0.0068994	0.0250271	0.00287032	0.00146478	0.00213444	0.00680095
2040	0	0.264051	0.30065	0.459461	0.437401	0.00160923	0.00186464	0.0112935	0.00805721	0.000205976	0.000102465	0.00152824	0.000681659
2041	69	0.552026	0.318259	0.346076	0.543152	0.00284085	0.00233032	0.00183313	0.0177355	0.00112044	0.00105656	0.00187447	0.0137485
2042	220	0.623014	0.752905	0.673045	0.639123	0.0760765	0.0714361	0.046249	0.0637982	0.0930074	0.0253152	0.052828	0.196234
2043	0	0.58841	0.55521	0.60859	0.594518	0.0124571	0.0195998	0.0229595	0.0229184	0.00101884	0.00675408	0.00461353	0.00550947
2044	0	0.406905	0.396224	0.382933	0.493955	0.00933329	0.0125453	0.00852894	0.0476318	0.00145861	0.00131597	0.00135354	0.00213152
2045	28.6	0.627548	0.843665	0.772439	0.774569	0.0768823	0.203243	0.184013	0.145114	0.132331	0.281897	0.307063	0.2887
2046	2	0.817867	0.456329	0.420738	0.583253	0.0800035	0.00395664	0.0111183	0.0247264	0.0143093	0.00234824	0.00528421	0.0170118
2047	0	0.711688	0.644577	0.672403	0.723814	0.129317	0.172593	0.07945	0.185482	0.182248	0.438126	0.0805004	0.467117
2048	0	0.593071	0.506425	0.551133	0.635442	0.0281549	0.0224611	0.0253382	0.0554222	0.00234202	0.00128691	0.00288363	0.00475553
2048	0	0.522279	0.480129	0.500906	0.670782	0.0276983	0.0303206	0.0516858	0.0684929	0.00387264	0.00390141	0.00499355	0.0125216
2049	0	0.77377	0.825366	0.815377	0.801144	0.546388	0.723299	0.494473	0.654144	0.805679	0.846546	0.812154	0.58802
2049	0	0.701646	0.740684	0.675769	0.754259	0.313427	0.173212	0.401327	0.352104	0.467418	0.326892	0.182052	0.736044
2050	0	0.525702	0.201463	0.215232	0.252412	0.0314989	0.0053647	0.00440884	0.00503074	0.00705045	0.00658646	0.00715979	0.00875169
2050	0	0.2246	0.16324	0.220736	0.407226	0.00363514	0.00180924	0.00189207	0.00540922	0.000126187	0.000186618	9.5456e-05	0.000315584
2050	0	0.233977	0.185431	0.236017	0.348875	0.000440379	0.000487502	0.000360901	0.00466621	8.75224e-05	0.000231078	5.11746e-05	0.000308861
2050	0	0.257472	0.270405	0.289175	0.305473	0.00488804	0.00199143	0.00282036	0.00209787	0.000100378	0.000155123	0.000310032	0.000159205
2050	0	0.486169	0.396336	0.452243	0.536954	0.00852329	0.00385553	0.00260708	0.00707833	0.00372905	0.00264301	0.00144697	0.00176798
2050	0	0.719257	0.694134	0.347032	0.493467	0.120186	0.0406829	0.0110939	0.0401626	0.738459	0.03347	0.0120492	0.0840637
2051	0	0.470467	0.440369	0.642245	0.546205	0.00574802	0.00506496	0.00935757	0.00614397	0.00556756	0.0202216	0.00367148	0.0300441
2052	92	0.463408	0.491978	0.449466	0.419306	0.00245481	0.00438262	0.00291362	0.00407974	0.00114683	0.00172885	0.00218849	0.00196278
2053	1.2	0.374885	0.267247	0.309706	0.315484	0.00293376	0.00241392	0.00687457	0.00627949	0.000673398	0.000161491	0.00115671	0.000638667
2054	19	0.782092	0.869936	0.763796	0.688125	0.0053926	0.00953344	0.00854263	0.00476131	0.0139731	0.0115178	0.00663928	0.00415333
2055	0	0.769962	0.750247	0.671512	0.828767	0.0192204	0.015653	0.0110579	0.0199889	0.00962522	0.0111961	0.00886489	0.0201415
2056	4	0.288778	0.283776	0.286042	0.275129	0.00767823	0.00606526	0.00705656	0.00533963	0.00314519	0.00196787	0.00089723	0.00117662
2057	28	0.709388	0.699988	0.878104	0.855174	0.118347	0.0397347	0.201315	0.128209	0.414047	0.297479	0.571537	0.314865
2058	0	0.561591	0.482498	0.529783	0.548054	0.00345343	0.00309296	0.00333916	0.00283407	0.00413106	0.00283618	0.00156145	0.00312334
2059	0	0.348842	0.354206	0.364121	0.463662	0.0254399	0.0161916	0.0172473	0.0282097	0.0171811	0.00863485	0.0111963	0.0187506
2060	0	0.582032	0.490153	0.471055	0.565442	0.0175379	0.0149259	0.011422	0.014293	0.0237196	0.0182784	0.0263662	0.03388
2061	0	0.253959	0.241907	0.26565	0.249295	0.0118399	0.0201332	0.0209636	0.0148063	0.000688346	0.000395951	0.000932358	0.000537043
2062	86	0.789596	0.798784	0.768028	0.769183	0.0570864	0.0324791	0.0513898	0.0194835	0.387162	0.547424	0.293329	0.285902
2062	86	0.696991	0.656449	0.694141	0.758337	0.0267752	0.0125439	0.0211023	0.113659	0.450595	0.186203	0.20763	0.490398
2063	0	0.647307	0.564488	0.611349	0.566214	0.166268	0.079386	0.180611	0.0615993	0.0300456	0.00610913	0.00551058	0.00236643
2064	0	0.19104	0.230301	0.164591	0.246161	0.00179144	0.00116983	0.000345132	0.00104907	3.9663e-05	6.92275e-05	9.08973e-05	0.000171456
2065	0	0.515292	0.437178	0.485203	0.421831	0.00727637	0.00562464	0.00695697	0.0039139	0.00387044	0.00249774	0.00361365	0.00268013
2065	0	0.458804	0.597224	0.644483	0.602542	0.0090768	0.0210249	0.00897681	0.00950606	0.00243434	0.0216673	0.00809144	0.00715252
2066	1	0.4126	0.337059	0.394237	0.329242	0.0123644	0.00549185	0.0153191	0.0130189	0.00615708	0.00144538	0.00339019	0.000348092
2067	0	0.486378	0.491644	0.441287	0.455425	0.00544308	0.00240351	0.00407058	0.00284901	0.000617615	0.000907653	0.000631915	0.00165206
2068	49.9	0.740112	0.663984	0.719723	0.698409	0.0132883	0.0155525	0.0162699	0.0157398	0.00741346	0.0153712	0.012686	0.0177781
2069	0	0.350879	0.451464	0.385419	0.520126	0.00352842	0.0174189	0.0042862	0.0159175	0.00120311	0.00409746	0.00172808	0.00407491
2070	0	0.522098	0.558911	0.508799	0.496967	0.0324158	0.051607	0.042571	0.0157229	0.00148108	0.00500767	0.0015339	0.00340542
2071	0	0.650894	0.566062	0.641051	0.679219	0.0111308	0.0101371	0.0112573	0.0134243	0.0204774	0.0256024	0.0397727	0.0301871
2071	0	0.499023	0.582637	0.539212	0.693795	0.00772514	0.00894458	0.0141776	0.0250785	0.0119467	0.0242949	0.0285096	0.101577
2072	0	0.83647	0.904403	0.782684	0.837158	0.044535	0.142728	0.06445	0.132798	0.0445795	0.0527323	0.0321567	0.0675637
2073	0	0.390567	0.494468	0.349383	0.437016	0.0314322	0.0297823	0.0121814	0.0131252	0.0241033	0.0382733	0.0209409	0.0568003
2074	33	0.341351	0.390173	0.36359	0.387504	0.00224824	0.00219902	0.00283215	0.00609444	0.00524665	0.00291978	0.001416	0.000906036
2075	0	0.553219	0.531009	0.524006	0.575618	0.00286273	0.00164042	0.0024635	0.00317225	0.000240091	0.0003763	0.000179359	0.000628298
2076	0	0.402419	0.362106	0.404521	0.466805	0.0193498	0.0171815	0.017607	0.0522492	0.00144036	0.000531719	0.000793313	0.00170707
2077	0	0.630704	0.608019	0.636401	0.672592	0.0265576	0.0189007	0.0122546	0.237694	0.0038007	0.00442563	0.0107097	0.0510198
2078	0	0.558846	0.419577	0.804073	0.638718	0.0414911	0.0106191	0.244511	0.0433527	0.0165483	0.0161938	0.0885329	0.04191
2079	0	0.433298	0.370094	0.389803	0.422642	0.00112082	0.00153441	0.00220066	0.00214815	0.0119441	0.00697508	0.0116231	0.0121891
2080	75	0.783401	0.614118	0.64291	0.445801	0.0295912	0.00360371	0.0109873	0.00299596	0.0290419	0.0196959	0.0087914	0.0152352
2081	0	0.665761	0.653744	0.691373	0.691271	0.200889	0.185229	0.239855	0.240186	0.402244	0.385659	0.421622	0.439166
2081	0	0.653893	0.615667	0.655725	0.619804	0.0572231	0.0512834	0.136027	0.0503985	0.221125	0.232673	0.243683	0.226056
2082	0	0.65718	0.663217	0.709855	0.688648	0.00295602	0.00379563	0.00691311	0.00345586	0.000199715	0.000330703	0.00143775	0.000136773
2083	354	0.479251	0.505237	0.524843	0.590254	0.020698	0.0107383	0.0147825	0.0390566	0.0154177	0.00343587	0.0546368	0.0127848
2083	257	0.448687	0.501119	0.424369	0.515217	0.00749889	0.0133734	0.0120469	0.0349724	0.00115945	0.00182487	0.00171955	0.0308356
2084	564	0.444017	0.410634	0.437782	0.502593	0.00950023	0.00687363	0.00667595	0.00807839	0.000799945	0.00180618	0.000821906	0.000189046
2085	3.7	0.833876	0.846265	0.833021	0.880531	0.107015	0.113226	0.130177	0.0984076	0.242122	0.394166	0.351749	0.502536
2086	45	0.184863	0.245363	0.172861	0.264103	0.000301547	0.000582697	0.000467136	0.00138711	4.35542e-05	1.44514e-05	2.34833e-05	7.47636e-05
2087	0	0.354012	0.306119	0.283844	0.358798	0.00317027	0.00200392	0.00244942	0.00709237	0.00136225	0.00158357	0.00328897	0.0116901
2088	0	0.257568	0.278854	0.240684	0.297123	0.00235889	0.00191664	0.00380374	0.00268016	0.0015471	0.00410527	0.00480368	0.00547542
2089	0	0.35829	0.400374	0.369002	0.366919	0.0052126	0.00550706	0.00450578	0.0104037	0.0251254	0.00783645	0.00789259	0.0255642
2089	0	0.402219	0.409722	0.36341	0.399515	0.00461375	0.00493695	0.00424849	0.0118813	0.0149416	0.00667725	0.00481782	0.00877855
2089	0	0.360745	0.374765	0.369656	0.407525	0.00384714	0.00390337	0.00688334	0.00350347	0.00174044	0.00703214	0.00559968	0.0117347
2090	0	0.720354	0.646005	0.686958	0.62191	0.201663	0.102595	0.125639	0.105226	0.189229	0.029578	0.228562	0.0690468
2091	0	0.525731	0.605202	0.67203	0.869386	0.074262	0.0952784	0.062983	0.259782	0.0520511	0.0436484	0.0621324	0.0702514
2092	0	0.817003	0.878868	0.885305	0.799058	0.0193416	0.0415955	0.0209905	0.0701486	0.00760859	0.00339039	0.00796921	0.0181402
2093	3482	0.910175	0.912184	0.890017	0.883741	0.224404	0.319208	0.218254	0.21606	0.0421792	0.0691315	0.085643	0.248301
2093	3482	0.832704	0.853971	0.862751	0.807359	0.476886	0.533513	0.61865	0.659014	0.073925	0.0870361	0.104725	0.0416105
2093	3482	0.857117	0.859541	0.818821	0.817371	0.138557	0.0862569	0.107487	0.0849165	0.151614	0.0779275	0.0804873	0.061012
2093	3482	0.837852	0.84517	0.87335	0.848575	0.129986	0.0815376	0.112492	0.277227	0.147448	0.136104	0.0821012	0.166502
2093	3482	0.716552	0.796491	0.77378	0.829145	0.296017	0.167307	0.0995854	0.331949	0.27922	0.0804943	0.0213695	0.841699
2094	1660	0.544714	0.440211	0.667295	0.540895	0.0712732	0.0275152	0.0382399	0.062645	0.00673515	0.00494992	0.00267691	0.0136736
2094	304	0.608807	0.733468	0.610057	0.556929	0.0585526	0.138862	0.0709235	0.0583112	0.00716002	0.0205581	0.00956374	0.00903307
2095	0	0.402371	0.368014	0.399512	0.466368	0.00200555	0.00572342	0.00459388	0.010468	0.000541318	0.00243381	0.000565587	0.00106649
2096	0	0.618455	0.559146	0.615475	0.644402	0.0264545	0.0107991	0.0238502	0.021998	0.0296212	0.0150184	0.0287477	0.0457712
2097	3	0.285939	0.306438	0.30354	0.486961	0.00680927	0.0138464	0.0106602	0.0417603	0.00451459	0.00931481	0.00873263	0.142094
2098	23	0.439554	0.340671	0.421683	0.459128	0.000270461	0.000355662	0.000450814	0.00101931	0.00110617	0.000670386	0.00303039	0.00101373
2098	23	0.521815	0.542738	0.576057	0.637936	0.000653077	0.00125736	0.00103893	0.00278912	0.000417344	0.00240975	0.00471793	0.00611254
2099	110	0.518942	0.627483	0.57752	0.665512	0.0463185	0.0585739	0.0752781	0.0957666	0.000932625	0.00119056	0.00783516	0.0441009
2100	0	0.584874	0.522915	0.646261	0.652901	0.0103925	0.0324584	0.0492622	0.0239513	0.00223066	0.0198142	0.0151009	0.0147584
2101	12.86	0.490914	0.60847	0.570917	0.691723	0.00390502	0.00401431	0.00250583	0.00788372	0.0289753	0.0645422	0.0183488	0.0306529
2101	12.86	0.577431	0.79029	0.713349	0.719179	0.000614449	0.000531013	0.00106129	0.000647655	0.0259735	0.016397	0.0317635	0.0477662
2102	0	0.283527	0.390481	0.525951	0.316242	0.0194409	0.0235017	0.0418703	0.0182062	0.00256497	0.00395667	0.00615177	0.00136407
2103	92	0.282603	0.258323	0.336224	0.259634	0.0284574	0.0229297	0.0372225	0.0213743	0.000374805	0.000636861	0.000469426	0.00033081
2104	0	0.173681	0.180275	0.171627	0.393473	0.00672473	0.00349255	0.00439169	0.0376023	0.00227607	0.00119093	0.000438907	0.123928
2104	0	0.0752755	0.0917499	0.111077	0.121654	0.000663727	0.000962825	0.000848029	0.00115661	1.48678e-05	2.26337e-05	5.16333e-05	0.000159851
2104	0	0.355004	0.281037	0.287703	0.303031	0.00269119	0.00207961	0.00160134	0.00345005	0.00188423	0.000798189	0.00124697	0.00210688
2105	0	0.522569	0.538268	0.628212	0.685115	0.091819	0.167634	0.0583689	0.0908323	0.317293	0.294238	0.119378	0.214783
2106	0	0.60363	0.562824	0.582959	0.61767	0.0462448	0.0304929	0.0338477	0.0352162	0.0167063	0.0174715	0.0189482	0.0188514
2107	0	0.589925	0.659827	0.581419	0.599698	0.0657479	0.106216	0.0543485	0.0620077	0.024568	0.0303285	0.0372655	0.0261547
2108	8.9	0.623901	0.715705	0.638035	0.666313	0.07092	0.13394	0.0618482	0.0506473	0.0363408	0.00578704	0.166458	0.056798
2109	6.5	0.543551	0.465048	0.358225	0.418975	0.00452804	0.00422363	0.00161146	0.00259322	0.0017913	0.000859834	0.000236043	0.000225215
2110	6	0.384564	0.407755	0.470617	0.472732	0.00237442	0.00658247	0.0043923	0.00825477	0.00152052	0.00789227	0.00979585	0.00471665
2111	0	0.393854	0.271658	0.307769	0.552501	0.0125858	0.00294336	0.00254297	0.0491606	0.0222839	0.0773673	0.0187885	0.29007
2112	0	0.533163	0.499781	0.508196	0.531272	0.0303323	0.0142854	0.0209921	0.0560262	0.0407605	0.036711	0.0395126	0.0224386
2113	12	0.763016	0.728923	0.69829	0.738572	0.0246697	0.0267743	0.0674166	0.0646254	0.123861	0.0309845	0.154208	0.0951594
2114	0	0.437491	0.47018	0.480468	0.498198	0.00361865	0.00226789	0.00157418	0.00331599	0.00726873	0.00635468	0.0162405	0.0110921
2115	0	0.639854	0.685425	0.614265	0.357429	0.0260381	0.0458897	0.0259744	0.00943606	0.00782847	0.0424966	0.0129036	0.00273647
2116	201	0.778753	0.780457	0.762961	0.693306	0.106787	0.0701956	0.205156	0.0522152	0.101533	0.290976	0.101738	0.0336585
2117	0	0.145613	0.181485	0.111947	0.167013	4.39379e-05	0.000116964	8.58744e-05	0.000218435	3.98169e-05	8.687e-05	1.5893e-05	0.000173966
2118	5	0.558825	0.46462	0.473036	0.551389	0.0154633	0.00447975	0.0045147	0.0175298	0.0363891	0.0104278	0.00290784	0.0129154
2119	0	0.572097	0.483155	0.561811	0.443155	0.0110486	0.00316147	0.0220208	0.00703502	0.0042991	0.00266127	0.00166528	0.00034608
2120	0	0.814875	0.798492	0.84521	0.889547	0.18923	0.236678	0.320695	0.264769	0.342216	0.279382	0.170451	0.908326
2121	0	0.578921	0.430306	0.345636	0.395939	0.193007	0.0997537	0.0617046	0.0691755	0.0329444	0.00868335	0.00557146	0.00306217
2122	0	0.520597	0.666042	0.606122	0.670605	0.00724804	0.0179617	0.00943239	0.00710336	0.000590008	0.00368429	0.00151374	0.000326629
2122	0	0.435596	0.590834	0.461518	0.489665	0.0009781	0.00216748	0.00224255	0.00367085	0.00021068	7.14278e-05	6.14094e-05	8.12847e-05
2122	0	0.707149	0.495915	0.558184	0.531674	0.00652141	0.00268763	0.00437533	0.00238655	9.66389e-05	2.46948e-05	0.000146998	5.40895e-05
2123	148	0.76113	0.780289	0.807384	0.759108	0.218966	0.171763	0.264366	0.163547	0.112892	0.0771338	0.0660717	0.0909394
2124	0	0.724248	0.543334	0.574835	0.340585	0.0190211	0.00320142	0.00311817	0.00283881	0.00950411	0.00107533	0.00188208	0.000277247
2125	0	0.483805	0.370036	0.285459	0.368866	0.00296489	0.00067109	0.00203094	0.00274838	0.00011649	1.02536e-05	1.09411e-05	2.49248e-05
2126	155.4	0.529879	0.458023	0.492004	0.670994	0.000374593	0.000526936	0.0003959	0.00145666	0.00211847	0.00492354	0.00109113	0.00198255
2126	155.4	0.578482	0.515452	0.511725	0.480032	0.000797166	0.000697712	0.000476232	0.00119258	0.0193547	0.0442029	0.012512	0.00937156
2126	155.4	0.827149	0.759746	0.678991	0.801559	0.00423062	0.0122001	0.00654104	0.00452044	0.321044	0.0779306	0.0629185	0.0772478
2127	0	0.430537	0.362885	0.39588	0.404548	0.00308089	0.00301698	0.00171924	0.00654717	0.000875912	0.00137231	0.00157609	0.00548148
2128	160	0.457836	0.382033	0.356838	0.52267	0.125486	0.0454476	0.0410959	0.184557	0.156382	0.124077	0.116774	0.104704
2129	107	0.919864	0.919015	0.841153	0.750313	0.0262184	0.0265201	0.0339383	0.028845	0.128919	0.216115	0.234289	0.279331
2130	0	0.17954	0.225406	0.219767	0.188138	0.000797559	0.00149742	0.000868928	0.000596655	4.47954e-05	4.65151e-05	0.000182227	0.000144926
2131	196	0.453034	0.44496	0.495803	0.442706	0.00634319	0.00453154	0.00527719	0.00574291	0.0168628	0.0161493	0.0370002	0.0284132
2131	196	0.671226	0.609916	0.594442	0.501242	0.0284894	0.0129087	0.0192982	0.0133591	0.0195198	0.00168277	0.0142003	0.0194173
2132	0	0.521166	0.493091	0.44246	0.487564	0.113974	0.12303	0.066119	0.117952	0.0128801	0.0178753	0.0117433	0.0138456
2133	0	0.366063	0.373218	0.323329	0.444596	0.0178406	0.0101146	0.00936731	0.0242799	0.00655688	0.0019564	0.0012268	0.00197172
2134	0	0.631577	0.640922	0.671902	0.611554	0.0128871	0.0281036	0.0302032	0.0430487	0.0138154	0.00646523	0.0101244	0.013029
2135	0	0.579329	0.579969	0.564467	0.750978	0.0621292	0.0423751	0.0188207	0.0637167	0.00681086	0.0270131	0.0209413	0.0181163
2136	0	0.519787	0.38362	0.516038	0.404811	0.0366723	0.00774241	0.0197524	0.0106341	0.0119088	0.00421894	0.0139092	0.0167276
2137	17	0.321212	0.39786	0.324376	0.277356	0.00192996	0.00487893	0.00534968	0.00348039	0.000137348	7.33161e-05	0.000660887	0.00105555
2138	0	0.70305	0.695662	0.705276	0.726093	0.0687239	0.0353198	0.110204	0.0850178	0.0336587	0.0101969	0.0407816	0.110646
2139	9.57	0.159479	0.0647718	0.0882771	0.139401	0.000163461	6.54128e-05	0.000136212	0.000242691	0.016398	0.00227843	0.012463	0.0105952
2140	3231	0.968529	0.958197	0.970939	0.949839	0.661682	0.648604	0.744452	0.657292	0.970317	0.97688	0.971943	0.977228
2141	0	0.62723	0.58585	0.588557	0.426888	0.199421	0.0853755	0.0976556	0.0290396	0.140866	0.0990093	0.0286565	0.0364266
2142	0	0.572443	0.603085	0.745652	0.644474	0.00333035	0.0135825	0.0135958	0.0065518	0.00170405	0.00379664	0.0102073	0.00192921
2142	0	0.730336	0.733699	0.658729	0.727157	0.0514676	0.0326105	0.0317048	0.0415477	0.00409417	0.00457946	0.00349421	0.0110274
2142	0	0.743333	0.716651	0.740037	0.728217	0.0247933	0.0205505	0.0287355	0.0129426	0.000794518	0.000461543	0.000349561	0.00030546
2143	0	0.636142	0.663053	0.692647	0.766112	0.0423771	0.0477172	0.0454951	0.0743472	0.0016473	0.00262605	0.00127649	0.00157211
2144	0	0.582204	0.63457	0.50241	0.564376	0.00146627	0.00661652	0.00161715	0.00127743	0.00331171	0.000506821	0.000271089	0.000363439
2145	1	0.530678	0.597259	0.398046	0.453016	0.0635252	0.0324693	0.0143949	0.0089192	0.121607	0.155795	0.0448738	0.0178697
2146	199	0.707806	0.74814	0.679886	0.755888	0.0779429	0.105845	0.0624599	0.119142	0.0109429	0.0722871	0.0357698	0.0411152
2147	86	0.733261	0.777911	0.793669	0.819418	0.291279	0.239261	0.278221	0.479358	0.125583	0.0693346	0.0738095	0.102543
2148	342	0.583366	0.478927	0.467469	0.424549	0.00262972	0.000446586	0.000320856	0.000600559	0.0440971	0.00350162	0.00359832	0.0102927
2148	342	0.487054	0.726455	0.509611	0.620934	0.000886195	0.0122289	0.00153689	0.00292139	0.00717408	0.142506	0.0147068	0.0815936
2148	342	0.510965	0.432282	0.467853	0.533935	0.000400637	0.000331024	0.00247877	0.000649962	0.00219243	0.00249223	0.0137981	0.00912293
2149	0	0.373258	0.252362	0.253951	0.253632	0.0188226	0.00519069	0.0111168	0.00482106	0.15645	0.0385928	0.0108817	0.0197941
2150	970	0.649625	0.590706	0.471659	0.669462	0.0600272	0.0243033	0.025056	0.0541839	0.274912	0.15021	0.0407186	0.262312
2151	0	0.893752	0.824919	0.689368	0.74697	0.139713	0.193014	0.0948091	0.0851816	0.918963	0.807149	0.880614	0.670981
2151	0	0.680348	0.515839	0.643894	0.608582	0.123098	0.0252361	0.20352	0.114153	0.469703	0.0689921	0.908664	0.807482
2152	0	0.450189	0.547716	0.404871	0.538287	0.00488836	0.00518505	0.003766	0.00498425	0.0907753	0.080398	0.13045	0.0999004
2152	0	0.553456	0.554078	0.547148	0.510898	0.0228379	0.0126693	0.016836	0.00868069	0.0229898	0.0210327	0.0316943	0.0332923
2153	0	0.507505	0.458474	0.444098	0.464392	0.131804	0.0558082	0.0370148	0.0234954	0.109559	0.0358371	0.0306263	0.0132996
2154	0	0.58523	0.699511	0.542403	0.679042	0.0397939	0.0198895	0.0227699	0.0503993	0.118887	0.103113	0.0601816	0.168162
2155	320	0.855544	0.851992	0.852541	0.87924	0.329939	0.0287911	0.0746289	0.0866755	0.550038	0.209695	0.310162	0.210656
2155	320	0.837154	0.890833	0.866909	0.867349	0.00542937	0.00348655	0.00512234	0.176678	0.519028	0.615786	0.489385	0.784186
2156	168	0.689725	0.727841	0.639273	0.701084	0.0863289	0.123789	0.127058	0.32014	0.0398418	0.0498211	0.0436292	0.0765552
2157	0	0.473871	0.481629	0.766264	0.595406	0.061308	0.0106129	0.0799809	0.0104385	0.0277951	0.0523428	0.285549	0.086916
2158	0	0.373438	0.464958	0.374573	0.358962	0.0450686	0.01802	0.028331	0.0137345	0.0128446	0.0121103	0.0269616	0.0227213
2159	793	0.924199	0.898001	0.827168	0.911791	0.373556	0.647564	0.389345	0.58234	0.758778	0.79055	0.635447	0.0423004
2160	0	0.457882	0.376801	0.456779	0.489483	0.00256948	0.00442002	0.00175248	0.00355105	0.0140571	0.00734524	0.0040279	0.00764768
2161	0	0.780739	0.756259	0.721528	0.7279	0.0707877	0.07363	0.0455905	0.0698112	0.0318015	0.0271773	0.0192169	0.0206582
2162	0	0.442786	0.43693	0.50989	0.512949	0.0108123	0.0139066	0.0206666	0.0130166	0.00572361	0.00581935	0.00251765	0.00813845
2163	977	0.921355	0.935906	0.919842	0.907549	0.196822	0.313286	0.252511	0.209701	0.0574709	0.158609	0.0985185	0.0313237
2164	1	0.442895	0.505277	0.577761	0.612607	0.00286536	0.00244711	0.00416771	0.0127494	0.0137735	0.017783	0.0194855	0.0432527
2165	0	0.127669	0.119489	0.0840319	0.262612	0.00126785	0.00182674	0.00104467	0.00577245	5.69551e-05	0.000132544	0.000216639	0.000697264
2166	0	0.496392	0.444104	0.384678	0.415595	0.00240927	0.00486828	0.00409168	0.00285555	0.000935715	0.000576723	0.000580953	0.000953509
2167	0	0.265859	0.225046	0.349059	0.498323	0.000959836	0.00315193	0.00238188	0.00770496	1.09289e-05	9.77222e-05	0.000168053	0.000511404
2168	21	0.61171	0.705627	0.595091	0.585383	0.0527244	0.0353127	0.0337061	0.0904049	0.025498	0.00803724	0.0186055	0.00592579
2168	21	0.76867	0.697212	0.635176	0.619551	0.14997	0.157793	0.175064	0.177122	0.0034894	0.0047773	0.00775048	0.0371166
2169	13.23	0.270218	0.263994	0.276039	0.293562	0.00655492	0.00511991	0.00606882	0.0066338	0.00640913	0.00280648	0.00589678	0.00581226
2170	78	0.826	0.861531	0.888881	0.88351	0.191873	0.174113	0.332389	0.208113	0.28349	0.21633	0.342787	0.679614
2171	0	0.731176	0.821933	0.812898	0.778626	0.17427	0.0633476	0.0892431	0.264069	0.564681	0.168873	0.416419	0.730659
2172	0	0.236032	0.29751	0.191117	0.333581	0.000512511	0.00104178	0.00080784	0.00122061	7.53763e-05	0.000263131	9.43012e-06	0.000524982
2173	32	0.35582	0.336894	0.303529	0.476027	0.0330479	0.0311387	0.0406094	0.0548203	0.0076904	0.00563974	0.00936373	0.0187588
2173	32	0.483443	0.542919	0.620578	0.460207	0.0585777	0.138302	0.104601	0.0746351	0.0113651	0.00826415	0.0118111	0.00781886
2174	476	0.985649	0.985495	0.988212	0.989129	0.232017	0.146469	0.343374	0.457142	0.381981	0.679983	0.473877	0.731595
2175	0	0.759856	0.924101	0.883224	0.95533	0.0232734	0.0325932	0.00300219	0.00730345	0.0841552	0.00276849	0.00106082	0.000969013
2175	0	0.922584	0.734636	0.866806	0.874306	0.0110261	0.00934431	0.0111547	0.01939	0.00674107	0.00555843	0.00866711	0.029423
2176	0	0.46775	0.52242	0.430108	0.431028	0.0626687	0.0689358	0.0250792	0.0431422	0.00298406	0.00527157	0.00263578	0.000442397
2177	0	0.571192	0.494395	0.502098	0.390803	0.011964	0.0137429	0.0184093	0.0154137	0.000893587	0.000661515	0.00235902	0.00123971
2178	4	0.625496	0.566813	0.466412	0.551732	0.319754	0.071256	0.0345436	0.226223	0.096769	0.0978602	0.00843104	0.115529
2179	0	0.533698	0.564384	0.512097	0.612558	0.00388816	0.00576587	0.0046818	0.0272186	0.00471325	0.00227957	0.00412436	0.00773405
2180	3	0.743124	0.64497	0.767933	0.661086	0.0535183	0.0311835	0.0285749	0.0245317	0.0191334	0.00610518	0.00773284	0.0048187
2181	0	0.383176	0.367137	0.278024	0.395809	0.0276363	0.0167174	0.0106742	0.0236797	0.00102206	0.00220242	0.000123282	7.83021e-05
2182	0	0.249896	0.380704	0.319097	0.410472	0.00517945	0.0148282	0.00335854	0.0259499	0.00220807	0.00351539	0.00221219	0.00355496
2183	1053	0.926509	0.974007	0.972013	0.963304	0.440974	0.289884	0.512376	0.537756	0.98886	0.921527	0.968555	0.970501
2183	1053	0.940091	0.911982	0.972577	0.933962	0.634884	0.524233	0.598933	0.786737	0.907673	0.879558	0.924205	0.977477
2184	0	0.760638	0.79282	0.746587	0.78052	0.175968	0.269557	0.251649	0.410549	0.0978729	0.0987683	0.315421	0.120539
2185	0	0.618466	0.444488	0.508473	0.547457	0.00448692	0.0101806	0.00560427	0.00988832	0.037648	0.0327791	0.0138006	0.040262
2186	18	0.716834	0.709464	0.537786	0.770562	0.0322383	0.0359741	0.060867	0.0666562	0.0797499	0.0508175	0.0832712	0.0231069
2187	49	0.496268	0.633124	0.606297	0.533887	0.045587	0.0789955	0.0906771	0.0618174	0.00301463	0.00140093	0.00230309	0.00242624
2188	0	0.374444	0.388239	0.456958	0.643804	0.000529255	0.000925027	0.00132163	0.0100869	1.27879e-05	5.62822e-05	8.49216e-05	0.000275395
2188	0	0.544918	0.548494	0.470741	0.453846	0.00069204	0.00113985	0.000701532	0.000370645	2.84036e-05	9.85938e-06	4.3475e-06	1.43531e-06
2189	192	0.943205	0.960761	0.94967	0.962855	0.324138	0.468339	0.527912	0.611047	0.816475	0.845419	0.624885	0.965882
2190	0	0.62043	0.624129	0.603162	0.60032	0.0776828	0.0139444	0.0377802	0.0329556	0.0656356	0.0174616	0.00724064	0.00923713
2191	0	0.456002	0.539337	0.45195	0.411201	0.0199254	0.0373739	0.0247265	0.0301469	0.0558282	0.446974	0.0900138	0.0957904
2192	0	0.662865	0.578516	0.716447	0.62231	0.0199301	0.017821	0.0233923	0.0263178	0.1504	0.0882151	0.124746	0.103694
2193	0	0.556818	0.634632	0.606912	0.602445	0.0418112	0.078316	0.03843	0.093525	0.026107	0.0182364	0.0151938	0.0103448
2194	0	0.177445	0.164811	0.200568	0.338521	0.000656143	0.000558942	0.00114435	0.00334833	0.00145832	0.000930016	0.00352483	0.0161789
2195	24	0.313816	0.412288	0.357739	0.366923	0.00222868	0.00232428	0.00101983	0.00217923	0.000432334	0.000626413	0.000368195	0.00124077
2196	0	0.4283	0.361796	0.395775	0.392701	0.00907843	0.0142862	0.0096046	0.00564358	0.000645932	0.00398965	0.000600229	0.000740123
2197	71	0.857135	0.776328	0.778512	0.73671	0.26058	0.22741	0.10579	0.2236	0.0496182	0.038689	0.0925132	0.041034
2198	0	0.421207	0.544534	0.354927	0.420721	0.00409934	0.00417005	0.000805551	0.00165175	0.00623099	0.0199371	0.00327393	0.00515041
2199	0	0.501061	0.340006	0.423428	0.54325	0.00187946	0.000174768	0.000186278	0.000407134	0.00108203	0.00019695	0.000262361	0.000527163
2200	0	0.325746	0.289962	0.432318	0.39119	0.00377186	0.00540863	0.0110373	0.0163333	0.000906594	0.00506732	0.00214141	0.00457993
2201	0	0.854898	0.815242	0.816666	0.902659	0.0678443	0.0695701	0.039836	0.133946	0.0346284	0.0115832	0.0138524	0.0185286
2201	0	0.597511	0.615335	0.651611	0.667975	0.010485	0.013928	0.0221755	0.0277756	0.000247958	0.000768384	0.000523799	0.000471361
2201	0	0.860638	0.89309	0.770629	0.837315	0.11022	0.125617	0.0735597	0.184358	0.0206618	0.0231382	0.000979646	0.0064696
2201	0	0.81256	0.857843	0.853812	0.820559	0.0753804	0.0942562	0.0605586	0.127934	0.00964222	0.013991	0.00275718	0.0180604
2201	0	0.798839	0.74105	0.764633	0.782505	0.0655581	0.101252	0.0347349	0.0378086	0.00287596	0.0235473	0.0043049	0.00141953
2201	0	0.793226	0.809831	0.788387	0.815134	0.0937535	0.135835	0.115617	0.100327	0.00130353	0.00243488	0.00449438	0.00621618
2202	0	0.659168	0.655569	0.574722	0.703804	0.0198212	0.0161749	0.00979515	0.0316622	0.012923	0.00456268	0.00926361	0.040132
2203	129	0.625972	0.526672	0.566162	0.622314	0.0120931	0.00398195	0.00373281	0.00628076	0.00211649	0.000785344	0.000693935	0.00100553
2204	0	0.365761	0.535821	0.267905	0.30979	0.0265923	0.0201397	0.00315115	0.00529523	0.04783	0.0398101	0.00172633	0.00642763
2205	80	0.443162	0.42954	0.610172	0.545881	0.00518446	0.00721549	0.0247761	0.0237816	0.0330436	0.020714	0.155174	0.119317
2205	80	0.722663	0.716393	0.452686	0.751699	0.00925828	0.00482719	0.00306955	0.0554092	0.105149	0.0258541	0.00734592	0.0713755
2205	80	0.709895	0.617041	0.559647	0.509806	0.00708584	0.00567496	0.00653383	0.00513331	0.14611	0.113205	0.184112	0.111211
2205	80	0.362516	0.337783	0.329083	0.543151	0.00244595	0.00331089	0.0016911	0.00659932	0.00433043	0.00579149	0.0127672	0.00926822
2206	0	0.456929	0.293158	0.293658	0.545416	0.0101767	0.00521767	0.00452745	0.0379758	7.97301e-05	0.000253468	0.000279361	0.0010468
2206	0	0.730412	0.513707	0.525398	0.540714	0.0518671	0.0125194	0.0060235	0.0461749	0.309725	0.0079602	0.00116251	0.0115851
2206	0	0.676859	0.564518	0.318211	0.57007	0.0279419	0.0120836	0.00490993	0.0180689	0.00129823	0.000898586	0.000596838	0.00306926
2207	0	0.982853	0.972215	0.970551	0.979767	0.95263	0.923577	0.96104	0.863936	0.917091	0.877495	0.6319	0.869582
2207	0	0.466738	0.637267	0.681353	0.581911	0.0199193	0.0258959	0.0717872	0.078516	0.464725	0.944926	0.968552	0.969614
2207	0	0.878487	0.719502	0.858555	0.85446	0.464767	0.466266	0.609952	0.429875	0.962953	0.85011	0.99325	0.931229
2207	0	0.723833	0.775355	0.734816	0.665119	0.148067	0.177392	0.142053	0.130699	0.97241	0.713496	0.959594	0.953223
2207	0	0.849563	0.823662	0.864298	0.729349	0.163284	0.168437	0.118012	0.2158	0.796154	0.722159	0.576486	0.909929
2207	0	0.78431	0.707583	0.84723	0.784215	0.502656	0.15065	0.311454	0.20997	0.378293	0.840881	0.962048	0.842547
2207	0	0.75754	0.622903	0.595259	0.738696	0.466169	0.465607	0.484637	0.592969	0.894895	0.889518	0.754181	0.915038
2207	0	0.833183	0.708128	0.693562	0.881438	0.0750435	0.0832073	0.0803265	0.156359	0.403217	0.168161	0.234158	0.246995
2207	0	0.937664	0.946643	0.954898	0.967255	0.430657	0.302031	0.272471	0.50475	0.859394	0.981229	0.957199	0.918423
2207	0	0.828154	0.819266	0.760803	0.817699	0.0970928	0.130177	0.0685049	0.0813579	0.080557	0.186598	0.0657131	0.122292
2207	0	0.559801	0.686017	0.705071	0.686152	0.48292	0.358518	0.395082	0.256646	0.983769	0.977365	0.983729	0.944308
2207	0	0.939639	0.956257	0.965179	0.988566	0.442461	0.361441	0.802871	0.431984	0.817276	0.904392	0.957358	0.956743
2207	0	0.802955	0.773731	0.774563	0.743218	0.14419	0.134609	0.162323	0.120467	0.641998	0.616059	0.72327	0.47193
2207	0	0.738816	0.753555	0.692227	0.816894	0.458502	0.492903	0.370834	0.648	0.872118	0.854023	0.872522	0.633407
2207	0	0.661614	0.683232	0.720232	0.631251	0.244048	0.291693	0.385729	0.464287	0.985481	0.986771	0.885782	0.822367
2207	0	0.633013	0.7111	0.659214	0.688049	0.682897	0.491622	0.767323	0.548405	0.921535	0.990699	0.990033	0.968472
2207	0	0.82139	0.877298	0.842858	0.88624	0.312424	0.153798	0.615307	0.257878	0.990017	0.964329	0.993847	0.878619
2207	0	0.557201	0.83002	0.812385	0.856213	0.314379	0.245223	0.362889	0.339619	0.746697	0.887446	0.833798	0.599222
2207	0	0.607813	0.723117	0.739362	0.786453	0.0367249	0.064865	0.0540304	0.070788	0.161544	0.392543	0.261382	0.160155
2207	0	0.801816	0.858783	0.570373	0.568354	0.393164	0.381826	0.160822	0.309321	0.969569	0.8625	0.724144	0.907285
2207	0	0.704263	0.854426	0.731367	0.644033	0.684167	0.625593	0.634852	0.489147	0.765461	0.819895	0.885708	0.642066
2207	0	0.734703	0.781716	0.759603	0.708808	0.521885	0.299134	0.399092	0.12615	0.913603	0.968471	0.562919	0.67476
2207	0	0.820871	0.781174	0.785434	0.709272	0.113816	0.11097	0.10882	0.0904816	0.52283	0.0858688	0.928833	0.903301
2207	0	0.672941	0.749346	0.636785	0.694044	0.313544	0.479054	0.432209	0.516186	0.976296	0.95346	0.980958	0.902198
2207	0	0.74163	0.740104	0.874422	0.909403	0.276382	0.428322	0.518614	0.376474	0.95698	0.841279	0.923759	0.977454
2207	0	0.8171	0.858071	0.698758	0.735248	0.103519	0.081616	0.0768977	0.0708345	0.000633133	0.00124132	0.00104391	0.000292153
2207	0	0.840742	0.824916	0.764533	0.87256	0.918492	0.283444	0.473653	0.502041	0.363791	0.00398756	0.0356377	0.00862357
2207	0	0.795663	0.779902	0.863883	0.634353	0.353374	0.302919	0.228203	0.140247	0.800312	0.555791	0.889639	0.689921
2207	0	0.978044	0.944936	0.937343	0.966029	0.53377	0.306857	0.531349	0.400973	0.942893	0.898893	0.48377	0.85388
2207	0	0.649543	0.713076	0.595863	0.631298	0.294811	0.271375	0.178003	0.227068	0.948265	0.65809	0.953467	0.94118
2207	0	0.605714	0.614312	0.562555	0.598299	0.446634	0.213288	0.412915	0.33108	0.844124	0.909483	0.918931	0.967234
2208	0	0.615254	0.600605	0.636943	0.790688	0.00498007	0.00369303	0.0109529	0.102632	0.000924089	0.00107048	0.00735342	0.00431902
2208	0	0.604491	0.439806	0.458984	0.606579	0.053807	0.00855302	0.00804626	0.0512117	0.00316149	0.00147806	0.000618953	0.00140885
2208	0	0.708363	0.709752	0.668656	0.622827	0.248064	0.0628347	0.0398955	0.023554	0.0345032	0.0384629	0.0178421	0.0248011
2208	0	0.439454	0.4464	0.483654	0.657618	0.011873	0.00645399	0.0312021	0.0545606	0.0035206	0.00234102	0.00790637	0.011815
2209	0	0.217042	0.341541	0.262505	0.443261	0.00884653	0.0138123	0.00551304	0.0358627	0.000503791	0.000955635	0.000677924	0.0033259
2210	0	0.428769	0.380038	0.300675	0.31147	0.00173394	0.00647033	0.00282851	0.00188029	0.000409252	0.00116936	0.000144287	0.000805701
2211	0	0.589667	0.583055	0.534942	0.606944	0.0178743	0.0385178	0.0295591	0.0237873	0.000550705	0.00273969	0.000423659	0.000624022
2212	0	0.833026	0.834121	0.846062	0.852432	0.0271877	0.0353124	0.0252833	0.0296752	0.0203164	0.012802	0.0107979	0.00905235
2213	0	0.583236	0.544298	0.478658	0.803375	0.0381974	0.0118449	0.0224909	0.0500512	0.148762	0.0475733	0.0254212	0.0519019
2214	0	0.383552	0.348558	0.358392	0.545317	0.00914534	0.0041572	0.00295822	0.0218738	0.00703723	0.000766587	0.000803947	0.00570434
2215	2316	0.837603	0.851223	0.726713	0.831814	0.0481957	0.0332269	0.0353594	0.0938938	0.0593883	0.0256384	0.0169523	0.0984498
2215	2316	0.864011	0.834271	0.632435	0.786788	0.080934	0.0994751	0.0774523	0.0779589	0.0426382	0.0643684	0.328747	0.0583101
2216	188	0.906343	0.897065	0.916969	0.899935	0.0541313	0.040883	0.10296	0.0659287	0.00301602	0.00210435	0.00113883	0.000468933
2217	86.5	0.744301	0.674601	0.856489	0.622269	0.0806077	0.0390343	0.248035	0.024398	0.289302	0.2883	0.383699	0.222517
2218	0	0.623987	0.734762	0.742712	0.550068	0.00800059	0.0358863	0.0129199	0.0137248	0.013268	0.0159486	0.0119473	0.00265489
2219	0	0.498327	0.461654	0.496769	0.515431	0.0219376	0.0347029	0.0277332	0.0107816	0.0103435	0.0105465	0.010664	0.00546568
2220	0	0.516374	0.504019	0.465142	0.563062	0.0460516	0.0214555	0.0143209	0.0201618	0.000850391	0.000114991	0.000388177	0.000744581
2221	0	0.845087	0.85545	0.838925	0.824485	0.0675889	0.0525781	0.041527	0.103862	0.0437321	0.082967	0.0627617	0.0500574
2222	0	0.282251	0.278741	0.293247	0.270185	0.0109845	0.00407388	0.00584475	0.00854212	0.000189699	1.58228e-05	2.90071e-05	0.00034645
2223	0	0.440055	0.327569	0.359855	0.473157	0.00477502	0.00187347	0.00298405	0.00295007	0.012202	0.00791042	0.0105797	0.0061013
2223	0	0.417514	0.3137	0.326118	0.447349	0.00165099	0.000998213	0.00070336	0.00293633	0.0170073	0.0193609	0.00905085	0.0123885
2224	0	0.592875	0.342866	0.538502	0.450735	0.0337648	0.00771651	0.0423663	0.023796	0.0499946	0.00394743	0.0464925	0.0927297
2225	0	0.348108	0.33546	0.342386	0.301843	0.0245551	0.0287963	0.0297847	0.023444	0.00227317	0.00666955	0.00299922	0.00138635
2226	232.05	0.783019	0.709168	0.668438	0.696514	0.0145427	0.0125475	0.0110442	0.0102715	0.00924659	0.00635565	0.00621342	0.00227599
2227	0	0.265965	0.249556	0.26274	0.234539	0.00196565	0.00378668	0.00350703	0.00149996	0.000551522	0.00109445	0.000881088	0.000675847
2228	0	0.824123	0.865596	0.917576	0.818389	0.369187	0.0692554	0.118653	0.315029	0.0473	0.0583406	0.0203275	0.760626
2228	0	0.738679	0.55367	0.713063	0.706877	0.0110795	0.0112104	0.0286245	0.00904404	0.0010169	0.00260057	0.00490939	0.00148422
2228	0	0.599831	0.705894	0.714636	0.697007	0.0158539	0.00655586	0.0171414	0.0724586	0.00183415	0.0010915	0.0066942	0.0172023
2228	0	0.681865	0.723609	0.59238	0.790994	0.0638328	0.0486381	0.0278981	0.0546828	0.00590198	0.0313814	0.0030388	0.0163669
2228	0	0.712001	0.516865	0.836411	0.777498	0.0067074	0.0176572	0.039674	0.0183598	0.00165931	0.000974135	0.00676182	0.00395482
2229	0	0.490971	0.434196	0.414626	0.681213	0.128741	0.0406151	0.124488	0.193629	0.0860315	0.0441098	0.0402607	0.217499
2230	112	0.720067	0.729015	0.604851	0.51332	0.0186341	0.0455842	0.0270373	0.0627496	0.156064	0.17901	0.119642	0.331433
2231	0	0.451474	0.493249	0.362401	0.462002	0.00961613	0.00739249	0.00597775	0.00809855	0.00264296	0.00224571	0.00261405	0.00148382
2232	0	0.273552	0.269565	0.272376	0.369103	0.000124994	0.00010308	7.56365e-05	0.000187272	1.35362e-05	2.53234e-05	2.57019e-05	2.68268e-05
2233	0	0.873027	0.874184	0.902428	0.830186	0.317457	0.289243	0.326767	0.258657	0.187978	0.202351	0.207797	0.0892963
2234	0	0.553106	0.602533	0.636996	0.589087	0.0624714	0.0524114	0.154177	0.348827	0.0197429	0.197248	0.0711107	0.551627
2235	0	0.394631	0.387866	0.329382	0.420397	0.0184097	0.0404222	0.0123039	0.0335113	0.0013047	0.00169074	0.00346802	0.000947525
2236	0	0.356883	0.230154	0.375868	0.452062	0.0046924	0.00115484	0.00289956	0.0054374	0.00205415	0.00154004	0.00527025	0.00147839
2236	0	0.335923	0.355886	0.380505	0.402614	0.00710427	0.00815131	0.00445141	0.0107767	0.00214499	0.00153381	0.0042401	0.00484681
2237	0	0.59787	0.522013	0.566034	0.603448	0.0147961	0.017384	0.00893701	0.0143338	0.0609457	0.18188	0.0611722	0.118625
2238	0	0.431836	0.429231	0.455125	0.48901	0.0155988	0.0149112	0.0307901	0.0230783	0.000791243	0.0014937	0.00177743	0.000442913
2239	8.9	0.483841	0.53396	0.525733	0.533254	0.0294893	0.0456216	0.136601	0.0420993	0.440904	0.455482	0.458465	0.382322
2240	1005	0.897555	0.882554	0.902009	0.853583	0.20022	0.339229	0.223172	0.22045	0.410475	0.473842	0.398445	0.289526
2240	1005	0.956488	0.979243	0.986613	0.981505	0.511475	0.719203	0.755139	0.741843	0.645246	0.958906	0.949534	0.9854
2240	1005	0.984566	0.992339	0.98083	0.990577	0.814601	0.753505	0.778725	0.763667	0.914897	0.880817	0.891621	0.896214
2240	1005	0.98848	0.989269	0.986165	0.96951	0.764317	0.843169	0.765822	0.151254	0.854811	0.969483	0.949561	0.325643
2240	1005	0.963695	0.968163	0.972621	0.955819	0.630988	0.821737	0.8517	0.79886	0.987259	0.99646	0.997206	0.998208
2240	1005	0.783892	0.679584	0.846356	0.840441	0.186603	0.0659465	0.152703	0.149913	0.685416	0.641769	0.616507	0.64242
2240	1005	0.966812	0.983471	0.948033	0.958105	0.485606	0.735864	0.667784	0.703232	0.972856	0.972289	0.97806	0.962072
2240	1005	0.982019	0.950158	0.987808	0.976147	0.679386	0.386314	0.42457	0.474051	0.924046	0.788708	0.899498	0.764914
2241	575.5	0.537419	0.671238	0.613703	0.669319	0.027094	0.0465861	0.0765906	0.0987786	0.00169849	0.00270401	0.00155109	0.0111438
2242	0	0.294502	0.413674	0.274249	0.377567	0.00403077	0.00529639	0.0055288	0.0081513	5.24949e-05	0.000205667	7.18211e-05	4.74939e-05
2243	0	0.650297	0.663495	0.672289	0.624976	0.00339224	0.00517703	0.00274887	0.0031072	0.000345846	0.000934049	0.00021993	0.000796544
2243	8	0.733066	0.606508	0.71487	0.580082	0.00963796	0.00215558	0.00226691	0.00307322	0.00180874	0.000963766	0.000936065	0.000928045
2244	0	0.587722	0.407932	0.407814	0.496446	0.0112558	0.0175427	0.00311105	0.0179989	0.00635174	0.0020289	0.000718588	0.00181947
2244	0	0.449027	0.464539	0.424907	0.47868	0.0133858	0.0233435	0.0108255	0.025007	0.00129318	0.00160784	0.000608416	0.000369035
2245	1197	0.95149	0.900774	0.921522	0.923048	0.766281	0.782627	0.662568	0.677844	0.993002	0.990991	0.988098	0.995979
2245	1197	0.755125	0.817359	0.804864	0.815439	0.484877	0.529608	0.656332	0.523715	0.880431	0.968122	0.911527	0.90692
2245	1197	0.914259	0.94264	0.918737	0.901907	0.660943	0.654006	0.56099	0.519712	0.987319	0.982262	0.97752	0.968694
2245	1197	0.940969	0.955327	0.93432	0.928	0.757248	0.704158	0.741349	0.743729	0.998115	0.997319	0.997914	0.995405
2246	19.7	0.447201	0.590078	0.567244	0.630303	0.0281085	0.0274173	0.0223778	0.0388932	0.0400956	0.187585	0.0775113	0.0845281
2246	19.7	0.714252	0.711247	0.651127	0.752285	0.0319925	0.0329596	0.0870526	0.0520181	0.0619812	0.137594	0.0567103	0.14774
2246	19.7	0.65222	0.681676	0.635683	0.701229	0.188895	0.189718	0.171233	0.155639	0.0564628	0.054746	0.077311	0.121516
2247	119	0.885965	0.650853	0.861453	0.788941	0.212748	0.0649983	0.093449	0.093505	0.117963	0.107056	0.078297	0.021388
2248	23	0.621886	0.623369	0.550979	0.665678	0.00441561	0.00538243	0.00306514	0.00254514	0.0111369	0.0708107	0.0128956	0.0370903
2249	13	0.721778	0.506207	0.649945	0.690525	0.157251	0.0979412	0.139826	0.20544	0.0444603	0.0185471	0.0260264	0.0877488
2250	78	0.860216	0.786173	0.732844	0.823047	0.129701	0.108514	0.0774685	0.140598	0.00563892	0.0126772	0.00622117	0.0208738
2251	1	0.78162	0.665798	0.707509	0.702277	0.0159854	0.0157985	0.0116194	0.0211698	0.0208112	0.0169202	0.0223291	0.0145209
2252	3	0.611122	0.550926	0.595101	0.605347	0.167734	0.115104	0.126652	0.155657	0.00678865	0.00448284	0.00826182	0.00363586
2253	0	0.358099	0.498517	0.432932	0.349319	0.00422381	0.0126577	0.00275383	0.00219601	0.000607821	0.00144084	0.00206615	0.000717212
2254	0	0.654065	0.406313	0.430076	0.478754	0.011199	0.00160255	0.00200321	0.0038571	0.0200385	0.00477353	0.0018311	0.00729549
2255	836	0.907847	0.925817	0.909765	0.930889	0.266581	0.178439	0.263657	0.541682	0.0984227	0.0282119	0.397058	0.325565
2255	836	0.945104	0.928985	0.891757	0.908491	0.291101	0.367616	0.241587	0.29456	0.571536	0.91463	0.530809	0.362929
2255	836	0.729805	0.914419	0.958384	0.790521	0.0456813	0.0789781	0.217985	0.33685	0.0126589	0.132901	0.062035	0.438079
2256	0	0.444567	0.530718	0.489714	0.638772	0.0364076	0.0162132	0.0308781	0.0315748	0.0111705	0.0522578	0.00789504	0.00948337
2257	0	0.639787	0.600621	0.590627	0.539962	0.00745839	0.00733409	0.0070667	0.0138873	0.0751899	0.0634203	0.0489714	0.0664051
2258	189	0.679189	0.633095	0.688276	0.745529	0.090437	0.0817137	0.0845805	0.0853293	0.5738	0.597622	0.862467	0.496757
2258	189	0.553681	0.589538	0.469109	0.623175	0.029283	0.0858229	0.0485073	0.0314436	0.610312	0.892131	0.921837	0.890225
2258	189	0.538481	0.55508	0.448057	0.4703	0.0407587	0.010464	0.00493885	0.0113454	0.901954	0.0657322	0.31904	0.441112
2258	189	0.739985	0.740724	0.793698	0.73627	0.262201	0.026995	0.0366367	0.0441123	0.982755	0.967324	0.97391	0.989972
2259	0	0.355044	0.325714	0.268307	0.419276	0.007099	0.00697393	0.00393219	0.00781304	9.37074e-05	0.00015193	0.000110001	0.000195324
2260	0	0.86557	0.860936	0.777724	0.764636	0.353129	0.284534	0.296025	0.183222	0.170402	0.170131	0.146126	0.0264947
2261	553	0.93619	0.947401	0.904101	0.907121	0.0711847	0.192056	0.0782093	0.280178	0.286145	0.651378	0.249594	0.969431
2261	553	0.896911	0.922818	0.882832	0.93722	0.28768	0.386988	0.317099	0.216989	0.865151	0.931854	0.89942	0.969576
2261	553	0.943992	0.961481	0.967384	0.915413	0.401248	0.339516	0.28981	0.280837	0.981855	0.994836	0.97842	0.701079
2261	553	0.776607	0.869595	0.943001	0.885785	0.0814666	0.112395	0.328534	0.100203	0.680971	0.867899	0.982656	0.679204
2261	553	0.886514	0.941784	0.925858	0.954395	0.376925	0.642277	0.343107	0.75627	0.919047	0.983483	0.992964	0.99445
2261	553	0.976273	0.973879	0.974797	0.983947	0.755685	0.644228	0.641073	0.740624	0.996216	0.99554	0.994163	0.99869
2261	553	0.873577	0.916135	0.914269	0.916691	0.219989	0.191462	0.412116	0.335943	0.333904	0.273229	0.691636	0.662096
2261	553	0.977584	0.960375	0.935487	0.898527	0.148934	0.116835	0.227179	0.0802311	0.790923	0.943099	0.866592	0.907837
2261	553	0.803209	0.787061	0.775941	0.813926	0.188144	0.123599	0.236786	0.253879	0.000784549	0.000619009	0.00126165	0.00272797
2261	553	0.984809	0.980458	0.943174	0.983136	0.291004	0.141506	0.0843433	0.238241	0.992067	0.95114	0.939279	0.925367
2261	553	0.833549	0.890045	0.880988	0.752074	0.0813215	0.387261	0.24414	0.150339	0.822813	0.949851	0.933918	0.354743
2261	553	0.949426	0.950656	0.957147	0.932761	0.187203	0.142791	0.168801	0.164539	0.977832	0.968239	0.935699	0.965657
2261	1091	0.894914	0.781277	0.779719	0.839531	0.224774	0.250715	0.181318	0.111528	0.514745	0.582834	0.501463	0.464806
2262	0	0.360767	0.361431	0.305077	0.324468	0.0108261	0.00367071	0.00326088	0.00390162	0.00909847	0.00303988	0.00102398	0.00642566
2263	1	0.361746	0.265326	0.248248	0.37214	0.00359997	0.00390191	0.0020686	0.00381041	0.000227501	6.58918e-05	0.000276995	0.000664868
2263	1	0.297795	0.286894	0.263036	0.250218	0.00456121	0.00382261	0.00199703	0.00206549	0.000453498	0.000151788	0.000216784	0.000385872
2264	336	0.898613	0.922572	0.898293	0.857375	0.307899	0.292748	0.247035	0.350047	0.876647	0.819512	0.51215	0.922957
2265	581	0.633346	0.642442	0.639536	0.608727	0.0177099	0.0160459	0.0131209	0.0136968	0.00839624	0.00915189	0.00865334	0.0137768
2266	0	0.487092	0.375989	0.513665	0.534986	0.0246505	0.0221125	0.0292885	0.0600786	0.188744	0.0626793	0.0405497	0.0880163
2267	0	0.859081	0.817278	0.752073	0.819068	0.0326791	0.00989395	0.0134686	0.0140664	0.0316331	0.00520659	0.0117461	0.00922193
2268	0	0.63013	0.701533	0.473294	0.688944	0.0174166	0.0238619	0.0119727	0.00897552	0.00852943	0.0061575	0.00648128	0.00731754
2269	115.5	0.774463	0.70731	0.811327	0.766562	0.0516486	0.0717804	0.0576302	0.0404435	0.104378	0.0889395	0.0976423	0.0891295
2270	108	0.332758	0.366529	0.403699	0.386844	0.0226413	0.021687	0.0377271	0.0450294	0.000338147	0.000415306	0.00281563	0.00138104
2271	12	0.401497	0.35906	0.387294	0.383372	0.00356621	0.00453999	0.00305697	0.0055276	0.00184531	0.000518828	0.00104743	0.000453151
2272	0	0.283456	0.177641	0.187536	0.234332	0.000366478	8.93237e-05	0.000171119	0.000133172	0.000977661	5.11095e-06	0.00194187	9.25561e-05
2273	0	0.34394	0.281771	0.314762	0.272601	0.00815805	0.00391192	0.00352065	0.00556074	0.00319875	0.00185048	0.00277252	0.00118929
2274	74	0.868326	0.81238	0.76353	0.670931	0.36829	0.256824	0.254059	0.226114	0.592849	0.409362	0.222415	0.520614
2275	3.38	0.631649	0.602965	0.652589	0.784764	0.0399152	0.0307527	0.0253692	0.0717129	0.00149756	0.00827939	0.00655952	0.0137227
2276	0	0.765706	0.813771	0.768678	0.891312	0.0899153	0.0589067	0.0745011	0.147676	0.0106381	0.0115246	0.0105626	0.0106383
2277	0	0.3958	0.516533	0.441554	0.50108	0.0444883	0.0933915	0.0262957	0.0849972	0.0294323	0.0505205	0.0450113	0.0374057
2278	56	0.654904	0.547523	0.731507	0.680289	0.00284973	0.000941802	0.0059631	0.00144722	0.00906648	0.00102647	0.0122003	0.00508634
2279	0	0.279212	0.392892	0.272016	0.350518	0.0167532	0.0143206	0.0100467	0.0048743	0.00452753	0.00257816	0.00509282	0.00185781
2280	0	0.40688	0.388897	0.358448	0.337724	0.0123579	0.0178677	0.0191782	0.010666	0.0138207	0.0119011	0.028106	0.0319389
2281	0	0.269929	0.408077	0.299643	0.416254	0.000364691	0.000475911	0.000218102	0.00118086	2.21648e-06	3.65726e-06	2.43637e-06	2.7939e-05
2282	0	0.352499	0.340988	0.461913	0.354434	0.00840894	0.00367126	0.00650133	0.0122362	0.000868671	0.00512081	0.00532526	0.00573858
2283	0	0.646691	0.580794	0.636938	0.442415	0.187725	0.17613	0.137583	0.031461	0.0717085	0.0282245	0.0469562	0.0157758
2283	0	0.717623	0.440402	0.569846	0.734583	0.102221	0.0313352	0.0547861	0.371473	0.242431	0.139012	0.313405	0.190253
2284	766.4	0.791048	0.915118	0.891605	0.872999	0.249154	0.317086	0.166031	0.288382	0.75594	0.859521	0.732852	0.849982
2284	766.4	0.735791	0.85164	0.930168	0.789803	0.193185	0.293807	0.381339	0.251403	0.625271	0.902653	0.864936	0.928998
2285	1	0.514321	0.438587	0.558795	0.551206	0.0146974	0.0096056	0.0215317	0.0165916	0.0028371	0.00091305	0.00311439	0.00308246
2286	3.5	0.517311	0.650842	0.600445	0.647007	0.0448702	0.0440588	0.0738511	0.112929	0.0370883	0.00260824	0.0737115	0.109447
2287	0	0.398877	0.419945	0.407061	0.37332	0.00256268	0.00328305	0.00553292	0.00237093	0.000583419	0.00110788	0.00070533	0.000935814
2288	0	0.508307	0.482502	0.498958	0.485726	0.0246392	0.0155379	0.0298461	0.0369017	0.00565831	0.00310347	0.00564728	0.0115885
2289	0	0.62215	0.529881	0.676938	0.506996	0.120106	0.102423	0.0520392	0.0268808	0.0272724	0.0260012	0.0419001	0.0715322
2290	1074	0.623088	0.672178	0.586999	0.770047	0.0451274	0.0698289	0.025258	0.171652	0.0461281	0.0321815	0.0302081	0.0417048
2291	1224	0.949054	0.947223	0.953408	0.953689	0.169894	0.203889	0.310347	0.196728	0.765877	0.924036	0.895911	0.833082
2291	1224	0.927409	0.914287	0.906399	0.937356	0.020368	0.0364914	0.0246829	0.0144348	0.310536	0.294625	0.262328	0.434846
2291	1224	0.909685	0.890442	0.883173	0.83553	0.000603554	0.000220386	0.00048755	0.000315008	0.0327566	0.00751829	0.0392405	0.0222395
2292	0	0.245398	0.199223	0.197933	0.29519	0.000795377	0.000407893	0.000737806	0.00120446	7.77191e-05	2.13367e-05	3.78217e-05	0.000152328
2293	0	0.483124	0.500991	0.412002	0.579134	0.0509393	0.00708031	0.00744612	0.0453139	0.112952	0.0237335	0.0111703	0.0280281
2294	0	0.347769	0.376951	0.456323	0.313396	0.0093723	0.0103292	0.0374635	0.00327855	0.0139579	0.0105237	0.0111969	0.00198576
2295	0	0.527	0.672906	0.637246	0.756744	0.0023654	0.00363364	0.00296105	0.00555193	0.00303468	0.0519154	0.00265302	0.0147293
2296	0	0.493904	0.487569	0.488635	0.523715	0.00932947	0.00888132	0.00772385	0.0138809	0.00172201	0.00078669	0.000466719	0.00474437
2296	0	0.627696	0.622458	0.660579	0.710942	0.0068046	0.0289671	0.0139158	0.0289404	0.00240915	0.0083667	0.00881137	0.0201242
2297	124	0.703186	0.774806	0.703608	0.736	0.00815585	0.00462573	0.00729373	0.00717262	0.0399866	0.0290763	0.0248857	0.0275249
2297	124	0.732267	0.687128	0.747047	0.690853	0.00517822	0.00525273	0.00555671	0.00313713	0.0871596	0.0541684	0.0461564	0.0537093
2298	0	0.321536	0.378879	0.36428	0.38171	0.00108354	0.000973017	0.000892097	0.0022746	2.29821e-05	3.08336e-05	5.14728e-05	0.000196632
2299	0	0.336172	0.38322	0.42349	0.518609	0.000190682	0.000218111	0.000127323	0.0010895	0.000106285	0.000421912	5.18658e-05	0.00273591
2300	0	0.51597	0.452693	0.49177	0.630549	0.0325936	0.0136088	0.0152648	0.0405052	0.00227412	0.00115179	0.00119615	0.00509862
2301	0	0.462245	0.500421	0.485259	0.506404	0.00695578	0.0103752	0.00596998	0.00785415	0.000855339	0.000974291	0.00102746	0.00146775
2302	0	0.370809	0.355557	0.413275	0.478171	0.0063297	0.00684997	0.00730716	0.0192253	0.00955476	0.00208105	0.00489706	0.0041964
2303	0	0.27609	0.368088	0.271826	0.287199	0.00203194	0.00232181	0.00198637	0.00371116	4.43272e-05	0.000103001	2.7384e-05	0.000359629
2304	0	0.673886	0.670707	0.58362	0.717923	0.0245559	0.014593	0.0223632	0.0370863	0.0602793	0.126517	0.0485226	0.127567
2305	0	0.354707	0.266167	0.324265	0.280023	0.0189924	0.0112333	0.0134569	0.0122943	0.00309738	0.00199753	0.00403547	0.00212704
