# Supplementary material for: Artificial Intelligence-Enabled ECG Algorithm for the Prediction of Coronary Artery Calcification
Source: Front Cardiovasc Med. 2022 Apr 6;9:849223. doi: 10.3389/fcvm.2022.849223 (PMC9019148; doi:10.3389/fcvm.2022.849223)
Supplement: Supplementary file 5 [file Table_8.xlsx]

## Sheet: Cross validation, Split 3
Supplementary Table 7. Inference outputs of the models (cross validation, split 3)
Patient number	CAC score	CAC ≥ 100 model inference output, first segment	CAC ≥ 100 model inference output, second segment	CAC ≥ 100 model inference output, third segment	CAC ≥ 100 model inference output, fourth segment	CAC ≥ 400 model inference output, first segment	CAC ≥ 400 model inference output, second segment	CAC ≥ 400 model inference output, third segment	CAC ≥ 400 model inference output, fourth segment	CAC ≥ 1000 model inference output, first segment	CAC ≥ 1000 model inference output, second segment	CAC ≥ 1000 model inference output, third segment	CAC ≥ 1000 model inference output, fourth segment
2306	0	0.779913	0.735422	0.792304	0.832726	0.617291	0.485917	0.567184	0.738009	0.121387	0.113084	0.151302	0.191892
2306	0	0.811306	0.879287	0.867124	0.764635	0.717148	0.802293	0.758959	0.712574	0.148631	0.160206	0.179716	0.106309
2306	0	0.705611	0.808064	0.778431	0.788851	0.541699	0.659094	0.716449	0.713817	0.129662	0.128477	0.213691	0.193538
2307	2	0.857498	0.855993	0.846651	0.830513	0.455583	0.495291	0.445142	0.508647	0.272314	0.261825	0.22317	0.257967
2308	155	0.614363	0.741324	0.606461	0.208181	0.0207503	0.0350378	0.0395574	0.0682478	0.0194547	0.014768	0.00888447	0.149136
2309	0	0.585856	0.584368	0.785211	0.608815	0.424444	0.509715	0.697834	0.272648	0.0824109	0.14646	0.218081	0.125289
2310	0	0.252096	0.235555	0.211557	0.338908	0.338059	0.443097	0.373318	0.4357	0.0928496	0.159074	0.168998	0.172614
2311	0	0.701367	0.788535	0.803029	0.682638	0.378521	0.342264	0.316118	0.582813	0.00886898	0.0256189	0.0185497	0.290962
2312	14	0.589473	0.466377	0.598142	0.566122	0.1881	0.149538	0.120011	0.0852435	0.0680716	0.0529905	0.028552	0.0226612
2312	4.4	0.391254	0.329002	0.339559	0.309274	0.0575626	0.0824187	0.100375	0.161707	0.0322386	0.0297138	0.0242023	0.0527578
2313	799	0.040447	0.0704569	0.111724	0.207042	0.0583716	0.258584	0.139103	0.137941	0.000557388	0.0168441	0.00407301	0.00328499
2314	58	0.442095	0.293938	0.438529	0.386626	0.144903	0.0693073	0.229794	0.234955	0.110834	0.153442	0.163101	0.0939015
2315	0	0.638269	0.677401	0.708538	0.748134	0.328031	0.439571	0.536501	0.358089	0.0924608	0.198998	0.159611	0.15469
2316	6	0.807147	0.745785	0.817191	0.731988	0.317389	0.330854	0.414383	0.385078	0.129158	0.226806	0.180202	0.321445
2317	0	0.692451	0.416411	0.417823	0.210015	0.60698	0.395923	0.107305	0.17166	0.303017	0.149116	0.0193859	0.0546135
2318	0	0.833612	0.870415	0.795968	0.886024	0.459009	0.547741	0.328751	0.473333	0.456361	0.541392	0.483117	0.36135
2319	22	0.474204	0.410323	0.716063	0.709677	0.560191	0.474034	0.4564	0.483096	0.554067	0.523638	0.390135	0.405043
2320	36	0.610683	0.588454	0.677994	0.663241	0.161448	0.0889905	0.155161	0.342537	0.207386	0.220124	0.0774583	0.292858
2320	36	0.785167	0.752977	0.718083	0.497195	0.157248	0.235007	0.167037	0.284001	0.229745	0.271533	0.284696	0.162411
2321	27.97	0.0487563	0.0594362	0.0631538	0.0505406	0.00190941	0.000621348	0.000645123	0.00169821	0.000642317	0.000912828	0.000638739	0.00470326
2322	0	0.843287	0.714493	0.784878	0.847429	0.607147	0.346393	0.476185	0.46208	0.364526	0.321821	0.510011	0.273338
2323	0	0.0995837	0.0788124	0.0280552	0.112068	0.0472206	0.0304631	0.0141267	0.0802113	0.00932909	0.00360724	0.00442791	0.00816461
2324	45	0.222835	0.365324	0.265684	0.26161	0.411242	0.396562	0.283953	0.402518	0.411722	0.595383	0.436096	0.286047
2325	0	0.315346	0.507587	0.355702	0.15222	0.122421	0.176523	0.0779914	0.15568	0.0214238	0.0536606	0.0480707	0.053304
2326	0	0.0992324	0.0710211	0.192185	0.404807	0.0435089	0.0729166	0.0802587	0.422033	0.0349192	0.0145215	0.0432588	0.148627
2326	0	0.0464043	0.023376	0.0642496	0.031165	0.0387206	0.0211951	0.048654	0.074005	0.0277062	0.00662282	0.0118927	0.0123424
2326	0	0.114867	0.109041	0.0883667	0.176336	0.0807714	0.0477765	0.0512658	0.192988	0.0395275	0.0446459	0.0412093	0.192539
2327	0	0.286647	0.224474	0.318191	0.181756	0.212342	0.170433	0.107783	0.189274	0.25699	0.166725	0.0806599	0.157226
2327	0	0.0900177	0.0570292	0.115012	0.0374315	0.00968277	0.0162899	0.0223442	0.0690305	0.014092	0.00271648	0.00431432	0.0130286
2328	2.8	0.964956	0.957781	0.933896	0.977581	0.690278	0.890818	0.736092	0.832281	0.355459	0.406871	0.31339	0.575624
2329	0	0.634807	0.512859	0.31366	0.30828	0.484558	0.589136	0.321349	0.388037	0.405912	0.318103	0.287562	0.253137
2330	0	0.921954	0.92835	0.918553	0.87542	0.596522	0.641759	0.59986	0.7119	0.256976	0.279845	0.312321	0.408919
2331	3611	0.95464	0.898558	0.939873	0.912426	0.908244	0.830667	0.771288	0.782548	0.330442	0.497218	0.466943	0.308165
2332	0	0.72904	0.845281	0.809522	0.729276	0.45088	0.492926	0.409566	0.471406	0.213639	0.256667	0.137481	0.110934
2333	141	0.818519	0.845737	0.763998	0.784998	0.832397	0.860295	0.878148	0.842544	0.416732	0.381933	0.436303	0.544092
2334	52	0.844232	0.778298	0.820482	0.721991	0.771308	0.62059	0.675375	0.515567	0.309791	0.227843	0.236942	0.202295
2334	29.9	0.506607	0.509809	0.464786	0.387327	0.46796	0.454917	0.440003	0.467744	0.231776	0.229446	0.197919	0.211197
2334	81	0.634593	0.250949	0.357554	0.486866	0.424565	0.555834	0.727357	0.438977	0.298861	0.184756	0.174851	0.221388
2334	202	0.481003	0.338594	0.687184	0.463817	0.587396	0.57212	0.535693	0.417191	0.137985	0.225488	0.240591	0.367237
2335	1824	0.942452	0.952603	0.899303	0.926321	0.864288	0.891021	0.850599	0.908422	0.381451	0.345854	0.30085	0.425596
2336	580	0.707954	0.739365	0.695842	0.632791	0.345917	0.331599	0.150871	0.27215	0.0140999	0.0231363	0.0144653	0.0160092
2337	0	0.463215	0.230178	0.401784	0.387229	0.140583	0.16214	0.145817	0.124754	0.0219996	0.0331245	0.0293416	0.0508936
2338	0	0.187086	0.290051	0.365014	0.280169	0.0927182	0.184489	0.282169	0.158982	0.0318561	0.120915	0.090008	0.104854
2339	1492	0.955462	0.913346	0.946767	0.944683	0.927019	0.923325	0.926684	0.919232	0.594891	0.55035	0.462071	0.509199
2339	1492	0.943557	0.953525	0.961198	0.959065	0.877913	0.856774	0.889457	0.926192	0.833477	0.669503	0.578924	0.494711
2340	0	0.844337	0.874098	0.856318	0.820771	0.664127	0.712867	0.798438	0.701495	0.455959	0.446245	0.391331	0.247817
2341	18	0.689064	0.780882	0.563244	0.544927	0.827648	0.798705	0.747653	0.578897	0.539868	0.461824	0.33716	0.397175
2342	0	0.0613974	0.0568346	0.238932	0.142144	0.0171918	0.00479993	0.0229981	0.023863	0.0672589	0.0269335	0.177638	0.0860894
2343	0	0.905057	0.849664	0.89434	0.875519	0.898229	0.805311	0.869339	0.866236	0.56447	0.757988	0.645573	0.676027
2344	0	0.84051	0.908933	0.93568	0.829297	0.325707	0.585539	0.453008	0.300667	0.266629	0.411021	0.40836	0.391828
2344	0	0.829033	0.685376	0.693075	0.862023	0.683882	0.456975	0.57116	0.396438	0.371013	0.271569	0.38071	0.444748
2345	1050	0.822909	0.728881	0.64873	0.775381	0.604458	0.436891	0.397801	0.781738	0.255139	0.0662193	0.181096	0.469478
2346	99	0.807911	0.890689	0.687309	0.848167	0.500789	0.553167	0.550656	0.621013	0.156666	0.408224	0.196259	0.235554
2347	8	0.483071	0.299602	0.295441	0.139549	0.210357	0.191928	0.0933991	0.0798228	0.0260258	0.0137069	0.0178699	0.0411755
2348	0	0.833328	0.843317	0.816173	0.836567	0.543615	0.640227	0.358497	0.455291	0.483037	0.341981	0.400233	0.366929
2349	132	0.751571	0.778079	0.795603	0.64437	0.833	0.845316	0.842479	0.814048	0.621116	0.462553	0.662435	0.574086
2349	132	0.818052	0.768843	0.897008	0.833565	0.822413	0.829939	0.827192	0.771895	0.736253	0.733832	0.66938	0.791099
2350	172	0.844912	0.78829	0.809764	0.724679	0.725173	0.456528	0.617955	0.352995	0.612668	0.360734	0.0773732	0.586937
2351	11	0.460607	0.516501	0.398418	0.51969	0.174617	0.212172	0.217841	0.258564	0.0190422	0.0538894	0.0792351	0.218137
2352	4	0.924274	0.885194	0.853789	0.902701	0.716821	0.725669	0.506423	0.65061	0.594611	0.451498	0.278376	0.680241
2353	0	0.766155	0.878816	0.914197	0.83695	0.789082	0.296587	0.50538	0.57064	0.205615	0.288684	0.510628	0.241824
2354	0	0.770378	0.809039	0.875799	0.719442	0.732155	0.686881	0.737812	0.810394	0.47633	0.240913	0.599481	0.149786
2355	0	0.791858	0.860573	0.89615	0.892476	0.389621	0.514215	0.457575	0.432807	0.295322	0.191356	0.332844	0.294584
2356	640	0.887213	0.929766	0.924436	0.83325	0.902921	0.830334	0.927284	0.650876	0.157252	0.239862	0.346132	0.347155
2357	699	0.961303	0.95937	0.949452	0.960039	0.913022	0.866415	0.891994	0.916201	0.424709	0.278432	0.537524	0.279314
2357	699	0.894321	0.866146	0.922482	0.846472	0.691199	0.613288	0.653397	0.743462	0.263774	0.216489	0.207155	0.22106
2358	10	0.59091	0.471726	0.366374	0.565797	0.179012	0.234349	0.148637	0.262513	0.205421	0.0807912	0.044477	0.123401
2359	0	0.670002	0.666282	0.613711	0.738515	0.472539	0.458117	0.4879	0.538212	0.22226	0.213139	0.111109	0.17032
2360	356	0.0800654	0.140813	0.0853501	0.16317	0.360941	0.317756	0.267954	0.610347	0.205246	0.21487	0.110391	0.203898
2361	5	0.654688	0.633435	0.357366	0.535379	0.304681	0.344808	0.298391	0.218452	0.147019	0.066848	0.209008	0.161221
2361	0	0.652169	0.672432	0.599312	0.690293	0.586045	0.305143	0.316465	0.433562	0.291624	0.117282	0.126328	0.195076
2362	6	0.536414	0.489981	0.353606	0.393186	0.322828	0.230697	0.172938	0.310301	0.0548471	0.125453	0.0602846	0.0511488
2363	0	0.243254	0.461476	0.442113	0.478227	0.0834845	0.165132	0.175563	0.0722119	0.0200162	0.128984	0.19014	0.0179002
2364	471	0.594807	0.806409	0.695008	0.65849	0.725823	0.652455	0.608745	0.627192	0.50174	0.577206	0.483562	0.606994
2364	471	0.543339	0.678741	0.733988	0.635098	0.540064	0.578197	0.52587	0.427734	0.489047	0.616438	0.606987	0.508542
2365	0	0.234798	0.186496	0.410085	0.155288	0.0410062	0.0337643	0.0327593	0.103864	0.15228	0.0842392	0.148877	0.102665
2366	0	0.452945	0.458038	0.249136	0.403687	0.143343	0.0985716	0.036898	0.158086	0.256266	0.109698	0.0342571	0.190838
2367	0	0.392678	0.440042	0.345188	0.317367	0.0487109	0.0811958	0.102363	0.119503	0.00873389	0.00971924	0.0435827	0.0775156
2368	0	0.849866	0.749134	0.79468	0.386621	0.776051	0.617488	0.488895	0.322718	0.294532	0.102935	0.117277	0.0491545
2369	0	0.119645	0.228291	0.110843	0.0537591	0.181828	0.201611	0.116088	0.14739	0.0683063	0.0640252	0.0291559	0.0535232
2369	0	0.468865	0.121375	0.313016	0.0702243	0.290861	0.19446	0.235584	0.15027	0.267172	0.135564	0.064863	0.0498833
2369	0	0.222867	0.449607	0.0543494	0.637934	0.299075	0.275215	0.10837	0.61662	0.0964586	0.0933966	0.045682	0.373707
2370	0	0.68403	0.678041	0.771733	0.585722	0.532687	0.652875	0.711889	0.629282	0.279016	0.27508	0.0646411	0.146397
2370	0	0.637048	0.625283	0.623628	0.726007	0.709651	0.654037	0.602425	0.834606	0.136565	0.062825	0.0939274	0.186006
2370	0	0.445774	0.494049	0.225203	0.65878	0.258219	0.717133	0.189255	0.558195	0.292775	0.249444	0.0577998	0.377057
2370	0	0.396335	0.397011	0.46455	0.710539	0.223619	0.209848	0.198784	0.472893	0.042396	0.0204726	0.126204	0.296672
2370	0	0.730217	0.803727	0.548272	0.769387	0.806106	0.810465	0.317457	0.749332	0.440664	0.280341	0.245102	0.432045
2370	0	0.279253	0.303606	0.503058	0.353703	0.237366	0.296462	0.27094	0.22983	0.0833011	0.0622074	0.0490473	0.0949572
2370	0	0.728286	0.607467	0.759446	0.802523	0.740778	0.584092	0.816319	0.852808	0.254135	0.0794866	0.101775	0.224613
2370	0	0.57172	0.388097	0.529091	0.499059	0.323262	0.40034	0.150941	0.481587	0.133438	0.117417	0.0264526	0.200516
2370	0	0.540748	0.599642	0.395774	0.603152	0.522839	0.308735	0.197994	0.462341	0.48218	0.134787	0.0390582	0.156495
2371	0	0.482153	0.443096	0.70603	0.482946	0.278517	0.107974	0.474695	0.310979	0.00777047	0.114148	0.191015	0.0353849
2372	0	0.718835	0.657476	0.592568	0.706146	0.342751	0.267173	0.226392	0.179114	0.363597	0.164238	0.129739	0.255718
2373	0	0.289547	0.290551	0.427106	0.508065	0.970708	0.938505	0.875602	0.933425	0.621501	0.786295	0.590618	0.837384
2374	177	0.918337	0.897185	0.87501	0.885575	0.91288	0.893277	0.919431	0.913177	0.466758	0.391048	0.358243	0.340577
2375	220	0.812366	0.791312	0.847654	0.716891	0.802241	0.423375	0.745697	0.665156	0.420982	0.289155	0.442963	0.311252
2376	0	0.0508911	0.0926995	0.0604933	0.0630821	0.0297855	0.0383268	0.0338778	0.0408951	0.0315134	0.0907748	0.110308	0.126475
2377	1	0.274722	0.356692	0.26254	0.221004	0.0456591	0.041365	0.0245978	0.0404129	0.00066932	0.000773765	0.00168546	0.0012322
2378	1497	0.962827	0.976769	0.951608	0.953408	0.850775	0.895029	0.830173	0.92059	0.664067	0.672582	0.419404	0.892156
2378	1497	0.970583	0.960392	0.972343	0.955427	0.904655	0.812045	0.937129	0.912436	0.670859	0.729401	0.778937	0.767145
2378	1497	0.968743	0.968134	0.962005	0.973665	0.929409	0.900401	0.934987	0.940786	0.813644	0.734386	0.762435	0.832015
2378	1497	0.50595	0.505131	0.642145	0.277747	0.567658	0.67265	0.559431	0.559948	0.737895	0.773854	0.650176	0.747282
2378	1497	0.931415	0.939431	0.944393	0.812124	0.944288	0.916038	0.879864	0.906898	0.836466	0.906211	0.942701	0.685839
2378	1497	0.96414	0.946972	0.979987	0.977411	0.949333	0.952253	0.947178	0.951651	0.905174	0.908401	0.884511	0.908998
2378	1497	0.920043	0.84259	0.959829	0.906373	0.93216	0.862433	0.923996	0.897581	0.616238	0.759034	0.73923	0.738892
2378	1497	0.954925	0.873305	0.645836	0.420994	0.930033	0.806153	0.618044	0.653634	0.8602	0.817017	0.656482	0.431002
2378	3623	0.939593	0.655445	0.903031	0.783826	0.827258	0.315547	0.677766	0.484086	0.822802	0.403849	0.481618	0.497782
2378	1497	0.968338	0.968548	0.956032	0.946312	0.964897	0.959689	0.960219	0.961187	0.940687	0.952085	0.866368	0.705377
2378	1497	0.653501	0.713522	0.814138	0.737783	0.76863	0.730919	0.81189	0.790523	0.817953	0.756539	0.76657	0.788056
2378	1497	0.869363	0.943988	0.91562	0.891502	0.897523	0.896601	0.869298	0.877862	0.571582	0.462824	0.560619	0.529387
2378	1497	0.924221	0.706638	0.888873	0.881466	0.928075	0.925812	0.854734	0.953714	0.725654	0.848391	0.798146	0.542254
2378	1497	0.969535	0.966364	0.976419	0.964793	0.957373	0.944448	0.935206	0.954862	0.857857	0.849945	0.863624	0.81622
2378	1497	0.989666	0.992116	0.959454	0.985415	0.974535	0.977546	0.945287	0.977765	0.89418	0.892311	0.864624	0.920399
2378	1497	0.976697	0.958435	0.968684	0.971332	0.940821	0.950068	0.937534	0.946281	0.785838	0.793314	0.864848	0.8221
2378	1497	0.978561	0.981987	0.975882	0.972211	0.916114	0.913539	0.922582	0.859428	0.819873	0.792209	0.836611	0.72626
2378	1497	0.808839	0.901005	0.900878	0.896011	0.745928	0.853693	0.818084	0.776646	0.355945	0.735034	0.608865	0.811551
2379	2.1	0.540201	0.53026	0.614055	0.665627	0.151822	0.27426	0.142375	0.265117	0.0819523	0.0482671	0.0482821	0.126674
2379	2.1	0.746479	0.34851	0.381043	0.456375	0.535403	0.234177	0.353954	0.257698	0.0432437	0.0341411	0.0116936	0.0189973
2379	2.1	0.237271	0.361265	0.279121	0.265473	0.170292	0.0712599	0.181006	0.118058	0.0377049	0.0387595	0.0136026	0.0248472
2380	0	0.457013	0.497669	0.56708	0.506744	0.211766	0.21046	0.281717	0.301545	0.277635	0.414615	0.351211	0.469105
2380	0	0.103099	0.0463648	0.0852633	0.120422	0.0656909	0.0503218	0.0516254	0.0777175	0.228255	0.0847513	0.108175	0.0837531
2381	0	0.672054	0.4243	0.540468	0.633712	0.577508	0.550968	0.320623	0.332414	0.204797	0.124326	0.140279	0.10729
2382	11	0.116146	0.0884005	0.154796	0.350524	0.311018	0.417434	0.294943	0.45805	0.159448	0.18722	0.204582	0.252281
2383	0	0.719587	0.659127	0.689751	0.614316	0.397467	0.248853	0.325174	0.251729	0.029193	0.00309175	0.00842169	0.0166288
2384	0	0.848414	0.832041	0.838879	0.687382	0.549424	0.677833	0.583401	0.452621	0.422433	0.459778	0.371251	0.0917503
2385	68	0.863257	0.781392	0.823885	0.861204	0.91287	0.898452	0.908118	0.913455	0.837934	0.868664	0.858767	0.794536
2386	41	0.620717	0.495109	0.7507	0.716334	0.591479	0.622861	0.733424	0.935554	0.368046	0.183869	0.44961	0.428837
2386	0	0.616345	0.619291	0.645117	0.574227	0.747558	0.733285	0.698764	0.799315	0.137892	0.192062	0.109243	0.234137
2387	42	0.809635	0.783927	0.806356	0.778786	0.580106	0.569963	0.530026	0.459183	0.292093	0.283765	0.141538	0.165682
2388	942	0.731214	0.700556	0.65002	0.82346	0.828526	0.860076	0.84567	0.736274	0.728796	0.545509	0.346394	0.509562
2388	942	0.647062	0.734219	0.706736	0.151135	0.838599	0.832472	0.882113	0.866247	0.508673	0.357238	0.406011	0.47859
2388	942	0.543953	0.669588	0.691439	0.725047	0.858063	0.823952	0.861945	0.835307	0.502547	0.251159	0.342425	0.466323
2388	942	0.73067	0.717018	0.743062	0.874499	0.840796	0.831763	0.840552	0.867077	0.310815	0.206193	0.320389	0.693404
2389	0	0.105111	0.115917	0.172626	0.0619914	0.00322909	0.0126466	0.00945017	0.0063801	0.000644452	0.00170887	0.00438584	0.00162877
2390	0	0.912695	0.915326	0.942163	0.919473	0.824654	0.866341	0.827285	0.877316	0.833655	0.804938	0.695374	0.863842
2390	0	0.901475	0.861887	0.904936	0.878077	0.815653	0.731001	0.769182	0.736339	0.458815	0.610047	0.733094	0.311619
2391	0	0.0209622	0.0203179	0.0179285	0.0255006	0.043154	0.0166745	0.00890461	0.0745507	0.00187832	0.00862226	0.00382291	0.0168562
2392	0	0.454803	0.551523	0.638413	0.655508	0.483989	0.323505	0.621074	0.54614	0.0738436	0.0780677	0.218678	0.26541
2393	0	0.707586	0.607882	0.617166	0.607969	0.369553	0.227629	0.319132	0.2693	0.387405	0.257153	0.0328883	0.203769
2394	0	0.0392917	0.0371709	0.0540455	0.145683	0.0438481	0.0179609	0.0360377	0.0878094	0.0124188	0.00272774	0.00764892	0.00906807
2394	0	0.438032	0.0679713	0.679917	0.404174	0.12514	0.0367728	0.116435	0.240421	0.0639067	0.0295176	0.159	0.0806521
2395	0	0.00444874	0.00571379	0.00213155	0.00465537	0.0116304	0.00422334	0.00533185	0.00608242	0.00811581	0.00509504	0.00804816	0.00726915
2396	0	0.222634	0.120015	0.145812	0.222415	0.0482796	0.0491844	0.0475227	0.0643122	0.0422005	0.0730964	0.0329559	0.0568746
2397	38	0.106816	0.183842	0.189854	0.161144	0.0818426	0.0389603	0.0734323	0.122249	0.0215626	0.0372978	0.0279618	0.030073
2398	93	0.505831	0.284858	0.391901	0.479594	0.384516	0.34447	0.384763	0.344462	0.0167015	0.0309476	0.0645581	0.0124627
2399	0	0.399938	0.347749	0.426069	0.259162	0.314372	0.300961	0.279069	0.314209	0.00490661	0.0207676	0.0098941	0.0036895
2399	0	0.431108	0.404181	0.383735	0.291077	0.218383	0.35412	0.448352	0.144564	0.0151288	0.162898	0.280683	0.075196
2400	0	0.0674224	0.0544082	0.0226494	0.0251348	0.00571802	0.0121851	0.00781111	0.00242467	0.0194162	0.0165046	0.0138599	0.0177701
2401	0	0.616682	0.301108	0.334918	0.480294	0.578398	0.260248	0.23237	0.327627	0.177606	0.0653256	0.0521003	0.11546
2402	64	0.751249	0.668848	0.576205	0.676794	0.857284	0.826268	0.669283	0.82857	0.584043	0.222774	0.282931	0.487673
2403	43	0.740857	0.777246	0.736034	0.666875	0.295211	0.200134	0.15054	0.222652	0.0856324	0.101437	0.148892	0.344786
2404	16	0.344625	0.298323	0.589974	0.804036	0.312283	0.514172	0.37223	0.551632	0.0709227	0.16691	0.0783597	0.159354
2404	16	0.556592	0.625804	0.732937	0.841691	0.406197	0.519911	0.472751	0.546884	0.0230108	0.080284	0.0770785	0.172752
2404	16	0.778886	0.481871	0.756273	0.690471	0.487829	0.318035	0.264827	0.413083	0.191573	0.0481381	0.0297134	0.0489045
2404	16	0.865202	0.92041	0.835743	0.872433	0.612987	0.85141	0.669525	0.627271	0.339589	0.63053	0.360744	0.511052
2405	0	0.874392	0.858976	0.846265	0.871068	0.710696	0.604273	0.64858	0.655858	0.177265	0.157388	0.159937	0.204781
2405	0	0.836763	0.8392	0.891094	0.893955	0.844586	0.697756	0.84734	0.847285	0.224117	0.148279	0.117888	0.172633
2406	0	0.505718	0.625009	0.454164	0.515921	0.274354	0.224625	0.217867	0.0973708	0.365172	0.135353	0.0640992	0.29014
2407	822	0.69521	0.707766	0.791056	0.61781	0.518284	0.470998	0.556664	0.440337	0.741082	0.441249	0.712157	0.287382
2408	0	0.390115	0.270184	0.415165	0.424499	0.15982	0.118861	0.149695	0.14712	0.0054106	0.00146985	0.0087862	0.00670743
2409	108	0.0423732	0.0131875	0.0179613	0.0488866	0.0123778	0.0304837	0.0396636	0.0597909	0.00902315	0.00953232	0.00451035	0.0371034
2410	0	0.297319	0.4283	0.306386	0.345717	0.364651	0.44248	0.478106	0.537244	0.287182	0.252376	0.15972	0.367624
2411	717.7	0.852493	0.793992	0.798572	0.669333	0.712511	0.657772	0.577531	0.464841	0.170078	0.153765	0.23477	0.250846
2412	0	0.100848	0.171964	0.100801	0.128874	0.0363667	0.0678299	0.0741706	0.0853197	0.0481881	0.0505449	0.00912929	0.0434175
2413	0	0.689878	0.654899	0.545884	0.642526	0.158632	0.0757732	0.134653	0.172522	0.0737462	0.046523	0.0265206	0.30219
2414	0	0.736415	0.749592	0.685556	0.6777	0.505615	0.56884	0.516715	0.686027	0.134562	0.095267	0.0675361	0.131133
2414	0	0.746926	0.755383	0.764837	0.79268	0.579391	0.439159	0.556798	0.626107	0.126456	0.171044	0.165691	0.132669
2415	244	0.758554	0.691337	0.752358	0.430312	0.585226	0.53204	0.592864	0.513276	0.19937	0.379953	0.477008	0.0406174
2416	0	0.362618	0.423582	0.39091	0.356246	0.234459	0.156618	0.217201	0.224413	0.0460284	0.0547762	0.039676	0.0734547
2417	16	0.587668	0.724517	0.752959	0.71799	0.429599	0.34497	0.463439	0.450366	0.0722184	0.108594	0.10899	0.106294
2418	129	0.908486	0.914269	0.8851	0.897128	0.564457	0.730202	0.417787	0.554361	0.610429	0.675967	0.591179	0.366656
2419	86	0.0394288	0.0612709	0.0263552	0.0487292	0.0996026	0.0481723	0.0810968	0.0842178	0.00893268	0.0127842	0.00696717	0.019723
2419	32	0.0788004	0.0161421	0.0259455	0.0612168	0.0416531	0.0329702	0.0726116	0.0552872	0.014348	0.00238618	0.00655995	0.00737785
2420	0	0.314869	0.120723	0.168082	0.0990451	0.491155	0.395152	0.374882	0.458117	0.19589	0.119755	0.172526	0.214686
2421	0	0.459144	0.163545	0.242313	0.140448	0.2763	0.0826748	0.144946	0.158461	0.0413327	0.00345761	0.0137287	0.0112709
2422	145	0.726744	0.731139	0.669911	0.714217	0.6153	0.730456	0.687588	0.877975	0.246372	0.193068	0.184324	0.251244
2423	0	0.627663	0.581728	0.512747	0.601129	0.275468	0.349396	0.378667	0.426069	0.0137501	0.0650489	0.00999879	0.105208
2424	538	0.359987	0.611319	0.515873	0.531445	0.308918	0.488009	0.46328	0.713737	0.412014	0.30824	0.396368	0.407095
2425	0	0.66452	0.737034	0.697526	0.555447	0.306466	0.419906	0.201151	0.407383	0.204849	0.16866	0.182945	0.200953
2425	0	0.632908	0.515607	0.629934	0.704634	0.469093	0.425895	0.272805	0.447585	0.156723	0.0664411	0.0350798	0.345242
2426	0	0.564475	0.766139	0.475555	0.805469	0.292642	0.394389	0.29926	0.440196	0.131276	0.15455	0.211904	0.217109
2427	0	0.252642	0.320501	0.380147	0.384123	0.0717646	0.0767237	0.126455	0.130817	0.0424996	0.0269153	0.0396799	0.106661
2428	0	0.075303	0.156708	0.0369435	0.0333047	0.121081	0.068454	0.104765	0.0478834	0.0680543	0.180425	0.0288175	0.0397361
2429	105	0.627034	0.511205	0.461573	0.623327	0.153818	0.0884203	0.177934	0.266602	0.0501694	0.0162191	0.0208013	0.0631543
2430	0	0.0227955	0.163341	0.0319393	0.201544	0.0148825	0.0337606	0.0247962	0.0450559	0.0108814	0.0217419	0.0227583	0.0841984
2431	0	0.954554	0.91246	0.95288	0.942496	0.852262	0.852878	0.904778	0.878537	0.569996	0.393563	0.500601	0.547216
2432	3	0.494766	0.321594	0.257369	0.475204	0.10607	0.267066	0.290191	0.265937	0.39185	0.350831	0.338154	0.480178
2433	126	0.654648	0.643381	0.586749	0.627797	0.326423	0.59312	0.328792	0.236697	0.150262	0.24622	0.159187	0.0849925
2434	593	0.893482	0.926251	0.91307	0.929653	0.829805	0.889078	0.853976	0.797578	0.106246	0.235169	0.143141	0.232506
2435	0	0.141469	0.0864921	0.34802	0.457458	0.00244393	0.00260239	0.00234621	0.014152	0.0125273	0.00247779	0.0528066	0.0504159
2436	27	0.0564562	0.0967156	0.0582464	0.0982186	0.18465	0.127929	0.138544	0.145425	0.179592	0.142151	0.129751	0.195384
2437	0	0.662741	0.682627	0.76051	0.694209	0.479195	0.443035	0.532801	0.641982	0.076793	0.0449116	0.0653683	0.0668856
2438	54	0.93011	0.94646	0.953803	0.924402	0.880064	0.916332	0.934474	0.840592	0.580257	0.510421	0.6025	0.138079
2439	23	0.962692	0.968022	0.958803	0.972339	0.67744	0.597885	0.699574	0.729266	0.453305	0.367997	0.407809	0.393438
2439	23	0.90904	0.901295	0.887561	0.821576	0.0787227	0.0919676	0.0588757	0.0976512	0.304027	0.241361	0.219831	0.236664
2439	23	0.757569	0.524373	0.47914	0.64858	0.226051	0.0508372	0.0605635	0.194786	0.258822	0.251329	0.0787092	0.203158
2440	0	0.133465	0.102553	0.147225	0.288725	0.212618	0.129274	0.218262	0.249664	0.0122837	0.00353345	0.0159032	0.119529
2441	2636	0.785231	0.794471	0.809569	0.545551	0.633043	0.52689	0.613499	0.294677	0.0252489	0.0399958	0.00467236	0.0650981
2442	0	0.153719	0.0721286	0.010182	0.0204559	0.106122	0.0516309	0.0147828	0.0688469	0.0907908	0.0286362	0.0330769	0.0249592
2442	0	0.163161	0.448892	0.0465973	0.557627	0.0631114	0.0546405	0.103171	0.0774492	0.222041	0.106833	0.17499	0.188973
2443	0	0.12272	0.171511	0.104782	0.0802163	0.0866792	0.123432	0.115305	0.128907	0.00187326	0.006114	0.00345343	0.016469
2444	10	0.898452	0.86836	0.875486	0.89767	0.808815	0.689927	0.71848	0.814808	0.12145	0.185491	0.12454	0.128443
2445	0	0.897394	0.878573	0.8757	0.883831	0.718324	0.751709	0.680253	0.646167	0.296543	0.457169	0.405788	0.402879
2446	0	0.695718	0.688387	0.770675	0.763421	0.797539	0.782223	0.848688	0.817736	0.369335	0.281663	0.234461	0.42495
2447	0	0.456124	0.609057	0.433776	0.514033	0.110113	0.092364	0.054186	0.0553767	0.0395803	0.0204747	0.0223888	0.029433
2448	0	0.185038	0.0513017	0.359521	0.0709525	0.0569432	0.0357665	0.0443572	0.0402523	0.0338383	0.00220875	0.0160965	0.00114068
2449	121	0.897624	0.930395	0.91363	0.905479	0.649799	0.625545	0.545605	0.612279	0.383937	0.135117	0.257577	0.525483
2450	195	0.162416	0.12593	0.126952	0.155516	0.0902848	0.0522817	0.0530533	0.0919559	0.0271795	0.0160636	0.0129609	0.00718655
2450	248	0.484886	0.497299	0.480168	0.14474	0.103556	0.110203	0.123081	0.0336816	0.00711495	0.0157315	0.0347684	0.0213371
2451	0	0.717617	0.580423	0.852859	0.797701	0.298077	0.461767	0.552726	0.63292	0.218527	0.273396	0.25192	0.176647
2451	0	0.714098	0.767862	0.889063	0.505244	0.291909	0.338288	0.258265	0.178171	0.22766	0.181712	0.187658	0.21647
2451	0	0.756918	0.811114	0.865946	0.870348	0.412813	0.328602	0.542184	0.458598	0.565952	0.363234	0.538945	0.154465
2451	0	0.228107	0.336629	0.42937	0.120783	0.15139	0.163039	0.219833	0.108427	0.070521	0.0737571	0.124196	0.142133
2451	0	0.862736	0.933421	0.874987	0.78544	0.696466	0.759467	0.538645	0.689777	0.328717	0.142281	0.173118	0.262564
2451	0	0.128085	0.739675	0.527961	0.790464	0.19308	0.372299	0.241944	0.801619	0.0876338	0.152111	0.145964	0.569259
2451	0	0.191984	0.299073	0.169676	0.231691	0.285986	0.24194	0.278715	0.44665	0.178193	0.194662	0.215849	0.217241
2451	0	0.323129	0.494266	0.422181	0.510844	0.0681319	0.119656	0.0980129	0.175151	0.0531834	0.120318	0.140073	0.15945
2451	0	0.840567	0.725986	0.853965	0.856781	0.284284	0.17207	0.259708	0.191279	0.164719	0.171739	0.152968	0.102577
2451	0	0.874467	0.866654	0.849508	0.850254	0.398207	0.260045	0.497534	0.364627	0.617819	0.488179	0.536433	0.546974
2452	3	0.701184	0.6349	0.765544	0.621751	0.409767	0.0843505	0.188626	0.232984	0.271305	0.354361	0.224213	0.173643
2452	3	0.697886	0.903713	0.777872	0.790996	0.0366265	0.195154	0.0532611	0.439376	0.397431	0.61481	0.233602	0.547041
2453	1	0.0481577	0.0336662	0.0533571	0.0579446	0.0712954	0.0506676	0.0649157	0.0726152	0.00171896	0.00124292	0.00203246	0.00247404
2454	0	0.846012	0.94025	0.887384	0.8409	0.639757	0.801779	0.821979	0.695687	0.31287	0.328161	0.274708	0.110025
2455	96	0.873996	0.880535	0.919296	0.783226	0.696552	0.490093	0.651511	0.731773	0.599848	0.769954	0.557796	0.238809
2456	6	0.713868	0.717686	0.772766	0.717123	0.437914	0.452863	0.41127	0.510034	0.242832	0.215298	0.255499	0.226321
2457	0	0.474089	0.607175	0.396467	0.725505	0.538673	0.596295	0.564211	0.820652	0.234093	0.274162	0.206458	0.588863
2458	0	0.649025	0.371127	0.397695	0.671017	0.29003	0.199858	0.163314	0.186929	0.0431813	0.0362981	0.033313	0.108804
2459	69.2	0.171949	0.311275	0.356208	0.418517	0.882279	0.903555	0.896765	0.903618	0.637071	0.548544	0.664883	0.634248
2459	69.2	0.423459	0.397634	0.498901	0.364007	0.451721	0.73258	0.773524	0.650598	0.337057	0.347102	0.328318	0.489158
2459	69.2	0.524682	0.436886	0.390225	0.322857	0.898715	0.88753	0.893202	0.875025	0.613795	0.642503	0.562815	0.59783
2460	0	0.210904	0.551632	0.338712	0.356411	0.0303438	0.0323211	0.0337744	0.206883	0.015032	0.0206232	0.0473891	0.0841632
2460	0	0.582599	0.24285	0.0931362	0.204465	0.21208	0.144444	0.140299	0.0943894	0.462762	0.408586	0.358962	0.43052
2460	0	0.608084	0.796903	0.776468	0.68167	0.215587	0.277772	0.0786751	0.0523092	0.100324	0.1766	0.0801175	0.0111721
2460	0	0.338521	0.481341	0.489605	0.530716	0.37303	0.416552	0.4204	0.351491	0.137816	0.130481	0.120668	0.180866
2460	0	0.198652	0.249705	0.221079	0.648861	0.111548	0.0138785	0.0158041	0.218139	0.0504501	0.0335817	0.038334	0.149651
2460	0	0.273662	0.529341	0.260126	0.523078	0.161391	0.0657628	0.0700497	0.0568623	0.068167	0.102926	0.0750661	0.137619
2460	0	0.241462	0.115894	0.174098	0.0668873	0.123883	0.119844	0.124748	0.136161	0.484373	0.360979	0.603099	0.387996
2461	172	0.114145	0.0426058	0.0773	0.0866809	0.196942	0.186049	0.21908	0.208323	0.0503025	0.0367806	0.0497012	0.0339658
2462	0	0.339844	0.353462	0.10538	0.292747	0.279935	0.451325	0.316998	0.306253	0.0116303	0.0413191	0.0383321	0.0571419
2462	0	0.646708	0.766923	0.787355	0.650323	0.596459	0.423695	0.385862	0.36594	0.291973	0.344863	0.223016	0.325911
2462	0	0.738809	0.797021	0.756198	0.727199	0.365348	0.480107	0.300232	0.48313	0.175054	0.262366	0.242458	0.192256
2462	0	0.619789	0.74888	0.658404	0.327473	0.46967	0.606164	0.680965	0.396467	0.20322	0.0726799	0.228658	0.290036
2463	166	0.788716	0.874305	0.587474	0.782603	0.654072	0.701729	0.714931	0.744572	0.467249	0.18256	0.107882	0.348076
2464	0	0.815518	0.766232	0.740853	0.597477	0.430214	0.398585	0.218217	0.226167	0.330616	0.328385	0.204128	0.235266
2465	3	0.962115	0.968563	0.953264	0.938947	0.943825	0.946332	0.944026	0.929127	0.95228	0.858112	0.609575	0.878774
2466	378	0.382047	0.72562	0.421388	0.539206	0.325323	0.562645	0.264967	0.304656	0.0726563	0.278177	0.0665656	0.102722
2466	378	0.705561	0.790897	0.797727	0.782343	0.308511	0.398145	0.534426	0.466434	0.222391	0.253435	0.473965	0.303445
2466	378	0.913608	0.908032	0.914746	0.905821	0.374172	0.226134	0.377941	0.579006	0.258958	0.337137	0.342323	0.368638
2467	0	0.112296	0.220274	0.0319525	0.044077	0.177038	0.0294977	0.0497821	0.029018	0.00982766	0.0591528	0.0401429	0.0458798
2468	80	0.0532606	0.130477	0.100069	0.0223145	0.0228417	0.0521974	0.067074	0.0469253	0.0473002	0.0559808	0.0655007	0.0247422
2468	43	0.0631951	0.00771561	0.0545066	0.0339168	0.0864722	0.0408379	0.0346483	0.057349	0.0723781	0.0553427	0.0491805	0.115236
2469	0	0.165799	0.108013	0.108574	0.202186	0.0604731	0.0326713	0.0236391	0.039353	0.083473	0.101783	0.0627325	0.116378
2470	11	0.0431099	0.0256655	0.0264584	0.0128263	0.0261251	0.0264181	0.0240908	0.0319811	0.00389401	0.00464329	0.0164467	0.00943371
2471	203	0.168361	0.0946722	0.100224	0.0823916	0.356777	0.443615	0.31747	0.247183	0.266251	0.406224	0.318961	0.229797
2472	1195	0.866636	0.758167	0.855587	0.733619	0.573639	0.588747	0.646864	0.742417	0.191105	0.0946441	0.149111	0.0772515
2473	0	0.700997	0.609208	0.729817	0.696537	0.523437	0.56589	0.5485	0.47123	0.043318	0.0335663	0.107886	0.242526
2473	0	0.318712	0.339065	0.508535	0.400012	0.414768	0.235051	0.432207	0.0968528	0.0715047	0.0304999	0.0866919	0.218789
2474	0	0.17869	0.266569	0.265838	0.572804	0.25729	0.330629	0.170631	0.408626	0.0523878	0.0129285	0.00974631	0.0205246
2475	0	0.0150929	0.0323148	0.0889895	0.248789	0.0267988	0.0637199	0.0810335	0.113426	0.000347575	0.000261381	0.000611735	0.161028
2476	65	0.750697	0.722836	0.70392	0.763224	0.678706	0.621593	0.559662	0.542	0.225162	0.189593	0.125641	0.453607
2477	0	0.741988	0.802505	0.813762	0.659257	0.56569	0.576545	0.641223	0.290574	0.250539	0.42438	0.296893	0.218271
2477	0	0.794287	0.694779	0.725316	0.694879	0.521984	0.400536	0.364691	0.491737	0.244909	0.171361	0.108306	0.146701
2477	0	0.813867	0.86259	0.827673	0.820088	0.715568	0.890801	0.915143	0.636928	0.688101	0.240128	0.593749	0.363827
2477	0	0.454373	0.506684	0.452409	0.505315	0.264622	0.193725	0.361286	0.118888	0.286669	0.0685553	0.0735719	0.151306
2477	0	0.178594	0.156793	0.218694	0.233512	0.254783	0.261213	0.175742	0.168608	0.0438171	0.0530991	0.0745333	0.0373126
2478	0	0.073348	0.0310279	0.0355433	0.229252	0.0771165	0.240882	0.0651708	0.0690067	0.0432523	0.0524339	0.0258253	0.0616718
2479	55	0.506562	0.194245	0.553389	0.570655	0.54904	0.501359	0.413661	0.548182	0.205405	0.126089	0.0563898	0.0939841
2479	55	0.650247	0.671231	0.58805	0.69501	0.3231	0.393058	0.497769	0.755001	0.0948729	0.0553075	0.0978484	0.466162
2479	55	0.504881	0.62196	0.549424	0.574853	0.377544	0.247904	0.318028	0.223711	0.0328745	0.0151125	0.038202	0.00674984
2480	7	0.831542	0.885871	0.909142	0.848026	0.466314	0.484652	0.529953	0.458417	0.111557	0.165509	0.228881	0.0807832
2481	2	0.294742	0.391908	0.314004	0.336021	0.246588	0.312678	0.22635	0.263887	0.027801	0.0762536	0.0489329	0.157609
2482	45	0.506312	0.701078	0.69388	0.318513	0.804885	0.760578	0.739233	0.820974	0.641271	0.78648	0.815087	0.571741
2482	45	0.694084	0.698395	0.756929	0.734782	0.779026	0.785283	0.769267	0.794266	0.749973	0.546345	0.538885	0.493949
2483	59	0.658482	0.537187	0.630728	0.715639	0.499027	0.5742	0.530706	0.493929	0.231443	0.203399	0.25795	0.25048
2484	0	0.0831902	0.0115048	0.0960428	0.173868	0.198867	0.100608	0.190252	0.16579	0.0302828	0.0107049	0.0110907	0.143772
2485	0	0.0245889	0.0855746	0.104023	0.112988	0.0163478	0.0113449	0.00881981	0.0232754	0.000677948	0.000500634	0.000242604	0.00107386
2486	0	0.326119	0.430028	0.339684	0.482973	0.112772	0.198676	0.0904979	0.185865	0.107847	0.0667305	0.0743919	0.110016
2487	50	0.43791	0.261928	0.291957	0.433638	0.106289	0.112188	0.152915	0.356321	0.01704	0.0111303	0.0111218	0.158885
2488	44	0.794761	0.788337	0.724475	0.756273	0.565277	0.4472	0.491323	0.496752	0.26208	0.120104	0.0901643	0.161707
2488	44	0.768947	0.755573	0.830591	0.807241	0.244732	0.440464	0.314709	0.385323	0.119627	0.136611	0.0360385	0.0806052
2489	0	0.186318	0.107614	0.296191	0.325852	0.0100683	0.0336115	0.0448738	0.0318967	0.00533993	0.0107644	0.00179984	0.0117302
2490	31	0.700807	0.65398	0.647865	0.678119	0.0658749	0.114208	0.0956538	0.163632	0.0714565	0.0633262	0.0412399	0.0534877
2490	31	0.644926	0.683959	0.588809	0.741592	0.0873145	0.0645807	0.102007	0.17872	0.0805315	0.0666169	0.0761043	0.0640304
2491	0	0.0197678	0.0296905	0.0208784	0.0279791	0.0193089	0.0104897	0.0089529	0.00889672	0.000656207	0.000926405	0.00162793	0.00347362
2492	4	0.717094	0.716332	0.644282	0.798092	0.31227	0.292042	0.412101	0.52089	0.0596307	0.064554	0.0607754	0.113431
2493	639	0.721192	0.7285	0.78322	0.693108	0.464412	0.468934	0.485776	0.487566	0.639685	0.394382	0.387486	0.544064
2494	3	0.782278	0.845983	0.788882	0.819479	0.418732	0.685797	0.424816	0.672524	0.102928	0.514126	0.325242	0.851523
2495	30	0.817942	0.816117	0.826185	0.85773	0.777699	0.640041	0.567939	0.711431	0.830442	0.779266	0.750524	0.521807
2496	292	0.647436	0.651397	0.643421	0.560642	0.634606	0.627964	0.733902	0.497417	0.582146	0.403375	0.50687	0.383252
2497	0	0.477228	0.608933	0.65363	0.546227	0.152426	0.199218	0.115092	0.188189	0.0378604	0.0398813	0.0398343	0.064403
2498	0	0.465598	0.16304	0.479935	0.377876	0.0567749	0.0252245	0.0361879	0.0111963	0.168993	0.0668461	0.153835	0.0726861
2498	3.4	0.610307	0.65961	0.609852	0.5467	0.0674369	0.047336	0.087713	0.0498057	0.0124617	0.0127855	0.0397388	0.0246649
2498	0	0.493045	0.316128	0.445824	0.392387	0.0473964	0.0250858	0.0423985	0.0168826	0.0199774	0.0140603	0.0133231	0.0763139
2499	2508	0.887338	0.740132	0.806726	0.83601	0.80777	0.623182	0.710596	0.781916	0.321843	0.252401	0.275657	0.175716
2500	0	0.393451	0.365695	0.555832	0.746373	0.244104	0.440968	0.410816	0.617462	0.130754	0.129345	0.15469	0.0803671
2501	254	0.771831	0.711839	0.787321	0.839285	0.744279	0.633403	0.732432	0.696626	0.747844	0.447606	0.677565	0.536396
2501	254	0.966927	0.9571	0.877811	0.893368	0.890865	0.904745	0.932648	0.901659	0.643511	0.505541	0.69487	0.929946
2501	254	0.734136	0.746647	0.716428	0.748671	0.661619	0.549886	0.539026	0.754026	0.185964	0.28727	0.27873	0.4558
2502	976.9	0.776514	0.843599	0.793273	0.798774	0.782855	0.793676	0.762013	0.690671	0.13169	0.0860817	0.0478685	0.216404
2502	976.9	0.907872	0.830698	0.906962	0.836235	0.890045	0.848894	0.85743	0.783726	0.230883	0.160036	0.207414	0.301498
2503	0	0.177409	0.243181	0.346648	0.307635	0.106727	0.0567954	0.127919	0.151967	0.0268947	0.0299081	0.0892991	0.089613
2504	0	0.792023	0.8212	0.850082	0.822308	0.425149	0.399806	0.463003	0.372316	0.469096	0.501612	0.649621	0.545635
2504	0	0.88463	0.861198	0.882842	0.829377	0.735124	0.758419	0.799318	0.582608	0.683561	0.47517	0.633694	0.38045
2504	0	0.824029	0.835888	0.889778	0.822853	0.683442	0.69723	0.687902	0.700756	0.287382	0.278734	0.401608	0.301805
2505	142	0.957438	0.949339	0.969517	0.965712	0.55582	0.65703	0.615603	0.625649	0.727359	0.816475	0.884727	0.9244
2505	142	0.950605	0.94576	0.962639	0.959601	0.661149	0.586414	0.641945	0.643935	0.669238	0.569126	0.737107	0.686952
2506	102	0.166283	0.122433	0.470956	0.35095	0.295669	0.274808	0.311493	0.310421	0.0153661	0.0225884	0.087388	0.0750083
2507	43	0.869574	0.893484	0.888321	0.791926	0.34702	0.217135	0.258693	0.227478	0.182546	0.332156	0.134144	0.189937
2508	0	0.833241	0.835698	0.659088	0.74271	0.443844	0.605665	0.39917	0.533157	0.0573104	0.0914753	0.0672527	0.140278
2509	0	0.29922	0.393209	0.385046	0.533348	0.438833	0.523358	0.598384	0.471353	0.0179964	0.0232734	0.0346466	0.0403498
2510	0	0.275776	0.474862	0.346976	0.399014	0.0175183	0.0607842	0.0323892	0.0233477	0.184384	0.0795876	0.1275	0.129884
2511	0	0.358387	0.315523	0.225466	0.194838	0.329239	0.337888	0.241758	0.40554	0.0808518	0.0780529	0.147113	0.175102
2511	0	0.187496	0.0853775	0.101083	0.122846	0.151127	0.127917	0.120869	0.165248	0.0378586	0.0107455	0.0119483	0.0240945
2512	0	0.720863	0.573209	0.533589	0.52664	0.577809	0.433615	0.485875	0.744335	0.169184	0.0876169	0.391139	0.35562
2513	0	0.495396	0.562012	0.54348	0.60293	0.233338	0.27144	0.241823	0.383974	0.099366	0.0540082	0.112151	0.216515
2514	136	0.721922	0.732167	0.70151	0.819358	0.412313	0.333248	0.33316	0.730682	0.129184	0.112776	0.0229503	0.204372
2515	0	0.310345	0.523045	0.584571	0.258606	0.187115	0.329013	0.364231	0.226735	0.0196857	0.0800835	0.108961	0.0135172
2516	4	0.547036	0.703317	0.56508	0.662333	0.158178	0.342925	0.311538	0.0682177	0.0823683	0.170615	0.0709083	0.120662
2517	0	0.325037	0.0255686	0.0522539	0.174229	0.384583	0.208954	0.230826	0.201512	0.170259	0.0634034	0.0766986	0.0631651
2518	927	0.0135449	0.0261385	0.0283472	0.0685508	0.0029038	0.0113099	0.00613884	0.0168615	0.0108953	0.0197551	0.00371147	0.0157112
2519	0	0.426884	0.0712521	0.0147476	0.470105	0.1174	0.0628234	0.0365683	0.123254	0.0855509	0.003832	0.00348674	0.0706272
2520	0	0.25733	0.404886	0.707782	0.652917	0.303672	0.35065	0.453613	0.399361	0.0259885	0.0375555	0.101128	0.466081
2521	0	0.822668	0.849486	0.848912	0.875514	0.465503	0.567863	0.51687	0.45024	0.523935	0.651679	0.374392	0.391416
2522	0	0.33793	0.451503	0.458242	0.288504	0.31974	0.298136	0.350824	0.330128	0.156523	0.21444	0.179224	0.153119
2523	1362	0.0251529	0.364803	0.119782	0.327874	0.353215	0.674373	0.491327	0.674239	0.161643	0.38884	0.22779	0.24808
2523	1362	0.870493	0.898166	0.881122	0.87622	0.927177	0.943834	0.961205	0.953953	0.916621	0.944295	0.944276	0.911783
2523	1362	0.69853	0.658122	0.558115	0.508328	0.815375	0.629417	0.550659	0.509748	0.559997	0.358293	0.589964	0.682097
2523	1362	0.879533	0.838731	0.771439	0.831384	0.880565	0.862282	0.919593	0.883309	0.733652	0.661154	0.58423	0.671007
2523	1362	0.479154	0.32076	0.388986	0.654302	0.869939	0.702482	0.814157	0.771393	0.829276	0.658267	0.713516	0.814377
2523	1362	0.908502	0.863976	0.944493	0.915604	0.816952	0.885422	0.899842	0.885403	0.832296	0.740073	0.961844	0.947426
2523	1362	0.803468	0.841459	0.853015	0.820643	0.854977	0.901526	0.874898	0.854981	0.964756	0.943222	0.966649	0.989442
2523	1362	0.480419	0.54331	0.793569	0.6277	0.858963	0.810455	0.905659	0.908559	0.774287	0.849312	0.785561	0.896969
2523	1362	0.77704	0.845879	0.582761	0.784235	0.950668	0.949739	0.948884	0.935754	0.855967	0.90466	0.857282	0.84145
2523	1362	0.824398	0.820879	0.515645	0.748236	0.740803	0.500253	0.465329	0.66593	0.416191	0.557281	0.305883	0.527517
2523	1362	0.89081	0.808948	0.848336	0.872958	0.815743	0.806823	0.828488	0.766854	0.882348	0.893463	0.904918	0.814539
2523	1362	0.251315	0.132255	0.190033	0.578259	0.91525	0.961494	0.937047	0.917432	0.834797	0.79829	0.92955	0.806918
2523	1362	0.516861	0.518929	0.594743	0.652335	0.592914	0.505023	0.634351	0.669095	0.470854	0.520224	0.703586	0.516992
2523	1362	0.431753	0.58564	0.528974	0.445844	0.731952	0.678088	0.800143	0.467165	0.62498	0.63796	0.496932	0.308268
2523	1362	0.179377	0.172895	0.418117	0.549234	0.953486	0.983501	0.978117	0.981949	0.890908	0.925871	0.901631	0.833958
2523	1362	0.726998	0.30833	0.345056	0.657557	0.951578	0.959892	0.949059	0.961913	0.907307	0.865657	0.922046	0.947434
2523	1362	0.886701	0.898768	0.866636	0.84689	0.858128	0.949925	0.951413	0.9627	0.919925	0.969136	0.938309	0.978141
2523	1362	0.698106	0.800464	0.822569	0.654145	0.932658	0.868173	0.95809	0.954338	0.877479	0.847486	0.903234	0.926434
2523	1362	0.941895	0.923787	0.923858	0.94792	0.921843	0.936431	0.921668	0.932205	0.907739	0.887635	0.86457	0.917159
2523	1362	0.726987	0.596772	0.622214	0.353557	0.754854	0.835049	0.761089	0.752601	0.678881	0.808912	0.848209	0.722362
2523	1362	0.450012	0.586187	0.601856	0.553826	0.881138	0.841219	0.901534	0.82734	0.726192	0.707458	0.76887	0.767827
2523	1362	0.893853	0.873413	0.909292	0.955881	0.921437	0.912558	0.891612	0.881901	0.91945	0.893782	0.902406	0.944384
2523	1362	0.823661	0.669592	0.800345	0.87123	0.959527	0.965763	0.960757	0.938452	0.949897	0.972007	0.961064	0.945766
2523	1362	0.234309	0.179577	0.275862	0.444667	0.736916	0.666247	0.686562	0.700144	0.791889	0.617139	0.688505	0.635607
2523	1362	0.81993	0.761202	0.745191	0.835516	0.915273	0.893412	0.880885	0.915887	0.974343	0.925497	0.935085	0.95366
2523	1362	0.832973	0.952797	0.938862	0.863355	0.949325	0.756651	0.877477	0.890536	0.774518	0.827185	0.946238	0.861187
2523	1362	0.775488	0.504529	0.810992	0.723029	0.667774	0.827886	0.851129	0.734059	0.707054	0.90458	0.904419	0.601128
2524	0	0.87909	0.857908	0.795043	0.900715	0.828682	0.677481	0.688418	0.79761	0.415702	0.358879	0.203262	0.374903
2524	0	0.707328	0.706458	0.761151	0.704713	0.462769	0.461802	0.561458	0.462631	0.0168597	0.0255047	0.0377529	0.0526654
2525	0	0.605964	0.728245	0.725172	0.662332	0.596799	0.544888	0.773899	0.751562	0.234892	0.57981	0.619416	0.409975
2526	303	0.840762	0.89451	0.845576	0.888456	0.676508	0.68159	0.53489	0.793685	0.331863	0.357905	0.344279	0.0624482
2527	0	0.010976	0.0180048	0.0205814	0.0327541	0.0645377	0.0840947	0.0640158	0.169063	0.00379898	0.00578376	0.00584145	0.00468965
2528	7.3	0.418655	0.7478	0.191124	0.7752	0.0555654	0.127173	0.0476047	0.1863	0.0127889	0.0541793	0.0115383	0.0207939
2529	4	0.77891	0.76805	0.781569	0.754075	0.505244	0.602511	0.599946	0.530668	0.167418	0.117591	0.142757	0.144992
2530	0	0.700163	0.485454	0.690674	0.817928	0.710279	0.520882	0.521255	0.850989	0.337104	0.250831	0.202046	0.315153
2531	0	0.853426	0.695866	0.625233	0.749235	0.456366	0.316327	0.396115	0.613796	0.200097	0.102642	0.177111	0.249422
2532	0	0.862093	0.811723	0.83789	0.771163	0.58287	0.454563	0.590175	0.332062	0.218176	0.270806	0.359041	0.306244
2533	36	0.122875	0.111064	0.18259	0.182168	0.0396059	0.0441018	0.0388811	0.0671236	0.0205442	0.00925878	0.0153503	0.00818486
2534	8	0.805874	0.830588	0.803684	0.772524	0.663823	0.567792	0.724104	0.513603	0.114244	0.299555	0.310351	0.130643
2534	8	0.798248	0.819848	0.86253	0.812681	0.565548	0.668231	0.78998	0.83468	0.221173	0.178019	0.182118	0.347083
2534	8	0.732751	0.736186	0.711936	0.777055	0.590575	0.701347	0.673478	0.692366	0.104385	0.0769736	0.183152	0.392098
2535	0	0.0804556	0.047688	0.0937788	0.188896	0.140949	0.135282	0.15711	0.318685	0.00865667	0.0139966	0.0062444	0.0501705
2536	24	0.630882	0.430905	0.32227	0.547085	0.254336	0.125167	0.183879	0.316355	0.0939948	0.0965393	0.0519813	0.137496
2536	24	0.401761	0.40135	0.295879	0.346925	0.109915	0.0348707	0.0835985	0.113057	0.0343707	0.0155726	0.0136249	0.0515013
2537	0	0.149864	0.027315	0.0296026	0.0554974	0.017832	0.0154759	0.00236799	0.00636367	0.0554752	0.0381458	0.0437399	0.229695
2538	14	0.618794	0.534346	0.385523	0.669556	0.303767	0.204697	0.368075	0.617285	0.256632	0.232895	0.0834478	0.162732
2538	97	0.814203	0.863918	0.778319	0.87922	0.381905	0.653067	0.398777	0.862342	0.209219	0.703197	0.174999	0.643534
2539	0	0.701464	0.832869	0.712373	0.829909	0.508767	0.653393	0.491059	0.517981	0.261703	0.272839	0.108256	0.0774871
2540	0	0.0730611	0.0569006	0.0164856	0.139883	0.0457881	0.137422	0.0758566	0.118698	0.0456669	0.0781724	0.0190166	0.109488
2541	345	0.897207	0.849533	0.876436	0.891489	0.612075	0.600636	0.700148	0.739059	0.537294	0.501879	0.654734	0.606266
2542	0	0.130419	0.0603717	0.0981767	0.110924	0.0887751	0.0581812	0.0557382	0.135499	0.00125129	0.00125552	0.00280374	0.00305424
2543	256	0.695638	0.533833	0.653917	0.666375	0.320426	0.396646	0.330812	0.473618	0.0233485	0.0790656	0.052794	0.0359855
2544	0	0.517465	0.639326	0.620382	0.576924	0.2993	0.481857	0.581431	0.587973	0.158236	0.186862	0.154724	0.141206
2544	0	0.597355	0.45956	0.62822	0.705538	0.588137	0.368007	0.298231	0.39046	0.0897896	0.053928	0.0820239	0.183921
2545	0	0.0257721	0.0966115	0.0274799	0.0719727	0.013025	0.0307656	0.0126144	0.0179453	0.00541147	0.0226866	0.00463475	0.0161093
2546	31	0.0995164	0.0551327	0.0615948	0.47489	0.0667813	0.0520424	0.0320918	0.260389	0.0947712	0.101713	0.159125	0.391008
2547	0	0.405099	0.341106	0.39888	0.386986	0.141645	0.186589	0.136378	0.193732	0.0908939	0.0490985	0.0410191	0.0482305
2548	0	0.701744	0.776177	0.756277	0.597599	0.671493	0.655861	0.697139	0.596246	0.119931	0.178623	0.130577	0.152773
2549	15	0.342526	0.252453	0.426048	0.130799	0.0806978	0.0401547	0.085314	0.0380484	0.0138224	0.0107678	0.0270903	0.00151856
2550	0	0.174457	0.0744414	0.0649645	0.155656	0.302094	0.11452	0.117912	0.309717	0.00441324	0.00168027	0.00177071	0.00460233
2551	34	0.582934	0.480156	0.5795	0.351807	0.456042	0.221962	0.277285	0.329342	0.0133564	0.0538726	0.0309614	0.0256024
2552	0	0.662201	0.517496	0.689542	0.67537	0.380543	0.247263	0.256749	0.557272	0.102462	0.0612982	0.0608614	0.207456
2553	0	0.549349	0.258645	0.0620731	0.0916179	0.135192	0.0203116	0.0166005	0.0236514	0.143808	0.0462948	0.0570561	0.0319109
2554	1855	0.908658	0.895258	0.806093	0.772512	0.72016	0.58331	0.908434	0.878134	0.196931	0.271934	0.33384	0.183196
2554	1855	0.916484	0.609799	0.863897	0.848816	0.673575	0.454573	0.567622	0.744565	0.059643	0.106291	0.0844307	0.341285
2555	0	0.483104	0.396724	0.415205	0.671941	0.260578	0.323257	0.202959	0.532067	0.0483159	0.0178821	0.033036	0.0689514
2556	0	0.0941061	0.1696	0.140334	0.0964484	0.0504724	0.0464751	0.0437801	0.0251149	0.0351963	0.0112453	0.0259272	0.0145883
2557	0	0.673838	0.531954	0.421255	0.674254	0.671272	0.111798	0.302076	0.405797	0.303197	0.0220997	0.0362135	0.113479
2558	78	0.716176	0.671331	0.610543	0.522881	0.658159	0.565358	0.511815	0.233097	0.177331	0.277566	0.0868424	0.197622
2559	20.8	0.914383	0.944751	0.932265	0.901866	0.56005	0.621306	0.513316	0.462801	0.124094	0.250402	0.102591	0.210258
2560	0	0.675588	0.627124	0.599665	0.680342	0.2308	0.19613	0.150108	0.272877	0.128571	0.136311	0.159872	0.173466
2561	0	0.00663967	0.00550562	0.00271627	0.0106957	0.00519836	0.0056036	0.012897	0.0123789	0.00407415	0.00214254	0.00188304	0.00228424
2561	0	0.0100636	0.0101382	0.00950944	0.0125507	0.00761946	0.00461429	0.00383917	0.017862	0.023564	0.00501604	0.00279512	0.00699927
2562	0	0.677147	0.235135	0.218679	0.651436	0.131284	0.259742	0.0608939	0.324782	0.159356	0.0565693	0.0854209	0.216538
2563	1858	0.739823	0.800121	0.897736	0.713352	0.630093	0.483062	0.533276	0.485286	0.620392	0.514551	0.659764	0.69444
2564	5	0.256582	0.103955	0.0259548	0.487819	0.125488	0.0549604	0.0699238	0.305315	0.207701	0.0424839	0.0482944	0.0809111
2565	0	0.392569	0.449157	0.136702	0.530433	0.0834538	0.0288143	0.0501004	0.0702254	0.0385339	0.0242335	0.0219816	0.126123
2566	0	0.937571	0.908022	0.932873	0.905084	0.946782	0.907631	0.854255	0.911064	0.337527	0.266349	0.271282	0.32006
2567	64	0.61456	0.460661	0.582373	0.669227	0.360667	0.365746	0.49234	0.456233	0.0358195	0.0218624	0.0326572	0.0675902
2568	0	0.447076	0.661426	0.564924	0.474598	0.470694	0.595702	0.50894	0.603794	0.200331	0.162401	0.0703961	0.0522107
2568	0	0.749745	0.783518	0.752244	0.726304	0.418745	0.580596	0.714184	0.556572	0.0718816	0.0527858	0.145703	0.16617
2568	0	0.659936	0.629828	0.681292	0.75508	0.716475	0.569155	0.649846	0.699329	0.186363	0.0413979	0.128641	0.140972
2568	0	0.0623229	0.38778	0.455097	0.207747	0.0796253	0.317462	0.217118	0.117857	0.00649755	0.0212588	0.0105671	0.00433421
2569	0	0.0617463	0.00680534	0.020393	0.0292185	0.00731669	0.00894631	0.00796942	0.00485246	0.0221702	0.0282095	0.00744971	0.00891948
2570	0	0.209114	0.32172	0.500506	0.682641	0.192321	0.212643	0.275502	0.240073	0.0964299	0.0630648	0.023587	0.104551
2571	64.7	0.801429	0.748745	0.704685	0.6932	0.711925	0.642637	0.698388	0.688081	0.216204	0.254537	0.234336	0.288262
2572	759	0.949092	0.852756	0.835005	0.775913	0.753753	0.707193	0.726469	0.527812	0.189963	0.0917835	0.146055	0.115924
2572	759	0.8504	0.846241	0.873117	0.758671	0.759816	0.740788	0.863216	0.665811	0.24331	0.222215	0.343833	0.0429958
2573	148	0.731207	0.710327	0.503859	0.578435	0.489432	0.478528	0.435973	0.355089	0.0424297	0.0451396	0.0356619	0.0438289
2574	82	0.781099	0.821872	0.767185	0.862593	0.245033	0.389315	0.255055	0.406807	0.0138826	0.0158452	0.00538335	0.0399788
2574	82	0.88626	0.793144	0.793693	0.831849	0.246304	0.269862	0.311102	0.204196	0.038132	0.0971993	0.00692769	0.0524067
2575	49	0.85836	0.825021	0.844538	0.8096	0.614228	0.712742	0.820621	0.571338	0.219089	0.442187	0.424229	0.206022
2576	11	0.903913	0.82375	0.85676	0.843529	0.27342	0.210902	0.157872	0.605349	0.297882	0.0205686	0.0447433	0.685342
2577	0	0.0207555	0.0197259	0.0285984	0.0211312	0.123755	0.117855	0.12954	0.0797186	0.0023837	0.00153994	0.00249886	0.00257438
2578	0	0.833221	0.814734	0.733277	0.659531	0.857755	0.828364	0.531135	0.27241	0.241244	0.280533	0.16605	0.315652
2579	41	0.595565	0.521734	0.160325	0.37686	0.146501	0.21873	0.208975	0.258046	0.0979089	0.169545	0.191395	0.118008
2580	0	0.0468285	0.200166	0.0302272	0.0376995	0.208886	0.182251	0.0433446	0.0778412	0.152103	0.0656422	0.0176053	0.00982571
2581	0	0.800403	0.657259	0.722155	0.756103	0.267941	0.15076	0.159478	0.292479	0.314877	0.0226732	0.102356	0.0991394
2581	0	0.358172	0.347159	0.195046	0.406661	0.384726	0.359656	0.271775	0.469807	0.182415	0.163732	0.102907	0.230357
2582	1	0.722184	0.498577	0.550075	0.537202	0.255653	0.183794	0.541592	0.334138	0.234716	0.108959	0.295586	0.22025
2583	9	0.555958	0.420951	0.509648	0.582227	0.205385	0.112281	0.149848	0.221152	0.0193652	0.00662938	0.00277361	0.0109294
2584	0	0.343747	0.322536	0.596006	0.27382	0.0474386	0.144325	0.145724	0.048774	0.0237171	0.0375279	0.0984167	0.0237769
2585	187	0.337326	0.481113	0.0773388	0.485529	0.0499445	0.0827115	0.0383767	0.123925	0.0175069	0.0664479	0.0126619	0.0227399
2586	0	0.0703064	0.00668419	0.0326467	0.0411391	0.0130727	0.0087654	0.026281	0.0110817	0.00195648	0.00173823	0.00495632	0.029566
2587	441	0.779915	0.772556	0.819366	0.77145	0.387412	0.259078	0.195657	0.244124	0.236454	0.152537	0.201801	0.226908
2587	441	0.953617	0.963598	0.921936	0.906938	0.910387	0.924431	0.888659	0.912011	0.211477	0.266885	0.220407	0.363306
2587	441	0.763189	0.75041	0.732884	0.77071	0.399133	0.377937	0.385464	0.402158	0.91429	0.925078	0.958329	0.924303
2587	441	0.881714	0.896493	0.903629	0.868335	0.700924	0.668149	0.76293	0.736117	0.168826	0.160678	0.127854	0.145022
2587	441	0.649289	0.795969	0.711191	0.806551	0.507327	0.576363	0.544387	0.524887	0.949032	0.949849	0.938055	0.959002
2587	441	0.943149	0.966411	0.908581	0.949382	0.71121	0.583819	0.585808	0.647341	0.188465	0.169624	0.169434	0.165151
2587	441	0.762401	0.822688	0.748973	0.776522	0.44152	0.508853	0.382847	0.66206	0.82208	0.867343	0.85453	0.938627
2588	274	0.739763	0.348439	0.653046	0.600139	0.581589	0.521009	0.573197	0.631745	0.327559	0.388698	0.143413	0.274923
2589	2510	0.842214	0.824213	0.860472	0.857555	0.620587	0.711392	0.65397	0.668011	0.637638	0.533631	0.622559	0.710063
2589	2510	0.938995	0.903896	0.898766	0.941105	0.792521	0.774545	0.765267	0.855031	0.356563	0.317129	0.404774	0.284816
2590	57.2	0.22861	0.0958861	0.126464	0.438142	0.188767	0.0543799	0.0189924	0.0474809	0.0121149	0.0266309	0.028366	0.0618469
2591	0	0.755835	0.833264	0.646275	0.615035	0.488128	0.526523	0.213238	0.61479	0.156713	0.170055	0.161014	0.313264
2592	0	0.00476554	0.00747579	0.00727051	0.132918	0.000186282	0.000141418	0.000146621	0.00436648	0.000540524	0.00128203	0.000332058	0.0229191
2593	1.22	0.018558	0.016745	0.022784	0.0593736	0.0397692	0.0303661	0.0216122	0.0184258	0.00811057	0.0198183	0.0142468	0.069827
2593	20	0.0676671	0.114382	0.0672683	0.324659	0.0229744	0.055168	0.0222009	0.191893	0.00827181	0.0049077	0.00597823	0.0703055
2594	29	0.653698	0.73796	0.636334	0.592541	0.425677	0.368882	0.178523	0.413346	0.273366	0.296483	0.310329	0.197108
2595	0	0.933338	0.909316	0.934484	0.901858	0.870281	0.861833	0.864324	0.842686	0.5733	0.483408	0.467436	0.462603
2596	59	0.898544	0.903554	0.914886	0.89439	0.64258	0.639716	0.63265	0.672616	0.115009	0.122779	0.0769357	0.100977
2597	0	0.0066497	0.0688376	0.00537653	0.0443224	0.0177035	0.0118838	0.0124002	0.0248353	0.00147513	0.00295897	0.00218859	0.00789419
2598	0	0.195177	0.37243	0.093091	0.210416	0.525722	0.569621	0.237149	0.149876	0.100681	0.18492	0.0323709	0.0322563
2598	0	0.243298	0.0321917	0.0765154	0.0262161	0.501353	0.38156	0.493099	0.316858	0.183513	0.092819	0.0832753	0.164597
2599	53	0.813298	0.725013	0.73755	0.682463	0.316813	0.221346	0.172811	0.211664	0.16368	0.136139	0.1272	0.151033
2600	0	0.28346	0.227236	0.230321	0.162941	0.10193	0.13578	0.0953855	0.197788	0.0281053	0.0204993	0.020181	0.0667863
2601	0	0.905864	0.896517	0.921569	0.933862	0.631543	0.494568	0.39321	0.614855	0.102054	0.204627	0.208083	0.23008
2602	255	0.804623	0.797105	0.794392	0.899202	0.792773	0.895808	0.804812	0.792932	0.499819	0.897082	0.461332	0.752384
2602	255	0.940045	0.961192	0.94143	0.900343	0.837239	0.934086	0.839533	0.871062	0.428027	0.78874	0.573952	0.755782
2603	0	0.397316	0.276755	0.314711	0.32015	0.0545639	0.0930883	0.0843862	0.157516	0.230076	0.124523	0.149531	0.2754
2604	997	0.814805	0.832651	0.790086	0.806808	0.615593	0.610139	0.546748	0.814001	0.134567	0.260584	0.356579	0.532323
2604	997	0.875588	0.815836	0.867046	0.824211	0.650241	0.57913	0.535621	0.755032	0.455535	0.342204	0.310413	0.370466
2604	997	0.7289	0.878262	0.801784	0.769168	0.707945	0.839445	0.852546	0.761852	0.509088	0.596862	0.648821	0.530705
2605	0	0.797744	0.823729	0.677804	0.770166	0.39862	0.365834	0.37492	0.381408	0.504982	0.518114	0.463625	0.577492
2605	0	0.867356	0.877694	0.885628	0.871778	0.19581	0.503747	0.270395	0.412596	0.638096	0.635791	0.617093	0.658882
2605	0	0.771496	0.635719	0.818496	0.770353	0.323106	0.398929	0.306914	0.10083	0.266899	0.516752	0.420574	0.188211
2605	0	0.927493	0.921259	0.843038	0.890671	0.58356	0.371091	0.370431	0.554506	0.614153	0.547603	0.694426	0.585518
2606	0	0.0770946	0.0331859	0.0324857	0.165527	0.0378606	0.023031	0.0181179	0.0374742	0.0347723	0.0103311	0.0148478	0.0251885
2607	34	0.821774	0.755667	0.813678	0.688005	0.798316	0.59837	0.633791	0.612948	0.477117	0.409935	0.219454	0.129434
2608	35	0.0720987	0.106491	0.0845688	0.357781	0.0077495	0.00959431	0.0142335	0.0392455	0.0228647	0.0192901	0.0143471	0.0846066
2609	0	0.69195	0.303004	0.442336	0.909138	0.257321	0.121884	0.0806515	0.367179	0.0601362	0.0854182	0.0435228	0.0496916
2610	0	0.692742	0.768258	0.724588	0.739912	0.130886	0.198617	0.0654414	0.252417	0.0852426	0.0692909	0.0579299	0.092639
2611	67	0.871824	0.916635	0.872253	0.926861	0.827117	0.850624	0.824654	0.939016	0.250975	0.0971937	0.0951287	0.330887
2611	67	0.950766	0.894587	0.970048	0.917594	0.950605	0.928088	0.953761	0.951122	0.693793	0.657447	0.713177	0.794651
2611	67	0.977055	0.957629	0.930355	0.954527	0.89781	0.823124	0.918665	0.942565	0.308825	0.505044	0.596062	0.497822
2611	67	0.955446	0.966437	0.955051	0.961801	0.969468	0.967189	0.969392	0.942336	0.155774	0.136314	0.160156	0.219874
2612	1.4	0.488032	0.260291	0.488615	0.269076	0.333512	0.328342	0.266811	0.242607	0.135125	0.0643063	0.101674	0.0521926
2613	0	0.0939671	0.167594	0.054232	0.197115	0.0457603	0.0314866	0.00870737	0.0313053	0.0217189	0.034713	0.0347706	0.0869434
2614	0	0.898931	0.770997	0.86521	0.823291	0.301646	0.761884	0.449453	0.313399	0.205333	0.267824	0.19498	0.240555
2614	0	0.898345	0.920176	0.905366	0.904195	0.756364	0.647039	0.625743	0.606005	0.336714	0.124248	0.10098	0.129735
2615	0	0.773391	0.669359	0.77248	0.757176	0.481673	0.427039	0.394862	0.466004	0.313235	0.314574	0.220106	0.177549
2616	0	0.202896	0.437337	0.305553	0.358349	0.074767	0.193909	0.122301	0.157658	0.00326263	0.00860291	0.0049623	0.0217179
2617	603	0.358795	0.55687	0.426453	0.295654	0.748827	0.696803	0.662667	0.67594	0.212156	0.412234	0.296237	0.222079
2618	0	0.00500631	0.013142	0.039567	0.0200008	0.000333495	0.00519053	0.0102959	0.00155751	0.000674735	0.00635139	0.0247187	0.0470419
2619	0	0.326389	0.46233	0.575692	0.381584	0.199864	0.133319	0.16311	0.42068	0.202462	0.03815	0.183105	0.122329
2620	0	0.695175	0.678007	0.697966	0.794226	0.719864	0.560432	0.439892	0.65532	0.34014	0.127817	0.0548578	0.263482
2621	0	0.293177	0.353109	0.432054	0.655885	0.172715	0.341004	0.284863	0.366698	0.117246	0.126729	0.16474	0.222121
2622	0	0.674283	0.786804	0.591671	0.372012	0.61371	0.570231	0.511553	0.437619	0.225848	0.0986092	0.0827319	0.0719948
2623	217	0.518013	0.497264	0.51189	0.513681	0.449714	0.48681	0.397861	0.405647	0.0166354	0.0253429	0.0176545	0.0264367
2624	0	0.763568	0.755	0.789903	0.825857	0.844053	0.798623	0.834808	0.798103	0.533839	0.697549	0.854059	0.747059
2624	0	0.838179	0.713668	0.782054	0.7345	0.754373	0.708191	0.791158	0.792662	0.607218	0.593232	0.807513	0.363343
2625	0	0.517539	0.620624	0.275458	0.569792	0.29304	0.188338	0.406153	0.264964	0.12989	0.0811335	0.0746702	0.0373595
2626	16	0.397477	0.275559	0.210835	0.524043	0.544012	0.561693	0.409987	0.637478	0.406563	0.536894	0.179345	0.431286
2626	16	0.418394	0.490224	0.552944	0.451778	0.485796	0.636213	0.475357	0.673541	0.328223	0.551704	0.313969	0.644434
2626	16	0.686079	0.765991	0.666726	0.767081	0.737009	0.562863	0.813401	0.732266	0.407756	0.474867	0.557145	0.623641
2626	16	0.487505	0.429559	0.56743	0.59455	0.644869	0.68881	0.679678	0.711905	0.371858	0.262935	0.34373	0.403391
2627	0	0.0128824	0.0623435	0.0156901	0.0638175	0.0685536	0.215885	0.0945723	0.298217	0.0192938	0.034037	0.0330756	0.133742
2628	0	0.0370674	0.0755711	0.164326	0.0561483	0.0174828	0.0205905	0.013444	0.058361	0.0125009	0.00267882	0.00625459	0.0155279
2629	16	0.91012	0.931167	0.922492	0.942017	0.821575	0.744936	0.715859	0.725688	0.414786	0.238347	0.328486	0.226342
2630	0	0.20037	0.24064	0.200318	0.315785	0.0170636	0.0475516	0.0197247	0.0971998	0.00865389	0.00806241	0.00927679	0.128077
2631	4	0.602744	0.467692	0.507233	0.622264	0.416319	0.422361	0.293963	0.429639	0.172657	0.0922015	0.187909	0.168303
2632	186	0.523208	0.333561	0.243153	0.616595	0.260351	0.244162	0.201896	0.445783	0.181525	0.199486	0.242791	0.439643
2633	0	0.0986905	0.0316373	0.106537	0.0402073	0.129772	0.0657499	0.080443	0.0427242	0.122577	0.0597159	0.0387913	0.0725035
2634	0	0.183162	0.125675	0.245237	0.226498	0.491632	0.402197	0.516617	0.464191	0.043431	0.0291524	0.052783	0.209399
2635	44	0.21734	0.115148	0.0542733	0.107345	0.116205	0.0903006	0.0525204	0.144475	0.00583602	0.0019503	0.00228874	0.00397515
2635	44	0.710232	0.438262	0.682684	0.697427	0.301139	0.0887751	0.449775	0.577755	0.307375	0.199916	0.171084	0.246216
2636	0	0.16325	0.135685	0.164017	0.275234	0.139041	0.179273	0.144368	0.229423	0.0377258	0.00707372	0.0171779	0.0264086
2637	0	0.602629	0.712592	0.582956	0.317669	0.337421	0.234421	0.1023	0.400902	0.118342	0.0897545	0.066112	0.0588648
2638	88	0.924949	0.88728	0.72386	0.82592	0.744514	0.68489	0.712857	0.637487	0.64003	0.316107	0.427741	0.329269
2638	494	0.793429	0.781052	0.79859	0.708742	0.474887	0.617778	0.499329	0.700249	0.0592569	0.0388795	0.386232	0.250652
2639	0	0.756041	0.75118	0.69217	0.795527	0.595946	0.663603	0.742047	0.76351	0.037388	0.138271	0.177753	0.190612
2640	86	0.153184	0.0234434	0.273747	0.599721	0.0141449	0.0402106	0.167966	0.544615	0.000531626	0.0058301	0.152146	0.0967366
2640	86	0.171644	0.159229	0.162805	0.354482	0.0214538	0.124643	0.0428376	0.157876	0.00765478	0.0125026	0.00557408	0.0240288
2640	86	0.307609	0.629394	0.436623	0.2884	0.151333	0.489561	0.225403	0.417253	0.119051	0.45868	0.120487	0.294708
2640	86	0.519595	0.0171177	0.259246	0.468098	0.354154	0.0658039	0.102097	0.648721	0.0473027	0.00328848	0.0209049	0.269428
2640	86	0.0158313	0.0918909	0.11172	0.384022	0.0420494	0.150858	0.128759	0.177198	0.00363738	0.0159911	0.00741283	0.0487566
2640	86	0.0248302	0.552536	0.518947	0.473362	0.0236751	0.470611	0.348272	0.60206	0.00447149	0.559059	0.237882	0.218417
2640	86	0.110734	0.415459	0.392717	0.160079	0.0170909	0.0229884	0.0134695	0.00631817	0.000211542	0.000774981	0.000716824	0.000377311
2641	0	0.440942	0.643409	0.434276	0.428371	0.112613	0.230744	0.0937834	0.110168	0.0452002	0.185634	0.00678445	0.0485805
2641	0	0.629421	0.240104	0.510577	0.213585	0.120635	0.129354	0.185457	0.0664399	0.0687617	0.0198405	0.0413934	0.0294517
2642	22	0.654973	0.721439	0.759922	0.765966	0.746484	0.74806	0.745618	0.663033	0.017607	0.040981	0.0358975	0.089839
2643	2153	0.667719	0.749323	0.748372	0.757881	0.197206	0.262765	0.236987	0.183334	0.0363065	0.0516743	0.0373434	0.0760424
2644	0	0.65119	0.382545	0.344998	0.473245	0.0429838	0.0130684	0.045612	0.046468	0.0396377	0.0555159	0.0457995	0.162729
2645	187	0.578453	0.49547	0.5926	0.608914	0.427282	0.373092	0.479893	0.495098	0.00320667	0.0192797	0.0494043	0.148799
2645	129	0.667668	0.572528	0.49687	0.536215	0.213511	0.135275	0.122817	0.189501	0.0156397	0.021965	0.00786822	0.0365435
2645	187	0.735216	0.880993	0.833665	0.815279	0.692721	0.767065	0.432701	0.606973	0.534782	0.279378	0.0399001	0.0961334
2645	187	0.574646	0.585097	0.7209	0.718932	0.455037	0.486201	0.64787	0.361676	0.0208387	0.0084988	0.017472	0.218107
2646	0	0.604007	0.638722	0.638818	0.715885	0.34204	0.478869	0.494734	0.541554	0.224895	0.192453	0.195713	0.256671
2647	446	0.796283	0.789689	0.776504	0.775057	0.336047	0.298591	0.237173	0.295227	0.0448002	0.0130543	0.0155521	0.0430417
2648	0	0.493531	0.260246	0.362701	0.471482	0.236951	0.155555	0.108253	0.226625	0.0157396	0.00136641	0.00252702	0.0192451
2649	0	0.303192	0.311227	0.0955772	0.173511	0.00817424	0.0330208	0.0145182	0.00383375	0.00120674	0.00190437	0.000697249	0.00134469
2650	0	0.859285	0.912528	0.925684	0.908255	0.88794	0.849552	0.859781	0.903829	0.250831	0.467635	0.288135	0.556331
2650	0	0.711078	0.608051	0.793796	0.77035	0.563034	0.405403	0.825525	0.695574	0.198958	0.115777	0.421467	0.178227
2650	0	0.610308	0.758068	0.69154	0.713922	0.510005	0.733864	0.488335	0.513878	0.037545	0.103255	0.042596	0.0816878
2651	0	0.024646	0.076656	0.0210495	0.135858	0.000263122	0.0023859	0.0129849	0.00151572	0.00200648	0.0168161	0.0180967	0.00843343
2652	3	0.514969	0.527984	0.560652	0.550042	0.0470126	0.0731318	0.145411	0.0512079	0.00641891	0.00475904	0.00529186	0.100157
2653	0	0.43271	0.760072	0.527471	0.302786	0.463383	0.525001	0.418879	0.230134	0.0644677	0.151618	0.0877661	0.110531
2654	242	0.573707	0.815596	0.657088	0.395609	0.248508	0.565863	0.188356	0.095197	0.109638	0.214346	0.0780502	0.0537144
2654	242	0.0226505	0.0341449	0.65496	0.185743	0.00506124	0.0168473	0.324156	0.111628	0.0297732	0.0404513	0.108484	0.0520143
2654	242	0.853207	0.962292	0.9382	0.69786	0.526918	0.841908	0.802999	0.720958	0.0883643	0.585138	0.492197	0.275635
2655	0	0.208994	0.499191	0.192828	0.48241	0.0846586	0.115415	0.0784287	0.131098	0.047478	0.0523058	0.0536852	0.164405
2656	0	0.680449	0.719047	0.68645	0.568727	0.389717	0.551288	0.372217	0.38783	0.146408	0.24608	0.141727	0.176538
2657	107.1	0.103694	0.0361993	0.0710921	0.050861	0.00296434	0.00308431	0.00140299	0.0051358	0.0186315	0.0104874	0.0112802	0.0088164
2658	211	0.830506	0.77595	0.565562	0.523948	0.565003	0.52029	0.438213	0.464657	0.401689	0.17469	0.0165061	0.0629062
2659	0	0.146752	0.0604167	0.0574279	0.033809	0.128818	0.0608557	0.0792772	0.0785586	0.0319329	0.025207	0.0259982	0.079635
2660	73.4	0.892955	0.859884	0.862179	0.892215	0.641876	0.536717	0.663284	0.738946	0.358305	0.255393	0.248438	0.484011
2661	73	0.421393	0.686938	0.612358	0.561006	0.322682	0.406295	0.32362	0.341793	0.144678	0.161135	0.0742892	0.236456
2662	28	0.769628	0.778692	0.801722	0.648255	0.624496	0.661053	0.7069	0.841279	0.617348	0.696742	0.703135	0.521444
2662	28	0.874169	0.926896	0.874222	0.912353	0.561705	0.809512	0.697001	0.727394	0.820743	0.863217	0.900031	0.83786
2662	28	0.621785	0.628331	0.575349	0.619539	0.590235	0.568605	0.473665	0.561057	0.302116	0.548766	0.227492	0.411432
2662	28	0.788266	0.807517	0.814253	0.593776	0.699758	0.490612	0.473688	0.547285	0.888555	0.528675	0.642171	0.672546
2663	0	0.0203854	0.0236116	0.0120115	0.0261657	0.0075256	0.00370552	0.00306921	0.0121868	0.00315966	0.00305729	0.00458751	0.00532572
2664	0	0.233578	0.156394	0.210773	0.309266	0.0660167	0.105839	0.170594	0.25077	0.0270182	0.0858219	0.0254323	0.28964
2664	0	0.561453	0.374818	0.610871	0.459539	0.135748	0.0620798	0.111515	0.0602447	0.0410027	0.0212271	0.0505108	0.0181633
2665	0	0.0832188	0.223068	0.445069	0.437648	0.157412	0.161024	0.121307	0.12254	0.0887679	0.0763374	0.100451	0.118499
2666	0	0.831219	0.868456	0.829541	0.72331	0.555738	0.797899	0.401634	0.409038	0.52845	0.372608	0.382403	0.463461
2667	0	0.901741	0.819676	0.865663	0.848233	0.671429	0.50095	0.606252	0.710248	0.370162	0.247991	0.414354	0.390382
2668	0	0.196565	0.0597739	0.180228	0.0862421	0.375313	0.301153	0.294137	0.270603	0.0405471	0.00529208	0.00721752	0.030045
2669	5	0.035655	0.0206158	0.105335	0.0304407	0.0210107	0.00408661	0.0216783	0.027209	0.00503935	0.00440469	0.098203	0.0047049
2669	33	0.112808	0.127574	0.0663451	0.130829	0.00362047	0.0479024	0.0124514	0.0327078	0.0212772	0.0294446	0.00200319	0.0891625
2670	73	0.721535	0.692798	0.729568	0.70894	0.546432	0.465049	0.483701	0.57091	0.165614	0.192551	0.21711	0.238803
2671	0	0.125497	0.113634	0.105847	0.138839	0.294578	0.219102	0.218472	0.195762	0.0403861	0.013525	0.0244648	0.0734333
2672	0	0.79194	0.758649	0.796488	0.87257	0.599581	0.333219	0.491335	0.646941	0.076962	0.130479	0.0978417	0.118936
2673	0	0.718366	0.637809	0.742244	0.793339	0.696024	0.679366	0.784143	0.685259	0.268326	0.568158	0.408392	0.488742
2674	0	0.120939	0.132064	0.238812	0.117028	0.0269778	0.0249818	0.0196738	0.0286715	0.00541249	0.0159337	0.009482	0.00928504
2674	1.2	0.145499	0.122551	0.123403	0.10935	0.0138753	0.0167426	0.0292872	0.124323	0.00670173	0.018013	0.00193059	0.0861134
2674	0	0.181069	0.29574	0.296042	0.348997	0.0435519	0.0498501	0.0851335	0.0734791	0.00499581	0.0120592	0.0238183	0.00690089
2675	0	0.636782	0.702657	0.475863	0.607964	0.337556	0.441851	0.312078	0.315674	0.112352	0.164535	0.162983	0.129153
2676	0	0.74844	0.768851	0.629019	0.701113	0.221174	0.339477	0.196005	0.190554	0.127517	0.078841	0.0257513	0.00985053
2677	0	0.0672413	0.142133	0.0994187	0.175943	0.0976481	0.0913111	0.189953	0.112218	0.00947189	0.00277087	0.00132503	0.0109436
2678	0	0.482595	0.472804	0.714622	0.418795	0.265955	0.22803	0.64764	0.483958	0.093285	0.0403475	0.262471	0.107871
2679	0	0.00595482	0.0156066	0.00895459	0.068548	0.00981051	0.0354889	0.00823458	0.0171845	0.036104	0.0503101	0.00847332	0.0585174
2680	0	0.778696	0.92528	0.91139	0.910347	0.883784	0.85868	0.877811	0.87685	0.560461	0.692522	0.464569	0.461768
2680	0	0.631657	0.622093	0.416199	0.741348	0.623749	0.604622	0.488632	0.618606	0.0465924	0.0246653	0.0263054	0.0389098
2681	0	0.777336	0.778785	0.718664	0.768121	0.477659	0.450936	0.535231	0.395272	0.555049	0.272557	0.104834	0.185412
2682	0	0.501015	0.64759	0.645504	0.614917	0.0903446	0.117288	0.351506	0.328912	0.124372	0.106423	0.12583	0.139589
2683	46	0.0985393	0.516654	0.391907	0.731594	0.0466801	0.127968	0.114267	0.147485	0.0464785	0.043051	0.026917	0.0355788
2684	0	0.717627	0.718065	0.72324	0.783745	0.152325	0.343459	0.395207	0.578195	0.16772	0.187111	0.119206	0.291867
2685	0	0.797865	0.778285	0.813652	0.747322	0.423559	0.665402	0.634417	0.620747	0.483852	0.424897	0.369438	0.457947
2685	3	0.67048	0.71444	0.541114	0.635502	0.423668	0.554622	0.526191	0.410898	0.245576	0.281125	0.406252	0.245023
2685	0.6	0.904783	0.911521	0.888412	0.896946	0.56823	0.731512	0.642642	0.575438	0.332991	0.402559	0.301309	0.270591
2686	22	0.892705	0.850285	0.84306	0.894425	0.370323	0.385452	0.437214	0.473805	0.103066	0.102165	0.0889054	0.13528
2687	17.2	0.586459	0.562775	0.453429	0.478509	0.152267	0.221887	0.293813	0.21933	0.00835817	0.0139862	0.0327928	0.0480966
2688	0	0.712608	0.717674	0.64155	0.612544	0.491025	0.40033	0.526036	0.37426	0.106673	0.153367	0.0794374	0.0282916
2689	17	0.192004	0.301446	0.171104	0.246294	0.233526	0.360228	0.224115	0.201274	0.00950257	0.0195671	0.0354526	0.0301225
2689	17	0.623518	0.477367	0.731233	0.528402	0.244897	0.207399	0.357765	0.268402	0.0928335	0.0950691	0.137884	0.125704
2689	17	0.78417	0.673719	0.650149	0.571739	0.507167	0.333414	0.312571	0.232513	0.298873	0.0678252	0.0528834	0.0596185
2690	0	0.183028	0.22536	0.0651858	0.147664	0.00672771	0.0165801	0.0102865	0.0314175	0.00271747	0.00102894	0.0029108	0.00495067
2691	0	0.748648	0.868359	0.68548	0.81854	0.731201	0.818167	0.690914	0.754692	0.186662	0.454054	0.239764	0.325138
2692	0	0.0859222	0.0133545	0.017011	0.00313775	0.00531186	0.00694948	0.0110818	0.00423529	0.00262553	0.00355261	0.00355435	0.000293079
2693	0	0.527571	0.563044	0.334027	0.650452	0.256099	0.192581	0.189299	0.37952	0.0214421	0.0313112	0.00693993	0.10869
2693	0	0.517696	0.602437	0.672131	0.659308	0.301529	0.352881	0.420117	0.364455	0.16696	0.164148	0.0653921	0.139346
2694	312	0.646408	0.625841	0.511215	0.729854	0.190141	0.660623	0.176807	0.375831	0.220056	0.296423	0.153203	0.350694
2695	0	0.464769	0.363529	0.249179	0.588077	0.267238	0.268015	0.239298	0.386286	0.402216	0.172243	0.403397	0.337238
2696	0	0.546642	0.330992	0.679864	0.308637	0.243346	0.1605	0.283979	0.140747	0.056958	0.0806547	0.0841777	0.0500022
2697	0	0.714885	0.739951	0.733911	0.82051	0.659807	0.643837	0.635419	0.67007	0.359659	0.271249	0.493101	0.572318
2698	0	0.275928	0.527645	0.615944	0.519204	0.155829	0.158695	0.209913	0.329364	0.0354564	0.0258263	0.0628643	0.0809767
2699	0	0.0265012	0.0467241	0.0815817	0.072325	0.0192949	0.0559623	0.0505095	0.0112491	0.0212376	0.0614421	0.00977333	0.00910459
2700	0	0.700887	0.767631	0.805995	0.760775	0.28248	0.494323	0.617924	0.437523	0.036724	0.0516942	0.199462	0.0760114
2700	0	0.505836	0.426682	0.577172	0.422327	0.181863	0.17374	0.357453	0.205511	0.00657956	0.00115827	0.0116201	0.00485494
2701	111	0.757447	0.791835	0.82522	0.834774	0.61032	0.577494	0.516462	0.47038	0.216848	0.300922	0.218497	0.308808
2702	0	0.346316	0.351085	0.273787	0.204485	0.107867	0.0960738	0.103055	0.130183	0.00158573	0.00205686	0.00178864	0.00123362
2703	1094	0.970531	0.963893	0.962443	0.893115	0.716141	0.77222	0.868511	0.703916	0.481307	0.407128	0.401031	0.244633
2703	1094	0.953856	0.936409	0.955264	0.953703	0.600001	0.616716	0.662952	0.564781	0.242515	0.147038	0.103293	0.235862
2703	1094	0.948641	0.950681	0.909195	0.841202	0.836448	0.697916	0.810242	0.648794	0.59723	0.622343	0.598799	0.769185
2703	1094	0.437801	0.713657	0.724929	0.815816	0.105805	0.27559	0.0878453	0.10721	0.0563504	0.084293	0.0215025	0.0196801
2703	1094	0.832918	0.74757	0.707297	0.830002	0.476759	0.589254	0.511933	0.724137	0.257883	0.31168	0.237506	0.370794
2703	1094	0.778335	0.834582	0.826039	0.805097	0.520818	0.543822	0.51843	0.677665	0.235668	0.125477	0.2541	0.154374
2704	0	0.498628	0.475376	0.54011	0.461357	0.468482	0.58668	0.575145	0.431846	0.254842	0.235939	0.207206	0.196924
2705	129	0.884438	0.70311	0.893011	0.914647	0.291192	0.180987	0.492238	0.432314	0.0884919	0.0483418	0.105202	0.0661406
2705	129	0.227426	0.22511	0.183094	0.249761	0.0639708	0.016149	0.0352869	0.0632079	0.0547215	0.0196959	0.002815	0.119609
2706	0	0.157221	0.0750569	0.103872	0.11771	0.0758417	0.11841	0.0926852	0.107596	0.0734171	0.0136012	0.0503424	0.0381387
2707	0	0.010841	0.0439366	0.0179492	0.0171664	0.0256577	0.076132	0.0323478	0.0239896	0.000130138	0.000458536	0.000176645	0.000491431
2708	16	0.311032	0.127787	0.128142	0.185494	0.133941	0.047889	0.0923293	0.192414	0.0182304	0.0134049	0.0215121	0.0416663
2709	1499	0.64538	0.733282	0.677558	0.805529	0.235087	0.394915	0.322057	0.337871	0.117966	0.10214	0.043726	0.032587
2710	0	0.103892	0.0259438	0.0462648	0.0882466	0.0610964	0.0427628	0.0650351	0.0471746	0.146931	0.0203087	0.0523492	0.0269775
2711	0	0.809798	0.781097	0.842754	0.912814	0.542688	0.784179	0.777288	0.613895	0.473009	0.436142	0.363699	0.529116
2712	8	0.375833	0.405	0.139077	0.263987	0.41901	0.314764	0.241762	0.264687	0.41927	0.288803	0.240221	0.265609
2713	0	0.0296168	0.0191344	0.0631787	0.0227808	0.057618	0.111546	0.0314795	0.0677592	0.00495579	0.0235767	0.00294016	0.0175694
2713	0	0.382251	0.259614	0.513701	0.358943	0.0404482	0.0605918	0.149184	0.100931	0.0866515	0.0152933	0.0309971	0.0320531
2714	1	0.717915	0.571535	0.405986	0.588071	0.526362	0.346155	0.377037	0.425941	0.300277	0.2733	0.175686	0.245564
2715	0	0.0136459	0.00628009	0.00946236	0.0363685	0.0108488	0.00281437	0.00119218	0.00863218	0.00046748	9.77149e-05	0.000309436	0.00236199
2716	18	0.719504	0.760015	0.676392	0.714453	0.435808	0.468011	0.324394	0.541833	0.117928	0.402799	0.142322	0.22444
2717	0	0.739423	0.857927	0.838028	0.651751	0.351559	0.516795	0.122068	0.628917	0.373553	0.272314	0.304559	0.536201
2717	0	0.586766	0.728798	0.634104	0.74201	0.095073	0.136889	0.0720452	0.113084	0.0105471	0.0417629	0.022921	0.0490989
2717	0	0.507094	0.406119	0.410273	0.370123	0.0909762	0.0881016	0.0750513	0.10977	0.0415487	0.0434016	0.0335575	0.0526265
2718	0	0.0258396	0.0449015	0.075854	0.308288	0.0452873	0.0109595	0.0189963	0.0490259	0.0982572	0.0487997	0.155315	0.0290357
2719	0	0.541475	0.42146	0.29354	0.433948	0.0401226	0.0371628	0.02018	0.0544239	0.0705979	0.0262317	0.00467937	0.0175423
2720	0	0.492361	0.430517	0.658244	0.617053	0.178996	0.116759	0.412632	0.311592	0.0212054	0.0438891	0.121402	0.0927428
2721	0	0.0170301	0.00584097	0.00360251	0.0184724	0.0345462	0.0239979	0.0310671	0.0380202	0.00890228	0.00171213	0.00121659	0.0125418
2722	103	0.928549	0.977194	0.940905	0.88238	0.892561	0.913059	0.889202	0.913106	0.457769	0.344407	0.256126	0.417072
2722	103	0.97164	0.897531	0.911569	0.928757	0.781736	0.673048	0.853713	0.778081	0.372204	0.285978	0.430071	0.716033
2722	103	0.936678	0.96513	0.951201	0.959403	0.82338	0.895091	0.900698	0.888664	0.283839	0.296269	0.300739	0.324118
2722	103	0.902207	0.898975	0.915367	0.887449	0.59268	0.526495	0.643834	0.550068	0.248177	0.290151	0.373423	0.203028
2722	103	0.990813	0.970791	0.943873	0.975595	0.828774	0.825975	0.717357	0.788002	0.395925	0.2064	0.200544	0.296614
2722	103	0.941664	0.952366	0.946205	0.967322	0.945154	0.892834	0.907428	0.94025	0.640688	0.448594	0.591237	0.252122
2723	0	0.170848	0.0524095	0.158557	0.182692	0.0935363	0.0858513	0.15729	0.254805	0.133602	0.144795	0.195515	0.231991
2724	28	0.64342	0.487864	0.56113	0.630693	0.23748	0.290641	0.302046	0.428643	0.231348	0.171852	0.200262	0.215869
2724	50	0.71202	0.639549	0.696186	0.587294	0.475022	0.611063	0.652192	0.63549	0.151446	0.251105	0.261039	0.238301
2724	56	0.554829	0.5837	0.588698	0.484823	0.309294	0.31235	0.407492	0.209994	0.194135	0.243593	0.294058	0.251209
2724	37	0.521933	0.281266	0.428948	0.557153	0.183654	0.195213	0.23508	0.244897	0.18036	0.16244	0.191097	0.265234
2725	0.7	0.0669133	0.0584697	0.0847752	0.0770002	0.0854647	0.190727	0.0609284	0.063295	0.131466	0.0740888	0.0709089	0.0637383
2726	0	0.883629	0.838933	0.829554	0.901643	0.516174	0.715097	0.449248	0.842867	0.146076	0.302244	0.257074	0.254414
2727	937	0.564163	0.371457	0.532941	0.731346	0.457352	0.600269	0.544765	0.665576	0.071216	0.212378	0.237085	0.0919131
2727	937	0.846213	0.821227	0.8304	0.802318	0.873516	0.70602	0.863037	0.823993	0.590446	0.432076	0.607243	0.389259
2727	937	0.535662	0.59114	0.459678	0.617658	0.763678	0.76637	0.755339	0.749107	0.399752	0.371756	0.265526	0.325541
2728	0	0.80534	0.623742	0.547335	0.637469	0.602564	0.2638	0.234578	0.255982	0.0580162	0.0123061	0.0442408	0.0242548
2729	407	0.873363	0.81938	0.895188	0.867898	0.767587	0.660473	0.644379	0.588932	0.100659	0.264849	0.224689	0.156633
2729	407	0.979212	0.976159	0.969823	0.973542	0.76188	0.645898	0.587639	0.619457	0.278447	0.299103	0.191186	0.3168
2730	0	0.354806	0.464714	0.239848	0.545735	0.0309402	0.0182035	0.0147051	0.0393308	0.0719391	0.10102	0.0995172	0.103927
2731	866	0.526399	0.414947	0.825511	0.598315	0.663006	0.492986	0.440647	0.386033	0.11435	0.0289326	0.0574082	0.00450258
2732	0	0.286387	0.429449	0.472852	0.540023	0.0979766	0.129822	0.115939	0.287442	0.0873012	0.211081	0.232481	0.30795
2733	0	0.298684	0.174827	0.204816	0.414417	0.0229223	0.00865775	0.0322193	0.0243604	0.0151185	0.0143952	0.0161709	0.014621
2734	0	0.0501413	0.0224533	0.0332108	0.0456764	0.0520369	0.0468206	0.0978431	0.119547	0.0138671	0.00858607	0.00734955	0.025264
2735	0	0.293994	0.291947	0.215948	0.464144	0.420955	0.292438	0.293196	0.525735	0.0961749	0.0664093	0.100868	0.219707
2736	0	0.0129102	0.152	0.149004	0.0471895	0.0119939	0.039804	0.0216452	0.0184013	0.066036	0.106872	0.0649095	0.0673961
2736	0	0.0284285	0.0491506	0.0196413	0.0973802	0.171089	0.120468	0.132727	0.382342	0.0186953	0.022424	0.0322539	0.0637809
2737	1966	0.447064	0.532627	0.755518	0.660033	0.360968	0.316391	0.289532	0.253298	0.0681275	0.0425916	0.0506668	0.0766956
2738	0	0.820214	0.732429	0.233684	0.395654	0.477234	0.302929	0.164683	0.0799666	0.478938	0.18781	0.117901	0.112532
2739	130	0.816773	0.65764	0.704727	0.692455	0.618731	0.407057	0.44813	0.558641	0.156414	0.107215	0.149282	0.256405
2740	0	0.750396	0.74916	0.728699	0.803927	0.590849	0.701062	0.635424	0.637227	0.13468	0.13272	0.121709	0.217832
2741	0	0.0668645	0.100663	0.0747971	0.0324255	0.00778191	0.0149473	0.00932816	0.0150162	0.000931862	0.000557461	0.0021977	0.0104658
2741	0	0.0353423	0.0673506	0.0749545	0.33069	0.00890286	0.00496371	0.00310695	0.0217535	6.18257e-05	0.000377571	0.000211122	0.0154616
2742	0	0.224271	0.421817	0.30641	0.512609	0.130642	0.0806105	0.166485	0.0655163	0.045248	0.0185053	0.0174326	0.0286246
2743	0	0.547399	0.446626	0.230288	0.437232	0.375951	0.323791	0.262817	0.352025	0.1004	0.0905001	0.058855	0.0232321
2744	0	0.166903	0.106883	0.0423467	0.21666	0.10494	0.218473	0.218276	0.258575	0.0269371	0.0269186	0.0243268	0.045826
2745	4	0.281155	0.136292	0.0981233	0.211606	0.149208	0.0132259	0.0764561	0.0811863	0.187852	0.0111888	0.0862686	0.0356855
2746	8	0.380979	0.551403	0.563865	0.426143	0.146014	0.205541	0.271181	0.15381	0.241993	0.206835	0.209396	0.25513
2747	0	0.00903722	0.00637437	0.0115741	0.00824808	0.003863	0.00536264	0.00587255	0.0187546	0.000228399	0.00106884	0.000298239	0.000778901
2748	108	0.711123	0.71845	0.820396	0.791559	0.451915	0.493768	0.645221	0.779712	0.185642	0.331044	0.436385	0.528092
2748	108	0.770029	0.681682	0.655302	0.752789	0.61704	0.398323	0.582334	0.645469	0.326454	0.180958	0.335055	0.210493
2748	108	0.791012	0.832226	0.794605	0.772208	0.720307	0.875562	0.872843	0.765509	0.369839	0.475298	0.348601	0.476498
2749	0	0.174544	0.32414	0.335485	0.373177	0.20517	0.196489	0.199012	0.21148	0.0634955	0.0534936	0.0594275	0.122837
2750	0	0.00824406	0.00896173	0.00854549	0.0612155	0.00120996	0.000360447	0.00107076	0.0055533	0.0134096	0.003661	0.0129635	0.0711917
2751	0	0.780143	0.795185	0.807986	0.762193	0.275269	0.415057	0.326603	0.46839	0.0864869	0.303414	0.48818	0.394782
2752	0	0.961473	0.953366	0.960038	0.957025	0.939415	0.92767	0.932797	0.932625	0.460874	0.27464	0.346123	0.475607
2753	0	0.142385	0.0202878	0.0201942	0.0514461	0.0435082	0.0333676	0.0407414	0.0452001	0.0567993	0.0346903	0.0110972	0.0119096
2753	0	0.15049	0.148349	0.111334	0.0562389	0.150555	0.0554733	0.0952415	0.0944583	0.0229738	0.0182087	0.0355824	0.0259116
2754	0	0.689337	0.569952	0.616762	0.603768	0.499955	0.486361	0.468363	0.554	0.089785	0.0762876	0.0677647	0.207427
2755	0	0.370557	0.126295	0.263155	0.532867	0.159627	0.0662373	0.0885065	0.0570023	0.0130861	0.00315648	0.00923193	0.00548619
2756	0	0.707384	0.697437	0.831131	0.525558	0.0320519	0.0230691	0.093113	0.0190212	0.0383805	0.0413434	0.0531395	0.0353633
2757	420	0.785692	0.796553	0.797967	0.783374	0.403517	0.439416	0.503437	0.444658	0.421028	0.123264	0.220177	0.151372
2757	420	0.836198	0.769545	0.791389	0.706769	0.604719	0.364273	0.461756	0.421673	0.308634	0.439427	0.243287	0.136299
2758	0	0.20172	0.576697	0.396689	0.44886	0.525817	0.540142	0.494701	0.678985	0.13487	0.194522	0.176931	0.0748602
2759	0	0.257653	0.229723	0.185883	0.228452	0.137097	0.0522104	0.0663198	0.0828402	0.179561	0.207827	0.236023	0.12149
2760	346	0.512937	0.784295	0.768145	0.745488	0.634699	0.651425	0.760713	0.739256	0.251861	0.5211	0.663861	0.355459
2761	0	0.551531	0.252071	0.383562	0.383256	0.158226	0.183968	0.0800865	0.085035	0.029427	0.00643975	0.00371093	0.0104511
2762	0	0.713697	0.666834	0.652365	0.550042	0.164344	0.264105	0.143268	0.124955	0.107145	0.121287	0.0702331	0.0737595
2762	0	0.271842	0.30605	0.321538	0.166714	0.0647296	0.0641031	0.0270274	0.122815	0.0933798	0.0954824	0.0380118	0.13785
2762	0	0.16161	0.119214	0.133827	0.0988661	0.0496894	0.0289598	0.0118771	0.0165701	0.0613411	0.0571609	0.0200684	0.0224805
2762	0	0.665384	0.551495	0.480965	0.738595	0.0878952	0.087892	0.0548851	0.171565	0.0525332	0.0903507	0.110249	0.124518
2762	0	0.743213	0.645849	0.770662	0.716946	0.105993	0.083048	0.0864396	0.0617767	0.251245	0.21697	0.238346	0.287255
2762	0	0.312793	0.526707	0.637795	0.69589	0.019882	0.0183179	0.0207663	0.0427063	0.118966	0.0825983	0.0927836	0.174464
2763	97	0.554775	0.609855	0.649463	0.643404	0.181327	0.326668	0.186087	0.215394	0.142037	0.0575363	0.106811	0.132661
2764	0	0.766161	0.538981	0.547152	0.74134	0.48403	0.453977	0.453284	0.567391	0.0782987	0.0540284	0.133898	0.160262
2765	0	0.575969	0.671587	0.63223	0.735208	0.462689	0.371488	0.401999	0.422511	0.118784	0.0244072	0.0639161	0.0424271
2765	0	0.741333	0.678575	0.737077	0.776355	0.414179	0.362978	0.298041	0.499333	0.105967	0.0632894	0.0915046	0.178608
2766	0	0.815667	0.796182	0.826475	0.810569	0.793437	0.740978	0.873351	0.719242	0.268194	0.332125	0.361238	0.299704
2767	0	0.581902	0.722888	0.500329	0.837677	0.676981	0.704728	0.496922	0.62297	0.0400291	0.156214	0.0150147	0.356045
2768	0	0.103357	0.0401913	0.0506987	0.0537773	0.0346126	0.0100767	0.0185966	0.0375134	0.0662716	0.0447729	0.0248269	0.0403469
2769	37	0.807755	0.725688	0.778779	0.758673	0.903731	0.854412	0.846157	0.803698	0.908469	0.88337	0.773765	0.685889
2770	0	0.571258	0.697744	0.546062	0.702785	0.390514	0.253286	0.150173	0.28242	0.0855058	0.111496	0.10856	0.0658042
2771	116	0.48848	0.272828	0.48572	0.636766	0.217919	0.0417338	0.0514012	0.139009	0.182915	0.0520745	0.0689333	0.183681
2772	0	0.464847	0.417458	0.646057	0.469122	0.070274	0.310223	0.115794	0.116202	0.019809	0.0860011	0.0586677	0.0241701
2773	0	0.108337	0.063124	0.0111621	0.0394434	0.00965519	0.0226249	0.00740533	0.0291812	0.00415161	0.00258424	0.007215	0.00936178
2774	0	0.0397376	0.032852	0.0602414	0.0905205	0.00145326	0.015427	0.0105016	0.00610945	0.0449177	0.144574	0.0429023	0.100199
2775	84	0.175387	0.221326	0.416028	0.286971	0.0378129	0.0323617	0.0571927	0.0477935	0.0167446	0.0120401	0.00436972	0.0172157
2776	0	0.219583	0.405042	0.489778	0.323833	0.633407	0.524617	0.51568	0.507449	0.296457	0.133525	0.280792	0.246708
2777	0	0.268935	0.493715	0.291473	0.670059	0.194779	0.463164	0.183559	0.484825	0.0951085	0.248879	0.13356	0.152169
2777	0	0.0348387	0.0342807	0.0394865	0.253724	0.134682	0.107546	0.130113	0.225942	0.0494047	0.0574889	0.0377871	0.035869
2778	0	0.500883	0.428708	0.471775	0.572264	0.303965	0.321198	0.387391	0.43137	0.085512	0.0824779	0.0570712	0.214298
2779	0	0.0263687	0.338716	0.0328774	0.440688	0.099863	0.398229	0.0470228	0.288468	0.0129567	0.0981409	0.0146182	0.114789
2780	0	0.547093	0.322764	0.685289	0.777691	0.316713	0.166442	0.53491	0.600282	0.160144	0.169266	0.0933452	0.365176
2781	423	0.476211	0.589821	0.499792	0.612475	0.275376	0.175026	0.275071	0.201143	0.144651	0.0888945	0.223758	0.202226
2782	8	0.139932	0.114807	0.0354717	0.0704876	0.034258	0.0480096	0.0189261	0.0268737	0.0214163	0.0498002	0.0679172	0.0440819
2783	0	0.686911	0.612105	0.659415	0.663774	0.916309	0.876386	0.871029	0.800009	0.787989	0.797379	0.83024	0.483182
2784	170	0.323045	0.262383	0.412802	0.516368	0.453743	0.474177	0.5267	0.6294	0.0174136	0.0530627	0.0824873	0.182359
2785	1211	0.200803	0.276424	0.21611	0.644285	0.131997	0.241291	0.117664	0.498583	0.132019	0.0314115	0.0500815	0.329267
2785	1211	0.396515	0.301099	0.335752	0.398033	0.291084	0.348692	0.261774	0.632469	0.388863	0.172587	0.337581	0.414397
2785	1211	0.22779	0.451186	0.404913	0.644087	0.421736	0.407709	0.328783	0.512243	0.229319	0.231833	0.228669	0.160794
2785	1211	0.453805	0.581699	0.573382	0.42476	0.343565	0.556255	0.437376	0.382523	0.381137	0.214226	0.255462	0.196059
2785	1211	0.564684	0.374255	0.301522	0.493226	0.139937	0.0783905	0.103756	0.234437	0.0978892	0.0372682	0.0407035	0.109434
2786	0	0.183931	0.125748	0.170542	0.179396	0.279628	0.257123	0.272492	0.279422	0.0374762	0.0748833	0.0564264	0.0646139
2787	0	0.0927216	0.103871	0.0954806	0.149746	0.439349	0.216578	0.419955	0.2708	0.164172	0.0616811	0.16284	0.0687832
2788	109	0.798901	0.756979	0.706988	0.833223	0.388957	0.212692	0.230683	0.457195	0.136321	0.040985	0.0346232	0.266345
2789	0	0.432675	0.516503	0.713687	0.683226	0.377854	0.45527	0.452012	0.567775	0.0124316	0.00692836	0.0611787	0.210192
2790	0	0.0451334	0.0340897	0.0408887	0.0240266	0.111784	0.0675052	0.0737679	0.0436375	0.00561567	0.00168949	0.00372438	0.00389711
2790	0	0.0901963	0.071059	0.0360453	0.310421	0.0659468	0.0915145	0.0477742	0.062854	0.00208044	0.00274053	0.00895663	0.0574912
2791	0	0.775383	0.877554	0.849291	0.823903	0.597667	0.677253	0.687674	0.604128	0.350121	0.697396	0.407923	0.219573
2792	0	0.228565	0.0692704	0.0831237	0.0602853	0.0375055	0.0205441	0.0286952	0.00685476	0.0338637	0.0121829	0.00671628	0.00325843
2793	0	0.81934	0.78769	0.794636	0.885011	0.753944	0.575649	0.593417	0.663712	0.171595	0.190593	0.144213	0.182811
2794	5	0.768999	0.740692	0.669579	0.775027	0.237513	0.465565	0.384093	0.228294	0.206912	0.193583	0.0154904	0.113763
2795	0	0.197734	0.121932	0.127208	0.192944	0.0806048	0.0598887	0.0454801	0.0825818	0.044593	0.0391807	0.0272383	0.0573399
2796	0	0.353046	0.332072	0.414937	0.35053	0.0646259	0.0680556	0.0846982	0.142512	0.00845873	0.00347021	0.00615645	0.00768811
2797	0	0.0251261	0.119488	0.0779114	0.510618	0.0276543	0.0328926	0.0276001	0.203035	0.0773939	0.146743	0.100389	0.174613
2798	0	0.784715	0.736325	0.809126	0.803026	0.493951	0.444499	0.563955	0.456985	0.207845	0.225074	0.197176	0.270968
2799	0	0.926253	0.927037	0.934837	0.877812	0.387828	0.387761	0.586114	0.332386	0.158981	0.189803	0.21259	0.261919
2800	1151	0.728113	0.704958	0.735653	0.662083	0.699399	0.761616	0.692886	0.769453	0.421265	0.559235	0.539714	0.399237
2801	3325	0.798381	0.703559	0.732296	0.734051	0.63633	0.503085	0.479909	0.519091	0.35826	0.245071	0.0881528	0.263765
2801	3325	0.792564	0.706705	0.829309	0.697274	0.581313	0.507162	0.69658	0.564326	0.35929	0.219756	0.268523	0.259726
2802	0	0.731943	0.72088	0.686536	0.548329	0.583277	0.523369	0.30053	0.277577	0.325247	0.200925	0.14085	0.157187
2803	0	0.0392165	0.044087	0.0558023	0.0749296	0.0515271	0.0501931	0.0234588	0.0319244	0.0112281	0.0114908	0.0234191	0.01381
2804	0	0.015812	0.041752	0.16456	0.0413966	0.0484351	0.0518255	0.100618	0.0396854	0.012465	0.0213964	0.0357877	0.0364986
2805	40	0.0517989	0.0885067	0.0298791	0.0625767	0.163358	0.17949	0.0787637	0.190458	0.0349618	0.0447057	0.0319492	0.0509779
2806	0	0.901673	0.871563	0.909402	0.852274	0.463423	0.521571	0.582008	0.576426	0.245788	0.142234	0.294641	0.271824
2807	0	0.0131875	0.0120656	0.0253539	0.0148631	0.0077126	0.0109244	0.00821022	0.00704183	0.068233	0.101019	0.110627	0.148727
2808	154	0.970579	0.94373	0.943508	0.939001	0.903926	0.94405	0.944837	0.921972	0.507535	0.682289	0.792371	0.684459
2808	154	0.93164	0.950696	0.949085	0.911211	0.924292	0.929147	0.909593	0.936215	0.575978	0.703579	0.566984	0.51718
2808	154	0.770969	0.420914	0.791775	0.735436	0.891679	0.808043	0.667436	0.905824	0.402124	0.560967	0.625062	0.333409
2808	154	0.947663	0.924066	0.942791	0.856725	0.937519	0.924017	0.941326	0.876264	0.603016	0.63063	0.750183	0.244144
2808	154	0.871167	0.852976	0.813119	0.898507	0.56759	0.691278	0.793145	0.789476	0.489779	0.531178	0.404503	0.537857
2809	0	0.729576	0.773371	0.848731	0.781661	0.479908	0.580913	0.599133	0.577228	0.316558	0.334771	0.370807	0.391958
2810	1	0.562633	0.311369	0.532896	0.391747	0.125837	0.164463	0.180001	0.139471	0.00979773	0.0123763	0.0993538	0.0248861
2811	0	0.93563	0.904608	0.887785	0.89392	0.662236	0.524402	0.689542	0.694435	0.107509	0.129659	0.0759235	0.36053
2812	0	0.0670759	0.0348568	0.145926	0.0458274	0.0209162	0.0136272	0.0101696	0.0164867	0.00364789	0.000596577	0.00108612	0.0055825
2813	0	0.379438	0.395021	0.216311	0.354734	0.0111828	0.0429101	0.0117024	0.049961	0.0928707	0.0840965	0.0581592	0.0293896
2814	0	0.600989	0.503004	0.529522	0.620035	0.457776	0.156881	0.202278	0.241496	0.369554	0.101912	0.226026	0.367583
2815	0	0.319464	0.415845	0.374075	0.469892	0.20162	0.114626	0.136239	0.345181	0.111047	0.0609723	0.0437455	0.249913
2816	1138	0.601564	0.735853	0.417157	0.533215	0.462361	0.603342	0.350711	0.383491	0.191982	0.10563	0.0742314	0.0792257
2817	0	0.0573327	0.0894633	0.0721511	0.0867851	0.264055	0.39978	0.337568	0.461294	0.0720594	0.0450416	0.0692078	0.116609
2818	0	0.729999	0.669865	0.593372	0.525867	0.208213	0.172718	0.121073	0.159582	0.145008	0.174384	0.112699	0.163489
2819	0	0.878083	0.865078	0.855046	0.8556	0.534702	0.408188	0.487409	0.490289	0.162697	0.20489	0.185832	0.186649
2819	0	0.801078	0.766144	0.69955	0.707025	0.403272	0.52098	0.34664	0.566068	0.290174	0.263507	0.198388	0.349377
2820	267	0.334198	0.255658	0.223126	0.515003	0.46189	0.304537	0.474934	0.504602	0.0240697	0.00998448	0.0133855	0.213653
2821	830	0.861609	0.856624	0.84649	0.877153	0.641391	0.647228	0.715738	0.808479	0.487598	0.49072	0.479874	0.524854
2822	0	0.774075	0.628405	0.734033	0.223561	0.703344	0.662294	0.71345	0.671602	0.473596	0.382489	0.542245	0.347183
2822	0	0.486795	0.621308	0.515445	0.762515	0.604542	0.695167	0.644718	0.680649	0.316046	0.543923	0.312911	0.616432
2823	51	0.672544	0.7143	0.556788	0.741847	0.563923	0.725308	0.552407	0.705494	0.182705	0.317546	0.146781	0.220409
2824	0	0.326221	0.265153	0.13467	0.307042	0.0384821	0.0138641	0.0309163	0.0394255	0.0629788	0.0569148	0.0118968	0.0295577
2825	6	0.340446	0.338155	0.167199	0.102994	0.260593	0.343489	0.289919	0.21087	0.106239	0.15329	0.139022	0.126332
2826	0	0.213249	0.155693	0.192183	0.145495	0.0161048	0.0134424	0.0197547	0.0357756	0.00622028	0.00268052	0.0103517	0.0383617
2827	0	0.742825	0.734244	0.629637	0.659655	0.59956	0.637838	0.623175	0.593468	0.262866	0.336454	0.362846	0.415357
2828	0	0.852343	0.752439	0.772397	0.781291	0.705873	0.565368	0.757877	0.725442	0.316059	0.198104	0.238118	0.31982
2829	0	0.205124	0.241024	0.235572	0.376145	0.110055	0.0343621	0.0620599	0.143779	0.0392823	0.0479996	0.0261694	0.121485
2830	4	0.884863	0.861658	0.906005	0.86186	0.294162	0.314611	0.338786	0.421194	0.106738	0.271413	0.250854	0.0756367
2830	4	0.904923	0.841384	0.818544	0.901381	0.613313	0.732513	0.55927	0.603567	0.164586	0.235332	0.129595	0.476064
2830	4	0.849169	0.931888	0.839647	0.872313	0.499833	0.474182	0.340495	0.427471	0.0594427	0.0941941	0.142228	0.306877
2831	0	0.101011	0.345059	0.206896	0.363193	0.0551802	0.116172	0.109973	0.603757	0.0290467	0.0492467	0.0480067	0.155859
2832	0	0.183712	0.228557	0.135515	0.0408997	0.142269	0.197876	0.135532	0.18229	0.00339744	0.00807604	0.0036541	0.0587654
2833	0	0.158809	0.185677	0.216092	0.192175	0.17979	0.10175	0.1241	0.163492	0.0272301	0.00541086	0.0174142	0.0270355
2833	0	0.0230891	0.0207281	0.0502952	0.0305818	0.0141411	0.0106113	0.0216392	0.0194615	0.0017401	0.00078363	0.0010575	0.00171313
2834	0	0.216586	0.223575	0.161983	0.0970956	0.354434	0.28771	0.181275	0.196637	0.0520041	0.1413	0.0139062	0.041753
2835	0	0.549288	0.469222	0.328448	0.446837	0.278938	0.247837	0.278475	0.256129	0.049495	0.0889257	0.0640939	0.0888537
2836	0	0.0613089	0.161584	0.0811831	0.305575	0.0363257	0.0353487	0.0171116	0.0443925	0.0498012	0.0624063	0.012986	0.138698
2837	0	0.0149079	0.0345776	0.00454855	0.0661207	0.00358424	0.00114695	0.000532194	0.00410867	0.000655152	0.00316417	0.000389409	0.00609114
2838	0	0.327254	0.454053	0.290681	0.564631	0.145441	0.0917577	0.0428132	0.147531	0.0124266	0.0151821	0.0066258	0.0772235
2839	0	0.0548348	0.0293285	0.023472	0.0167675	0.0108944	0.00949648	0.00352251	0.00432636	0.00857373	0.000951033	0.000725112	0.000833337
2840	0	0.027865	0.0117101	0.00750632	0.00911076	0.00435943	0.00766256	0.00719769	0.00235545	0.0579885	0.0130929	0.0152314	0.0314627
2841	164	0.71727	0.81619	0.831042	0.777113	0.378022	0.582049	0.438592	0.579359	0.0516831	0.183082	0.128264	0.298529
2841	0.7	0.764459	0.794023	0.825307	0.698698	0.630585	0.685191	0.565802	0.668971	0.358793	0.194951	0.224278	0.41792
2842	1	0.686394	0.654369	0.534638	0.439324	0.291987	0.224072	0.280593	0.201749	0.222963	0.158729	0.175354	0.234226
2842	1	0.5785	0.670349	0.488462	0.489419	0.139392	0.116983	0.118083	0.0470159	0.048381	0.00811407	0.0371163	0.0463457
2842	1	0.58501	0.340508	0.616582	0.5209	0.158331	0.0969161	0.158576	0.0344575	0.0992667	0.0280723	0.098965	0.0285633
2843	0	0.134985	0.152014	0.148032	0.146848	0.19636	0.237007	0.132265	0.232767	0.0534603	0.128935	0.0661837	0.110293
2844	0	0.68489	0.585626	0.720777	0.627472	0.65172	0.811902	0.705884	0.80048	0.299386	0.293051	0.33464	0.358772
2844	5.7	0.749943	0.749106	0.813659	0.592779	0.810236	0.842989	0.854022	0.689249	0.386891	0.373611	0.31592	0.271032
2844	5.7	0.762728	0.827788	0.66633	0.672527	0.849305	0.853012	0.823741	0.832438	0.410354	0.385375	0.388443	0.415264
2845	0	0.169795	0.23954	0.249994	0.0816677	0.0783782	0.0556647	0.0258971	0.0175228	0.00238065	0.00681977	0.00427143	0.00415077
2846	0	0.00332518	0.00541567	0.00493732	0.0204655	0.00625273	0.0303421	0.0104992	0.0100317	0.0337787	0.0196275	0.0451252	0.0583461
2847	0	0.0245758	0.028929	0.0471903	0.386977	0.0611862	0.0369727	0.0392733	0.071893	0.195751	0.0784161	0.115968	0.481062
2848	0	0.0207505	0.0194306	0.0139527	0.0272489	0.0122749	0.00981942	0.0315587	0.021159	0.0227275	0.0430927	0.0281977	0.0475385
2849	0	0.787579	0.772962	0.877437	0.596487	0.322349	0.391074	0.418877	0.302502	0.0684963	0.0869644	0.107228	0.147438
2850	0	0.597735	0.482206	0.552575	0.35233	0.20057	0.181192	0.172892	0.203927	0.0759296	0.0647868	0.0266086	0.207389
2851	2221	0.963801	0.96434	0.955715	0.938729	0.911483	0.916956	0.935111	0.923656	0.727533	0.597148	0.624572	0.543007
2851	2221	0.980774	0.905295	0.763245	0.678693	0.888487	0.874133	0.836181	0.937677	0.901728	0.402469	0.630235	0.77799
2851	2221	0.901214	0.941305	0.948077	0.833442	0.817704	0.885176	0.80744	0.687371	0.665783	0.673706	0.593405	0.595696
2851	2221	0.92421	0.94425	0.896641	0.897203	0.908735	0.931063	0.954098	0.875962	0.728859	0.751435	0.865306	0.665665
2851	2221	0.954227	0.93663	0.936035	0.84487	0.931272	0.946723	0.934345	0.92018	0.427573	0.662604	0.386419	0.729956
2852	0	0.214631	0.389436	0.208656	0.345783	0.052612	0.0637978	0.063816	0.110113	0.00255403	0.00122927	0.00166912	0.0274819
2853	198	0.888751	0.856639	0.829073	0.892872	0.741438	0.792457	0.721324	0.76018	0.150331	0.139493	0.116942	0.19279
2853	55	0.910607	0.942234	0.922851	0.888627	0.915399	0.926456	0.910741	0.909631	0.691956	0.82589	0.830208	0.780599
2854	0	0.534605	0.308462	0.456567	0.287545	0.0777892	0.0289657	0.049588	0.0694022	0.165928	0.0488536	0.0756579	0.113201
2855	0	0.73483	0.733365	0.38327	0.710473	0.422687	0.427007	0.353358	0.309445	0.289646	0.189548	0.438668	0.273459
2856	3428	0.894251	0.922879	0.89704	0.914976	0.880914	0.916607	0.926196	0.930156	0.754754	0.870307	0.711977	0.815313
2856	3428	0.982924	0.980179	0.976135	0.985493	0.894335	0.917268	0.916158	0.905354	0.769829	0.774784	0.803481	0.762927
2856	3428	0.922301	0.912269	0.880438	0.861192	0.894221	0.922716	0.87222	0.824535	0.738813	0.693188	0.595783	0.580056
2856	3428	0.950575	0.984267	0.958635	0.963413	0.923217	0.924462	0.928407	0.923249	0.905291	0.786556	0.888847	0.805633
2856	3428	0.901408	0.878322	0.920006	0.91537	0.912216	0.915544	0.926924	0.903942	0.736585	0.630092	0.758833	0.776368
2856	3428	0.916949	0.935128	0.975931	0.960126	0.92933	0.918883	0.945256	0.944307	0.881363	0.8748	0.818829	0.844728
2856	3428	0.932708	0.890898	0.876327	0.861692	0.890387	0.827112	0.810403	0.879341	0.714365	0.922779	0.7604	0.794063
2856	3428	0.808024	0.637562	0.804591	0.827119	0.917989	0.807671	0.929289	0.929004	0.59464	0.633517	0.620955	0.594868
2856	3428	0.781328	0.720439	0.740225	0.745376	0.866194	0.727881	0.781008	0.832271	0.306141	0.376147	0.287069	0.0894343
2856	3428	0.929237	0.932109	0.890276	0.914729	0.885657	0.83109	0.869626	0.900382	0.585173	0.597491	0.570368	0.429867
2856	3428	0.889014	0.82802	0.753174	0.833407	0.90623	0.792905	0.726914	0.882981	0.326195	0.56375	0.657004	0.423059
2856	3428	0.928786	0.899386	0.925743	0.893553	0.933158	0.887062	0.91843	0.903812	0.493553	0.561561	0.506487	0.574158
2856	3428	0.992581	0.989116	0.98891	0.994794	0.932154	0.917655	0.93367	0.928473	0.825662	0.647204	0.718791	0.816328
2856	3428	0.768297	0.82396	0.82497	0.79138	0.837982	0.864361	0.854426	0.708951	0.267487	0.336791	0.523106	0.265935
2857	20	0.816658	0.791947	0.785741	0.754344	0.447944	0.354513	0.301275	0.543351	0.373562	0.314334	0.190789	0.33047
2858	3	0.943835	0.913043	0.906843	0.895309	0.863908	0.908233	0.838457	0.926547	0.134316	0.217959	0.188107	0.236147
2859	0	0.0171057	0.00468363	0.00182971	0.0547525	0.0175137	0.00871773	0.00184252	0.0232912	0.00531613	0.00600668	0.00511989	0.0100175
2859	0	0.476784	0.0400213	0.0170393	0.0108529	0.0708872	0.0186327	0.0198435	0.0213728	0.0788553	0.0139242	0.0035456	0.00603712
2859	0	0.0687849	0.0135137	0.0431234	0.16078	0.0213202	0.00909585	0.0098623	0.00754078	0.0237252	0.0174091	0.0131583	0.033092
2860	0	0.347136	0.341533	0.347136	0.264599	0.226623	0.192137	0.174747	0.201706	0.014682	0.0156949	0.0359799	0.0239736
2861	0	0.402026	0.652355	0.322423	0.569106	0.123533	0.12157	0.211348	0.191607	0.0814003	0.0682093	0.0612665	0.238114
2862	0	0.762564	0.805319	0.755218	0.78285	0.392496	0.417677	0.307846	0.527987	0.253483	0.304106	0.214861	0.237183
2863	1	0.718775	0.752705	0.680277	0.694943	0.280337	0.373327	0.309139	0.336744	0.139999	0.200362	0.167438	0.155894
2864	115	0.801722	0.858169	0.826466	0.806548	0.820375	0.83126	0.792879	0.763644	0.106157	0.112395	0.094576	0.0844915
2864	115	0.88968	0.854008	0.852232	0.824772	0.872635	0.870998	0.854384	0.796341	0.199362	0.212305	0.237549	0.205837
2865	0	0.194367	0.265123	0.198982	0.227546	0.262918	0.171327	0.157486	0.153602	0.0286709	0.023545	0.00773449	0.0101021
2866	0	0.462036	0.55534	0.694072	0.579521	0.12292	0.289413	0.208313	0.168749	0.00451911	0.004492	0.0041324	0.00753714
2867	0	0.211183	0.263401	0.2759	0.377442	0.307037	0.296987	0.193518	0.422718	0.342259	0.325326	0.26549	0.410444
2868	270	0.931592	0.926621	0.900662	0.905556	0.761242	0.733606	0.797375	0.563129	0.277252	0.271302	0.291242	0.261893
2868	270	0.899832	0.923503	0.881413	0.888224	0.8852	0.670758	0.816073	0.681331	0.302724	0.180622	0.278212	0.311322
2869	201	0.816196	0.904483	0.816927	0.886606	0.825866	0.802168	0.803183	0.863185	0.762582	0.417315	0.459007	0.579105
2870	0	0.453357	0.518959	0.69234	0.278085	0.474381	0.499731	0.684478	0.557135	0.116704	0.0547641	0.241037	0.378765
2871	0	0.0194421	0.0119842	0.00922722	0.0131527	0.0413974	0.0453488	0.0243414	0.0504765	0.00830739	0.0083773	0.00822871	0.0192953
2872	0	0.659113	0.580242	0.625517	0.505858	0.538211	0.367954	0.368203	0.318191	0.196016	0.0796846	0.0526025	0.0453401
2873	343	0.33852	0.510011	0.388885	0.676131	0.051703	0.0747573	0.0520255	0.221567	0.0907217	0.0866587	0.0631046	0.197683
2874	0	0.616571	0.324357	0.515978	0.626293	0.0967045	0.035186	0.0912345	0.0533672	0.0642553	0.00669596	0.0387154	0.0582133
2875	71	0.856424	0.881767	0.945022	0.886145	0.86945	0.852266	0.803715	0.872688	0.530298	0.518042	0.497257	0.604991
2875	1	0.849566	0.80106	0.831758	0.848454	0.721001	0.796185	0.784127	0.868933	0.329697	0.366601	0.268189	0.408746
2876	0	0.759198	0.822771	0.745568	0.749213	0.225317	0.351064	0.336123	0.243523	0.1758	0.197195	0.184649	0.291643
2877	0	0.621977	0.340019	0.277071	0.363485	0.457731	0.231206	0.346552	0.297311	0.0952752	0.0244186	0.0119629	0.0158487
2878	0	0.587391	0.472021	0.480627	0.513964	0.206682	0.32918	0.286688	0.318795	0.0250554	0.0617529	0.0722286	0.0485008
2879	0	0.183312	0.236374	0.592382	0.628816	0.212211	0.37594	0.633769	0.714811	0.640063	0.565745	0.360354	0.42769
2879	0	0.744562	0.698982	0.738791	0.728193	0.685634	0.453466	0.524754	0.546763	0.287644	0.407914	0.343314	0.381471
2879	0	0.261781	0.374037	0.364607	0.326958	0.571798	0.468012	0.319854	0.368861	0.376257	0.190387	0.213344	0.394987
2879	0	0.39971	0.511364	0.477795	0.319023	0.459936	0.343055	0.386842	0.402069	0.18843	0.123431	0.108072	0.160368
2879	0	0.45137	0.210877	0.388143	0.464126	0.389196	0.28598	0.295371	0.473986	0.386291	0.216332	0.381957	0.260091
2880	0	0.485816	0.55029	0.516991	0.642891	0.232473	0.267236	0.311895	0.297095	0.00484981	0.0354274	0.0230625	0.0128282
2881	1156	0.509974	0.422344	0.360257	0.75884	0.217274	0.203589	0.308995	0.359245	0.0868693	0.0574431	0.188507	0.240408
2882	165	0.873068	0.494851	0.77947	0.444592	0.558426	0.382209	0.41556	0.418223	0.19007	0.0736546	0.0451886	0.0919616
2883	17.36	0.0105073	0.00351829	0.00422935	0.00458719	0.0333705	0.00514369	0.00600809	0.0525326	0.00444422	0.00147823	0.00168803	0.00740951
2884	4	0.233096	0.546157	0.33025	0.53153	0.151742	0.237206	0.0734999	0.0694642	0.027063	0.0760728	0.0348323	0.112018
2884	6	0.203923	0.128173	0.407659	0.595233	0.172314	0.0824012	0.111292	0.231051	0.0263222	0.0340599	0.0919806	0.0437731
2885	0	0.339648	0.391532	0.330562	0.656323	0.0669728	0.0660407	0.0594909	0.211177	0.0038155	0.00241702	0.00332442	0.0150945
2886	0	0.0653304	0.0961789	0.134201	0.0853734	0.137757	0.154315	0.0844665	0.192904	0.0555004	0.0631931	0.0345289	0.0672854
2887	433	0.667353	0.598254	0.555406	0.688274	0.394518	0.548234	0.467312	0.394342	0.0835684	0.206267	0.0791574	0.178397
2888	0	0.0530029	0.0226083	0.064012	0.208772	0.0420067	0.0321017	0.0430849	0.0939761	0.0108929	0.00243196	0.00630768	0.019784
2889	0	0.720456	0.653183	0.558217	0.748025	0.412899	0.447437	0.503426	0.53932	0.024821	0.00867506	0.0183936	0.0155972
2890	0	0.861964	0.846135	0.861577	0.840315	0.768798	0.673196	0.65072	0.770424	0.159952	0.148498	0.121499	0.104588
2891	0	0.647039	0.598156	0.575395	0.458704	0.194364	0.300078	0.162455	0.307234	0.309603	0.281916	0.225042	0.363602
2892	45.1	0.580205	0.468653	0.50699	0.316739	0.406825	0.235951	0.439749	0.316383	0.311579	0.168237	0.390955	0.216866
2893	0	0.855821	0.81415	0.840743	0.833962	0.464391	0.256448	0.351895	0.609903	0.475187	0.438622	0.374426	0.566866
2894	1.5	0.67971	0.678721	0.770103	0.811359	0.796869	0.52611	0.332045	0.636537	0.513892	0.361219	0.179331	0.300533
2895	0	0.466576	0.426445	0.276248	0.35554	0.0463693	0.0761986	0.0216944	0.0102284	0.123007	0.115442	0.0992324	0.166052
2895	0	0.173581	0.355399	0.256128	0.247115	0.0256995	0.0275463	0.0314321	0.187063	0.108891	0.152939	0.0896881	0.183369
2895	0	0.268517	0.526725	0.516157	0.226991	0.0709358	0.0797993	0.152417	0.0705722	0.225999	0.235482	0.30229	0.287838
2896	14	0.573427	0.366894	0.485575	0.513234	0.0649317	0.189192	0.160883	0.130836	0.0790596	0.108627	0.096951	0.0159678
2897	0	0.593027	0.637566	0.612728	0.644735	0.536954	0.486237	0.468384	0.597361	0.452482	0.457551	0.466329	0.488438
2898	0	0.0996848	0.124849	0.0836999	0.0919418	0.0659775	0.11535	0.0279373	0.0793473	0.0390451	0.00887367	0.012306	0.0779963
2899	0	0.646209	0.65894	0.887098	0.759984	0.30347	0.311441	0.532093	0.655802	0.0362556	0.00338504	0.0483144	0.0935437
2900	519	0.822006	0.835899	0.9543	0.896366	0.881199	0.77686	0.899521	0.802681	0.343323	0.392384	0.529787	0.546626
2900	519	0.798881	0.810996	0.870138	0.841628	0.658989	0.756514	0.875776	0.83943	0.309645	0.595716	0.276335	0.251622
2901	0	0.459249	0.551976	0.815247	0.65915	0.147479	0.117602	0.152365	0.183396	0.0686642	0.0772592	0.365543	0.236778
2902	0	0.239495	0.123374	0.138287	0.357026	0.470004	0.302914	0.394981	0.573826	0.314607	0.305117	0.27546	0.498701
2903	0	0.539399	0.2987	0.446622	0.399173	0.265721	0.367601	0.414463	0.427704	0.118367	0.037542	0.0620212	0.0869977
2904	0	0.016334	0.0689835	0.0485596	0.0222659	0.0274108	0.0747608	0.0935875	0.034706	0.0018564	0.00758888	0.00175683	0.0100314
2905	0	0.671983	0.846889	0.838094	0.636958	0.680562	0.852877	0.881992	0.683629	0.329742	0.28288	0.39593	0.203657
2905	0	0.187446	0.454087	0.557308	0.535866	0.535068	0.489644	0.542475	0.633167	0.220862	0.226739	0.200199	0.225371
2905	0	0.818508	0.75853	0.853952	0.876041	0.824067	0.754423	0.865254	0.900499	0.21674	0.253451	0.232556	0.232827
2906	0	0.708724	0.201612	0.162796	0.647348	0.253588	0.377516	0.333599	0.269679	0.224268	0.105649	0.0535436	0.110003
2907	374.1	0.928058	0.906275	0.862007	0.879814	0.845282	0.833398	0.773475	0.77743	0.644321	0.468614	0.582011	0.354465
2908	0	0.731376	0.770323	0.779499	0.763642	0.750142	0.840565	0.714636	0.605677	0.417588	0.440803	0.367119	0.321546
2909	0	0.0104618	0.0285294	0.0180874	0.0576412	0.00605291	0.0136746	0.00592896	0.0188126	0.00248662	0.00666934	0.00156591	0.0204223
2909	0	0.0171454	0.0146525	0.0142832	0.00771809	0.00147487	0.00302709	0.00157991	0.0120641	0.00276746	0.00432108	0.00169302	0.00679544
2910	0	0.206601	0.196999	0.210573	0.252863	0.327994	0.384943	0.236068	0.255996	0.0225064	0.0645776	0.0141907	0.067548
2911	0	0.507642	0.345804	0.269998	0.294517	0.348339	0.247554	0.304057	0.375053	0.187538	0.242737	0.161489	0.176081
2912	469	0.892208	0.909935	0.849224	0.955979	0.480945	0.333616	0.58708	0.412127	0.231461	0.168929	0.259023	0.153684
2912	469	0.851045	0.899915	0.876561	0.872689	0.808317	0.788841	0.728506	0.902397	0.515926	0.428563	0.182398	0.398099
2913	0	0.117747	0.187086	0.177665	0.27665	0.141521	0.16247	0.266584	0.226983	0.0130242	0.0128363	0.0198135	0.013861
2914	0	0.00149238	0.000342884	0.000372563	0.000928503	0.000145696	0.000230542	0.000741636	0.000187265	0.0128888	0.00771336	0.0108408	0.0191279
2915	0	0.171802	0.312602	0.246248	0.430966	0.122824	0.0298691	0.172242	0.0954323	0.00586943	0.0260671	0.0198662	0.0304598
2916	14	0.177967	0.369886	0.423138	0.788221	0.200393	0.14115	0.305474	0.63505	0.0601671	0.0575859	0.130549	0.345892
2917	63	0.446352	0.438391	0.527383	0.137916	0.372471	0.240178	0.248636	0.267838	0.169932	0.0761512	0.124171	0.180324
2917	64.6	0.687491	0.451302	0.636269	0.7133	0.120356	0.173042	0.176214	0.235873	0.185404	0.14275	0.168788	0.128949
2918	7.7	0.740385	0.4767	0.539753	0.636141	0.205529	0.108947	0.0600935	0.155792	0.105118	0.0686635	0.108659	0.113247
2919	82	0.830036	0.788031	0.732261	0.713742	0.0807327	0.0521457	0.0600547	0.0515541	0.139084	0.115477	0.115132	0.112629
2920	0	0.5218	0.591976	0.606498	0.790962	0.399915	0.441996	0.428172	0.676813	0.202892	0.176802	0.165521	0.502788
2921	1.4	0.591057	0.451775	0.618423	0.517374	0.266282	0.265462	0.323058	0.155028	0.18554	0.121575	0.143858	0.123199
2922	0	0.505646	0.528325	0.568401	0.53485	0.0964585	0.150956	0.192824	0.153305	0.144358	0.0930019	0.156926	0.0965856
2923	0	0.462456	0.152019	0.333396	0.173099	0.169542	0.154224	0.258828	0.132291	0.0775969	0.0829467	0.111888	0.119526
2924	0	0.971617	0.983954	0.979557	0.976782	0.870347	0.883047	0.888474	0.867355	0.534799	0.531676	0.510302	0.543495
2924	0	0.95092	0.954423	0.959707	0.975548	0.708987	0.77475	0.697407	0.774313	0.42987	0.468692	0.480275	0.436986
2925	0	0.992372	0.992725	0.989776	0.9841	0.955459	0.964154	0.966474	0.956989	0.876944	0.897818	0.810457	0.859002
2926	25.7	0.510875	0.800604	0.401511	0.57154	0.378605	0.373061	0.274241	0.398601	0.0446854	0.124894	0.0232251	0.121491
2927	22	0.75833	0.716661	0.763792	0.794906	0.12483	0.163685	0.116609	0.181729	0.0619036	0.0114259	0.0306335	0.022095
2927	40	0.472097	0.522289	0.525799	0.316533	0.0427381	0.106929	0.0504306	0.0529569	0.00627398	0.0133812	0.00280524	0.0100691
2928	5	0.80287	0.880597	0.757168	0.809141	0.752545	0.766361	0.707184	0.713464	0.55858	0.426195	0.380682	0.632272
2928	5	0.841196	0.851902	0.882304	0.907371	0.90144	0.867814	0.906568	0.892418	0.245967	0.252511	0.176907	0.304074
2929	28	0.578815	0.503515	0.462499	0.645737	0.196771	0.209154	0.205838	0.150725	0.0385961	0.0533729	0.168283	0.111128
2930	0	0.107042	0.187034	0.188273	0.282049	0.409316	0.58583	0.578497	0.493872	0.202637	0.236114	0.220699	0.292931
2931	21	0.709113	0.599369	0.520252	0.707928	0.39979	0.296023	0.230399	0.608356	0.154203	0.0241408	0.0732785	0.111927
2932	97	0.178148	0.59273	0.306566	0.189048	0.0448728	0.0796661	0.0551355	0.0358498	0.0258661	0.0579999	0.0331568	0.0478271
2933	0	0.545455	0.835095	0.745207	0.779596	0.267984	0.444464	0.365024	0.277335	0.233304	0.188071	0.278917	0.189843
2934	0	0.115759	0.0438341	0.0563576	0.11305	0.0639542	0.0396131	0.0723629	0.181597	0.0283171	0.0424008	0.0415165	0.174987
2935	0	0.562825	0.869508	0.174152	0.756135	0.198992	0.271767	0.0899169	0.356641	0.178692	0.208816	0.0716909	0.314324
2936	0	0.765682	0.636483	0.628665	0.716099	0.650937	0.380533	0.246255	0.398761	0.252927	0.275898	0.182072	0.238602
2937	955	0.817976	0.605815	0.621571	0.676251	0.662013	0.635439	0.547463	0.588956	0.666985	0.4757	0.346444	0.395891
2937	955	0.836765	0.751825	0.874703	0.878942	0.570425	0.432783	0.615347	0.572795	0.438438	0.108801	0.292199	0.460789
2938	0	0.203521	0.167509	0.0940626	0.120517	0.048817	0.0851726	0.0741486	0.0922471	0.00297692	0.0054176	0.00112574	0.0178201
2939	0	0.568129	0.570737	0.446326	0.580199	0.257426	0.29572	0.0679033	0.290805	0.0893006	0.157367	0.0292632	0.0418193
2940	0	0.246323	0.299342	0.409411	0.291636	0.135265	0.190409	0.14323	0.141562	0.00328066	0.00309202	0.00372652	0.00667469
2940	0	0.568898	0.342334	0.468477	0.473787	0.277249	0.257397	0.148594	0.174941	0.0228663	0.0110845	0.0110137	0.0133166
2941	0	0.243692	0.143849	0.360663	0.0851213	0.0349355	0.0385728	0.0262338	0.0161958	0.0401922	0.0427322	0.0207622	0.0407655
2942	136	0.764925	0.660306	0.698877	0.617339	0.453732	0.291786	0.708078	0.771056	0.0900591	0.0718233	0.42281	0.162878
2943	0	0.888765	0.733139	0.904282	0.880865	0.39364	0.410445	0.582011	0.668264	0.1731	0.0664899	0.221113	0.168122
2944	0	0.301473	0.234426	0.226565	0.236332	0.146748	0.134682	0.0853133	0.223489	0.0648384	0.0452054	0.0425833	0.0677125
2945	60.9	0.829296	0.841824	0.873384	0.798408	0.853696	0.887615	0.889453	0.890744	0.711588	0.501426	0.549314	0.55271
2945	60.9	0.810029	0.916852	0.942525	0.905278	0.82699	0.906969	0.857439	0.905219	0.682514	0.708823	0.548443	0.618619
2945	60.9	0.918646	0.926625	0.892314	0.90221	0.83938	0.690286	0.804714	0.77909	0.252143	0.326059	0.275237	0.585045
2946	169	0.616491	0.467146	0.433603	0.457898	0.100243	0.105084	0.0884908	0.234862	0.0497339	0.0255581	0.0098713	0.057215
2947	0	0.931328	0.841132	0.853574	0.834103	0.801129	0.659155	0.598223	0.640848	0.340835	0.242311	0.151608	0.107102
2948	0	0.326606	0.607642	0.12754	0.620181	0.464341	0.540956	0.381974	0.605089	0.200867	0.219719	0.118208	0.210449
2949	0	0.834493	0.839294	0.853812	0.805559	0.531247	0.627115	0.657902	0.489181	0.333017	0.512703	0.646989	0.432003
2950	9.26	0.0351536	0.0746149	0.04153	0.12836	0.00264771	0.00463295	0.00447779	0.0431951	0.00395269	0.0108041	0.00294134	0.0522963
2951	0	0.0750276	0.106607	0.0985118	0.12747	0.139792	0.117963	0.0542759	0.13928	0.156202	0.0654186	0.0760837	0.11124
2952	0	0.00069716	0.000361601	0.000510115	0.00055126	0.00136133	0.00126588	0.00281335	0.00111255	0.0040505	0.00202148	0.00307258	0.00136108
2953	0	0.201629	0.17364	0.177428	0.191869	0.340799	0.322101	0.304033	0.21734	0.249081	0.150916	0.198786	0.0909119
2954	108	0.857818	0.835461	0.854339	0.885701	0.756681	0.468494	0.624901	0.771662	0.267123	0.179374	0.163464	0.218101
2954	108	0.846257	0.851819	0.844464	0.868016	0.820522	0.70791	0.778109	0.776655	0.237376	0.239329	0.218165	0.205265
2955	87	0.644195	0.643999	0.408744	0.683973	0.137828	0.196356	0.117219	0.14075	0.202945	0.218689	0.0435658	0.150652
2956	0	0.175294	0.199894	0.324071	0.181362	0.319669	0.146247	0.211436	0.176053	0.0188775	0.0254704	0.050229	0.100899
2956	0	0.199964	0.334282	0.16835	0.435541	0.214238	0.591834	0.234252	0.514568	0.0352676	0.033817	0.0347546	0.0330549
2956	0	0.167641	0.11382	0.15742	0.174273	0.312148	0.302855	0.225809	0.231921	0.0196315	0.0249167	0.0306928	0.0430183
2957	0	0.623372	0.72231	0.686991	0.729994	0.611233	0.583021	0.570162	0.533351	0.267356	0.19675	0.196833	0.146206
2958	0	0.5395	0.468312	0.528497	0.627992	0.0795822	0.162405	0.22607	0.610112	0.0264933	0.0278859	0.075096	0.0715552
2958	0	0.421916	0.205177	0.128214	0.306237	0.149717	0.149132	0.153647	0.221148	0.141462	0.102054	0.0627605	0.0386709
2959	0	0.631637	0.66697	0.636487	0.724448	0.221654	0.346024	0.357179	0.331812	0.0162125	0.0665544	0.0385371	0.0256784
2960	0	0.0913883	0.135076	0.120935	0.178375	0.0768039	0.104438	0.0743519	0.13144	0.0312093	0.0288131	0.0438694	0.118101
2961	151	0.627663	0.664491	0.255955	0.816988	0.0602664	0.050893	0.0328396	0.145034	0.199882	0.0804039	0.0697034	0.225829
2962	235	0.496627	0.475224	0.573996	0.752673	0.183217	0.145315	0.184512	0.481483	0.0220545	0.0366711	0.0222593	0.23226
2963	0	0.729493	0.877578	0.675656	0.858869	0.358032	0.557031	0.321009	0.511356	0.434607	0.360816	0.280822	0.256291
2963	0	0.308643	0.457276	0.363672	0.581162	0.105554	0.244137	0.133498	0.260064	0.0487422	0.0869026	0.100293	0.0882517
2963	0	0.578736	0.717603	0.616381	0.718703	0.465015	0.317372	0.326182	0.711333	0.246742	0.283147	0.313198	0.273513
2964	522	0.76765	0.69806	0.73441	0.770546	0.386443	0.379935	0.37731	0.380766	0.0736775	0.0977013	0.0721571	0.0676682
2965	0	0.799924	0.656572	0.650715	0.775456	0.187003	0.193067	0.199249	0.235392	0.172087	0.197408	0.235019	0.221329
2966	0	0.0258563	0.0450265	0.0488999	0.192239	0.125461	0.1308	0.0441697	0.22486	0.000584105	0.00118442	0.000818101	0.0018983
2967	74	0.506563	0.786218	0.808081	0.651463	0.494897	0.717376	0.55796	0.549945	0.12067	0.228639	0.219477	0.125257
2968	82	0.297442	0.366281	0.81572	0.707818	0.149848	0.180859	0.613348	0.386955	0.0020012	0.00536466	0.0932517	0.0857764
2969	28	0.904905	0.920627	0.874057	0.899029	0.722773	0.831718	0.770667	0.78929	0.129076	0.193966	0.0460347	0.12574
2970	493.6	0.962377	0.964161	0.866864	0.942501	0.457276	0.754929	0.81107	0.638568	0.445853	0.536254	0.505813	0.547969
2970	493.6	0.853886	0.862545	0.885392	0.875902	0.466761	0.547019	0.511078	0.49444	0.251836	0.044384	0.222597	0.162282
2970	493.6	0.947321	0.903843	0.889099	0.863185	0.503572	0.388991	0.627169	0.588292	0.663077	0.670743	0.740093	0.339647
2970	493.6	0.936501	0.909201	0.919064	0.88273	0.530555	0.783101	0.565732	0.537002	0.182946	0.520829	0.25436	0.236286
2970	493.6	0.867715	0.870401	0.887077	0.877347	0.324609	0.506283	0.397576	0.386945	0.0961651	0.0312225	0.026636	0.11442
2971	0	0.310795	0.37597	0.41101	0.615273	0.088907	0.114473	0.212561	0.283636	0.043684	0.0562655	0.105768	0.21797
2972	0	0.592108	0.296886	0.522517	0.541372	0.342703	0.128871	0.192109	0.244353	0.0552103	0.0424257	0.024705	0.0606503
2973	76	0.0747735	0.129518	0.0538837	0.543065	0.0806332	0.105732	0.117299	0.314133	0.257187	0.430395	0.365426	0.30002
2974	0	0.372656	0.190648	0.386421	0.550024	0.593063	0.512135	0.612384	0.64491	0.0321209	0.0608793	0.0656501	0.0850238
2975	0	0.0526333	0.0586436	0.0781721	0.0209137	0.0161276	0.00585287	0.0255614	0.02366	0.00160747	0.00853154	0.0272488	0.0207292
2976	0	0.22146	0.0544341	0.118734	0.0879254	0.140596	0.0286595	0.0488596	0.111242	0.0249751	0.0232365	0.0144399	0.0794507
2976	0	0.310169	0.0946109	0.249407	0.15544	0.106127	0.0650871	0.311325	0.121616	0.048741	0.0986902	0.126111	0.193918
2977	25	0.654292	0.636295	0.708969	0.71091	0.268181	0.44486	0.323589	0.480022	0.113734	0.110191	0.151389	0.28759
2978	0	0.408088	0.636716	0.489364	0.483587	0.693572	0.708407	0.658416	0.58236	0.187881	0.269725	0.244767	0.306948
2979	10	0.330263	0.523154	0.388609	0.369199	0.442351	0.24827	0.193625	0.306295	0.337384	0.156573	0.0333882	0.109861
2980	0	0.0327659	0.0542457	0.0411488	0.0915731	0.0332338	0.0364956	0.0565019	0.0222997	0.00779404	0.0165735	0.0351641	0.00966448
2981	0	0.389641	0.509355	0.204346	0.413438	0.0863834	0.266781	0.0645448	0.108218	0.178182	0.161702	0.0660093	0.150645
2982	0	0.579655	0.629315	0.582704	0.509647	0.185667	0.228815	0.0946971	0.0993916	0.132974	0.244154	0.103273	0.0280311
2983	0	0.102984	0.122128	0.181966	0.121237	0.0628523	0.0743068	0.0674368	0.0541355	0.0509525	0.0383956	0.0253144	0.0573428
2983	0	0.0826546	0.0883843	0.152716	0.0600966	0.214174	0.144937	0.107211	0.0964443	0.0212758	0.0351501	0.0154967	0.0177416
2984	0	0.504943	0.383014	0.277969	0.446873	0.167185	0.24819	0.167123	0.369192	0.0901788	0.0352241	0.0224939	0.135826
2985	0	0.164214	0.0408812	0.281004	0.168683	0.00533915	0.00953909	0.0365251	0.0759457	0.00804923	0.00314684	0.0293349	0.0181074
2986	404	0.880752	0.90936	0.869663	0.834918	0.739879	0.819398	0.763717	0.560644	0.659242	0.823283	0.757443	0.69011
2987	0	0.689478	0.657077	0.657007	0.545679	0.567182	0.61185	0.644786	0.570835	0.132436	0.116183	0.109277	0.0726662
2988	0	0.594805	0.557714	0.510511	0.532799	0.0589062	0.219805	0.256077	0.0783104	0.0501031	0.043396	0.0106041	0.0610973
2989	4	0.00665404	0.0133305	0.0278348	0.0216727	0.0188187	0.00372439	0.0322588	0.0440097	0.00281315	0.00634698	0.163032	0.0327765
2990	435	0.860048	0.869197	0.835177	0.889723	0.818378	0.655676	0.802007	0.712082	0.439524	0.393283	0.589915	0.358527
2991	0	0.194685	0.10033	0.150043	0.212958	0.0322811	0.0741383	0.0669331	0.236305	0.0452266	0.0875859	0.0241714	0.0568753
2992	0	0.433373	0.693344	0.494414	0.572619	0.101203	0.451627	0.103712	0.231179	0.114424	0.254351	0.177443	0.335557
2993	66	0.223785	0.635403	0.693672	0.387489	0.323802	0.692178	0.416572	0.37277	0.206795	0.208133	0.108104	0.15399
2994	0	0.21512	0.134752	0.0778828	0.105141	0.0185525	0.0201694	0.00765019	0.016207	0.00319488	0.00855542	0.00380413	0.00583141
2994	0	0.075696	0.13643	0.0546156	0.0387851	0.0171953	0.0525469	0.0113718	0.081403	0.00676268	0.0296405	0.00634897	0.0271451
2995	0	0.0930451	0.43137	0.284348	0.167337	0.0229156	0.0329287	0.0144615	0.0102637	0.00151008	0.00398907	0.00660754	0.00430825
2996	0	0.0947525	0.253139	0.117597	0.431133	0.0529257	0.139408	0.0554354	0.236718	0.0675117	0.175405	0.0202401	0.0683802
2997	0	0.797179	0.793486	0.781231	0.752754	0.73617	0.719379	0.621213	0.633624	0.481714	0.283503	0.320998	0.401528
2997	0	0.85174	0.777888	0.811896	0.817253	0.690342	0.838166	0.78754	0.637592	0.26185	0.404424	0.276054	0.410282
2997	0	0.606461	0.591648	0.568778	0.675485	0.583423	0.642503	0.661789	0.735493	0.120932	0.102637	0.0795626	0.226809
2997	0	0.662871	0.75042	0.747259	0.634279	0.70792	0.57123	0.803773	0.710846	0.2014	0.122053	0.168549	0.180329
2998	9.7	0.878486	0.84889	0.816841	0.841681	0.517463	0.651136	0.535698	0.363324	0.173918	0.151515	0.195633	0.14855
2999	0	0.18252	0.339719	0.138833	0.206292	0.0877109	0.0603423	0.0444573	0.0528641	0.0513063	0.0160157	0.138133	0.0135893
3000	473	0.793175	0.861895	0.809057	0.835506	0.698498	0.799755	0.730084	0.780174	0.572964	0.699494	0.545649	0.721757
3000	473	0.694597	0.804055	0.766763	0.697103	0.589056	0.805898	0.713207	0.79745	0.446385	0.443733	0.286961	0.467132
3000	473	0.675915	0.784986	0.659274	0.796013	0.723056	0.747261	0.617479	0.721916	0.250751	0.67226	0.119324	0.285114
3000	473	0.846813	0.750902	0.826971	0.77598	0.810491	0.772415	0.716102	0.862928	0.477171	0.532022	0.355803	0.521731
3001	35	0.78085	0.716809	0.761337	0.545253	0.573026	0.345938	0.72325	0.563057	0.404741	0.140001	0.307454	0.133426
3002	0	0.900632	0.89278	0.8818	0.906134	0.823942	0.896751	0.894051	0.860908	0.240223	0.223596	0.127049	0.175996
3003	43	0.165404	0.0477462	0.0727785	0.164605	0.0128122	0.0139269	0.0382165	0.0197367	0.13049	0.1395	0.112773	0.18021
3004	0	0.517833	0.710615	0.361253	0.533835	0.31111	0.301636	0.292539	0.20381	0.200424	0.164806	0.134186	0.23262
3004	0	0.105118	0.160439	0.0798699	0.091242	0.0917679	0.0644515	0.0727886	0.0734732	0.00647528	0.00404035	0.00223681	0.00559296
3005	348	0.803131	0.836027	0.82348	0.822085	0.525162	0.38205	0.293125	0.329341	0.104554	0.088104	0.174156	0.14372
3006	0	0.216019	0.48345	0.284823	0.2591	0.00990257	0.0459387	0.00822677	0.00836121	0.0221137	0.0167141	0.0202249	0.0162642
3007	76.4	0.635045	0.568268	0.632416	0.747292	0.334128	0.484756	0.422535	0.784755	0.130707	0.253693	0.321695	0.443939
3008	0	0.148864	0.107102	0.084505	0.179189	0.219725	0.18711	0.0444871	0.0784788	0.0780063	0.0132102	0.00340398	0.00559128
3009	0	0.111241	0.165111	0.172306	0.68281	0.0330881	0.029666	0.0116365	0.0512147	0.00677939	0.0122889	0.00686502	0.0507834
3010	0	0.282952	0.478823	0.398853	0.472654	0.0661736	0.0976213	0.0885149	0.0679745	0.163101	0.0706511	0.127855	0.143222
3011	96.3	0.748822	0.688637	0.527742	0.634894	0.729878	0.569863	0.544786	0.554417	0.277618	0.0404127	0.0400115	0.0458207
3012	0	0.0833494	0.150724	0.118265	0.219887	0.218674	0.373145	0.398931	0.447744	0.0597074	0.148156	0.169991	0.183327
3012	0	0.797955	0.34185	0.527996	0.497909	0.845877	0.637597	0.471594	0.425997	0.511718	0.128205	0.1883	0.221229
3013	0	0.620824	0.472747	0.480813	0.590543	0.216739	0.255201	0.184499	0.353895	0.0460335	0.0203479	0.0276927	0.0416329
3014	0	0.688477	0.722402	0.40031	0.646349	0.407452	0.237672	0.330042	0.462934	0.0562561	0.0163953	0.0237745	0.143397
3015	46	0.802902	0.84685	0.805131	0.821761	0.4543	0.357269	0.545532	0.538209	0.054428	0.150316	0.124608	0.186803
3016	94	0.920361	0.701	0.763309	0.638284	0.632237	0.613367	0.593991	0.675285	0.222667	0.240168	0.29227	0.18809
3017	168	0.693657	0.733927	0.576972	0.549734	0.719674	0.686208	0.583274	0.540216	0.27392	0.289841	0.241656	0.183976
3018	31	0.344621	0.322506	0.198509	0.241837	0.0223276	0.0249241	0.0629952	0.0195544	0.00253784	0.00234151	0.0190967	0.00362577
3019	0	0.133313	0.398893	0.172273	0.199625	0.0643114	0.133394	0.102609	0.114585	0.00565952	0.0120187	0.00363953	0.0634719
3020	0	0.883797	0.883131	0.955793	0.938931	0.7544	0.518086	0.73139	0.661645	0.672627	0.442259	0.714564	0.41043
3021	0	0.640855	0.717513	0.736625	0.712639	0.353042	0.234305	0.425369	0.249042	0.100334	0.152129	0.109992	0.17442
3022	0	0.61111	0.355274	0.493155	0.247661	0.465084	0.571087	0.430543	0.327853	0.802773	0.467479	0.703869	0.548004
3023	0	0.515481	0.406124	0.417047	0.691873	0.203927	0.159686	0.146865	0.164738	0.0797516	0.072907	0.0394052	0.0794702
3024	0	0.0894065	0.0607062	0.134145	0.0628219	0.148928	0.0940099	0.111638	0.101349	0.0106957	0.0120218	0.0154548	0.0174477
3025	0	0.131435	0.0729538	0.201832	0.169491	0.122632	0.0917923	0.108128	0.0809059	0.00621794	0.00339819	0.0102796	0.00721265
3026	0	0.858894	0.829079	0.743846	0.635611	0.361819	0.203157	0.284053	0.676115	0.370733	0.407574	0.651829	0.560641
3027	1	0.186133	0.707556	0.426784	0.542974	0.212689	0.398695	0.319922	0.40997	0.0575238	0.29131	0.147149	0.105779
3027	0	0.668311	0.435612	0.674788	0.620806	0.543758	0.249258	0.360017	0.365378	0.103799	0.230826	0.204779	0.219722
3028	0	0.608818	0.67313	0.524954	0.562031	0.335982	0.432523	0.33357	0.242913	0.0449394	0.0447723	0.0323527	0.038149
3029	0	0.0842592	0.099428	0.276127	0.187539	0.140051	0.0957627	0.224176	0.127246	0.0141583	0.0161075	0.0110048	0.0596393
3030	0	0.252952	0.368031	0.653164	0.126009	0.145668	0.133856	0.131749	0.0437183	0.125382	0.199071	0.099782	0.13397
3031	1	0.535804	0.275658	0.473397	0.381696	0.48077	0.313944	0.295653	0.323142	0.224192	0.159116	0.122518	0.180391
3032	728	0.784045	0.817468	0.707276	0.790609	0.585759	0.498859	0.633322	0.528284	0.230756	0.120299	0.137462	0.312241
3033	0	0.594288	0.328657	0.5321	0.643225	0.488846	0.340551	0.538595	0.64527	0.474797	0.446662	0.245379	0.319404
3034	0	0.00370147	0.00463426	0.0037661	0.0302847	0.00158496	0.00502977	0.00259774	0.00618492	0.000289844	0.000511472	0.000284287	0.00201939
3035	0	0.375665	0.303622	0.360934	0.280406	0.162795	0.306164	0.182375	0.21568	0.0585122	0.0425977	0.0336364	0.0754789
3035	0	0.333548	0.337898	0.359176	0.340262	0.316366	0.262401	0.184727	0.196286	0.172081	0.197717	0.120199	0.10586
3036	197	0.841393	0.811616	0.818545	0.881886	0.788637	0.775957	0.776683	0.804362	0.467236	0.31358	0.442758	0.545366
3037	291	0.426606	0.729304	0.589329	0.38055	0.698204	0.53713	0.456415	0.51336	0.30914	0.30515	0.215915	0.168114
3038	0	0.0570749	0.0525141	0.0263481	0.0341725	0.0143184	0.0164774	0.0113995	0.0107342	0.0279224	0.00274472	0.0033583	0.00461586
3039	9	0.86175	0.651129	0.672237	0.807553	0.949986	0.949319	0.914685	0.894804	0.3092	0.386189	0.254424	0.482851
3040	0	0.114747	0.145406	0.0718874	0.0832502	0.191967	0.174154	0.146525	0.249211	0.0346551	0.0244215	0.0292327	0.0449492
3041	0	0.448074	0.213925	0.11775	0.263236	0.379039	0.364721	0.157771	0.300503	0.199651	0.0667813	0.037379	0.0638628
3041	0	0.553848	0.373696	0.547884	0.237666	0.620071	0.212811	0.464856	0.330116	0.10483	0.094927	0.119048	0.109516
3042	0	0.83627	0.673523	0.799403	0.658044	0.329415	0.165558	0.172876	0.052854	0.397958	0.203715	0.164179	0.202469
3043	0	0.728567	0.816754	0.710528	0.65229	0.725551	0.829306	0.669217	0.549048	0.358995	0.659525	0.295489	0.143312
3043	0	0.796788	0.749362	0.819818	0.741617	0.388434	0.398361	0.501603	0.541925	0.265746	0.249475	0.278968	0.183886
3044	0.54	0.0596287	0.0175676	0.118748	0.0760111	0.0321801	0.0134406	0.0569042	0.0394912	0.010698	0.0152897	0.023762	0.00544386
3045	25.5	0.809797	0.767734	0.78931	0.821224	0.57934	0.420557	0.382366	0.580268	0.18451	0.124011	0.164239	0.245516
3046	0	0.720851	0.735403	0.763269	0.644455	0.491195	0.547364	0.338142	0.374142	0.116707	0.175002	0.0975722	0.0393639
3047	447	0.679252	0.552895	0.766818	0.698713	0.611262	0.314432	0.302229	0.541439	0.315137	0.0243213	0.214254	0.237133
3047	447	0.802561	0.700765	0.832668	0.75571	0.613632	0.507877	0.443236	0.290909	0.4424	0.263258	0.345989	0.485396
3048	0	0.382995	0.586041	0.348601	0.267515	0.37694	0.500244	0.405218	0.301506	0.0964141	0.233232	0.104654	0.0110356
3049	0	0.718851	0.810654	0.720035	0.831545	0.614352	0.524422	0.60432	0.654043	0.553995	0.418604	0.309414	0.676685
3050	120	0.712687	0.211635	0.460254	0.339866	0.115652	0.00461318	0.0143342	0.0656597	0.0903923	0.0147031	0.00578652	0.0533783
3051	17	0.832773	0.786682	0.847872	0.8747	0.550167	0.385473	0.449878	0.514582	0.249051	0.256308	0.270409	0.359914
3052	0	0.75472	0.260961	0.606574	0.0424662	0.0713046	0.0415782	0.0315645	0.0325399	0.0262328	0.00757483	0.0190508	0.00299051
3053	172	0.822086	0.75576	0.611691	0.589017	0.15714	0.109054	0.175087	0.19535	0.0715937	0.105554	0.0711259	0.0404164
3053	172	0.770731	0.74227	0.778987	0.658721	0.289984	0.314905	0.295038	0.0962933	0.03141	0.0557264	0.0257252	0.028711
3054	49	0.685352	0.474112	0.637393	0.704483	0.435943	0.466071	0.438896	0.41692	0.252573	0.219344	0.320011	0.261103
3054	49	0.308662	0.285573	0.192294	0.546211	0.489931	0.553196	0.397636	0.533512	0.00996713	0.0101992	0.00251609	0.021524
3054	49	0.81213	0.267774	0.374451	0.62859	0.491555	0.144534	0.62114	0.247164	0.35347	0.0685044	0.207195	0.0522193
3054	49	0.671686	0.730448	0.767195	0.635638	0.811032	0.491501	0.551177	0.48446	0.404958	0.0484194	0.0776855	0.252827
3054	49	0.722812	0.61471	0.82653	0.70494	0.407901	0.423707	0.455492	0.360987	0.0823245	0.190377	0.278003	0.145574
3054	49	0.328156	0.203171	0.296751	0.260349	0.224749	0.110971	0.138679	0.170264	0.126777	0.00510021	0.0289482	0.00904406
3054	49	0.275241	0.423704	0.262066	0.20286	0.251068	0.228788	0.231405	0.286123	0.0247691	0.0480373	0.0388408	0.0244021
3054	49	0.755424	0.744782	0.705692	0.717549	0.228773	0.502518	0.479625	0.473084	0.226012	0.179806	0.412494	0.143831
3055	0	0.234835	0.321308	0.264567	0.57654	0.510236	0.413823	0.504145	0.793172	0.0132989	0.0293783	0.0236284	0.0586627
3056	0	0.349215	0.515064	0.341058	0.588434	0.222384	0.40807	0.164117	0.477299	0.0367235	0.146242	0.0351943	0.180133
3057	0	0.102597	0.137914	0.115	0.163111	0.12131	0.105105	0.121623	0.206767	0.0643751	0.0184191	0.0396749	0.0947635
3058	0	0.635652	0.532711	0.788065	0.577839	0.415729	0.359854	0.596932	0.235562	0.100216	0.14438	0.126004	0.122432
3059	0	0.698164	0.714903	0.671419	0.586399	0.568456	0.548615	0.524084	0.451876	0.381275	0.290742	0.402939	0.283712
3060	169	0.631641	0.840012	0.65834	0.771971	0.71779	0.774029	0.456136	0.665243	0.20198	0.216232	0.177277	0.133032
3060	169	0.660799	0.650063	0.715181	0.602119	0.456281	0.556529	0.512908	0.641896	0.0140451	0.00641406	0.0263401	0.087095
3061	0	0.697397	0.751904	0.769322	0.681457	0.155416	0.403944	0.460715	0.48471	0.0624214	0.394403	0.287519	0.289555
3062	0	0.765191	0.479983	0.593579	0.303116	0.356858	0.182358	0.195147	0.234476	0.126024	0.0379504	0.0857893	0.0374372
3063	7.3	0.602775	0.535702	0.588293	0.653442	0.284384	0.128486	0.153245	0.242712	0.0423151	0.0494771	0.0926067	0.0917448
3064	0	0.0922391	0.0653722	0.0743714	0.251039	0.00724114	0.00124553	0.0103707	0.0473604	0.0325637	0.0108939	0.0183965	0.216703
3065	0	0.280155	0.304484	0.111649	0.222587	0.400359	0.328628	0.230193	0.218823	0.13928	0.146284	0.118475	0.187427
3066	218	0.833298	0.683058	0.736273	0.694529	0.228222	0.121482	0.175675	0.371432	0.155712	0.238296	0.186407	0.227345
3067	0	0.475762	0.276354	0.364244	0.604496	0.0766536	0.0753686	0.0535504	0.0573001	0.0445751	0.0461885	0.0335079	0.0434137
3068	149	0.229492	0.160307	0.0658882	0.31799	0.232472	0.0611588	0.0421241	0.139441	0.00750678	0.0243942	0.00750026	0.101708
3069	0	0.37356	0.395394	0.271248	0.302735	0.335844	0.258484	0.120649	0.124535	0.112382	0.185423	0.0161065	0.131022
3070	0	0.0319878	0.0389007	0.163455	0.24469	0.00941597	0.0188508	0.0550911	0.0280589	0.0120751	0.012857	0.14734	0.0474477
3071	0	0.167582	0.363486	0.233444	0.159801	0.00771841	0.00334408	0.00286209	0.00476126	0.00105214	0.00786771	0.00410279	0.00107265
3072	0	0.0400912	0.0388661	0.0283961	0.0397118	0.0995992	0.0519801	0.0942394	0.0519611	0.0221101	0.0167366	0.00455095	0.012416
3073	233	0.0860335	0.100852	0.0618536	0.163429	0.0540761	0.0834103	0.0686262	0.0777202	0.0174688	0.0117583	0.0232621	0.110182
3074	32	0.553618	0.430417	0.501108	0.358034	0.323001	0.342173	0.364925	0.291179	0.0172496	0.00520309	0.00588461	0.0393985
3075	0	0.010827	0.00210854	0.00350532	0.00259148	0.00225931	0.00155169	0.0020002	0.00202143	0.0392312	0.0115118	0.00808545	0.00582114
3076	26	0.792538	0.779736	0.794095	0.738398	0.553297	0.614004	0.495741	0.612996	0.126017	0.0357511	0.049041	0.176583
3077	38	0.808017	0.817622	0.735343	0.761386	0.870775	0.935696	0.893407	0.876495	0.822336	0.699734	0.786368	0.811969
3077	38	0.914483	0.932316	0.875843	0.897225	0.899981	0.88517	0.857626	0.820568	0.796252	0.658779	0.765532	0.82419
3077	442	0.939473	0.964675	0.96446	0.966904	0.861105	0.879553	0.871728	0.892866	0.839024	0.753559	0.884603	0.866132
3077	38	0.673481	0.860161	0.837055	0.762068	0.703392	0.791795	0.729172	0.577722	0.533157	0.611095	0.674248	0.588546
3077	442	0.934809	0.928993	0.958081	0.961462	0.875561	0.852775	0.890886	0.837551	0.704032	0.82875	0.86481	0.879797
3077	38	0.615096	0.545877	0.699492	0.689148	0.317981	0.357753	0.408196	0.473327	0.146496	0.233772	0.31874	0.15777
3078	0	0.3254	0.291379	0.341439	0.348099	0.165836	0.177029	0.196407	0.207731	0.0037456	0.000834101	0.00089413	0.00163703
3079	0	0.136049	0.194433	0.122541	0.18934	0.124458	0.202551	0.0821597	0.114073	0.0523606	0.0324776	0.0361302	0.0469033
3080	0	0.7392	0.748718	0.591	0.828144	0.471532	0.320532	0.244037	0.374161	0.290812	0.276999	0.202773	0.313814
3081	0	0.0479034	0.0485234	0.0218678	0.0206734	0.0665447	0.0604099	0.0179113	0.0684878	0.0474643	0.021842	0.00488428	0.075137
3082	2848	0.721061	0.8289	0.816006	0.849614	0.541089	0.646758	0.690395	0.744953	0.342417	0.414585	0.429578	0.289044
3083	1	0.849334	0.873727	0.855859	0.883065	0.665854	0.597233	0.788059	0.696407	0.115311	0.0244234	0.255849	0.159162
3083	1	0.73928	0.760328	0.800438	0.772367	0.570554	0.592312	0.594054	0.624471	0.020745	0.0201002	0.0473449	0.158167
3084	0	0.20717	0.391166	0.341885	0.353766	0.118035	0.154157	0.1011	0.0979683	0.00229077	0.0040234	0.00361173	0.0122133
3085	0	0.702871	0.740198	0.161678	0.783871	0.825628	0.833233	0.582475	0.692088	0.63946	0.621094	0.513035	0.499541
3086	0	0.829802	0.76571	0.612736	0.662721	0.600864	0.434827	0.379538	0.508287	0.0922021	0.0270198	0.0242556	0.0315707
3087	0	0.489151	0.726831	0.701516	0.70229	0.0639118	0.140617	0.116909	0.539666	0.11208	0.119498	0.231031	0.433969
3088	38	0.458527	0.394997	0.514646	0.63862	0.106487	0.0772568	0.102518	0.217664	0.0344964	0.0374642	0.087992	0.179608
3088	110	0.675537	0.600417	0.641497	0.69623	0.100884	0.109152	0.0574607	0.0554412	0.0236786	0.00913884	0.0266713	0.100141
3089	0	0.00886197	0.0273014	0.00839522	0.0101472	0.0665168	0.0722464	0.0524121	0.0722932	0.00551732	0.00429772	0.00155832	0.00381653
3090	2	0.331441	0.194069	0.226668	0.510144	0.359369	0.25605	0.341484	0.318374	0.0721719	0.0371428	0.0507973	0.0785405
3091	0	0.0849341	0.152958	0.581256	0.186787	0.100345	0.059801	0.161348	0.198846	0.0111635	0.149702	0.362196	0.395167
3092	0	0.0117452	0.0605975	0.00740639	0.0550925	0.0304494	0.00887896	0.00182723	0.00757099	0.00445932	0.0121574	0.00858018	0.0177525
3093	0	0.00271145	0.000791296	0.00129813	0.00149434	0.00822042	0.00568764	0.00667617	0.00534806	0.00632441	0.00209083	0.00288422	0.00408357
3094	36	0.1585	0.0982312	0.146737	0.224832	0.291797	0.259856	0.311758	0.228927	0.0611396	0.0360418	0.0619115	0.025163
3095	27	0.0276685	0.026611	0.00905904	0.0318443	0.0261657	0.0423839	0.0239991	0.0231762	0.00938922	0.00144557	0.00139525	0.00798962
3096	0	0.0380092	0.264423	0.0228627	0.0895014	0.000758367	0.00356638	0.00590649	0.00414929	0.00040696	0.00546904	0.000235585	0.00122943
3097	0	0.628248	0.729037	0.775357	0.660855	0.5415	0.67733	0.386681	0.401457	0.217009	0.239887	0.05207	0.255864
3097	0	0.827699	0.860509	0.891652	0.799527	0.599187	0.682124	0.58083	0.448084	0.200353	0.263012	0.402507	0.263896
3098	332	0.467774	0.406805	0.19949	0.141971	0.596043	0.706834	0.407867	0.319603	0.137872	0.149647	0.0489207	0.063253
3098	332	0.393524	0.182215	0.719045	0.442142	0.318556	0.429354	0.470233	0.512194	0.114602	0.0597005	0.0945713	0.0872558
3098	332	0.602111	0.554084	0.36985	0.602292	0.447419	0.478862	0.221013	0.539737	0.133797	0.0472945	0.091421	0.099536
3099	0	0.0551981	0.034104	0.0787903	0.0709309	0.033627	0.0592642	0.142468	0.136146	0.115083	0.252401	0.388927	0.0788858
3100	0	0.389687	0.70029	0.184673	0.59339	0.146633	0.362952	0.627866	0.263676	0.115412	0.320709	0.506501	0.685554
3101	27.9	0.734071	0.620811	0.654941	0.66602	0.791611	0.764875	0.713004	0.767293	0.276792	0.387406	0.52055	0.517689
3102	12	0.126029	0.0370167	0.0475423	0.0505169	0.103813	0.0297406	0.0451503	0.146215	0.0463808	0.016477	0.0248671	0.0163839
3103	0	0.452332	0.295263	0.500376	0.561155	0.767371	0.421474	0.443507	0.699008	0.191904	0.312385	0.192441	0.145942
3104	0	0.877411	0.837977	0.831698	0.845114	0.246249	0.43118	0.420318	0.337175	0.258256	0.073659	0.0430524	0.0973743
3104	0	0.934693	0.909485	0.93691	0.93557	0.555179	0.582258	0.51787	0.472406	0.388711	0.0669005	0.0209215	0.232686
3104	0	0.948377	0.934743	0.934407	0.9257	0.615309	0.709912	0.662684	0.682023	0.140853	0.0662853	0.171207	0.123429
3104	0	0.894551	0.935281	0.902714	0.93247	0.320853	0.673712	0.482422	0.573441	0.262417	0.177141	0.200954	0.0602996
3104	0	0.859449	0.917105	0.878058	0.903863	0.467977	0.531771	0.510525	0.502978	0.115706	0.25048	0.12147	0.388777
3104	0	0.913626	0.933307	0.913769	0.89713	0.466549	0.527656	0.44883	0.439464	0.0707545	0.0426265	0.0487256	0.0403052
3104	0	0.602226	0.411129	0.406782	0.699052	0.444135	0.349624	0.433341	0.408619	0.122282	0.0671906	0.0699756	0.100378
3105	0	0.00979334	0.0170031	0.0253842	0.0165378	0.0406459	0.0540685	0.0336454	0.0752343	0.107847	0.110729	0.120489	0.0751349
3106	0	0.0396751	0.0216529	0.0438887	0.0340632	0.0643685	0.0513623	0.0321403	0.0640556	0.0212175	0.0128634	0.0153032	0.0288137
3106	0	0.049056	0.0665281	0.04409	0.0916869	0.031759	0.0296794	0.028497	0.0372972	0.042211	0.0210701	0.0305445	0.0191674
3107	0	0.070808	0.016347	0.0151806	0.0522629	0.222012	0.160192	0.101571	0.213782	0.00650036	0.00107848	0.000684523	0.00361749
3108	0	0.0804403	0.188538	0.129888	0.424636	0.137175	0.221475	0.179949	0.179033	0.0288198	0.013029	0.0204882	0.0182024
3109	0	0.43803	0.692903	0.359205	0.727547	0.467288	0.57833	0.462532	0.803669	0.11751	0.206484	0.230084	0.352964
3110	42	0.804799	0.545848	0.401239	0.821174	0.443022	0.244508	0.105005	0.246746	0.130918	0.0742654	0.067047	0.196369
3111	0	0.487216	0.408129	0.388126	0.478478	0.390578	0.367234	0.434738	0.447403	0.13544	0.148944	0.150319	0.18151
3112	238	0.90763	0.93414	0.918136	0.9175	0.370161	0.52093	0.48614	0.760077	0.286587	0.32812	0.237662	0.364279
3113	0	0.575029	0.604165	0.424334	0.645458	0.311009	0.151086	0.285287	0.38203	0.0444874	0.140152	0.109067	0.269905
3114	0	0.490645	0.311158	0.45939	0.635893	0.826567	0.704296	0.727213	0.765273	0.581082	0.276917	0.252242	0.422563
3115	421	0.815612	0.822111	0.835512	0.806757	0.552816	0.551252	0.596676	0.598324	0.0662467	0.067863	0.0538949	0.214237
3116	0	0.388706	0.653782	0.355307	0.523334	0.0364452	0.025898	0.0156771	0.03685	0.229974	0.149599	0.0789185	0.125382
3117	0	0.279943	0.193215	0.238575	0.358215	0.155759	0.125442	0.151062	0.115397	0.0037377	0.00219414	0.00975154	0.00347689
3118	286	0.860512	0.633582	0.869117	0.849729	0.661582	0.745721	0.714561	0.800346	0.255337	0.321305	0.295295	0.214153
3119	2779	0.87537	0.886485	0.769225	0.88171	0.67081	0.47646	0.446147	0.633537	0.212185	0.390325	0.320764	0.358176
3120	2.3	0.904391	0.955517	0.932913	0.883088	0.913485	0.924217	0.877319	0.925541	0.594043	0.759374	0.660372	0.64211
3121	0	0.143386	0.290378	0.384025	0.337289	0.0277719	0.161	0.150286	0.0950918	0.0830818	0.11441	0.0801366	0.128919
3122	0	0.328174	0.234069	0.497647	0.438699	0.138538	0.130317	0.248187	0.437308	0.0443336	0.0643338	0.249012	0.100451
3123	0	0.495071	0.249772	0.518553	0.312138	0.102513	0.0458542	0.0911933	0.112001	0.10339	0.064565	0.13084	0.080471
3124	0	0.139637	0.122817	0.218011	0.310337	0.0522864	0.0254805	0.0326291	0.0929669	0.0995399	0.0925695	0.0520331	0.181557
3125	0	0.0278195	0.0200505	0.0440375	0.028294	0.0113886	0.0126752	0.0129561	0.020833	0.017429	0.0124348	0.0065425	0.0687626
3125	0	0.833387	0.868651	0.870745	0.701985	0.828677	0.749471	0.764643	0.500608	0.740678	0.0904444	0.437953	0.529613
3126	3	0.399578	0.389112	0.406929	0.489024	0.2146	0.149414	0.116592	0.242079	0.0286983	0.0730281	0.0346841	0.0393229
3127	0	0.487261	0.24966	0.505044	0.551073	0.387639	0.386983	0.435462	0.540538	0.0221812	0.0838703	0.0987703	0.132515
3128	0	0.168211	0.0689153	0.0627104	0.422451	0.0249169	0.0212723	0.00432967	0.0452405	0.0290234	0.00731783	0.00644363	0.150393
3129	0	0.786196	0.712221	0.74001	0.811273	0.899177	0.909561	0.833853	0.902813	0.374374	0.501671	0.152216	0.550711
3130	0	0.524074	0.673625	0.650205	0.756853	0.0656946	0.147106	0.120931	0.12064	0.012033	0.00811693	0.00978039	0.0231805
3131	0	0.799368	0.703213	0.741512	0.777138	0.579454	0.549812	0.548873	0.574811	0.100332	0.0877541	0.0616962	0.198765
3131	0	0.758714	0.861182	0.784244	0.868267	0.470472	0.704684	0.602402	0.665964	0.195849	0.258356	0.105183	0.176236
3132	0	0.129155	0.0443716	0.0354423	0.141708	0.072841	0.0281679	0.0152314	0.0604915	0.0311096	0.0168529	0.00843586	0.0445364
3133	21.3	0.574353	0.813654	0.790771	0.862484	0.310327	0.787109	0.558576	0.36823	0.261664	0.739636	0.381195	0.742538
3134	0	0.467748	0.416417	0.495792	0.448434	0.296849	0.360069	0.329697	0.500134	0.0353849	0.154475	0.0247842	0.20182
3135	0	0.770225	0.780294	0.80843	0.739114	0.747954	0.807836	0.825782	0.900925	0.266194	0.434804	0.420325	0.456684
3135	0	0.833857	0.783267	0.831165	0.807339	0.85117	0.847107	0.846901	0.714866	0.244524	0.347369	0.235659	0.26323
3135	0	0.723118	0.694098	0.772035	0.664158	0.742874	0.693669	0.79733	0.891168	0.376805	0.431611	0.49422	0.624426
3135	0	0.689809	0.678158	0.646201	0.662725	0.626023	0.664825	0.481333	0.649306	0.274807	0.221316	0.216752	0.276453
3135	0	0.80926	0.755975	0.803355	0.871077	0.644703	0.486704	0.694583	0.773612	0.253704	0.195661	0.241444	0.242917
3136	0	0.0228473	0.0482632	0.0403692	0.0469039	0.00528107	0.00289643	0.00990265	0.00429584	0.00755095	0.00622373	0.00986842	0.00642514
3137	40	0.564256	0.623541	0.674139	0.673785	0.450971	0.273738	0.50137	0.684991	0.0582982	0.032913	0.165171	0.175175
3138	0	0.140375	0.51074	0.343149	0.541158	0.0700573	0.21466	0.0987149	0.268441	0.0963759	0.270697	0.0450246	0.241161
3138	0	0.678238	0.459152	0.538031	0.632624	0.154695	0.115422	0.267198	0.438594	0.287588	0.0241581	0.103608	0.282535
3139	0	0.228591	0.195173	0.178356	0.357527	0.134217	0.193711	0.164876	0.0641581	0.203124	0.034673	0.103767	0.0990493
3140	0	0.00325543	0.00477091	0.00233073	0.0232409	0.00387146	0.00647961	0.0062748	0.0205011	0.00128493	0.00170872	0.000903007	0.0153123
3141	0	0.329542	0.255423	0.262258	0.262488	0.165606	0.135788	0.110845	0.199869	0.326723	0.0855425	0.16357	0.149615
3142	10.5	0.596506	0.544142	0.570669	0.570861	0.068896	0.0938574	0.0524529	0.0381072	0.0122221	0.00301789	0.00414526	0.00545931
3143	1707	0.857809	0.833433	0.883189	0.774513	0.590373	0.55544	0.551764	0.773777	0.302738	0.167784	0.484775	0.394126
3143	1707	0.96551	0.931755	0.935512	0.845986	0.622763	0.708935	0.678077	0.657332	0.515907	0.292326	0.400033	0.295261
3143	1707	0.709312	0.76988	0.960513	0.957766	0.693819	0.578629	0.423459	0.638496	0.376275	0.748759	0.365429	0.46607
3143	1707	0.992093	0.995726	0.99578	0.99421	0.826723	0.90365	0.947154	0.934799	0.809971	0.852071	0.914525	0.851925
3143	1707	0.991919	0.968845	0.995186	0.99013	0.906435	0.848539	0.925203	0.848742	0.595878	0.861398	0.870602	0.792899
3143	1707	0.971029	0.944546	0.936096	0.879307	0.64954	0.616867	0.602397	0.615115	0.517308	0.734418	0.352914	0.24701
3143	1707	0.988542	0.99428	0.993206	0.987457	0.66808	0.839284	0.919935	0.856837	0.718989	0.788769	0.809874	0.513161
3143	1707	0.851396	0.77799	0.861694	0.656492	0.510055	0.459258	0.656908	0.708364	0.205315	0.105208	0.414468	0.48301
3144	0	0.12468	0.0503825	0.244181	0.272149	0.0204563	0.00280949	0.00492424	0.024834	0.014278	0.00261642	0.0361383	0.0253245
3145	0	0.190201	0.0983857	0.0625706	0.167015	0.137591	0.114526	0.0470833	0.215485	0.125746	0.00320171	0.00442253	0.110814
3146	655	0.978354	0.957371	0.97006	0.946739	0.952151	0.957519	0.945356	0.941158	0.899672	0.877905	0.766238	0.788231
3146	655	0.958068	0.969669	0.974739	0.97462	0.952505	0.9506	0.954545	0.948143	0.909271	0.949572	0.968275	0.973317
3147	0	0.446246	0.523843	0.475803	0.344884	0.317928	0.306993	0.262168	0.115787	0.288683	0.253692	0.175406	0.340625
3148	1	0.00454351	0.00903151	0.00606832	0.00530603	0.00528238	0.0259527	0.014435	0.00364188	0.00558775	0.00220745	0.00375803	0.00458963
3149	0	0.456188	0.720274	0.663653	0.710667	0.223043	0.286134	0.154652	0.307825	0.0580204	0.0293872	0.0298054	0.0363186
3150	575	0.613845	0.697277	0.663314	0.71715	0.902203	0.904129	0.890065	0.895912	0.723316	0.735451	0.685183	0.583603
3151	0	0.693768	0.688946	0.722972	0.851136	0.0709546	0.0663463	0.159557	0.145757	0.00623285	0.00296702	0.00482493	0.0141674
3152	0	0.343937	0.480564	0.325466	0.61658	0.098302	0.169508	0.0790534	0.173367	0.0146266	0.0420371	0.035973	0.0555918
3153	0	0.105327	0.0644251	0.0296004	0.0539046	0.0388775	0.00973834	0.0117931	0.0177359	0.00521498	0.00224792	0.0046257	0.0219542
3154	0	0.453262	0.449481	0.349876	0.36861	0.190632	0.133898	0.0873727	0.145989	0.069621	0.102214	0.0297529	0.0621972
3155	0	0.344521	0.336556	0.507527	0.626642	0.0293856	0.0642679	0.0541907	0.0843693	0.102942	0.0342001	0.139182	0.0939151
3155	0	0.180197	0.177782	0.264972	0.168334	0.0286202	0.0217541	0.0396475	0.0625086	0.0630659	0.0421149	0.0357074	0.0901378
3156	98	0.520301	0.472983	0.578503	0.491241	0.407815	0.309086	0.275987	0.231608	0.223584	0.140129	0.172398	0.121633
3157	352	0.537248	0.49624	0.583216	0.489314	0.457203	0.487111	0.592225	0.460739	0.120599	0.0668946	0.0605268	0.121277
3158	275	0.122231	0.289207	0.135619	0.215497	0.0533005	0.108131	0.0311401	0.22679	0.0624003	0.0137271	0.0124221	0.0468823
3159	68.9	0.65343	0.688914	0.672523	0.67207	0.533348	0.448768	0.444556	0.455686	0.0367863	0.0702718	0.0609028	0.0332901
3160	0	0.577942	0.710046	0.633919	0.613422	0.55889	0.56078	0.564601	0.570463	0.544252	0.42759	0.316271	0.353709
3161	0	0.339539	0.194032	0.241571	0.481349	0.168681	0.153842	0.16586	0.279658	0.0062742	0.0014355	0.00207107	0.0193449
3162	46.47	0.660747	0.685722	0.615981	0.651961	0.869116	0.740581	0.791113	0.864739	0.231639	0.503999	0.185968	0.807737
3163	0	0.0755403	0.11105	0.106251	0.122332	0.015524	0.0434385	0.0168647	0.0331214	0.0152659	0.0251495	0.0857875	0.0307884
3164	0	0.233222	0.565605	0.543187	0.37429	0.639782	0.726005	0.544489	0.4717	0.406918	0.425272	0.459201	0.298351
3165	99	0.913415	0.937783	0.951035	0.940938	0.888759	0.925447	0.908026	0.911788	0.222997	0.243791	0.25493	0.257974
3166	0	0.555846	0.37609	0.484833	0.573955	0.211043	0.312738	0.257644	0.362474	0.0119573	0.00762543	0.0195468	0.125497
3167	0	0.0264975	0.0152432	0.0270224	0.161733	0.0294882	0.0639106	0.0317176	0.0368366	0.025089	0.0312834	0.055355	0.0486153
3168	0	0.392752	0.470354	0.653201	0.380238	0.181117	0.109701	0.153864	0.172203	0.211219	0.189853	0.203067	0.189979
3168	0	0.519496	0.60353	0.447961	0.384044	0.250244	0.191957	0.0815987	0.0952876	0.117058	0.214403	0.141194	0.141125
3169	0	0.135713	0.147027	0.190845	0.13379	0.090685	0.0869208	0.0847666	0.136773	0.0156164	0.0258727	0.0363157	0.015273
3170	108	0.940825	0.937188	0.918871	0.836308	0.900552	0.888286	0.907352	0.803527	0.445486	0.563397	0.426138	0.514164
3171	27	0.20377	0.316165	0.153259	0.0441473	0.308907	0.297009	0.248853	0.209779	0.0232696	0.00183801	0.00191493	0.00299142
3172	0	0.877806	0.80951	0.833737	0.700818	0.384892	0.308232	0.244889	0.373429	0.010058	0.0175807	0.00394504	0.0301818
3173	31	0.384663	0.307623	0.320938	0.268834	0.145351	0.0640385	0.0255098	0.177182	0.0458479	0.00633322	0.00463086	0.0384211
3173	37	0.088551	0.133211	0.157472	0.19644	0.0277333	0.0382471	0.00916096	0.0352347	0.000929868	0.000998409	0.000382186	0.00658985
3174	2098	0.870094	0.805807	0.809925	0.840813	0.885521	0.873768	0.850492	0.767871	0.601151	0.287296	0.568278	0.141835
3174	2098	0.774341	0.810583	0.815463	0.822055	0.880739	0.888086	0.862552	0.87859	0.307192	0.783881	0.755431	0.727946
3174	2098	0.942146	0.967204	0.971933	0.948102	0.907676	0.925288	0.925284	0.900312	0.845029	0.573667	0.662951	0.765425
3174	2098	0.91769	0.907471	0.91974	0.904948	0.8232	0.774893	0.843977	0.871033	0.744467	0.635925	0.649496	0.7281
3174	2098	0.978962	0.949436	0.982832	0.951718	0.921232	0.922316	0.917221	0.916754	0.97219	0.922024	0.942653	0.943973
3174	2098	0.957294	0.944867	0.959927	0.923456	0.886187	0.878674	0.862567	0.856353	0.325976	0.48531	0.390143	0.383213
3174	2098	0.815911	0.869556	0.78966	0.832884	0.786448	0.825204	0.790159	0.762583	0.407926	0.622593	0.588845	0.506015
3174	2098	0.858207	0.904532	0.874825	0.822214	0.873602	0.890467	0.885235	0.880628	0.664095	0.628691	0.616	0.388205
3174	2098	0.94031	0.953886	0.939807	0.948844	0.851615	0.857128	0.833309	0.867878	0.357847	0.501758	0.63333	0.281425
3174	2098	0.969421	0.955926	0.940776	0.952475	0.938256	0.939905	0.927012	0.937327	0.950762	0.967135	0.944559	0.918518
3174	2098	0.917519	0.884308	0.910708	0.908573	0.87807	0.859286	0.868248	0.858655	0.749308	0.700235	0.786399	0.762567
3175	0	0.278447	0.142665	0.201821	0.221829	0.175259	0.0938202	0.100415	0.136333	0.01998	0.0100698	0.00994096	0.04939
3176	35.3	0.524462	0.433247	0.486288	0.499077	0.441876	0.412974	0.379131	0.389462	0.145312	0.13885	0.16087	0.166415
3177	0	0.845096	0.818977	0.731286	0.547245	0.861069	0.800718	0.750179	0.736722	0.676798	0.218497	0.155899	0.205232
3178	0	0.579359	0.698994	0.622204	0.641283	0.348355	0.262997	0.263723	0.388686	0.213778	0.275984	0.200965	0.473822
3179	489	0.922698	0.926023	0.918279	0.941982	0.491227	0.439845	0.369959	0.577936	0.325745	0.353772	0.268864	0.438901
3180	15	0.430535	0.484896	0.788979	0.69823	0.427819	0.31989	0.630002	0.522251	0.0230581	0.0119394	0.102582	0.100944
3180	15	0.884505	0.826286	0.92129	0.780001	0.34838	0.351092	0.427149	0.312518	0.0193798	0.0231095	0.0936723	0.0207494
3180	15	0.562469	0.367333	0.341403	0.553519	0.0720137	0.0194951	0.0399628	0.0902513	0.000368615	0.00022489	0.000229985	0.00157144
3180	15	0.57095	0.0684743	0.569019	0.70085	0.0675775	0.0399282	0.0552541	0.122483	0.00164834	0.00307829	0.00150278	0.0308005
3180	15	0.521518	0.65178	0.511602	0.560713	0.253652	0.253052	0.207694	0.416509	0.0466835	0.06199	0.0256522	0.169463
3180	15	0.855034	0.863294	0.83218	0.9045	0.308374	0.249338	0.219175	0.402544	0.0157757	0.0206667	0.0288958	0.0158627
3180	15	0.850912	0.834801	0.78202	0.880323	0.272376	0.193236	0.112196	0.246256	0.094058	0.0353438	0.00329624	0.0625875
3180	15	0.780304	0.779301	0.723062	0.630854	0.150844	0.133181	0.0878497	0.119971	0.00661932	0.00549873	0.00306751	0.0147313
3181	0	0.652089	0.630166	0.583945	0.57796	0.352862	0.627137	0.471661	0.549719	0.272922	0.227964	0.230105	0.427619
3182	4	0.369495	0.438407	0.596414	0.566521	0.548715	0.509301	0.518791	0.47074	0.220673	0.172054	0.226798	0.123685
3183	0	0.347588	0.378205	0.414621	0.500461	0.371943	0.242767	0.254764	0.46498	0.0738013	0.082838	0.0432702	0.152355
3184	0	0.751267	0.703127	0.764537	0.788044	0.276429	0.38503	0.405158	0.338447	0.0829392	0.140923	0.106189	0.0917894
3185	0	0.361479	0.356811	0.541968	0.576202	0.049287	0.0572268	0.248312	0.121519	0.0264648	0.0233139	0.275869	0.0202366
3186	354	0.445067	0.240846	0.249614	0.37931	0.150135	0.0822155	0.0320217	0.0791925	0.266946	0.0954226	0.101176	0.0856296
3187	0.6	0.749484	0.751092	0.754033	0.505074	0.161264	0.225046	0.21515	0.216898	0.327941	0.334283	0.373015	0.251843
3187	0	0.421875	0.641958	0.68033	0.778215	0.170885	0.176273	0.201243	0.160861	0.180951	0.200161	0.288472	0.116126
3188	0	0.59952	0.654618	0.597761	0.783018	0.42936	0.501615	0.4384	0.656479	0.193549	0.141484	0.122653	0.316831
3189	41	0.50204	0.752752	0.566542	0.290278	0.482884	0.340575	0.186451	0.0997916	0.274669	0.154459	0.112697	0.0430578
3189	41	0.845811	0.646672	0.763765	0.724001	0.257694	0.230557	0.185979	0.229997	0.111339	0.0820037	0.0411806	0.0700117
3189	41	0.726211	0.839981	0.759476	0.832985	0.250286	0.405447	0.332765	0.367045	0.0883263	0.093058	0.115409	0.156389
3189	41	0.884502	0.853534	0.777367	0.815549	0.222936	0.170137	0.140268	0.216055	0.0750269	0.0399301	0.0558961	0.0600814
3190	0	0.617849	0.511661	0.48564	0.601951	0.39228	0.244532	0.287663	0.309628	0.0464865	0.082027	0.111182	0.0993436
3191	0	0.258238	0.382572	0.191567	0.519047	0.38205	0.281493	0.13142	0.328188	0.105402	0.131933	0.139328	0.129601
3192	3	0.916936	0.896733	0.921659	0.924342	0.868166	0.81758	0.871179	0.850484	0.361726	0.331918	0.360809	0.293928
3193	0	0.603707	0.485789	0.644411	0.467314	0.308196	0.204256	0.226772	0.148022	0.194076	0.235787	0.245171	0.172971
3194	0	0.231837	0.416438	0.327327	0.519828	0.00233219	0.00484305	0.00207032	0.00382052	0.0291589	0.138423	0.0890572	0.0443646
3195	0	0.157563	0.341018	0.118117	0.100729	0.228762	0.082007	0.134748	0.0650613	0.217175	0.191945	0.206995	0.237197
3195	0	0.738684	0.585927	0.17491	0.333392	0.123471	0.125133	0.0507345	0.229923	0.405494	0.194972	0.259079	0.399328
3195	0	0.485262	0.706626	0.401393	0.424608	0.0604571	0.0850793	0.0251459	0.14398	0.318725	0.203527	0.273249	0.287993
3195	0	0.317604	0.464744	0.606547	0.570256	0.145711	0.279372	0.262418	0.265654	0.461843	0.448477	0.359964	0.446364
3195	0	0.351034	0.447422	0.389025	0.17659	0.158076	0.113879	0.0271225	0.0978906	0.506096	0.347456	0.25543	0.145771
3195	0	0.343831	0.509754	0.457936	0.488995	0.0624115	0.279492	0.131298	0.129732	0.32037	0.435303	0.287181	0.400934
3195	0	0.453618	0.206745	0.864964	0.41435	0.284041	0.246354	0.244174	0.289405	0.146721	0.270515	0.410545	0.290709
3195	0	0.111301	0.311223	0.220545	0.11856	0.0075594	0.00669106	0.00787982	0.051699	0.244284	0.182987	0.194766	0.215839
3195	0	0.36534	0.506191	0.564309	0.663801	0.287639	0.238817	0.177056	0.147458	0.424067	0.323987	0.303343	0.25337
3195	0	0.24893	0.332964	0.793684	0.414159	0.176017	0.484004	0.399954	0.109328	0.29571	0.301049	0.219555	0.161792
3195	0	0.0681388	0.779835	0.319047	0.487925	0.0377407	0.203427	0.0985009	0.301356	0.189978	0.170082	0.254765	0.22672
3195	0	0.119932	0.582123	0.582592	0.883753	0.0338448	0.0531459	0.146377	0.241561	0.155483	0.228411	0.152557	0.26568
3196	0	0.500828	0.654414	0.594062	0.380116	0.269259	0.442975	0.256348	0.249877	0.11119	0.196106	0.158132	0.196309
3197	0	0.469382	0.355049	0.314413	0.173918	0.0414396	0.0304769	0.033197	0.0483513	0.134066	0.0451031	0.0366907	0.0240765
3198	485	0.911279	0.894383	0.881487	0.813289	0.665764	0.62732	0.446844	0.59607	0.148434	0.0736909	0.15255	0.246452
3199	0	0.772959	0.641341	0.748095	0.823708	0.589977	0.605272	0.715702	0.684297	0.343641	0.510733	0.474709	0.57156
3200	33	0.715287	0.608128	0.822635	0.624963	0.463061	0.476016	0.685774	0.685447	0.201947	0.136784	0.17099	0.180177
3200	33	0.673591	0.651071	0.560653	0.732046	0.554558	0.548155	0.600907	0.51519	0.520744	0.298336	0.340367	0.443347
3201	57	0.955149	0.95444	0.944519	0.918977	0.872653	0.913257	0.891431	0.81048	0.15399	0.175068	0.321509	0.585279
3202	0	0.64186	0.516671	0.46835	0.50469	0.390744	0.185576	0.129094	0.137418	0.262977	0.0449693	0.0211504	0.0564522
3203	0	0.0213467	0.00359987	0.00489682	0.00587973	0.00035253	0.000144392	0.000189074	0.000262587	0.00763	0.00630329	0.00390021	0.00820833
3204	0	0.810855	0.636573	0.619223	0.623219	0.704037	0.456546	0.439108	0.551378	0.1794	0.118508	0.104573	0.225222
3205	0	0.0927007	0.0666499	0.0783555	0.0551752	0.0419654	0.0331175	0.0383401	0.0517458	0.0135027	0.012403	0.00572313	0.0269614
3206	5	0.855963	0.815587	0.856508	0.840616	0.23401	0.283963	0.142942	0.260009	0.320048	0.528407	0.692509	0.438725
3206	5	0.941199	0.952266	0.918877	0.949412	0.956486	0.952734	0.964703	0.957752	0.584431	0.549109	0.819138	0.762785
3206	5	0.804319	0.805001	0.857709	0.832585	0.116437	0.127275	0.185814	0.218781	0.177629	0.426656	0.356879	0.554006
3207	0	0.0549308	0.00919338	0.0350785	0.00997545	0.0341217	0.0134793	0.0281043	0.0210088	0.0166902	0.00543656	0.0113562	0.00618982
3208	836	0.963633	0.969661	0.984635	0.970337	0.766841	0.8501	0.829214	0.850008	0.103152	0.137593	0.149838	0.289792
3209	0.5	0.229772	0.247865	0.208733	0.24218	0.0713151	0.0577229	0.057544	0.196965	0.00237357	0.00195197	0.00118733	0.0260021
3209	0.5	0.23097	0.448738	0.235134	0.238923	0.246703	0.232961	0.201866	0.329768	0.0824867	0.0347557	0.0107515	0.10627
3210	21.7	0.143999	0.081189	0.0624487	0.0872981	0.0912451	0.12381	0.106999	0.0350186	0.00937768	0.100346	0.0237443	0.0120717
3211	692	0.479142	0.544292	0.471107	0.495875	0.4542	0.438703	0.404992	0.525708	0.0618253	0.138024	0.130601	0.0792027
3212	0	0.14709	0.0332516	0.120376	0.0762202	0.0550177	0.0404267	0.0416241	0.0681989	0.0715245	0.0207012	0.0171785	0.0250054
3213	0	0.141376	0.032637	0.0144786	0.0369527	0.0381222	0.0100697	0.0163897	0.0212129	0.101636	0.00692163	0.00737861	0.0210086
3214	9	0.759862	0.704309	0.763984	0.777316	0.438969	0.400807	0.443145	0.50605	0.441178	0.485263	0.381998	0.563395
3215	0	0.902138	0.891372	0.914092	0.852549	0.938567	0.953866	0.943874	0.950934	0.43746	0.639097	0.892288	0.828006
3216	0	0.825932	0.833275	0.931176	0.924313	0.895113	0.91352	0.854956	0.860526	0.786711	0.699211	0.794271	0.76537
3216	0	0.176865	0.226475	0.482428	0.426421	0.0327134	0.0498014	0.0612386	0.275298	0.00258433	0.00161142	0.0143303	0.117456
3216	0	0.87572	0.831803	0.86526	0.828154	0.565931	0.284246	0.855282	0.436023	0.197218	0.227476	0.343745	0.237763
3216	0	0.902602	0.94594	0.929706	0.911951	0.692779	0.724461	0.748738	0.689726	0.248596	0.153432	0.276334	0.351235
3216	0	0.905872	0.903646	0.923325	0.952333	0.908201	0.856144	0.870165	0.914588	0.319742	0.327824	0.279002	0.351778
3216	0	0.809196	0.796481	0.819684	0.68813	0.308551	0.489334	0.475675	0.725514	0.196434	0.108499	0.170954	0.322141
3216	0	0.820292	0.877391	0.750219	0.681892	0.794306	0.639764	0.26149	0.411554	0.422115	0.49749	0.45865	0.393225
3216	0	0.664931	0.759145	0.797085	0.743138	0.230054	0.233707	0.386822	0.663917	0.0633886	0.0555733	0.119855	0.193838
3217	0	0.0289772	0.0342614	0.0111206	0.0137207	0.0132285	0.00578918	0.00837421	0.00906816	0.00316439	0.00413136	0.00537674	0.00528275
3218	0	0.179153	0.176493	0.115313	0.0546997	0.071844	0.0658087	0.0377059	0.024251	0.00528076	0.00274571	0.00442335	0.0131884
3219	0	0.469897	0.667451	0.585305	0.57325	0.402416	0.743301	0.625127	0.589806	0.215155	0.198232	0.141878	0.144813
3219	0	0.822947	0.75468	0.579208	0.776148	0.445359	0.739397	0.399285	0.621581	0.0386458	0.0219346	0.0254552	0.183822
3219	0	0.469657	0.610435	0.58157	0.520043	0.142053	0.300926	0.158172	0.269623	0.0800382	0.0503278	0.0727767	0.0595414
3219	0	0.709101	0.844564	0.846688	0.783059	0.275175	0.460518	0.616206	0.473429	0.0753682	0.161699	0.265802	0.198353
3220	0	0.288835	0.192571	0.286595	0.370516	0.256798	0.249779	0.165116	0.194709	0.00420006	0.00557122	0.00267569	0.00478233
3221	0	0.76291	0.767484	0.759504	0.763609	0.71993	0.751462	0.733773	0.710454	0.430613	0.415704	0.435874	0.524952
3222	0	0.368049	0.189882	0.234124	0.238123	0.170942	0.136283	0.0493244	0.154169	0.0118731	0.0172226	0.0188307	0.0333729
3223	0	0.186853	0.665285	0.130623	0.699482	0.194548	0.38852	0.0913191	0.537528	0.0325284	0.0300019	0.00476946	0.393978
3223	0	0.253162	0.264654	0.323479	0.230279	0.121035	0.221767	0.152878	0.169304	0.0146621	0.0974292	0.0317768	0.0281685
3224	0.8	0.622468	0.757044	0.73955	0.797306	0.411389	0.389033	0.403925	0.694356	0.195549	0.0123758	0.0317548	0.164334
3225	0	0.367772	0.192271	0.348245	0.334866	0.437181	0.335445	0.347297	0.207601	0.0864112	0.0444049	0.070765	0.102701
3226	0	0.153841	0.185256	0.100176	0.174917	0.031937	0.0264035	0.0248569	0.0596207	0.019581	0.0186122	0.0124036	0.0158839
3227	8.4	0.666689	0.689615	0.598961	0.695858	0.204819	0.238864	0.177474	0.225775	0.0205832	0.0261847	0.0227316	0.0314848
3228	0	0.757406	0.164064	0.550753	0.801818	0.574124	0.118808	0.305616	0.76221	0.402535	0.242785	0.226756	0.30177
3229	0	0.484743	0.433299	0.311243	0.477048	0.148985	0.0476597	0.0769543	0.0901018	0.0816064	0.0392496	0.0522111	0.016256
3229	0	0.857074	0.866241	0.531562	0.90063	0.679765	0.556762	0.16269	0.458251	0.206182	0.0670681	0.0558972	0.200107
3230	0	0.671019	0.651731	0.492687	0.453018	0.580406	0.486311	0.287159	0.28044	0.325883	0.119675	0.0631587	0.0887007
3231	1	0.0679116	0.108109	0.119475	0.204196	0.0447013	0.0852264	0.114635	0.156286	0.0366576	0.0984946	0.0827282	0.20516
3232	10	0.929958	0.904532	0.916919	0.864055	0.602567	0.427826	0.494082	0.559024	0.313389	0.264099	0.313955	0.303762
3232	10	0.867174	0.857763	0.823433	0.796392	0.5739	0.436093	0.499428	0.415582	0.159988	0.148071	0.123794	0.0869656
3233	0	0.0389131	0.130114	0.188042	0.0574511	0.0498753	0.0863428	0.141604	0.0416906	0.00824156	0.0680588	0.0606067	0.0241986
3234	0	0.729157	0.671514	0.797398	0.741758	0.634936	0.708145	0.771435	0.81915	0.0956834	0.13468	0.192399	0.167017
3235	134	0.895874	0.861381	0.803486	0.576961	0.697047	0.747774	0.613028	0.718031	0.485403	0.656573	0.612016	0.445881
3236	0	0.188545	0.176467	0.2438	0.315473	0.0875752	0.143508	0.161596	0.184238	0.0317	0.0499365	0.0661405	0.0319575
3237	0	0.482351	0.493779	0.753261	0.671835	0.0102951	0.0100044	0.0163213	0.0442997	0.370686	0.349488	0.357845	0.384935
3238	0	0.626874	0.182959	0.369355	0.375652	0.450765	0.436971	0.560182	0.50871	0.309649	0.185343	0.164864	0.406682
3239	102	0.719931	0.69907	0.664893	0.620709	0.515685	0.591516	0.501522	0.505159	0.0647896	0.0344864	0.0548178	0.0384721
3240	0	0.0437812	0.05469	0.0948014	0.085177	0.162482	0.196984	0.174643	0.342795	0.000754731	0.00196827	0.00245393	0.00468561
3241	0	0.327288	0.0817749	0.781435	0.751765	0.0513693	0.0585927	0.178602	0.215217	0.0972034	0.123445	0.284258	0.270727
3242	57	0.833553	0.873635	0.900632	0.881455	0.930899	0.949518	0.946769	0.930551	0.266117	0.24191	0.180275	0.240763
3243	0	0.244959	0.216243	0.204238	0.410515	0.183455	0.0930529	0.0528797	0.235948	0.0506842	0.084326	0.0590663	0.0932937
3244	0	0.193432	0.343029	0.179935	0.159288	0.0620539	0.0625446	0.0422096	0.0505202	0.00639083	0.0236947	0.00545377	0.0205296
3245	0	0.386432	0.344156	0.445919	0.516334	0.168281	0.146532	0.247639	0.208684	0.0476951	0.063967	0.0767258	0.0415531
3246	128	0.802991	0.802014	0.818599	0.83198	0.89767	0.858375	0.847411	0.874469	0.414498	0.260226	0.310652	0.241906
3247	0	0.267148	0.253669	0.300599	0.227705	0.0249827	0.190838	0.0835099	0.0181456	0.114831	0.00733145	0.015744	0.0141165
3247	0	0.420596	0.272438	0.359393	0.215969	0.0370037	0.0161587	0.073329	0.0315087	0.00365048	0.00128021	0.00347741	0.00329964
3248	10	0.915091	0.896331	0.827979	0.873393	0.842942	0.57066	0.63998	0.829626	0.245734	0.114837	0.352199	0.32195
3249	103	0.206485	0.117118	0.113784	0.357127	0.104827	0.0505497	0.0265303	0.071731	0.0192827	0.00410778	0.0020185	0.0035575
3250	0	0.0471821	0.0334758	0.0483871	0.140972	0.0316004	0.0328431	0.0386812	0.100965	0.0126885	0.0240335	0.0264394	0.0272052
3251	0	0.406444	0.606058	0.510982	0.598733	0.0363731	0.0877778	0.109561	0.0869297	0.0430565	0.0382678	0.0332251	0.0411303
3252	0	0.163316	0.240714	0.119903	0.156254	0.220204	0.205326	0.119793	0.137065	0.11907	0.0581777	0.0233594	0.03958
3253	382	0.554814	0.338703	0.510568	0.555773	0.075226	0.0737856	0.0456661	0.0715715	0.0206547	0.00480307	0.00655588	0.0175894
3254	0	0.427157	0.354878	0.240383	0.524565	0.08956	0.110892	0.106752	0.243866	0.0507518	0.018632	0.0253503	0.13946
3255	0	0.0898257	0.0187585	0.284189	0.382427	0.0790559	0.0168026	0.0526069	0.0428674	0.0353751	0.0125363	0.126042	0.140597
3256	0	0.261761	0.219392	0.135332	0.268032	0.233404	0.179908	0.215591	0.38075	0.0149971	0.0181789	0.0105542	0.113911
3257	1805	0.439569	0.622168	0.682876	0.460698	0.169405	0.309138	0.236475	0.111409	0.201233	0.309415	0.268701	0.334292
3258	0	0.0224915	0.038603	0.0165346	0.0890333	0.0138856	0.0156493	0.00789496	0.0271243	0.0103173	0.0174539	0.021775	0.0364688
3259	0	0.452709	0.289536	0.336606	0.593191	0.348714	0.212476	0.251222	0.469399	0.193346	0.106471	0.257226	0.410666
3260	0	0.262545	0.228628	0.157918	0.504972	0.433143	0.344674	0.321691	0.416966	0.0209279	0.0430879	0.0327444	0.0711473
3260	0	0.850453	0.495411	0.28824	0.813891	0.635136	0.553979	0.387449	0.531066	0.335675	0.0828102	0.0834284	0.399122
3260	0	0.7282	0.612704	0.638141	0.802499	0.760692	0.593192	0.573609	0.597946	0.435362	0.316543	0.152397	0.449856
3260	0	0.831905	0.813833	0.741442	0.833206	0.272678	0.758335	0.640967	0.587026	0.489744	0.823569	0.403399	0.486967
3261	17	0.0678594	0.0634563	0.0233003	0.0281753	0.0315673	0.0746199	0.0484985	0.0793164	0.0511945	0.0720206	0.0986636	0.131775
3262	0	0.458788	0.715427	0.430999	0.596701	0.34384	0.468036	0.186126	0.424523	0.0507174	0.161756	0.0243442	0.0318675
3263	11	0.847658	0.880485	0.886333	0.862608	0.867395	0.794807	0.849645	0.898735	0.551394	0.315236	0.4023	0.540154
3264	704	0.781126	0.800829	0.824892	0.72803	0.59747	0.663219	0.731662	0.727828	0.667078	0.653333	0.666875	0.641585
3264	704	0.818733	0.739003	0.819678	0.708299	0.842731	0.725382	0.773033	0.724322	0.491312	0.513934	0.530665	0.349114
3264	704	0.783063	0.787413	0.786016	0.7235	0.796582	0.783266	0.829544	0.800567	0.578573	0.592809	0.620536	0.615335
3265	2	0.647062	0.674091	0.793331	0.795395	0.437667	0.499973	0.403886	0.566844	0.19144	0.0863895	0.0593038	0.0648743
3266	166	0.41722	0.264798	0.319024	0.58966	0.443507	0.468659	0.437847	0.365868	0.0502598	0.0652851	0.0958761	0.0509357
3266	166	0.663512	0.680692	0.71101	0.692367	0.48053	0.464383	0.266457	0.4256	0.181459	0.155198	0.161012	0.196606
3266	166	0.758309	0.810497	0.682668	0.841813	0.484838	0.612057	0.388287	0.732965	0.171459	0.165531	0.2031	0.294251
3266	166	0.760172	0.750124	0.779643	0.756017	0.606058	0.393909	0.33117	0.52222	0.286876	0.148096	0.108921	0.205465
3266	166	0.452641	0.365741	0.363241	0.399982	0.525928	0.527195	0.530294	0.54644	0.126653	0.125907	0.209076	0.394556
3267	2	0.353045	0.188181	0.267028	0.0971665	0.00759051	0.00690271	0.00673424	0.00698067	0.00170596	0.00201925	0.00149676	0.00173036
3268	22	0.703302	0.61102	0.624035	0.634065	0.367666	0.294398	0.333532	0.248748	0.180803	0.17496	0.120571	0.184639
3269	0	0.725143	0.700667	0.76268	0.770922	0.379465	0.449621	0.446767	0.67082	0.222484	0.445401	0.13975	0.118175
3270	0	0.0922423	0.568459	0.110749	0.392179	0.377031	0.489238	0.362411	0.433062	0.0124773	0.040647	0.00442428	0.0470044
3271	188.44	0.896034	0.909436	0.880598	0.875622	0.74604	0.712384	0.673803	0.755193	0.573543	0.384012	0.492636	0.582817
3271	188.44	0.907573	0.907085	0.938891	0.900182	0.945612	0.947195	0.919935	0.925752	0.806898	0.658294	0.4751	0.697717
3271	188.44	0.901694	0.929607	0.933079	0.922943	0.778593	0.736594	0.775553	0.756148	0.515164	0.609525	0.613979	0.573249
3271	188.44	0.800502	0.795072	0.770664	0.782401	0.645664	0.662445	0.662084	0.714457	0.156742	0.114518	0.327828	0.154044
3272	0	0.818181	0.74981	0.52505	0.780006	0.439295	0.338713	0.465517	0.303019	0.217057	0.152595	0.228031	0.155507
3273	22.9	0.855544	0.868076	0.900407	0.887858	0.738644	0.693247	0.736247	0.742058	0.393205	0.290839	0.307223	0.340032
3274	56	0.904339	0.874544	0.852105	0.851083	0.666229	0.521994	0.502628	0.618619	0.590332	0.293137	0.466532	0.545909
3275	1.6	0.454306	0.487736	0.484625	0.361313	0.312949	0.289649	0.201633	0.450571	0.0724403	0.106615	0.0835678	0.0943934
3276	0	0.750869	0.768243	0.762488	0.779757	0.680113	0.684666	0.640197	0.709466	0.427875	0.279115	0.330216	0.288145
3277	70	0.126525	0.262587	0.270522	0.495459	0.13204	0.0766221	0.0629694	0.113167	0.0922701	0.0648448	0.0817539	0.219991
3278	0	0.708233	0.827926	0.669035	0.736165	0.318798	0.190741	0.373459	0.255248	0.528319	0.28683	0.450841	0.233139
3279	0	0.885252	0.897382	0.873367	0.83764	0.935048	0.933382	0.924795	0.920772	0.49	0.487609	0.54732	0.5513
3280	0	0.47938	0.250662	0.644232	0.702392	0.496482	0.452801	0.435474	0.666069	0.178569	0.145392	0.380971	0.275357
3281	0	0.236294	0.293353	0.386862	0.404119	0.228935	0.285152	0.230335	0.266184	0.0469753	0.0737962	0.0452828	0.0662014
3282	0	0.336848	0.164542	0.178876	0.272565	0.189564	0.151406	0.0952607	0.135484	0.261657	0.109157	0.0933964	0.120273
3283	0	0.448895	0.492759	0.505113	0.480303	0.0978739	0.0811388	0.104959	0.0974739	0.0560474	0.0350227	0.0467439	0.0273577
3284	104	0.903294	0.848696	0.854198	0.901896	0.654998	0.66096	0.724053	0.770182	0.173319	0.0937345	0.0902322	0.251234
3285	4	0.713081	0.68644	0.716772	0.667788	0.590188	0.595724	0.753683	0.702091	0.254261	0.360782	0.297384	0.277386
3286	0	0.711812	0.50964	0.575619	0.615137	0.69223	0.531921	0.506671	0.606059	0.605365	0.451408	0.168315	0.573711
3287	0	0.615949	0.324404	0.357433	0.780123	0.339228	0.197841	0.251131	0.264686	0.0521084	0.115702	0.0697495	0.0749745
3288	15	0.216371	0.329304	0.535635	0.637972	0.201082	0.292404	0.268623	0.30403	0.179117	0.176131	0.170171	0.250453
3289	0	0.191063	0.422822	0.28598	0.31249	0.265363	0.437236	0.241999	0.340681	0.0461964	0.220437	0.0531795	0.141118
3290	0	0.304003	0.425385	0.454839	0.382099	0.233683	0.292273	0.184186	0.131913	0.0166527	0.0194206	0.0109316	0.0427685
3291	0	0.347919	0.708545	0.673153	0.317854	0.178732	0.261419	0.428845	0.357444	0.0150854	0.0363523	0.113632	0.0159319
3292	2	0.582935	0.236701	0.521771	0.531509	0.38514	0.23112	0.350243	0.38267	0.100183	0.0720468	0.0850735	0.189063
3293	987	0.878859	0.817127	0.805395	0.898878	0.69904	0.758647	0.393687	0.803857	0.140462	0.194355	0.0679934	0.161365
3293	1413	0.835295	0.875129	0.829981	0.865716	0.913648	0.815452	0.786848	0.881057	0.627679	0.254856	0.448663	0.353661
3294	0	0.41857	0.605976	0.571841	0.444302	0.324685	0.509057	0.323452	0.462868	0.0760355	0.141373	0.0826704	0.171019
3295	0	0.832593	0.81577	0.718189	0.846925	0.454158	0.467253	0.363234	0.641388	0.269263	0.182236	0.0182608	0.289602
3296	36	0.244965	0.474689	0.340779	0.526376	0.243511	0.26585	0.263768	0.231458	0.377957	0.257685	0.226943	0.268524
3297	9.7	0.0329158	0.0312644	0.0226029	0.262904	0.0391932	0.0294876	0.0348787	0.148393	0.00935976	0.0169812	0.0610633	0.0221845
3297	278	0.00282201	0.0858121	0.111741	0.0911247	0.0468529	0.0704811	0.158774	0.110967	0.00406065	0.00460451	0.0194971	0.0619876
3298	0	0.941026	0.921026	0.916371	0.950007	0.857832	0.922757	0.935535	0.903815	0.419796	0.576129	0.56913	0.310609
3299	0	0.0673202	0.141517	0.078207	0.0803388	0.0239206	0.109555	0.0301613	0.0460531	0.105242	0.128998	0.0738998	0.129986
3300	0	0.902872	0.787093	0.900413	0.922712	0.287662	0.256372	0.33216	0.499196	0.231025	0.170614	0.215378	0.239788
3301	0	0.817396	0.743648	0.784745	0.720385	0.809691	0.839706	0.823115	0.782395	0.367408	0.563464	0.382415	0.297445
3302	0	0.775822	0.770075	0.776601	0.765795	0.501976	0.442352	0.50039	0.481214	0.119472	0.143481	0.178799	0.0852283
3303	0	0.898089	0.954092	0.947949	0.949295	0.934839	0.929612	0.885553	0.925512	0.477513	0.791653	0.700828	0.48183
3303	0	0.939464	0.940758	0.925643	0.944858	0.900989	0.911102	0.899204	0.848636	0.273878	0.325937	0.277994	0.299025
3304	0	0.501718	0.491985	0.571795	0.492091	0.249416	0.19214	0.19579	0.352584	0.427474	0.35257	0.328485	0.426142
3305	89	0.650981	0.647988	0.690983	0.687168	0.472734	0.465209	0.489636	0.511608	0.125836	0.164589	0.149291	0.167886
3306	0	0.26456	0.222297	0.137766	0.166786	0.10375	0.0649912	0.0635317	0.103863	0.0063302	0.00846614	0.00207121	0.0111039
3307	57	0.875401	0.842133	0.874477	0.859954	0.941084	0.884311	0.898755	0.922009	0.622995	0.255728	0.300807	0.554486
3308	76	0.00652177	0.00469109	0.00521922	0.0218613	0.00956826	0.00467193	0.00404195	0.0351088	0.00742786	0.00323826	0.00796905	0.00624907
3308	76	0.0197748	0.0508415	0.0246523	0.140226	0.071124	0.0696935	0.0901408	0.239187	0.0556315	0.105308	0.0878216	0.314119
3308	76	0.221565	0.226488	0.218903	0.313552	0.122567	0.262907	0.198427	0.169757	0.483475	0.574974	0.567804	0.471865
3309	0	0.23932	0.137619	0.0390512	0.158898	0.0519647	0.0707728	0.0312421	0.0404786	0.0216945	0.0415408	0.00780845	0.125133
3309	0	0.0968362	0.351043	0.115725	0.299057	0.0527209	0.0862737	0.080759	0.0678666	0.0325572	0.0569771	0.00946752	0.00816998
3310	0	0.756465	0.69378	0.660359	0.587086	0.615685	0.480378	0.533884	0.387803	0.0668182	0.0117589	0.0685713	0.0496208
3311	13.6	0.904791	0.925333	0.875128	0.907472	0.638022	0.713128	0.61038	0.642959	0.290824	0.231987	0.201578	0.259339
3312	249	0.890902	0.893594	0.898623	0.898252	0.71284	0.657103	0.624103	0.634811	0.303276	0.238504	0.472719	0.330555
3313	0	0.632466	0.421186	0.170214	0.366156	0.335497	0.206285	0.209031	0.119725	0.117568	0.0202064	0.020608	0.0281414
3314	0	0.402022	0.592157	0.341235	0.549559	0.74182	0.76111	0.774253	0.807135	0.182596	0.337787	0.222387	0.324198
3315	523	0.801714	0.91946	0.884303	0.844091	0.494055	0.778458	0.827232	0.506878	0.0762254	0.177976	0.311981	0.174198
3316	1332	0.729423	0.771327	0.681895	0.704252	0.493596	0.435198	0.397499	0.40055	0.182356	0.186738	0.119201	0.335876
3317	0	0.206782	0.290704	0.216628	0.193472	0.0596481	0.0749085	0.0228673	0.0217883	0.0523111	0.111852	0.0671596	0.0297985
3318	136	0.888995	0.93763	0.927085	0.892261	0.918944	0.92158	0.905038	0.902017	0.636707	0.590317	0.58582	0.598578
3318	136	0.850487	0.874501	0.90315	0.861052	0.808206	0.770045	0.739802	0.752561	0.572624	0.615645	0.667388	0.521446
3318	136	0.94305	0.941451	0.942132	0.842839	0.894439	0.888658	0.817205	0.916846	0.858036	0.835319	0.813923	0.481184
3319	1147	0.693274	0.677559	0.818831	0.696941	0.620344	0.601731	0.471036	0.6106	0.206614	0.270441	0.187565	0.261638
3319	1147	0.829927	0.824065	0.811228	0.855245	0.888949	0.816765	0.801942	0.894297	0.392319	0.338846	0.408382	0.431647
3320	0	0.0867394	0.242603	0.133341	0.193343	0.0652699	0.0975646	0.0976723	0.103277	0.0404687	0.0439224	0.0792939	0.088063
3321	0	0.229463	0.417356	0.186821	0.676974	0.0589153	0.0335793	0.0283316	0.277627	0.0236103	0.0917512	0.00634854	0.186572
3322	0	0.0655127	0.0365456	0.0217572	0.0114914	0.115408	0.0418768	0.0290547	0.0219122	0.0237016	0.0199387	0.00995072	0.00628023
3323	91	0.579974	0.374274	0.674165	0.402905	0.582408	0.350085	0.600619	0.432785	0.28658	0.340584	0.37629	0.279028
3324	0	0.319316	0.257756	0.244073	0.725435	0.104062	0.113722	0.0439444	0.396802	0.0852519	0.200117	0.0699648	0.300947
3325	7	0.193562	0.300604	0.309437	0.434109	0.122605	0.143074	0.0699229	0.357476	0.00671568	0.00374289	0.00675826	0.0391608
3326	41.4	0.321457	0.472112	0.40714	0.401834	0.14915	0.139349	0.119243	0.185345	0.0183506	0.0101444	0.00845892	0.0262138
3327	12	0.0310479	0.0136094	0.0292592	0.157569	0.0184509	0.0257273	0.0180608	0.0263423	0.0120894	0.00542773	0.0126129	0.0159035
3328	0	0.575724	0.533493	0.454992	0.649808	0.618326	0.313022	0.353363	0.533721	0.2048	0.226056	0.184949	0.404491
3329	79.56	0.971587	0.927204	0.964073	0.94491	0.788461	0.567709	0.638272	0.699357	0.349934	0.177429	0.19912	0.364298
3330	0	0.120995	0.119472	0.0546254	0.156549	0.0503708	0.0824702	0.0429449	0.0742288	0.0273296	0.0268833	0.0258572	0.0450898
3330	0	0.240106	0.148079	0.191036	0.198721	0.205243	0.121948	0.18259	0.0391089	0.113027	0.0397697	0.0550217	0.0668967
3331	0	0.159868	0.0556214	0.151484	0.428264	0.0582863	0.0497916	0.0482354	0.256498	0.118278	0.0583514	0.126208	0.212018
3332	0	0.196262	0.0466587	0.0416881	0.0898266	0.111893	0.0106257	0.0426716	0.0267607	0.0365326	0.015525	0.0238781	0.106975
3332	0	0.137533	0.0795961	0.0836064	0.193966	0.00687911	0.00469916	0.00371156	0.0137484	0.198112	0.101995	0.135484	0.0289275
3333	0	0.794716	0.808564	0.811561	0.668712	0.114973	0.102875	0.168228	0.155883	0.111517	0.10419	0.0982795	0.126453
3333	0	0.888912	0.642138	0.884225	0.723158	0.451205	0.294308	0.398028	0.195656	0.267428	0.0436385	0.0691758	0.197619
3333	0	0.809406	0.549384	0.46081	0.693461	0.37494	0.414812	0.334319	0.308948	0.212014	0.137589	0.0996834	0.246693
3333	0	0.689425	0.831792	0.837094	0.830528	0.0433726	0.273972	0.135909	0.0955014	0.222224	0.144944	0.226065	0.258837
3333	0	0.910589	0.782481	0.638624	0.794326	0.182247	0.31841	0.489723	0.295553	0.196885	0.0960864	0.427391	0.344029
3333	0	0.865345	0.816825	0.87746	0.826081	0.198715	0.4101	0.168596	0.317531	0.185911	0.44193	0.28352	0.106624
3333	0	0.751728	0.849461	0.814956	0.753182	0.252661	0.204048	0.152235	0.314942	0.255125	0.0930053	0.0779282	0.148741
3333	0	0.681509	0.890338	0.78167	0.876811	0.167059	0.265962	0.262144	0.244287	0.173169	0.0917894	0.0617312	0.104733
3333	0	0.861865	0.875536	0.950437	0.86319	0.497193	0.481605	0.572031	0.599688	0.221189	0.0694919	0.0672709	0.201523
3334	0	0.016863	0.0506386	0.028183	0.0107564	0.0457176	0.100279	0.0689164	0.0329475	0.00228641	0.00630743	0.00357881	0.00647752
3334	0	0.929375	0.929035	0.864399	0.859426	0.507326	0.483024	0.42636	0.2772	0.100045	0.292255	0.0435883	0.163083
3334	0	0.366784	0.549254	0.899891	0.932952	0.141564	0.121032	0.423874	0.684162	0.108143	0.0162623	0.420371	0.710843
3334	0	0.192566	0.153694	0.318055	0.114301	0.0894549	0.146059	0.115273	0.0954164	0.00794643	0.0213514	0.0278483	0.010391
3334	0	0.810081	0.745886	0.386751	0.790932	0.25907	0.264558	0.0729307	0.321669	0.0434831	0.179611	0.0108914	0.300028
3334	0	0.300908	0.270269	0.205083	0.483126	0.162842	0.174454	0.255127	0.431182	0.094331	0.0522053	0.0501554	0.114489
3335	0	0.876886	0.545893	0.560207	0.236685	0.492984	0.666028	0.200306	0.0918574	0.133498	0.366396	0.151791	0.0818179
3336	101	0.483176	0.467124	0.624898	0.43391	0.427661	0.484021	0.670773	0.520806	0.0985257	0.102998	0.0879985	0.120089
3337	3	0.493302	0.592093	0.487468	0.590661	0.398901	0.487943	0.408334	0.519759	0.0419045	0.117098	0.0668377	0.275999
3338	810	0.271747	0.599203	0.412585	0.36786	0.427926	0.376475	0.361259	0.388339	0.065516	0.0350433	0.0805606	0.164109
3339	0	0.873726	0.793297	0.806846	0.860651	0.778696	0.67702	0.809491	0.893277	0.275649	0.142042	0.0624588	0.406385
3340	2.14	0.679684	0.680692	0.54446	0.721574	0.350311	0.237182	0.112566	0.316858	0.1058	0.156357	0.135536	0.15258
3341	0	0.0285076	0.0724347	0.0397849	0.636641	0.0869428	0.0844255	0.0257098	0.127183	0.0542649	0.00741755	0.00573451	0.238737
3342	0	0.0521426	0.243208	0.115917	0.146331	0.0283574	0.0356472	0.0327915	0.0757456	0.000600347	0.00114689	0.00365568	0.00941157
3343	0	0.35753	0.0944854	0.334319	0.307821	0.668741	0.365098	0.534612	0.574023	0.286906	0.237526	0.228548	0.278011
3344	4	0.832356	0.805621	0.835607	0.751279	0.601829	0.722569	0.857088	0.484414	0.40718	0.291034	0.407747	0.435946
3345	0	0.319762	0.523264	0.637321	0.730464	0.127067	0.261178	0.25646	0.372292	0.00294235	0.0236922	0.0221236	0.0147611
3346	475.2	0.945091	0.967003	0.94883	0.949796	0.890661	0.892468	0.87856	0.910984	0.695523	0.495139	0.418363	0.775817
3347	0	0.0494663	0.0450343	0.0273036	0.123003	0.00788912	0.00411931	0.00627825	0.0116601	0.0218512	0.0521139	0.0143209	0.0449402
3348	422.53	0.88467	0.877292	0.865128	0.85334	0.731685	0.593959	0.633774	0.785021	0.146861	0.256685	0.230348	0.220463
3349	0	0.0661586	0.0430916	0.0560736	0.0609783	0.0783192	0.0324095	0.0523123	0.0370878	0.0447668	0.0083238	0.0216059	0.00490953
3350	0	0.875321	0.900988	0.914392	0.883892	0.503248	0.431706	0.329409	0.527865	0.1319	0.19921	0.373443	0.213696
3350	0	0.849235	0.884427	0.900449	0.86383	0.4111	0.62171	0.598387	0.492098	0.207506	0.265524	0.210687	0.227803
3351	0	0.179038	0.1237	0.176025	0.140614	0.0686665	0.0679831	0.0804364	0.133855	0.00162663	0.006967	0.00645384	0.014862
3352	3.8	0.541183	0.393414	0.442092	0.427392	0.387798	0.223071	0.320863	0.173966	0.2476	0.113697	0.100711	0.118221
3353	25	0.897309	0.901706	0.914043	0.891126	0.744687	0.748501	0.724678	0.734303	0.454832	0.448009	0.512943	0.490765
3354	10.7	0.630655	0.694545	0.721857	0.654072	0.775017	0.795399	0.827694	0.815482	0.503639	0.697814	0.617135	0.523928
3355	109	0.497563	0.341134	0.417942	0.320117	0.0566924	0.0470061	0.0436415	0.0407547	0.0119518	0.0165128	0.0237179	0.0427986
3356	0	0.692174	0.716976	0.704624	0.703027	0.583039	0.573592	0.390715	0.437441	0.137041	0.168656	0.108347	0.352445
3357	784	0.86428	0.815425	0.842088	0.655516	0.750448	0.614038	0.505023	0.521771	0.519907	0.450943	0.360038	0.400765
3358	0	0.0249136	0.0145249	0.0131518	0.112281	0.0269691	0.0490267	0.0266466	0.0337219	0.0125595	0.0133312	0.00437136	0.00955558
3359	59	0.840548	0.784586	0.701293	0.774432	0.753289	0.604508	0.643978	0.611246	0.392502	0.41958	0.381939	0.411444
3360	0	0.120758	0.0715363	0.0514641	0.0693785	0.09646	0.0653785	0.0735164	0.0761218	0.0355205	0.0775007	0.0667342	0.0212158
3361	0	0.386568	0.206676	0.465905	0.601839	0.131721	0.138863	0.156065	0.167154	0.017499	0.00545364	0.0118461	0.085978
3362	0	0.303967	0.366852	0.473279	0.602004	0.199284	0.283966	0.200265	0.456518	0.0238479	0.00951506	0.0153429	0.112434
3362	0	0.486924	0.319126	0.457412	0.407489	0.207261	0.0763944	0.133077	0.13828	0.0518233	0.0296141	0.0203472	0.0312031
3363	68.3	0.385922	0.554443	0.391143	0.602295	0.265039	0.494483	0.483559	0.488601	0.319719	0.202095	0.183986	0.146906
3364	0	0.00636355	0.0100028	0.0113904	0.00847988	0.00491998	0.0104977	0.00181722	0.00501386	0.000110932	0.000136899	0.000118457	0.00039686
3365	71	0.842039	0.829476	0.817306	0.794468	0.515292	0.499038	0.325411	0.395656	0.268043	0.254033	0.167878	0.295914
3366	47	0.723497	0.522122	0.736535	0.69977	0.721249	0.782888	0.825326	0.794446	0.300733	0.249484	0.205719	0.31199
3367	0	0.00017251	0.000872331	0.000239356	0.000546767	0.000352637	0.00389273	0.000483839	0.000306632	0.000734142	0.000711691	0.00046069	0.00120769
3368	162.6	0.643645	0.672082	0.663079	0.674782	0.201079	0.0777004	0.0701283	0.138428	0.0868377	0.0778806	0.0759245	0.0802991
3369	243	0.870808	0.8447	0.862153	0.778986	0.487208	0.73381	0.526074	0.571428	0.24522	0.123497	0.211283	0.276799
3369	243	0.828318	0.742388	0.786091	0.838272	0.72722	0.750607	0.856886	0.732638	0.5825	0.498963	0.674623	0.0977063
3369	243	0.783041	0.567609	0.658834	0.725802	0.668042	0.606672	0.681523	0.656555	0.0987873	0.134166	0.179592	0.193151
3370	490	0.627275	0.584225	0.478721	0.568529	0.562334	0.628816	0.511295	0.777959	0.117199	0.1197	0.072267	0.128799
3371	43	0.852363	0.87689	0.767667	0.83353	0.675813	0.74788	0.729255	0.767637	0.274678	0.29793	0.11399	0.232884
3371	43	0.909277	0.930712	0.945468	0.852286	0.764573	0.857533	0.859841	0.825911	0.399948	0.480132	0.547433	0.324783
3372	202	0.758895	0.765636	0.788451	0.613922	0.752482	0.516224	0.732186	0.74596	0.205255	0.157578	0.142792	0.242179
3373	0	0.823248	0.867915	0.885197	0.833031	0.611222	0.630232	0.607085	0.555197	0.257856	0.219573	0.173843	0.138706
3373	0	0.929788	0.938564	0.915625	0.942701	0.823004	0.881055	0.742864	0.882999	0.260838	0.36602	0.284941	0.390179
3373	0	0.879368	0.866088	0.819492	0.779902	0.845185	0.552673	0.780347	0.739973	0.49682	0.215697	0.371889	0.35314
3373	0	0.875673	0.91228	0.866434	0.892768	0.852347	0.806287	0.639293	0.717264	0.352464	0.289595	0.167638	0.263526
3374	0	0.136975	0.234681	0.0513941	0.24192	0.0462282	0.150224	0.0689982	0.132365	0.165471	0.152647	0.123473	0.215065
3375	295	0.25011	0.165983	0.190082	0.157288	0.0333224	0.0199379	0.0354176	0.0929855	0.152591	0.153381	0.149269	0.302789
3376	13	0.754511	0.799554	0.746739	0.694278	0.434073	0.521318	0.42778	0.434032	0.207508	0.223152	0.130752	0.221485
3377	0	0.476941	0.214329	0.126873	0.532568	0.615923	0.512715	0.46304	0.336364	0.283228	0.157634	0.152347	0.23613
3378	0	0.0141699	0.00671751	0.255633	0.0696058	0.224685	0.0870626	0.100761	0.0450242	0.256681	0.222055	0.0582498	0.11718
3379	0	0.733138	0.716781	0.711303	0.799915	0.426598	0.413218	0.313017	0.346029	0.0995652	0.133598	0.0985734	0.191468
3380	0	0.643634	0.70479	0.742977	0.644308	0.218239	0.39578	0.391522	0.348355	0.0276366	0.070951	0.0327418	0.0772896
3380	0	0.586591	0.575436	0.409803	0.699266	0.169309	0.157304	0.348601	0.129561	0.0205302	0.0348756	0.180898	0.148935
3381	0	0.20104	0.367009	0.223035	0.122768	0.0278682	0.0406862	0.0222477	0.0285778	0.0354744	0.0629163	0.00750869	0.00496533
3382	29	0.078604	0.0285087	0.0650841	0.154566	0.131425	0.109575	0.073058	0.141052	0.00577847	0.00417242	0.00497313	0.0127725
3383	138	0.3654	0.405249	0.396506	0.424947	0.0480533	0.0366724	0.0255163	0.0484847	0.0885724	0.067485	0.0354146	0.0459568
3384	62	0.935238	0.95291	0.935104	0.924771	0.835691	0.894463	0.719635	0.792952	0.540752	0.578817	0.391931	0.506104
3385	640	0.893176	0.849113	0.900187	0.764534	0.49611	0.531877	0.6298	0.357189	0.532164	0.394184	0.610468	0.418645
3386	0	0.857818	0.793139	0.818033	0.691845	0.853032	0.822167	0.784964	0.724569	0.505994	0.30903	0.534759	0.414189
3387	42.8	0.844933	0.850115	0.77555	0.843749	0.373966	0.569592	0.58247	0.455945	0.0785208	0.216964	0.128118	0.218748
3388	564	0.970728	0.957763	0.933302	0.871673	0.8802	0.884907	0.875021	0.803467	0.526147	0.824517	0.553987	0.186944
3388	564	0.884001	0.862536	0.872199	0.86539	0.858183	0.817569	0.823716	0.83564	0.0760235	0.147338	0.0377601	0.42537
3389	0	0.0242529	0.124116	0.064841	0.0513123	0.134024	0.0952297	0.0947545	0.0401609	0.213686	0.170885	0.137667	0.177319
3389	0	0.406067	0.131452	0.134405	0.704313	0.115044	0.00967479	0.0565677	0.476725	0.131453	0.132412	0.118221	0.462512
3390	0	0.508457	0.541402	0.599318	0.481077	0.0433328	0.0665987	0.0830329	0.0534987	0.0516932	0.0377146	0.0103395	0.0287532
3391	718	0.752826	0.801594	0.799879	0.83481	0.377858	0.48023	0.429695	0.457668	0.194661	0.223039	0.259914	0.210668
3392	0	0.490842	0.279207	0.224524	0.457511	0.148148	0.170424	0.214409	0.270419	0.123901	0.0579574	0.0695982	0.069697
3393	0	0.865172	0.81914	0.829862	0.793935	0.892152	0.807562	0.875952	0.8057	0.193081	0.243644	0.184558	0.295724
3394	0	0.0250572	0.0454842	0.0321827	0.0370315	0.113779	0.0855931	0.0625896	0.117303	0.017503	0.0616648	0.0190617	0.0123884
3395	0	0.124495	0.203553	0.108204	0.190039	0.0522217	0.104164	0.0696729	0.0667534	0.0778947	0.025279	0.0251319	0.016253
3396	0	0.814923	0.863261	0.859568	0.904387	0.419308	0.406013	0.433873	0.445928	0.0352425	0.0316329	0.0597573	0.154169
3397	185	0.139151	0.139144	0.0967905	0.481278	0.124103	0.12034	0.0806642	0.318242	0.0202355	0.0170732	0.03006	0.178423
3398	0	0.0182537	0.00877791	0.0122052	0.0687852	0.0270032	0.0828437	0.0313651	0.128318	0.020115	0.0215615	0.0102784	0.0223478
3399	2.62	0.977499	0.976819	0.975673	0.956297	0.900123	0.903667	0.925934	0.842396	0.806022	0.792852	0.700467	0.687421
3400	26	0.785262	0.735226	0.914776	0.905326	0.700077	0.858912	0.830341	0.891928	0.339589	0.53437	0.128369	0.470124
3401	0	0.496567	0.357463	0.405061	0.418878	0.320225	0.293802	0.218917	0.397064	0.068132	0.0399261	0.0632041	0.134017
3402	0	0.79949	0.827898	0.770455	0.751696	0.624863	0.687277	0.719235	0.801682	0.482925	0.659391	0.508062	0.497045
3402	0	0.825905	0.797715	0.782343	0.820327	0.804219	0.73297	0.707056	0.796218	0.281152	0.186368	0.359084	0.128823
3403	108	0.785209	0.766372	0.796288	0.676443	0.349103	0.553506	0.320136	0.227416	0.311144	0.272346	0.308385	0.408391
3403	5	0.755863	0.700833	0.782036	0.5488	0.478594	0.351265	0.521578	0.719833	0.207891	0.125308	0.313467	0.215622
3404	0	0.620947	0.42467	0.207381	0.59991	0.242327	0.0376968	0.0250824	0.24595	0.187352	0.278661	0.0531795	0.0775892
3405	27	0.921526	0.899247	0.933286	0.918599	0.816931	0.745459	0.636721	0.537497	0.462537	0.482519	0.335324	0.25781
3405	27	0.811074	0.833869	0.904417	0.789329	0.890246	0.462427	0.777501	0.629007	0.574718	0.282851	0.537179	0.29474
3405	27	0.689314	0.738285	0.814304	0.674435	0.131958	0.173509	0.662685	0.341131	0.323564	0.152159	0.818377	0.743547
3406	84	0.559177	0.654067	0.425409	0.399914	0.149914	0.144131	0.134524	0.144333	0.0563124	0.0871454	0.0378131	0.0197071
3407	0	0.0453329	0.184604	0.0769145	0.0576369	0.0265417	0.0147535	0.00760324	0.0698919	0.00217681	0.00424589	0.00107167	0.000914839
3408	0	0.889354	0.898839	0.902774	0.882463	0.591385	0.775715	0.746543	0.755096	0.5828	0.50591	0.370822	0.511025
3409	23	0.256796	0.262085	0.241362	0.227198	0.3012	0.359715	0.277218	0.283879	0.117576	0.086375	0.138544	0.123554
3410	0	0.382946	0.487063	0.199141	0.254278	0.360197	0.506559	0.328816	0.272379	0.169523	0.136346	0.123956	0.0626303
3411	0	0.664462	0.78222	0.669358	0.551183	0.578732	0.605422	0.518919	0.456851	0.205005	0.219967	0.185912	0.299277
3411	0	0.412252	0.500639	0.352165	0.361521	0.290197	0.236062	0.165746	0.669856	0.235346	0.0945699	0.196141	0.379324
3411	0	0.649657	0.771699	0.682187	0.657448	0.370939	0.468538	0.452912	0.412899	0.263562	0.174087	0.158679	0.132085
3412	0	0.00232667	0.0020807	0.00321178	0.00209256	0.00500692	0.00593539	0.00553438	0.0043682	0.00291468	0.00153067	0.0012882	0.00542842
3412	0	0.00312139	0.00139695	0.00452713	0.00291947	0.0336111	0.0114322	0.0134145	0.0252024	0.0190257	0.00407312	0.00384578	0.00397887
3413	0	0.687166	0.61716	0.56091	0.793742	0.540618	0.459284	0.418685	0.614923	0.278047	0.217915	0.269554	0.443185
3414	0	0.821002	0.704633	0.760678	0.77086	0.332628	0.203897	0.319337	0.25502	0.0320118	0.0234223	0.0139967	0.0194075
3415	0	0.147069	0.333475	0.285952	0.359681	0.170488	0.143555	0.097447	0.159122	0.0804258	0.0444736	0.083371	0.0575685
3415	6.6	0.0101552	0.00990396	0.0135937	0.0427744	0.0622759	0.0496216	0.0164535	0.0547962	0.00716479	0.0143109	0.0229477	0.0376856
3416	74	0.159893	0.196134	0.290452	0.341588	0.0457136	0.0935191	0.193795	0.202562	0.0525202	0.0484678	0.0514831	0.0441915
3417	0	0.718991	0.526056	0.114322	0.324446	0.074755	0.0519028	0.00389093	0.010102	0.0232904	0.0519339	0.00125106	0.0275058
3418	0	0.255011	0.109815	0.210209	0.318341	0.328409	0.242098	0.467105	0.469159	0.206336	0.182164	0.121351	0.207147
3419	0	0.706107	0.636244	0.642453	0.691438	0.311707	0.450273	0.389839	0.286723	0.0345061	0.0932665	0.0615895	0.0424677
3420	1407	0.663066	0.546369	0.67015	0.755918	0.87763	0.924435	0.916789	0.942628	0.628066	0.618059	0.83451	0.886029
3421	19	0.688864	0.755742	0.738405	0.563858	0.429567	0.242763	0.380405	0.321335	0.0387738	0.0172254	0.0116995	0.00998865
3422	0	0.348577	0.794727	0.602716	0.70973	0.298659	0.353788	0.182762	0.388673	0.181123	0.390003	0.301389	0.271721
3423	256	0.719744	0.747117	0.778851	0.71396	0.38909	0.344653	0.366752	0.329	0.0894925	0.0779353	0.1605	0.0636559
3424	0	0.176224	0.0172957	0.0625613	0.645507	0.167778	0.0303198	0.0617374	0.207527	0.0285064	0.012819	0.0456745	0.184013
3425	132	0.613674	0.580923	0.645698	0.591203	0.187632	0.1281	0.160116	0.280993	0.148187	0.181725	0.197931	0.348855
3426	0	0.826033	0.800013	0.826291	0.773317	0.286599	0.394222	0.25142	0.772104	0.555912	0.455507	0.404558	0.621898
3427	0	0.165775	0.161381	0.226458	0.156987	0.121762	0.150354	0.212453	0.232582	0.041639	0.0469184	0.0549538	0.0285048
3428	0	0.155953	0.106959	0.137074	0.0632258	0.0861314	0.106202	0.160243	0.0626438	0.0240843	0.0324324	0.0896885	0.0207067
3429	0	0.0139196	0.00908012	0.0108972	0.0262286	0.00100463	0.00218912	0.000887768	0.00270523	0.00114838	0.00253994	0.00201175	0.00180646
3430	0	0.671736	0.632268	0.337345	0.40656	0.389951	0.459275	0.257781	0.420805	0.0204182	0.105654	0.0238148	0.101236
3431	0	0.415481	0.276689	0.458487	0.567605	0.0901455	0.0621414	0.112343	0.253361	0.0122059	0.0230218	0.00726436	0.0219165
3432	0	0.764604	0.653863	0.761797	0.709054	0.715955	0.720594	0.807077	0.876044	0.263962	0.240965	0.252025	0.156737
3433	0	0.0418496	0.0290723	0.0158108	0.01856	0.0174341	0.0122856	0.0105346	0.0305969	0.0283735	0.0229641	0.0162667	0.0550892
3434	774.6	0.614581	0.406892	0.371935	0.603747	0.112021	0.0330491	0.0556899	0.0850404	0.0623147	0.0800297	0.0432986	0.105682
3435	0	0.230341	0.185665	0.15377	0.232535	0.254934	0.144251	0.178451	0.284933	0.0111182	0.0055632	0.00576419	0.00655699
3435	0	0.191906	0.354636	0.199878	0.441091	0.195512	0.244597	0.183534	0.371412	0.0191956	0.0331773	0.010664	0.0614205
3436	0	0.655969	0.437531	0.687841	0.649143	0.215928	0.150194	0.264621	0.272551	0.0676918	0.0395808	0.0241057	0.0701926
3437	209	0.405527	0.200074	0.33557	0.365337	0.0323025	0.0229475	0.0320568	0.131128	0.00777115	0.00220829	0.00610208	0.0163536
3438	113	0.329827	0.20681	0.629102	0.733321	0.323923	0.372691	0.487414	0.533299	0.321802	0.330422	0.366102	0.456872
3438	113	0.777189	0.782572	0.295618	0.804348	0.581023	0.594086	0.327783	0.554193	0.193976	0.322901	0.173138	0.318807
3438	113	0.563976	0.655361	0.551969	0.324673	0.69987	0.497891	0.54808	0.413145	0.153689	0.28653	0.225164	0.151237
3439	371.1	0.0716169	0.0607812	0.0371064	0.0181345	0.00355598	0.00265623	0.00816352	0.0126901	0.00461448	0.00250296	0.00484352	0.00403202
3440	0	0.792708	0.890708	0.776292	0.804571	0.819612	0.811581	0.826509	0.737273	0.450736	0.12183	0.325524	0.591625
3441	0	0.588448	0.189698	0.370862	0.325818	0.117849	0.0483797	0.0459607	0.01533	0.0289611	0.00863941	0.00257415	0.0214377
3442	310	0.466441	0.423359	0.450671	0.347406	0.461349	0.491951	0.461119	0.673254	0.338442	0.262455	0.25277	0.438623
3442	310	0.876266	0.867765	0.843912	0.830601	0.789572	0.813205	0.777825	0.81291	0.250159	0.311786	0.312335	0.226417
3442	310	0.935746	0.938378	0.954761	0.931409	0.602633	0.668209	0.678641	0.811775	0.468159	0.295925	0.488031	0.443172
3443	0	0.85028	0.822121	0.873508	0.801323	0.795173	0.752201	0.78619	0.688772	0.314292	0.500457	0.519403	0.428211
3444	0	0.698767	0.70322	0.754014	0.80926	0.455694	0.498634	0.528355	0.330921	0.0442784	0.499305	0.407323	0.155849
3445	0	0.0705641	0.108653	0.164158	0.539019	0.00623258	0.0365247	0.0150561	0.107536	0.00215605	0.0162092	0.00708681	0.0594696
3446	22	0.246216	0.468081	0.23166	0.21127	0.0889459	0.150648	0.0851559	0.128448	0.0105165	0.221051	0.0199917	0.0114836
3447	0	0.195025	0.181963	0.121303	0.153538	0.05649	0.0658063	0.0265639	0.0347039	0.00640595	0.00490616	0.0056509	0.00628207
3448	0	0.547489	0.318326	0.383528	0.395911	0.226847	0.0783124	0.187049	0.156806	0.139117	0.0457232	0.200348	0.118069
3449	23	0.863849	0.855419	0.847107	0.838807	0.666293	0.637617	0.665383	0.602722	0.315188	0.302707	0.285456	0.172315
3450	0	0.438066	0.385728	0.255914	0.49191	0.114778	0.0744499	0.0348667	0.156266	0.0427348	0.0270316	0.0273763	0.0591503
3451	0	0.824673	0.85521	0.811157	0.320482	0.556874	0.478206	0.306131	0.450852	0.00892399	0.0153132	0.0307794	0.0689306
3451	0	0.7818	0.814291	0.79682	0.738657	0.263758	0.330837	0.256738	0.315717	0.00458432	0.0140988	0.00498288	0.0197542
3452	0	0.0877191	0.0579186	0.0674307	0.145512	0.154238	0.142481	0.141895	0.234232	0.0501187	0.0232225	0.0401255	0.156112
3453	89	0.775553	0.759694	0.850939	0.846792	0.613204	0.533092	0.664563	0.648399	0.395002	0.170008	0.518201	0.272537
3454	0	0.0891937	0.0239686	0.0233723	0.0306128	0.0412229	0.0105505	0.0127539	0.0157655	0.00626553	0.004381	0.00668566	0.00464823
3455	0	0.300145	0.318358	0.337307	0.407207	0.14721	0.0572319	0.122343	0.0643471	0.0224258	0.0131563	0.0102717	0.0372517
3456	0	0.547984	0.475021	0.502108	0.769559	0.169133	0.225094	0.212043	0.37096	0.0140077	0.00936431	0.0316861	0.08145
3456	0	0.600992	0.332805	0.500505	0.670787	0.403098	0.0917739	0.325531	0.247737	0.0169541	0.00837805	0.0089752	0.132469
3456	0	0.683007	0.694975	0.475013	0.672941	0.279186	0.107831	0.243229	0.16198	0.297945	0.034236	0.0305304	0.0216594
3457	0	0.255596	0.615231	0.469501	0.528615	0.0168338	0.0648052	0.0745369	0.0946143	0.10615	0.00900562	0.00477602	0.133921
3457	0	0.299587	0.297576	0.314792	0.258708	0.0643952	0.152081	0.0873351	0.101452	0.211175	0.0858225	0.091984	0.153931
3458	0	0.0129072	0.743067	0.00457948	0.0162108	0.0231526	0.110288	0.00801208	0.0211141	0.0281416	0.104937	0.00751005	0.00639946
3458	0	0.100796	0.142402	0.0963696	0.0969463	0.0220753	0.0262087	0.027829	0.0188919	0.0104232	0.00111498	0.00167805	0.00150756
3459	0	0.0414281	0.0204426	0.0541154	0.27816	0.0416194	0.0106809	0.0598054	0.0704487	0.00836181	0.00825841	0.0214203	0.0639619
3459	0	0.31605	0.462237	0.26324	0.108371	0.0481012	0.201168	0.0673086	0.0666136	0.0263133	0.014253	0.0192266	0.0330422
