# Supplementary material for: Artificial Intelligence-Enabled ECG Algorithm for the Prediction of Coronary Artery Calcification
Source: Front Cardiovasc Med. 2022 Apr 6;9:849223. doi: 10.3389/fcvm.2022.849223 (PMC9019148; doi:10.3389/fcvm.2022.849223)
Supplement: Supplementary file 6 [file Table_9.xlsx]

## Sheet: Cross validation, Split 4
Supplementary Table 8. Inference outputs of the models (cross validation, split 4)
Patient number	CAC score	CAC ≥ 100 model inference output, first segment	CAC ≥ 100 model inference output, second segment	CAC ≥ 100 model inference output, third segment	CAC ≥ 100 model inference output, fourth segment	CAC ≥ 400 model inference output, first segment	CAC ≥ 400 model inference output, second segment	CAC ≥ 400 model inference output, third segment	CAC ≥ 400 model inference output, fourth segment	CAC ≥ 1000 model inference output, first segment	CAC ≥ 1000 model inference output, second segment	CAC ≥ 1000 model inference output, third segment	CAC ≥ 1000 model inference output, fourth segment
3460	5	0.0789779	0.0772039	0.102147	0.116947	0.126244	0.20403	0.265755	0.226899	0.0876351	0.0539938	0.0575109	0.0784233
3461	16.7	0.548077	0.630967	0.511165	0.706369	0.648801	0.634255	0.67729	0.639879	0.17001	0.239276	0.154283	0.155772
3462	0	0.769193	0.518493	0.730113	0.60509	0.682743	0.631211	0.630408	0.575881	0.274948	0.296555	0.391434	0.472731
3463	0	0.446499	0.424545	0.400912	0.352238	0.888713	0.798751	0.72505	0.715022	0.55825	0.312094	0.400245	0.452074
3463	0	0.198588	0.177142	0.142955	0.0858988	0.561767	0.514436	0.645378	0.601965	0.118597	0.0768564	0.119652	0.0686565
3464	0	0.0380746	0.0765659	0.075107	0.144639	0.168882	0.233794	0.184083	0.284262	0.0961314	0.212913	0.238478	0.254906
3465	0	0.150985	0.158071	0.164054	0.213947	0.247854	0.363861	0.475987	0.283073	0.25389	0.203761	0.253684	0.311857
3466	83	0.214055	0.256509	0.275563	0.297121	0.17131	0.205791	0.137077	0.259708	0.0134368	0.0411399	0.0147671	0.0607987
3467	12	0.0877418	0.111809	0.239676	0.103695	0.245105	0.306856	0.361887	0.250746	0.0377045	0.114626	0.0850379	0.0834696
3468	0	0.568642	0.640112	0.419312	0.541242	0.418168	0.489924	0.500771	0.297287	0.2625	0.366489	0.373705	0.209395
3469	244	0.722685	0.876737	0.885659	0.81837	0.645094	0.74244	0.638605	0.566481	0.596006	0.614026	0.607791	0.545102
3469	28.3	0.852966	0.838994	0.75819	0.761157	0.564081	0.542124	0.551165	0.459194	0.278419	0.251292	0.231127	0.25198
3469	244	0.836474	0.85558	0.909062	0.868791	0.606616	0.599094	0.597443	0.590779	0.392754	0.498702	0.563717	0.591031
3470	0	0.26944	0.244701	0.269458	0.317475	0.352997	0.339652	0.232438	0.46145	0.316645	0.35435	0.232243	0.35983
3471	0	0.465549	0.398917	0.463453	0.698031	0.365525	0.286249	0.428658	0.57957	0.131678	0.242087	0.27836	0.161368
3472	38	0.910812	0.933437	0.902706	0.909009	0.654557	0.660692	0.71746	0.70097	0.595137	0.500268	0.522311	0.475103
3473	0	0.227534	0.121905	0.0943659	0.181047	0.445109	0.287076	0.266182	0.335604	0.165942	0.0232021	0.0294414	0.126925
3474	0	0.238868	0.225926	0.2823	0.501556	0.564546	0.571036	0.57184	0.600252	0.124736	0.184342	0.269326	0.302166
3475	20	0.48811	0.288842	0.19794	0.312952	0.508222	0.458891	0.614026	0.619328	0.384682	0.2046	0.134161	0.0876423
3475	20	0.293659	0.265298	0.228297	0.498713	0.505064	0.515705	0.545451	0.55707	0.186302	0.21969	0.205302	0.166858
3476	0	0.105208	0.0663892	0.14661	0.103875	0.2264	0.177287	0.293267	0.301872	0.117368	0.0888511	0.0897416	0.224073
3477	0	0.510291	0.756673	0.795027	0.650042	0.388656	0.609343	0.655466	0.63653	0.155086	0.220246	0.349032	0.361818
3478	0	0.679846	0.649875	0.637985	0.65732	0.540205	0.364088	0.396639	0.418398	0.131359	0.134087	0.165517	0.151707
3479	0	0.572468	0.493174	0.609319	0.380277	0.515662	0.599173	0.596749	0.617502	0.15686	0.193206	0.0416605	0.221648
3479	0	0.797956	0.804808	0.610634	0.876072	0.662818	0.717403	0.668722	0.710952	0.324535	0.460839	0.321687	0.361051
3480	0	0.225062	0.103093	0.191775	0.141989	0.331454	0.344832	0.294787	0.412137	0.0625241	0.0387953	0.0388259	0.0316731
3481	0	0.0219276	0.0133173	0.0109956	0.0380539	0.202289	0.184766	0.157043	0.205549	0.209211	0.0936579	0.0560159	0.227906
3482	109	0.769393	0.646575	0.609436	0.863745	0.627666	0.62872	0.603502	0.530727	0.288255	0.433791	0.23322	0.331567
3483	0	0.863392	0.712451	0.830654	0.716264	0.522614	0.500026	0.500697	0.509321	0.474231	0.311028	0.313775	0.354888
3484	0	0.124171	0.0454872	0.0496269	0.0949479	0.348403	0.276643	0.32534	0.359145	0.456164	0.305022	0.301604	0.149704
3485	215	0.820587	0.727423	0.788948	0.725783	0.658189	0.615002	0.62968	0.632974	0.438881	0.465795	0.351839	0.394776
3485	215	0.762159	0.73037	0.824772	0.758905	0.426991	0.477593	0.660635	0.606777	0.393422	0.395097	0.415791	0.474139
3486	1	0.0756916	0.107515	0.0760352	0.15062	0.147044	0.114625	0.128604	0.16441	0.0491577	0.0597366	0.0317695	0.0402184
3487	3.46	0.285602	0.220531	0.262607	0.26921	0.15488	0.201993	0.204111	0.217336	0.0528551	0.0449155	0.0173876	0.0901423
3488	6	0.525283	0.469629	0.680958	0.487973	0.46857	0.450314	0.49868	0.49172	0.277759	0.254234	0.381807	0.143023
3488	6	0.474947	0.530115	0.28032	0.554794	0.188266	0.396057	0.359593	0.63179	0.170657	0.399524	0.193024	0.453375
3488	6	0.507008	0.476697	0.594129	0.462111	0.5841	0.583917	0.607675	0.510929	0.42643	0.352837	0.475264	0.384069
3489	0	0.147898	0.0556886	0.0817034	0.0874494	0.268459	0.198881	0.405879	0.389351	0.0665021	0.0282598	0.198317	0.237816
3490	10	0.59733	0.724952	0.798536	0.763305	0.447601	0.645308	0.720893	0.648513	0.0879753	0.153182	0.188301	0.226322
3491	0	0.205582	0.090815	0.157545	0.199187	0.352193	0.154217	0.250821	0.326633	0.104002	0.051939	0.0534559	0.0357244
3492	0	0.0313392	0.0187135	0.04803	0.0331052	0.0785208	0.0703915	0.0512333	0.0745598	0.0589588	0.0448648	0.0299541	0.0222674
3493	0	0.864	0.754252	0.740907	0.830781	0.655557	0.588338	0.52009	0.612331	0.212017	0.0644427	0.27031	0.46179
3494	0	0.806389	0.722443	0.836057	0.730167	0.475951	0.449076	0.439691	0.431565	0.214933	0.170244	0.164294	0.106704
3494	0	0.574279	0.626375	0.678475	0.626702	0.468718	0.460537	0.570236	0.41809	0.181561	0.0619729	0.223821	0.228349
3494	0	0.554542	0.53471	0.593939	0.740571	0.653472	0.571031	0.550678	0.558493	0.258038	0.353499	0.17538	0.298387
3495	266	0.489346	0.351725	0.481937	0.275719	0.439016	0.446251	0.474101	0.470722	0.266567	0.231436	0.425097	0.50846
3495	266	0.326504	0.257862	0.331041	0.499696	0.506746	0.508789	0.408572	0.540668	0.0435696	0.143828	0.0289112	0.0943109
3495	266	0.175904	0.202932	0.387349	0.621887	0.452102	0.407923	0.446738	0.497778	0.177901	0.293511	0.339433	0.322491
3495	266	0.263926	0.30126	0.353695	0.317755	0.33013	0.319507	0.351002	0.412765	0.237921	0.0605002	0.169205	0.292045
3496	284	0.0304765	0.0415083	0.0322721	0.0497264	0.132436	0.088584	0.0821152	0.131819	0.226821	0.129539	0.187592	0.195147
3496	284	0.0311473	0.0484708	0.0715239	0.0522259	0.190324	0.189052	0.246637	0.257179	0.37063	0.165243	0.312165	0.305269
3497	73	0.694605	0.618514	0.693539	0.686621	0.610679	0.548919	0.585803	0.579809	0.0521465	0.103252	0.126605	0.133277
3498	59	0.741374	0.693623	0.664501	0.781048	0.443172	0.34774	0.39925	0.563844	0.159769	0.232897	0.165615	0.419232
3499	427	0.22027	0.129426	0.248802	0.235634	0.344417	0.268934	0.305322	0.275082	0.0827259	0.0993172	0.129462	0.233693
3500	0	0.123995	0.0444114	0.0626977	0.100203	0.445414	0.359744	0.562805	0.331891	0.327927	0.486995	0.323606	0.376134
3501	603	0.232096	0.14791	0.144926	0.104514	0.2299	0.197658	0.306198	0.301682	0.0271058	0.121311	0.0973586	0.0960221
3501	603	0.648533	0.802957	0.645125	0.50672	0.548519	0.53679	0.527732	0.471076	0.121201	0.383557	0.264145	0.302827
3501	603	0.254829	0.309473	0.0827325	0.332753	0.58061	0.762622	0.644197	0.724221	0.218923	0.24842	0.27687	0.504429
3501	603	0.48466	0.493912	0.280981	0.308844	0.520009	0.456783	0.445709	0.361732	0.413489	0.324563	0.15953	0.222322
3501	603	0.876517	0.423356	0.669609	0.515796	0.784631	0.706058	0.637222	0.57066	0.414553	0.320001	0.379968	0.360362
3502	126	0.1254	0.169043	0.321125	0.204053	0.359544	0.32957	0.377608	0.239534	0.270816	0.174889	0.309555	0.276521
3503	199	0.961542	0.950702	0.90241	0.932283	0.822214	0.808835	0.758973	0.771464	0.504465	0.479657	0.567575	0.450441
3504	241	0.872346	0.378443	0.560435	0.578976	0.601764	0.341849	0.476033	0.400603	0.196655	0.0821517	0.108775	0.199362
3505	68	0.84711	0.735762	0.831497	0.817918	0.627811	0.589304	0.575186	0.607934	0.537632	0.308147	0.473396	0.262746
3505	68	0.607922	0.644825	0.639349	0.350574	0.570436	0.467921	0.491647	0.363927	0.11527	0.0681404	0.0738231	0.0671414
3506	559	0.540096	0.413804	0.548889	0.587501	0.437073	0.402528	0.491197	0.514789	0.484693	0.300665	0.456465	0.429192
3506	559	0.741325	0.70395	0.654777	0.695186	0.588377	0.622864	0.581257	0.401688	0.407228	0.311214	0.543364	0.477011
3507	0	0.108219	0.101168	0.0814333	0.178243	0.15126	0.274471	0.173623	0.291908	0.0566814	0.123757	0.115313	0.168558
3508	0	0.0505735	0.0376739	0.0439058	0.0382265	0.188827	0.205528	0.163185	0.151228	0.00519009	0.00390406	0.00424177	0.00425658
3508	0	0.0662507	0.032999	0.0752263	0.11506	0.360769	0.416771	0.294477	0.473742	0.0195447	0.0721738	0.00807723	0.0438623
3508	0	0.0976936	0.0860608	0.283819	0.259428	0.428922	0.334545	0.418212	0.478596	0.0307282	0.0362482	0.105018	0.196424
3509	0	0.10176	0.0998333	0.136243	0.302187	0.188882	0.194828	0.17997	0.426928	0.0755534	0.118519	0.299216	0.336958
3510	0	0.231477	0.198323	0.115551	0.414128	0.342399	0.202652	0.219097	0.299294	0.183338	0.18545	0.124088	0.211871
3511	0	0.681551	0.64786	0.505371	0.662695	0.3909	0.225695	0.374269	0.216339	0.102216	0.323089	0.151405	0.275838
3512	19.52	0.104135	0.0749734	0.0840102	0.0642313	0.216066	0.213443	0.241634	0.296039	0.0887882	0.0436556	0.0435458	0.017186
3512	42	0.146534	0.0610639	0.144301	0.0478428	0.332995	0.340276	0.369815	0.249109	0.0308403	0.0263034	0.0807005	0.0810045
3513	24	0.410507	0.492792	0.558301	0.558573	0.50965	0.45019	0.508122	0.368545	0.373234	0.330498	0.241047	0.113068
3514	0	0.092023	0.182996	0.0878503	0.0651942	0.432153	0.384901	0.400823	0.310987	0.19199	0.111355	0.172967	0.0709565
3514	0	0.272141	0.237921	0.200646	0.128337	0.424612	0.207423	0.222104	0.466504	0.1919	0.16992	0.0290218	0.308759
3515	0	0.110237	0.190734	0.129241	0.169775	0.256397	0.405711	0.161519	0.364638	0.136254	0.193687	0.0652455	0.21879
3516	14	0.693037	0.697002	0.705124	0.653496	0.513982	0.472679	0.378158	0.383571	0.365543	0.297848	0.167923	0.355261
3517	78	0.763334	0.853525	0.912969	0.928071	0.824459	0.846306	0.851609	0.784388	0.614313	0.595345	0.577369	0.635422
3517	78	0.7887	0.877059	0.959898	0.761784	0.762103	0.768912	0.775332	0.701619	0.307706	0.772108	0.55049	0.66412
3517	78	0.849743	0.893249	0.728531	0.845039	0.78015	0.762904	0.777899	0.715433	0.615112	0.542089	0.528939	0.504463
3518	0	0.113093	0.0580955	0.245152	0.0777217	0.209622	0.188167	0.385607	0.288108	0.0201663	0.00680384	0.0243341	0.0171912
3519	4	0.87755	0.700383	0.805738	0.841521	0.318763	0.31739	0.355685	0.249518	0.142927	0.19012	0.227989	0.213076
3520	55	0.050236	0.0352863	0.0509569	0.183143	0.111956	0.0740392	0.143737	0.0870927	0.00905336	0.00585307	0.00952817	0.0498071
3521	18	0.184594	0.251831	0.19923	0.209733	0.301691	0.192438	0.233391	0.335406	0.430752	0.303312	0.400335	0.285174
3522	148.42	0.100638	0.039496	0.280279	0.151436	0.366961	0.220172	0.319059	0.532465	0.282777	0.184424	0.429816	0.268641
3523	27	0.0409917	0.110519	0.055654	0.0565394	0.0628337	0.0860579	0.0907355	0.0493815	0.0423718	0.0723298	0.131712	0.05738
3524	0	0.546432	0.609875	0.733323	0.679449	0.495646	0.48935	0.482685	0.478124	0.0976174	0.112941	0.0633175	0.20869
3525	0	0.828682	0.853499	0.781728	0.788411	0.604318	0.678827	0.551357	0.586374	0.346726	0.439731	0.265675	0.548365
3525	0	0.638357	0.692039	0.918512	0.705016	0.63904	0.686246	0.674161	0.631954	0.243497	0.308557	0.509233	0.269716
3526	25	0.133752	0.137595	0.0810561	0.0956676	0.202834	0.196635	0.17508	0.296087	0.0353053	0.0152092	0.0168342	0.015818
3527	0	0.177468	0.304227	0.372111	0.141857	0.391246	0.412592	0.522543	0.252201	0.0832737	0.0825112	0.177569	0.0390989
3528	0	0.358784	0.403789	0.255648	0.16799	0.170338	0.28809	0.168033	0.295485	0.214979	0.233813	0.190138	0.168457
3529	0	0.401356	0.214978	0.430841	0.125438	0.318596	0.244831	0.441019	0.180244	0.103024	0.0163127	0.065859	0.051351
3529	0	0.148815	0.0516455	0.0131749	0.043301	0.328601	0.181134	0.0657278	0.100365	0.179179	0.00852198	0.00852763	0.0204497
3530	0	0.162991	0.19008	0.194361	0.293446	0.401235	0.40307	0.51347	0.493777	0.0156057	0.0129529	0.0384694	0.0180421
3531	42	0.0322637	0.0412098	0.0308717	0.0266956	0.144715	0.141534	0.172462	0.111997	0.0636295	0.0705647	0.0807592	0.0412299
3532	62	0.101112	0.1238	0.0827021	0.096329	0.444658	0.530704	0.53316	0.446688	0.276184	0.175241	0.224397	0.230748
3532	62	0.231367	0.234384	0.461208	0.30192	0.394093	0.49312	0.376913	0.501777	0.191407	0.42774	0.261726	0.300673
3533	0	0.0169861	0.0272009	0.00844471	0.0334529	0.130077	0.15667	0.175141	0.19102	0.0500954	0.0662398	0.0537239	0.0537032
3534	0	0.442506	0.416932	0.440225	0.224906	0.557352	0.445473	0.509609	0.458983	0.398897	0.335942	0.333571	0.158118
3535	53	0.31009	0.376632	0.447882	0.439771	0.336846	0.401182	0.393092	0.445401	0.347671	0.16379	0.239861	0.335644
3536	0	0.173242	0.115149	0.221868	0.301061	0.155517	0.179814	0.202543	0.187171	0.0441114	0.0379918	0.0652337	0.0878309
3537	0	0.0856924	0.057119	0.282488	0.320747	0.358787	0.333537	0.45893	0.356986	0.0401125	0.0366894	0.0570937	0.198769
3538	83	0.00662144	0.00897716	0.00790987	0.0114909	0.0505963	0.0948166	0.0586661	0.08449	0.0198985	0.0900566	0.063866	0.0214349
3539	0	0.47008	0.759001	0.624736	0.460779	0.578647	0.496304	0.565143	0.551687	0.513197	0.507015	0.345817	0.316802
3540	26	0.0629438	0.175844	0.091113	0.107324	0.430645	0.418581	0.366396	0.466386	0.128458	0.0492179	0.0502522	0.210306
3540	0	0.0591878	0.0884617	0.0625231	0.0528113	0.0859519	0.227092	0.10308	0.227482	0.0142227	0.10121	0.0453436	0.144092
3541	478	0.643661	0.717823	0.734478	0.475882	0.72819	0.703772	0.681502	0.702133	0.264959	0.611377	0.302019	0.548528
3542	0	0.28319	0.173913	0.111945	0.3409	0.235457	0.120533	0.114835	0.284777	0.177296	0.101386	0.110479	0.261263
3543	35	0.662736	0.617704	0.609722	0.696998	0.313773	0.380909	0.320795	0.388333	0.50085	0.439557	0.51534	0.581305
3544	13	0.554085	0.48831	0.38389	0.547779	0.343154	0.401469	0.332425	0.443015	0.271207	0.249863	0.125202	0.292539
3545	186	0.170465	0.180034	0.251822	0.112356	0.186818	0.195734	0.0991191	0.211257	0.294438	0.0625962	0.127492	0.262087
3545	186	0.179318	0.166012	0.283807	0.100372	0.123474	0.219369	0.0830585	0.0915552	0.0996335	0.0936218	0.0852619	0.0342619
3546	0	0.0680102	0.128898	0.118697	0.411479	0.290578	0.387591	0.336145	0.517099	0.0980226	0.100019	0.0421685	0.0748601
3547	878	0.418703	0.193657	0.485184	0.258601	0.429728	0.556422	0.598615	0.549365	0.37042	0.177107	0.434711	0.624535
3548	0	0.155852	0.27918	0.400277	0.467123	0.209851	0.454019	0.315984	0.367448	0.159851	0.228409	0.310495	0.0357029
3549	83	0.706199	0.571218	0.684032	0.730614	0.485277	0.514609	0.488772	0.495447	0.459859	0.389115	0.484715	0.476063
3550	0	0.237286	0.237593	0.0975592	0.207096	0.185445	0.156238	0.0894516	0.181674	0.0319425	0.0216858	0.00428009	0.0151752
3551	0	0.0693182	0.122672	0.124145	0.0596346	0.302434	0.273817	0.34039	0.237744	0.0481831	0.139996	0.0414628	0.0379866
3552	13	0.789463	0.624207	0.661033	0.838556	0.633139	0.628442	0.679345	0.624732	0.312555	0.329946	0.14314	0.401944
3553	0	0.12927	0.148682	0.14943	0.190387	0.149303	0.189546	0.128224	0.159949	0.0524885	0.0361715	0.0368618	0.00555925
3554	40	0.0885211	0.0939961	0.0919812	0.16319	0.33052	0.485335	0.380415	0.41891	0.269142	0.176109	0.280186	0.166725
3554	12.23	0.0583109	0.087157	0.0554378	0.100091	0.231872	0.143162	0.117003	0.132948	0.213524	0.442597	0.227997	0.193811
3555	0	0.0499079	0.0413789	0.0391174	0.0190828	0.218455	0.241426	0.284416	0.21467	0.00455126	0.0137299	0.00535609	0.0033651
3556	0	0.446127	0.521451	0.502154	0.497503	0.568714	0.635919	0.482833	0.50898	0.144581	0.153084	0.144397	0.124497
3557	298	0.899945	0.891985	0.864053	0.774398	0.545513	0.564354	0.577577	0.635205	0.566059	0.584288	0.548622	0.575984
3558	0	0.737907	0.821052	0.677991	0.815757	0.411193	0.404461	0.484276	0.490979	0.329413	0.475865	0.401449	0.255756
3558	0	0.550323	0.548622	0.39025	0.542575	0.548545	0.5738	0.370067	0.472813	0.331818	0.132045	0.354656	0.531753
3558	0	0.42867	0.379679	0.292504	0.118903	0.185584	0.195254	0.260605	0.106951	0.349539	0.136241	0.277091	0.0933747
3559	59.3	0.652257	0.331023	0.728356	0.485254	0.654458	0.631635	0.751552	0.584978	0.422566	0.306034	0.592227	0.404095
3560	0	0.184217	0.168876	0.236787	0.233451	0.555755	0.599242	0.401742	0.502891	0.0493397	0.0584199	0.063499	0.104405
3561	0	0.672643	0.646993	0.569836	0.660811	0.609909	0.589314	0.64517	0.598471	0.438729	0.447258	0.433871	0.432811
3562	0	0.0843695	0.140649	0.0798445	0.150959	0.192331	0.346803	0.312541	0.34542	0.152033	0.226013	0.131227	0.108074
3562	0	0.0511852	0.0497084	0.0236825	0.0614863	0.272719	0.164655	0.128461	0.110514	0.294863	0.251336	0.0674065	0.212038
3562	0	0.0249626	0.0147471	0.0509181	0.0572592	0.096039	0.0767327	0.13798	0.155561	0.224319	0.102019	0.124168	0.121524
3563	0.6	0.146079	0.134951	0.0976629	0.145163	0.245396	0.225727	0.283863	0.250472	0.229654	0.191524	0.176405	0.226431
3564	12	0.416981	0.363084	0.393276	0.277535	0.134112	0.104416	0.182931	0.145526	0.028965	0.0194097	0.00506231	0.00684199
3564	37	0.397507	0.383867	0.440047	0.519396	0.0736442	0.0965408	0.0847316	0.113679	0.00844617	0.0425683	0.0327231	0.0372705
3565	0	0.251729	0.354397	0.245724	0.262632	0.232454	0.280072	0.18797	0.193932	0.0811019	0.101813	0.0764997	0.0776228
3566	0	0.419581	0.321932	0.334456	0.416936	0.613247	0.249347	0.453721	0.449308	0.18066	0.135549	0.196673	0.118861
3567	0	0.606044	0.430409	0.47152	0.410505	0.583068	0.415771	0.418279	0.567115	0.489351	0.420073	0.370242	0.493371
3568	0	0.0302791	0.0142297	0.0280073	0.0167561	0.034764	0.0460061	0.0413467	0.0598162	0.0119854	0.007895	0.00837413	0.0100595
3569	6.8	0.502359	0.28977	0.369628	0.466708	0.403516	0.210313	0.358434	0.437225	0.147521	0.109977	0.0431302	0.363101
3570	142	0.173783	0.105436	0.0893604	0.148023	0.334347	0.191382	0.199806	0.300501	0.0333386	0.0117904	0.0115364	0.0236014
3570	121	0.157154	0.204227	0.284581	0.295099	0.341191	0.353178	0.305609	0.390479	0.0412195	0.0242364	0.0382162	0.0326766
3571	0	0.34067	0.230771	0.232044	0.310112	0.379544	0.480969	0.394368	0.388631	0.0785387	0.0651905	0.104401	0.322464
3572	0	0.539141	0.686281	0.452208	0.367575	0.342035	0.415334	0.441454	0.400596	0.0408305	0.0503497	0.053668	0.0450177
3573	0	0.598774	0.619498	0.461115	0.554844	0.48441	0.51923	0.545726	0.460985	0.495455	0.373805	0.456611	0.359946
3574	257	0.948005	0.949926	0.947452	0.905629	0.781917	0.621267	0.68627	0.758221	0.556092	0.609244	0.527998	0.424872
3575	0	0.781568	0.718953	0.600208	0.642048	0.658629	0.606699	0.584233	0.552887	0.357335	0.157585	0.100268	0.207229
3576	105	0.254214	0.642172	0.623142	0.609055	0.331809	0.495274	0.524888	0.332148	0.0809528	0.201712	0.244811	0.24339
3577	0	0.106491	0.0530532	0.0615357	0.0707856	0.393015	0.258495	0.332872	0.433784	0.116888	0.0926259	0.111024	0.202207
3577	0	0.107521	0.0224366	0.0502231	0.194575	0.439779	0.507807	0.384518	0.444388	0.125036	0.130274	0.166731	0.0828775
3578	0	0.209326	0.554995	0.0626033	0.578744	0.512859	0.622513	0.362839	0.616639	0.245735	0.53639	0.0502811	0.484363
3579	1553	0.874213	0.858247	0.909038	0.875646	0.778771	0.784239	0.791183	0.723932	0.584982	0.579918	0.485114	0.756275
3579	1553	0.836768	0.321961	0.820104	0.894986	0.793957	0.669503	0.865427	0.826624	0.634605	0.658234	0.729484	0.727082
3579	1553	0.944929	0.946578	0.965201	0.913419	0.883339	0.809932	0.814591	0.782025	0.777996	0.810497	0.946062	0.968448
3579	1553	0.69768	0.385309	0.685574	0.553662	0.511834	0.504709	0.421334	0.488984	0.254785	0.240596	0.196949	0.0912166
3579	1553	0.81221	0.88496	0.920535	0.885064	0.66583	0.695225	0.754578	0.793814	0.556421	0.537525	0.517257	0.606165
3579	1553	0.947458	0.959191	0.898505	0.946007	0.880694	0.83335	0.796083	0.776865	0.841354	0.692161	0.459983	0.676038
3579	1553	0.880686	0.966052	0.95995	0.920606	0.806881	0.940697	0.876983	0.87817	0.585421	0.9097	0.637805	0.88032
3579	1553	0.705357	0.632288	0.624308	0.599767	0.630828	0.65934	0.624519	0.595082	0.529585	0.478098	0.441659	0.608416
3579	1553	0.905471	0.929871	0.91906	0.887147	0.843378	0.743471	0.907133	0.81494	0.602788	0.722131	0.768968	0.596474
3579	1553	0.908169	0.867687	0.924119	0.908525	0.872049	0.856834	0.776689	0.904582	0.718157	0.795994	0.704196	0.649147
3579	1553	0.941511	0.933079	0.833981	0.932877	0.817797	0.845272	0.643603	0.726668	0.554904	0.68644	0.412709	0.664165
3579	1553	0.802097	0.919121	0.913079	0.861141	0.670331	0.772576	0.797255	0.77553	0.800472	0.841485	0.906491	0.957166
3579	1553	0.88982	0.841916	0.825101	0.907445	0.823953	0.807223	0.803033	0.765892	0.640218	0.651747	0.57231	0.481308
3579	1553	0.797861	0.829014	0.795863	0.6576	0.741256	0.701344	0.722357	0.680765	0.586396	0.481307	0.624788	0.595805
3579	1553	0.842266	0.945456	0.931322	0.945992	0.723832	0.861088	0.857435	0.761445	0.711023	0.757802	0.812886	0.654857
3579	1553	0.655055	0.806626	0.875374	0.71611	0.697941	0.736847	0.699794	0.712151	0.629784	0.631821	0.348982	0.632413
3580	90	0.652739	0.76514	0.701103	0.591728	0.6139	0.610121	0.644632	0.631721	0.271886	0.283493	0.24461	0.310056
3581	76	0.159704	0.169997	0.415315	0.32407	0.195028	0.210011	0.284023	0.387902	0.0118572	0.190738	0.111709	0.159567
3582	0	0.105459	0.0913192	0.06362	0.214602	0.119597	0.0567405	0.0635074	0.119958	0.00943662	0.006979	0.00197651	0.0116523
3583	0	0.364771	0.162411	0.174452	0.438784	0.362467	0.311294	0.435567	0.284802	0.116497	0.0418872	0.100043	0.49182
3583	0	0.239041	0.371977	0.0378164	0.152111	0.280768	0.200263	0.159898	0.378286	0.150898	0.424512	0.260122	0.130992
3584	0	0.136472	0.12236	0.350912	0.0817974	0.33486	0.491386	0.576163	0.435687	0.138484	0.30831	0.260217	0.171308
3585	0	0.0189019	0.0229228	0.049336	0.311186	0.223179	0.147882	0.358114	0.544934	0.107844	0.139662	0.166826	0.536052
3586	0	0.176566	0.252646	0.417417	0.169261	0.0889646	0.165195	0.260462	0.0751492	0.0342071	0.0401355	0.0226448	0.0227995
3587	0	0.0873261	0.048383	0.0638629	0.0880209	0.456538	0.293532	0.348708	0.390784	0.49578	0.189019	0.33191	0.41339
3588	0	0.7688	0.579035	0.6576	0.742829	0.684935	0.682762	0.688039	0.63523	0.569894	0.579378	0.612232	0.442765
3589	0	0.511307	0.647899	0.74612	0.400384	0.215254	0.25775	0.390697	0.252741	0.188859	0.246252	0.401491	0.187548
3589	0	0.346655	0.438488	0.342526	0.213933	0.243288	0.225836	0.279567	0.151939	0.121342	0.207198	0.128638	0.132992
3590	95.49	0.616203	0.639548	0.628185	0.547028	0.54632	0.584925	0.56794	0.47204	0.174125	0.196285	0.142977	0.307623
3591	0	0.428003	0.479076	0.457299	0.378388	0.302722	0.432145	0.447319	0.485323	0.524986	0.573851	0.495141	0.564308
3592	0	0.0674444	0.0264628	0.0439167	0.0367466	0.178187	0.181241	0.120283	0.190088	0.00995111	0.0125336	0.00637716	0.0254289
3593	0	0.116221	0.158496	0.0133763	0.163294	0.383049	0.522163	0.173673	0.517985	0.110633	0.0845658	0.0484472	0.497034
3593	0	0.115025	0.0237288	0.191492	0.0728453	0.585328	0.244623	0.44755	0.330345	0.431983	0.141401	0.13656	0.117605
3594	0	0.0153113	0.0133438	0.0341383	0.0613872	0.0189255	0.0208461	0.020691	0.0543519	0.00340282	0.0106915	0.00631769	0.0123235
3595	0	0.0794135	0.0519111	0.0540359	0.0771606	0.131498	0.100583	0.0708497	0.0947341	0.00875292	0.0145106	0.0363862	0.0314706
3596	0	0.0497599	0.105979	0.0162959	0.325141	0.0663953	0.258035	0.0646614	0.273828	0.00595929	0.0267605	0.00422396	0.0650801
3597	495	0.8177	0.847664	0.803005	0.78204	0.76879	0.671255	0.804141	0.697687	0.286742	0.461381	0.339371	0.554671
3598	47	0.630724	0.605551	0.571844	0.703933	0.517444	0.511503	0.4731	0.499795	0.246038	0.305822	0.246886	0.442231
3599	8	0.0699488	0.106719	0.0153787	0.0777351	0.096902	0.0948828	0.0419424	0.277801	0.0206818	0.0129231	0.00365754	0.0156839
3600	323	0.240751	0.296819	0.255461	0.393903	0.379436	0.491788	0.421259	0.528582	0.143397	0.0843971	0.0692792	0.233589
3601	302	0.206229	0.130239	0.273173	0.221109	0.391772	0.30277	0.25881	0.319343	0.175212	0.111373	0.202018	0.0953514
3602	0	0.295141	0.250965	0.515432	0.398299	0.331273	0.156583	0.249387	0.379796	0.132396	0.109893	0.13368	0.179878
3603	61	0.521807	0.659047	0.290976	0.403449	0.286614	0.584333	0.468848	0.413465	0.0880294	0.109068	0.159905	0.0804679
3604	0	0.0781165	0.0618713	0.0307187	0.203948	0.190829	0.152632	0.0837905	0.249195	0.105866	0.0379271	0.00887645	0.0467543
3605	94	0.550258	0.45055	0.548788	0.547891	0.354737	0.391967	0.446619	0.652511	0.21317	0.351291	0.253322	0.414721
3606	0	0.0269662	0.0277588	0.0649053	0.0486524	0.27196	0.29416	0.367706	0.389743	0.0540498	0.00633674	0.014808	0.0840964
3607	126	0.594594	0.602885	0.541927	0.593993	0.621757	0.508119	0.614188	0.631327	0.266762	0.129487	0.368242	0.342601
3608	0	0.170775	0.0909957	0.123867	0.163348	0.297645	0.340093	0.360622	0.567425	0.0337802	0.0544708	0.0378844	0.187478
3608	0	0.120882	0.180452	0.159412	0.163137	0.151889	0.212665	0.230903	0.18265	0.00589462	0.00860767	0.00544892	0.00818621
3609	1	0.104719	0.111027	0.0997655	0.146318	0.115582	0.102473	0.16782	0.0906119	0.182398	0.165644	0.172971	0.151246
3610	0	0.41101	0.13499	0.166484	0.0830128	0.489446	0.267056	0.337454	0.183292	0.118011	0.0211888	0.0689847	0.0227652
3611	0	0.13043	0.149439	0.203192	0.153325	0.200669	0.166819	0.214805	0.125414	0.0900035	0.135953	0.170078	0.225098
3612	0	0.452944	0.507393	0.466539	0.425954	0.394939	0.361908	0.361885	0.244548	0.198373	0.223998	0.192355	0.224239
3613	7	0.807649	0.740828	0.809631	0.79161	0.587494	0.553401	0.658944	0.481051	0.432316	0.219996	0.455646	0.355187
3614	0	0.0215791	0.0143524	0.0272136	0.0530043	0.0817728	0.0762267	0.0891532	0.271377	0.0236256	0.0275379	0.0168652	0.107885
3615	0	0.329103	0.377753	0.304337	0.237264	0.275479	0.354117	0.398444	0.248473	0.0620558	0.0286777	0.00793544	0.0533035
3615	0	0.213118	0.215671	0.231167	0.168942	0.197754	0.14621	0.195664	0.254659	0.0447867	0.0667336	0.0190846	0.0175387
3616	49	0.737526	0.737576	0.764211	0.830529	0.595181	0.593274	0.555377	0.717119	0.143314	0.18066	0.0683969	0.074149
3617	0	0.0382148	0.0416496	0.0359465	0.066397	0.105345	0.085646	0.126046	0.0847294	0.0116533	0.0138783	0.0156334	0.0532298
3618	466	0.684385	0.728072	0.667607	0.722611	0.346596	0.620102	0.443808	0.510357	0.0343212	0.11375	0.0413984	0.278617
3619	613	0.918022	0.885799	0.943508	0.888798	0.538805	0.566192	0.648967	0.673872	0.411741	0.479888	0.475636	0.530159
3620	180	0.714927	0.783215	0.536539	0.58798	0.31439	0.40227	0.385575	0.449032	0.109183	0.143526	0.148987	0.0904981
3620	7.7	0.376228	0.466067	0.301051	0.694434	0.310684	0.396008	0.181838	0.528361	0.275645	0.282736	0.154234	0.47578
3621	0	0.253477	0.313373	0.233862	0.284718	0.280783	0.234747	0.255779	0.24557	0.0197493	0.0397729	0.0235193	0.0320154
3622	0	0.158519	0.133302	0.099322	0.14427	0.10584	0.107566	0.112337	0.108811	0.010438	0.00281084	0.00643725	0.00977363
3623	0	0.100345	0.115535	0.105135	0.0849278	0.227883	0.190315	0.194408	0.259929	0.242883	0.22589	0.113397	0.242886
3624	0	0.499849	0.282652	0.395639	0.375591	0.296502	0.278667	0.232464	0.240429	0.200488	0.0213538	0.0783969	0.051576
3625	0	0.193182	0.0580088	0.035676	0.109803	0.546159	0.364521	0.386644	0.304746	0.11511	0.11667	0.141454	0.151908
3625	0	0.089699	0.107525	0.0558073	0.117697	0.402232	0.56005	0.404337	0.524314	0.226314	0.111767	0.174606	0.0957598
3626	0	0.403115	0.207847	0.202581	0.269723	0.56027	0.477935	0.501437	0.495094	0.195282	0.114621	0.0504266	0.316601
3627	0	0.0943449	0.0337277	0.0479001	0.12178	0.187886	0.0790006	0.14852	0.130448	0.0498295	0.0372622	0.0272352	0.124668
3628	0	0.621847	0.622118	0.785242	0.578307	0.644797	0.59923	0.60889	0.597328	0.29625	0.385958	0.393211	0.415509
3628	0	0.161034	0.312684	0.332224	0.533147	0.242493	0.227454	0.288559	0.304522	0.120164	0.145153	0.161113	0.0843759
3629	0	0.128601	0.177161	0.287599	0.175739	0.347976	0.292038	0.310597	0.246129	0.0953118	0.117813	0.12324	0.243862
3630	96	0.81156	0.77546	0.731318	0.694536	0.570657	0.522495	0.526217	0.543326	0.437794	0.41181	0.353347	0.414102
3630	583	0.738285	0.528372	0.471906	0.776636	0.620166	0.524472	0.479581	0.621334	0.527365	0.556904	0.578051	0.494359
3630	96	0.785016	0.752173	0.738399	0.764518	0.542418	0.471761	0.582062	0.495618	0.455612	0.449816	0.508919	0.477287
3630	583	0.828227	0.485062	0.697056	0.842787	0.586051	0.461491	0.488556	0.599431	0.539923	0.562745	0.519129	0.545743
3631	0	0.875307	0.867786	0.923351	0.928235	0.671667	0.745077	0.712212	0.791091	0.383364	0.427354	0.388863	0.465783
3632	90	0.863512	0.86459	0.818355	0.856761	0.617668	0.61932	0.701373	0.617426	0.592946	0.606718	0.590202	0.557084
3632	40	0.727983	0.833794	0.76539	0.85784	0.634265	0.617352	0.505661	0.610596	0.598448	0.566103	0.57133	0.614801
3633	0	0.234735	0.167228	0.140651	0.226191	0.333366	0.285881	0.238028	0.359135	0.0177154	0.0194797	0.0144912	0.0457921
3634	0	0.112023	0.214073	0.138637	0.206312	0.358618	0.246651	0.282127	0.465795	0.0359481	0.100674	0.0815189	0.0606024
3635	48	0.262029	0.648963	0.569912	0.243742	0.540285	0.671582	0.621785	0.38235	0.303308	0.281764	0.25004	0.196802
3636	33	0.352918	0.405416	0.272309	0.218454	0.427061	0.478138	0.463302	0.348541	0.498644	0.392564	0.365502	0.44397
3637	0	0.528283	0.259823	0.33324	0.47909	0.326339	0.140508	0.175574	0.330458	0.125016	0.0392323	0.0386131	0.288215
3638	0	0.494712	0.502617	0.379065	0.657486	0.197845	0.297173	0.263369	0.29722	0.284589	0.27588	0.155216	0.330301
3639	4.1	0.158415	0.158688	0.188387	0.273862	0.589779	0.586844	0.647809	0.667443	0.201558	0.180111	0.230909	0.24492
3639	4.1	0.779107	0.796939	0.758646	0.791704	0.692749	0.80056	0.576651	0.827699	0.396195	0.425579	0.228757	0.388301
3639	4.1	0.837985	0.45667	0.640448	0.408284	0.704987	0.644818	0.639134	0.596125	0.309123	0.14757	0.270282	0.307246
3640	927	0.340995	0.669849	0.473859	0.583389	0.648531	0.667564	0.586779	0.609331	0.0747149	0.0887974	0.0254212	0.0231389
3640	927	0.442344	0.321917	0.442121	0.402256	0.4409	0.419543	0.390443	0.476544	0.0775623	0.0165451	0.0247793	0.0357831
3641	561.5	0.152528	0.0838791	0.114619	0.0821671	0.331467	0.183602	0.317052	0.239598	0.026985	0.0207616	0.0580329	0.0667326
3642	0	0.178841	0.17465	0.248704	0.255492	0.244609	0.17634	0.309988	0.295489	0.0131451	0.0228732	0.0314668	0.0156558
3643	0	0.186304	0.251075	0.340378	0.532096	0.316993	0.252666	0.192018	0.508468	0.255031	0.403881	0.271138	0.293997
3644	22.12	0.464375	0.345952	0.409873	0.32291	0.259848	0.216916	0.296319	0.255093	0.205196	0.157792	0.203812	0.316032
3645	605	0.576623	0.769242	0.800903	0.752947	0.6085	0.735769	0.71184	0.64545	0.302346	0.491847	0.437097	0.318308
3646	138.7	0.441144	0.588634	0.45282	0.489151	0.319622	0.425926	0.406271	0.443441	0.147081	0.202558	0.100063	0.114938
3646	280	0.410397	0.402562	0.167398	0.313816	0.485359	0.435055	0.350364	0.377479	0.339876	0.254304	0.241609	0.296635
3647	11	0.191631	0.19931	0.233196	0.23095	0.420744	0.44152	0.509934	0.389487	0.370194	0.416478	0.319872	0.335025
3648	0	0.448045	0.508888	0.177151	0.754736	0.390726	0.173281	0.338988	0.418095	0.361786	0.255127	0.395223	0.524956
3649	3	0.105368	0.0926638	0.0373963	0.0785026	0.402886	0.324556	0.216949	0.241502	0.167277	0.130578	0.113546	0.22701
3650	0	0.043324	0.0522137	0.0370817	0.0700408	0.0565891	0.0775384	0.0605456	0.092699	0.00646654	0.00573788	0.0105528	0.00666696
3651	0	0.625825	0.528808	0.434472	0.526017	0.446081	0.261305	0.330404	0.479127	0.176202	0.12348	0.306685	0.333799
3652	0	0.279215	0.173904	0.254203	0.277942	0.483224	0.535984	0.4913	0.474937	0.250206	0.227932	0.199608	0.214306
3653	116	0.418382	0.566602	0.467142	0.465248	0.286227	0.44927	0.458516	0.298844	0.0393741	0.197259	0.124589	0.166192
3654	0	0.541313	0.67552	0.479828	0.468664	0.579266	0.561687	0.533766	0.58072	0.54574	0.533685	0.425487	0.602589
3655	0	0.109244	0.391032	0.231884	0.252529	0.61425	0.422281	0.453702	0.469791	0.309765	0.154575	0.246986	0.608242
3656	7	0.448675	0.476823	0.32038	0.33783	0.323462	0.479718	0.310962	0.340223	0.123672	0.142174	0.0540599	0.214576
3657	0	0.318687	0.0835099	0.416136	0.409604	0.350772	0.216183	0.20322	0.354488	0.209404	0.425536	0.138197	0.271156
3658	2	0.528887	0.458945	0.701086	0.615849	0.491421	0.546935	0.54069	0.378799	0.358383	0.400979	0.293461	0.239585
3658	2	0.719761	0.839808	0.718349	0.608236	0.688298	0.638603	0.583743	0.515419	0.419911	0.422346	0.359845	0.36643
3659	0	0.200005	0.0731715	0.267124	0.143392	0.140504	0.088161	0.0888039	0.17274	0.0360035	0.0168793	0.0241128	0.0234687
3660	0	0.116416	0.117999	0.200584	0.154161	0.273491	0.172549	0.24714	0.234785	0.272186	0.196593	0.23936	0.104099
3661	876	0.111816	0.13033	0.0850865	0.133396	0.153333	0.181224	0.230869	0.27971	0.059298	0.0473248	0.0299107	0.103677
3662	305	0.895504	0.916227	0.935104	0.903294	0.713122	0.792794	0.756289	0.711018	0.496741	0.403744	0.534495	0.478595
3663	0	0.604036	0.705927	0.527566	0.764053	0.396005	0.470563	0.504497	0.550488	0.215569	0.451458	0.349141	0.35987
3664	2616	0.808928	0.787276	0.77843	0.719714	0.716377	0.764013	0.757711	0.638121	0.207675	0.345931	0.202431	0.481266
3665	0	0.216665	0.490513	0.1013	0.360817	0.138863	0.424236	0.112605	0.165274	0.124923	0.359919	0.0838071	0.117246
3666	1964	0.981296	0.980185	0.969499	0.976182	0.934786	0.898682	0.906657	0.941979	0.728352	0.471323	0.678326	0.789471
3666	1964	0.978943	0.984325	0.98641	0.989925	0.928932	0.941655	0.927317	0.91415	0.960576	0.977227	0.97194	0.944055
3666	1964	0.961507	0.955517	0.96821	0.952066	0.787149	0.798379	0.81824	0.827465	0.375764	0.408637	0.388177	0.456004
3666	1964	0.988358	0.986668	0.979011	0.983145	0.940944	0.942214	0.958374	0.912605	0.924784	0.742191	0.873415	0.766778
3666	1964	0.92891	0.952046	0.9587	0.965507	0.705297	0.818592	0.87332	0.823351	0.145434	0.288613	0.313245	0.219664
3667	49	0.891779	0.83065	0.861155	0.829779	0.656515	0.670476	0.719915	0.614203	0.299216	0.209297	0.264471	0.290564
3668	0	0.199593	0.151482	0.111527	0.177176	0.296717	0.41346	0.264642	0.299542	0.0992237	0.195512	0.0247227	0.311435
3669	0	0.00735638	0.00725966	0.0050953	0.00936037	0.049531	0.0496145	0.0519303	0.0779838	0.0379171	0.0399087	0.0523104	0.0505693
3670	0	0.670381	0.814961	0.481894	0.563138	0.658327	0.690811	0.576906	0.613493	0.41517	0.119937	0.0315791	0.205014
3671	22	0.505461	0.385273	0.685181	0.71163	0.508041	0.39458	0.62028	0.608579	0.0813188	0.0973697	0.426026	0.278284
3672	4	0.505725	0.151265	0.201524	0.271599	0.359163	0.193165	0.208293	0.263131	0.227742	0.0771327	0.11174	0.22463
3673	34	0.378877	0.452199	0.314209	0.718412	0.388301	0.38577	0.377194	0.538903	0.0518898	0.158758	0.0876864	0.273684
3673	34	0.219939	0.215021	0.29756	0.208893	0.456259	0.410669	0.37512	0.635548	0.0626537	0.0484105	0.0162749	0.0619745
3674	0	0.833802	0.841327	0.822548	0.744861	0.57967	0.591064	0.557237	0.611051	0.445648	0.44154	0.445606	0.592457
3675	0	0.176354	0.275997	0.0745332	0.2056	0.385096	0.281961	0.192091	0.342726	0.0615735	0.0122993	0.0256476	0.0213101
3676	295	0.555106	0.517452	0.797947	0.643944	0.319027	0.361385	0.571649	0.421076	0.188685	0.205911	0.364668	0.214336
3677	26	0.354555	0.698664	0.398207	0.599977	0.334762	0.54126	0.299007	0.296524	0.0357345	0.18328	0.0478677	0.0519095
3678	22	0.362338	0.490699	0.522815	0.394955	0.2688	0.330534	0.30203	0.301246	0.0949505	0.0329744	0.079219	0.115483
3678	0	0.35938	0.331363	0.39467	0.260275	0.257392	0.330207	0.237092	0.230691	0.0221258	0.0669782	0.0317918	0.0458099
3679	0	0.925724	0.965794	0.950043	0.908698	0.623437	0.600419	0.59	0.656107	0.420745	0.577907	0.454492	0.339644
3680	0	0.0422782	0.023961	0.0470276	0.032371	0.210688	0.185368	0.219063	0.307239	0.0092382	0.0180474	0.0394868	0.030376
3681	2.4	0.32407	0.666221	0.383799	0.381555	0.382836	0.380341	0.261337	0.349764	0.267519	0.22842	0.171758	0.353153
3682	0	0.0644365	0.175132	0.0471684	0.303442	0.0565543	0.0946099	0.0258968	0.16159	0.00166105	0.0455798	0.000463545	0.0706931
3683	0	0.380243	0.358404	0.322428	0.310609	0.308183	0.246782	0.287231	0.262826	0.289045	0.230293	0.199083	0.282833
3684	0	0.510645	0.493879	0.357969	0.27408	0.640438	0.574737	0.597235	0.605256	0.490499	0.589138	0.539755	0.475643
3685	0	0.326081	0.293437	0.190856	0.314959	0.483981	0.364266	0.259352	0.282346	0.0658087	0.0246171	0.0516934	0.0481384
3685	0	0.209816	0.0489222	0.139465	0.164158	0.334738	0.132241	0.200136	0.416783	0.0862806	0.0335249	0.0313754	0.363543
3686	180	0.151047	0.188854	0.108838	0.176031	0.519602	0.554441	0.566455	0.512059	0.0485405	0.113265	0.154594	0.0648058
3687	0	0.604294	0.814213	0.635982	0.753358	0.630146	0.621166	0.57049	0.66862	0.53137	0.529423	0.485398	0.588244
3688	752	0.477139	0.26359	0.800749	0.455631	0.539786	0.560443	0.534097	0.562941	0.35847	0.225782	0.429841	0.467877
3688	752	0.714125	0.771863	0.724155	0.548378	0.731554	0.670462	0.682633	0.639422	0.12446	0.116709	0.0447057	0.0587584
3688	752	0.46292	0.769292	0.681082	0.421093	0.692465	0.653604	0.71031	0.803136	0.104378	0.212177	0.175311	0.33031
3688	752	0.560545	0.312178	0.588736	0.468245	0.490275	0.573049	0.736569	0.602168	0.043039	0.19371	0.195985	0.0444856
3689	0	0.0700219	0.0441064	0.142643	0.0914451	0.134756	0.201248	0.0728916	0.0864557	0.00907397	0.0491874	0.0207588	0.00363377
3690	0	0.0441893	0.0493063	0.0631186	0.0633784	0.0793435	0.0777113	0.0647824	0.0785969	0.0174772	0.0083609	0.00478853	0.0259388
3691	0	0.131071	0.0906953	0.1255	0.111249	0.167019	0.102521	0.211228	0.164316	0.00875434	0.01495	0.0199046	0.00958341
3692	137	0.117266	0.109586	0.0927296	0.282549	0.324937	0.301279	0.277825	0.445615	0.106791	0.144572	0.0825158	0.185233
3692	137	0.053672	0.0553613	0.0529587	0.107585	0.282795	0.300579	0.343269	0.521112	0.284831	0.296543	0.202241	0.366057
3693	0	0.224508	0.223538	0.636417	0.39107	0.200736	0.20683	0.406573	0.344047	0.053677	0.0990983	0.190938	0.132369
3694	119	0.0856601	0.0979881	0.137184	0.152053	0.159392	0.0795352	0.132016	0.152487	0.110301	0.0334653	0.101607	0.122111
3695	0	0.557217	0.494687	0.643947	0.765406	0.264573	0.301773	0.577541	0.404051	0.241091	0.271801	0.326301	0.486658
3696	0	0.0274609	0.121982	0.0286245	0.067748	0.0135308	0.0213028	0.0194263	0.0185112	0.00344324	0.008632	0.00674443	0.00540531
3697	0	0.00486591	0.00416672	0.0023625	0.00282626	0.0291595	0.028091	0.0205985	0.0305255	0.000785163	0.0010057	0.00037808	0.000446693
3698	0	0.188792	0.301514	0.22004	0.234753	0.208762	0.458515	0.361942	0.201109	0.131395	0.137557	0.161237	0.0393567
3698	0	0.0694967	0.151005	0.0973094	0.208425	0.0746766	0.151984	0.147135	0.154786	0.00856967	0.0462382	0.0092883	0.0281484
3698	0	0.410054	0.303337	0.191639	0.283796	0.287474	0.144848	0.0851627	0.21269	0.0660345	0.13821	0.117379	0.122858
3698	0	0.191532	0.0827456	0.0507494	0.142271	0.19413	0.214696	0.114444	0.199349	0.109132	0.0364333	0.0527871	0.233957
3698	0	0.112963	0.0958164	0.0713234	0.15404	0.25534	0.0901132	0.196341	0.205393	0.0503327	0.0441667	0.111775	0.0907601
3699	149.83	0.431988	0.348484	0.469272	0.399295	0.381958	0.472198	0.367575	0.491529	0.12478	0.0735329	0.119814	0.28194
3700	194	0.829721	0.757049	0.735443	0.753362	0.65343	0.711517	0.735765	0.740015	0.651048	0.471083	0.340165	0.591849
3700	194	0.918067	0.936616	0.909705	0.889847	0.749632	0.9044	0.769404	0.832219	0.449026	0.578707	0.647431	0.613061
3700	194	0.667171	0.829435	0.737295	0.724721	0.680152	0.759053	0.70813	0.670031	0.280885	0.585049	0.401677	0.416385
3701	10	0.717971	0.578951	0.597811	0.571741	0.695758	0.697234	0.631561	0.689066	0.334946	0.438242	0.515629	0.58062
3701	4	0.569715	0.289701	0.487451	0.545697	0.696488	0.660635	0.663821	0.65004	0.369378	0.206072	0.350954	0.262806
3702	0	0.263497	0.156182	0.0906503	0.386885	0.419151	0.336328	0.39958	0.532753	0.104909	0.0394434	0.0634864	0.226812
3703	0	0.133179	0.381376	0.179889	0.363763	0.217081	0.386289	0.302292	0.471033	0.0348172	0.0250589	0.00751642	0.0211086
3704	0	0.109978	0.0979157	0.0770644	0.156727	0.23096	0.0471913	0.0633744	0.0924129	0.145742	0.0125903	0.0159992	0.0290126
3705	254	0.765853	0.666249	0.686994	0.57024	0.419859	0.373971	0.375858	0.522282	0.347485	0.467364	0.233897	0.422302
3706	0	0.204918	0.213204	0.213178	0.292634	0.342249	0.361984	0.37293	0.381682	0.0747918	0.0948348	0.185497	0.115225
3707	7	0.162705	0.208076	0.177797	0.200092	0.171737	0.118575	0.160314	0.297383	0.354607	0.195191	0.208277	0.351447
3708	0	0.0666281	0.067467	0.0683797	0.0498963	0.41342	0.203375	0.1453	0.15756	0.053176	0.0317826	0.0543738	0.0496091
3709	3	0.55551	0.485781	0.448946	0.706354	0.30561	0.200519	0.127786	0.237113	0.0621387	0.0304559	0.0374376	0.0591898
3710	52	0.113625	0.196537	0.127865	0.11682	0.130483	0.219386	0.270952	0.26601	0.0555362	0.152092	0.129024	0.137081
3710	52	0.079986	0.216536	0.611707	0.135303	0.0818987	0.114075	0.379254	0.147649	0.023466	0.0847376	0.144678	0.10624
3711	0	0.155364	0.112781	0.125991	0.174639	0.105898	0.0961496	0.103382	0.169141	0.0611249	0.1063	0.147172	0.166095
3712	0	0.151898	0.15983	0.205796	0.308092	0.397244	0.340932	0.504373	0.351746	0.164119	0.0308344	0.204499	0.213247
3713	2	0.00484661	0.00510637	0.00516273	0.00476569	0.0919637	0.127762	0.0800225	0.072231	0.000515897	0.000425064	0.000693484	0.000167583
3713	2	0.0360475	0.0310281	0.024742	0.0131724	0.353481	0.160492	0.231466	0.165282	0.00625089	0.0013365	0.0014091	0.000556808
3713	2	0.0401697	0.0219382	0.0108822	0.0202138	0.299572	0.260185	0.105186	0.229669	0.00124062	0.00537213	0.000624551	0.00141766
3713	2	0.0414609	0.0127568	0.0138579	0.0189791	0.183721	0.0961985	0.0870289	0.0733167	0.0139589	0.0108262	0.00334235	0.00138206
3713	2	0.0554342	0.0155028	0.0388577	0.0626208	0.448345	0.164148	0.352407	0.309415	0.0224193	0.00649419	0.00275723	0.00415734
3713	2	0.00462059	0.00235832	0.00132344	0.00165425	0.0719561	0.119585	0.0944758	0.0975961	0.00328116	0.0172286	0.00294741	0.0011533
3713	2	0.00233411	0.00301243	0.00902804	0.00217935	0.05828	0.0442257	0.112747	0.0619265	0.00252747	0.000525418	0.000936367	0.00632008
3714	0	0.714971	0.62751	0.607906	0.248353	0.589856	0.568479	0.553943	0.541832	0.484283	0.376896	0.499359	0.385567
3714	0	0.624153	0.571513	0.40988	0.723028	0.661813	0.601829	0.626757	0.622909	0.454426	0.422625	0.274758	0.6682
3715	0	0.731677	0.676677	0.391818	0.591756	0.460119	0.564165	0.416785	0.494818	0.19496	0.376433	0.171253	0.250687
3716	13	0.24332	0.451632	0.228211	0.122698	0.364312	0.443076	0.42096	0.462433	0.300483	0.0848251	0.0959456	0.175602
3717	35.7	0.169732	0.143658	0.197388	0.213004	0.159972	0.159149	0.219427	0.159561	0.0265167	0.0135937	0.0138167	0.030587
3717	35.7	0.496303	0.410602	0.430968	0.575892	0.400424	0.186377	0.202204	0.416758	0.100287	0.0870476	0.0156448	0.108971
3718	0	0.167868	0.249669	0.139877	0.18524	0.173494	0.505884	0.272728	0.389653	0.223314	0.358011	0.100493	0.426249
3719	7	0.28073	0.315505	0.296699	0.495885	0.268795	0.380676	0.309867	0.656704	0.0199749	0.0319134	0.0430752	0.306205
3720	0	0.0560039	0.0963431	0.0634586	0.0691932	0.190958	0.223695	0.209363	0.197227	0.139366	0.18241	0.0793477	0.154841
3721	0	0.171001	0.243253	0.434542	0.218792	0.204395	0.242687	0.224771	0.225142	0.0151828	0.0108182	0.00722157	0.0174152
3722	0	0.0661688	0.0383941	0.0588707	0.067485	0.100518	0.0626928	0.109793	0.0648511	0.0156202	0.00631514	0.032359	0.0382638
3723	1859	0.917331	0.936223	0.881986	0.89127	0.707213	0.753371	0.723892	0.734394	0.609288	0.595156	0.580743	0.63711
3723	1859	0.814976	0.883861	0.798147	0.878555	0.601851	0.662321	0.602343	0.663848	0.592686	0.574222	0.605578	0.591548
3723	1859	0.906445	0.89994	0.810578	0.88764	0.690944	0.678566	0.613472	0.657376	0.600371	0.618109	0.573414	0.625181
3724	107	0.685922	0.801388	0.794146	0.822769	0.602391	0.808919	0.62447	0.734889	0.210677	0.512978	0.432062	0.726728
3725	0	0.593115	0.615432	0.444021	0.699406	0.38657	0.277265	0.353269	0.68727	0.240315	0.403242	0.355908	0.580688
3726	114	0.644048	0.634269	0.68528	0.634	0.63386	0.658475	0.684918	0.659858	0.12204	0.381587	0.253068	0.314637
3726	121	0.872738	0.834355	0.88285	0.920889	0.80763	0.630811	0.700596	0.80459	0.418023	0.344026	0.304072	0.49908
3726	173	0.902041	0.845056	0.891652	0.897203	0.710068	0.700726	0.720858	0.662678	0.49199	0.282213	0.365539	0.466548
3727	0	0.0614571	0.0655612	0.117257	0.0683329	0.149639	0.129073	0.189343	0.268253	0.130727	0.0128577	0.159997	0.116373
3728	0	0.637521	0.618302	0.597828	0.596433	0.699426	0.69287	0.599793	0.578644	0.575303	0.495144	0.336556	0.478274
3729	7	0.568152	0.677347	0.564847	0.403999	0.595479	0.489175	0.519227	0.540536	0.388667	0.193984	0.441817	0.38833
3730	0	0.0166746	0.0571682	0.0438344	0.0306757	0.0592746	0.0679292	0.177947	0.066746	0.0744424	0.139529	0.0981433	0.19083
3730	0	0.0288342	0.0111458	0.0374165	0.0623772	0.0763976	0.038523	0.0673828	0.11264	0.110128	0.0912111	0.0470877	0.144042
3731	0	0.0228037	0.0210838	0.0108958	0.0226154	0.0988374	0.0572996	0.061584	0.0458082	0.0185532	0.00449512	0.00802276	0.00382068
3732	88	0.462265	0.469223	0.474644	0.23027	0.49042	0.479711	0.40474	0.362893	0.166411	0.242815	0.301577	0.113134
3733	38	0.224714	0.156008	0.206365	0.152604	0.381462	0.291151	0.249272	0.387461	0.0021201	0.00130228	0.00216524	0.00710341
3734	0	0.00663752	0.0122463	0.0072188	0.0189212	0.167139	0.311083	0.189601	0.242432	0.000705209	0.0221726	0.00744424	0.00280851
3735	0	0.333116	0.190032	0.129336	0.188307	0.494801	0.515495	0.340171	0.531588	0.372729	0.145474	0.15802	0.411262
3736	0	0.142774	0.118155	0.0910205	0.0687485	0.418364	0.49242	0.329102	0.343147	0.0772805	0.101513	0.0401699	0.0506088
3737	0	0.0391181	0.0273122	0.112394	0.0644803	0.0906281	0.102564	0.233961	0.131864	0.0108459	0.00991173	0.0802637	0.11376
3737	0	0.024779	0.0914969	0.0416922	0.0378167	0.112308	0.154842	0.146136	0.137501	0.0483457	0.0358635	0.0583303	0.0248374
3738	0	0.0910886	0.13279	0.0815823	0.196065	0.0173713	0.0478508	0.0390992	0.0538695	0.000933035	0.00754429	0.0157928	0.00878221
3739	168	0.824481	0.649763	0.688752	0.797852	0.356978	0.50894	0.492003	0.685813	0.402608	0.578168	0.303813	0.62219
3740	0	0.0694989	0.114114	0.108753	0.133062	0.196736	0.26004	0.222502	0.248316	0.0608014	0.160561	0.13267	0.131513
3741	0	0.692581	0.646068	0.453371	0.378851	0.62232	0.500585	0.542698	0.527035	0.531049	0.394585	0.546414	0.41812
3742	0	0.116489	0.305494	0.103827	0.122098	0.158021	0.306486	0.354315	0.269493	0.0721268	0.25962	0.0986089	0.189824
3743	0	0.182239	0.0658841	0.0916076	0.370018	0.259848	0.267371	0.308718	0.311963	0.114749	0.206132	0.253328	0.245473
3743	0	0.0963084	0.0532722	0.13992	0.0653362	0.372395	0.208337	0.51762	0.360404	0.101306	0.144049	0.429991	0.230645
3744	4	0.815773	0.66889	0.815255	0.794537	0.649939	0.657218	0.688671	0.665985	0.559998	0.548043	0.540738	0.530366
3745	0	0.528682	0.291425	0.609118	0.338614	0.528994	0.526724	0.440715	0.612058	0.408353	0.354853	0.339277	0.144501
3746	0	0.0895495	0.110274	0.0807557	0.353121	0.424672	0.278503	0.346026	0.591214	0.0858918	0.0607123	0.0773404	0.242324
3747	0	0.563711	0.4195	0.563543	0.32259	0.413091	0.528905	0.397259	0.472169	0.0493352	0.337919	0.177071	0.0555382
3748	1511	0.94232	0.951084	0.948075	0.934286	0.718347	0.808661	0.757961	0.774143	0.484934	0.526929	0.510799	0.481994
3748	1511	0.97497	0.966493	0.958954	0.981151	0.938307	0.873591	0.865093	0.934385	0.71681	0.666273	0.700231	0.84365
3748	1511	0.948276	0.824267	0.938351	0.960588	0.884155	0.808077	0.890662	0.832375	0.402328	0.496218	0.620952	0.595206
3748	1511	0.919137	0.944086	0.965631	0.916442	0.908974	0.787039	0.863691	0.793871	0.63007	0.484774	0.71961	0.621973
3748	1511	0.889576	0.978314	0.957095	0.973136	0.83817	0.902877	0.921446	0.92072	0.486445	0.753907	0.615189	0.629417
3748	1511	0.92844	0.960241	0.930276	0.875745	0.540479	0.669718	0.726898	0.819106	0.278836	0.448509	0.403838	0.393865
3748	1511	0.962354	0.854655	0.90194	0.884605	0.917825	0.878036	0.913147	0.626009	0.658678	0.622969	0.53649	0.529816
3748	1511	0.909628	0.942407	0.934853	0.70446	0.814822	0.8626	0.795229	0.706699	0.735621	0.716022	0.83153	0.497332
3748	1511	0.973538	0.922847	0.971384	0.963451	0.957927	0.898308	0.947644	0.912133	0.892595	0.751154	0.86698	0.940102
3748	1511	0.98459	0.977984	0.976238	0.98024	0.932975	0.927615	0.940321	0.918687	0.741055	0.838929	0.782508	0.820587
3748	1511	0.954984	0.918031	0.929566	0.936068	0.909137	0.830436	0.841375	0.889542	0.680966	0.634174	0.715096	0.565454
3748	1511	0.951063	0.948232	0.907384	0.970092	0.971555	0.940237	0.818847	0.960151	0.887469	0.869069	0.887009	0.948945
3749	1.2	0.443087	0.353155	0.518171	0.613906	0.25481	0.372031	0.377225	0.343064	0.348535	0.25681	0.33622	0.446057
3750	0	0.132665	0.0436826	0.0887734	0.160063	0.305445	0.0892561	0.150733	0.345972	0.0350439	0.00255757	0.00666001	0.0573009
3751	38.2	0.331926	0.333138	0.354918	0.416734	0.332935	0.384247	0.307919	0.293764	0.141393	0.0835614	0.131387	0.128909
3752	98	0.148168	0.168935	0.151328	0.106898	0.414267	0.434453	0.396074	0.423744	0.059167	0.0362397	0.0188527	0.270567
3752	173	0.090783	0.0817342	0.102551	0.0902088	0.260404	0.435299	0.215844	0.334372	0.0770529	0.0720874	0.112665	0.109138
3753	95	0.386498	0.444567	0.279535	0.618505	0.550302	0.495066	0.433807	0.536375	0.446901	0.268485	0.279342	0.456201
3754	0	0.134049	0.0487102	0.0211341	0.150502	0.247714	0.233826	0.128101	0.239371	0.130212	0.0406649	0.0368999	0.240997
3755	0	0.103881	0.0751301	0.105547	0.112125	0.177532	0.168147	0.36018	0.307669	0.0080675	0.0281598	0.00638505	0.0192033
3756	0	0.000197665	0.000228537	0.000124269	8.70119e-05	0.177846	0.203741	0.207326	0.213704	0.000635409	0.000379796	3.32271e-05	4.2729e-05
3756	0	0.0147813	0.0108376	0.0127502	0.00457249	0.39833	0.419504	0.370675	0.41855	0.0261014	0.0318962	0.019938	0.00396268
3757	0	0.00211495	0.00775016	0.00709963	0.0130204	0.0297329	0.0613488	0.0951298	0.0610972	0.00317703	0.012323	0.0051367	0.0279515
3758	0	0.839708	0.832056	0.843658	0.85836	0.553258	0.547644	0.586286	0.584467	0.288054	0.149588	0.161822	0.283234
3759	802	0.850626	0.802617	0.844752	0.783663	0.621453	0.684527	0.6828	0.660225	0.421313	0.506972	0.443071	0.656163
3760	115	0.573442	0.651189	0.20578	0.289909	0.343667	0.457819	0.509133	0.514262	0.225699	0.272958	0.251058	0.283889
3760	115	0.844421	0.356839	0.428342	0.717585	0.693018	0.657012	0.612863	0.624188	0.18907	0.18983	0.353002	0.291093
3761	0	0.134499	0.142508	0.204845	0.251314	0.302094	0.318254	0.255794	0.301056	0.0816077	0.104924	0.0755051	0.0911297
3762	0	0.237488	0.13239	0.140287	0.130844	0.429845	0.252485	0.374195	0.280042	0.114026	0.0504907	0.0779527	0.0695827
3763	7	0.00584166	0.00469144	0.00674467	0.0136449	0.0758273	0.0551284	0.0729628	0.111078	0.00698063	0.00249915	0.00567116	0.00563386
3764	0	0.385955	0.311555	0.274767	0.139779	0.411811	0.359834	0.289464	0.285725	0.488415	0.391566	0.470816	0.372617
3765	0	0.0419554	0.0403823	0.0159992	0.00986234	0.311311	0.454706	0.315399	0.397648	0.304428	0.330665	0.224538	0.0357919
3765	0	0.0236134	0.0110848	0.0304597	0.0423082	0.343506	0.236526	0.500863	0.457274	0.0234005	0.0836012	0.0535363	0.119548
3765	0	0.0074916	0.011706	0.0108457	0.0271375	0.27989	0.36326	0.406546	0.37324	0.361903	0.445905	0.397844	0.338043
3766	2996	0.398965	0.44837	0.820613	0.354582	0.513925	0.53965	0.627981	0.574915	0.496255	0.484023	0.554917	0.35987
3767	177	0.824156	0.87868	0.886507	0.88614	0.594523	0.539242	0.691363	0.639198	0.548369	0.277626	0.467489	0.58851
3768	0	0.604131	0.545869	0.227359	0.585034	0.356491	0.417753	0.274042	0.482158	0.173958	0.12744	0.0605862	0.144283
3769	0	0.265611	0.28091	0.170457	0.29851	0.317437	0.400134	0.246912	0.468756	0.130347	0.32797	0.114158	0.235492
3770	464	0.525479	0.550475	0.39702	0.587384	0.32439	0.354592	0.243475	0.342589	0.05408	0.118722	0.0880951	0.0952896
3771	21	0.137791	0.196262	0.137434	0.11194	0.240686	0.26553	0.175871	0.392844	0.0336614	0.107327	0.107637	0.144164
3772	0	0.122168	0.153117	0.141358	0.28321	0.297148	0.284535	0.303429	0.451369	0.134592	0.117171	0.135643	0.221507
3773	0	0.370344	0.459706	0.352937	0.437653	0.413588	0.340229	0.304884	0.395722	0.0976408	0.115465	0.114317	0.105208
3773	0	0.321263	0.51516	0.395733	0.366862	0.443338	0.332139	0.281747	0.376779	0.112485	0.0633885	0.0608448	0.104469
3774	0	0.195461	0.0752901	0.095585	0.0748847	0.38759	0.209042	0.274465	0.22279	0.128221	0.0676949	0.113764	0.295936
3775	6	0.621041	0.688293	0.635031	0.568572	0.35184	0.181764	0.220937	0.36585	0.474683	0.453125	0.299215	0.365511
3776	0	0.830322	0.248782	0.663647	0.284429	0.766553	0.819205	0.774225	0.675327	0.465787	0.563079	0.542061	0.419971
3776	0	0.257767	0.381223	0.845477	0.914149	0.796848	0.768873	0.775155	0.781098	0.550367	0.454084	0.474298	0.508799
3776	0	0.196329	0.269465	0.119819	0.237755	0.25116	0.405732	0.364101	0.371651	0.225136	0.247623	0.225983	0.211217
3776	0	0.66688	0.273394	0.732338	0.617426	0.566864	0.587509	0.708775	0.769009	0.417626	0.491878	0.482652	0.421856
3776	0	0.863183	0.922273	0.96585	0.868112	0.796096	0.839435	0.849953	0.839125	0.571238	0.628003	0.629544	0.543997
3776	0	0.887306	0.915257	0.829721	0.856589	0.660554	0.666942	0.633656	0.64796	0.409844	0.438627	0.528226	0.525771
3777	0	0.884618	0.883341	0.797548	0.924257	0.557466	0.607693	0.576842	0.613382	0.498291	0.549689	0.520427	0.608978
3777	0	0.675345	0.604066	0.51599	0.603356	0.464578	0.477644	0.45922	0.578499	0.598765	0.555943	0.438354	0.443553
3777	0	0.425149	0.460572	0.337072	0.648854	0.498662	0.629765	0.599445	0.673396	0.253439	0.429198	0.279034	0.436854
3778	0	0.204969	0.219261	0.17087	0.143454	0.143258	0.298551	0.381581	0.297749	0.187522	0.48791	0.275681	0.328933
3779	26	0.0551128	0.0499733	0.0689978	0.111773	0.120886	0.11341	0.159663	0.171368	0.150867	0.0826732	0.110475	0.131583
3780	0	0.694329	0.530734	0.765394	0.627465	0.603278	0.436136	0.663363	0.627563	0.186658	0.296057	0.410814	0.34971
3781	0	0.0151766	0.0199447	0.0149082	0.012918	0.241557	0.111214	0.153822	0.109479	0.018337	0.0668004	0.0273717	0.017968
3782	0	0.176485	0.253837	0.189861	0.262335	0.627334	0.679855	0.630188	0.498568	0.110528	0.103952	0.110885	0.0736029
3783	24.81	0.125134	0.15713	0.240762	0.207318	0.19112	0.215027	0.207946	0.330063	0.0261441	0.0201856	0.0268051	0.0552689
3783	57	0.338858	0.367392	0.18006	0.246191	0.262872	0.23287	0.257643	0.244869	0.121724	0.0671811	0.0355303	0.0280676
3783	11.1	0.304755	0.426485	0.188316	0.141009	0.329083	0.551894	0.322621	0.204292	0.0736207	0.106388	0.0968394	0.0233849
3783	29	0.141396	0.0767812	0.0969371	0.186531	0.249048	0.191429	0.190831	0.248241	0.0436381	0.0225813	0.0652141	0.0792534
3784	0	0.0773217	0.237589	0.356422	0.254702	0.359041	0.428705	0.597519	0.403323	0.11262	0.281585	0.275418	0.33642
3785	0	0.365276	0.504885	0.27516	0.681461	0.597876	0.483413	0.449473	0.652171	0.389411	0.553198	0.250016	0.575241
3786	0	0.11572	0.043144	0.045529	0.0255903	0.143522	0.161233	0.149862	0.0724976	0.124773	0.210825	0.287471	0.026998
3787	0	0.335273	0.303389	0.243966	0.0918601	0.346595	0.299553	0.18515	0.291344	0.207211	0.273113	0.183463	0.110015
3788	0	0.0729724	0.377488	0.0682458	0.251676	0.405386	0.583093	0.308865	0.203305	0.0672872	0.0785683	0.0582317	0.0776562
3788	0	0.0179579	0.227815	0.036029	0.0971078	0.174518	0.580089	0.148834	0.177685	0.0120746	0.0998908	0.0117541	0.0327847
3789	0	0.862901	0.854474	0.872648	0.861966	0.903647	0.940922	0.931426	0.9309	0.275278	0.164719	0.209048	0.2319
3790	1	0.363546	0.547798	0.45679	0.615258	0.556298	0.431223	0.440306	0.596747	0.229551	0.286511	0.216372	0.236198
3791	0	0.533031	0.646169	0.539488	0.54915	0.634704	0.566074	0.672265	0.451846	0.207909	0.377056	0.327018	0.129999
3792	130	0.302323	0.425845	0.465756	0.245084	0.270939	0.275665	0.292112	0.303774	0.0268681	0.0109231	0.0391054	0.0232187
3793	0	0.298987	0.463063	0.184223	0.239011	0.245855	0.24801	0.19837	0.223662	0.104459	0.129717	0.0206887	0.150836
3794	9	0.218777	0.160305	0.180464	0.198922	0.335404	0.311118	0.342365	0.339472	0.0802352	0.142802	0.17774	0.162341
3795	50	0.347191	0.31794	0.393408	0.366544	0.519023	0.553095	0.549091	0.582541	0.222727	0.336317	0.420373	0.226589
3795	50	0.507467	0.589244	0.455344	0.319597	0.646781	0.525376	0.630164	0.622561	0.316816	0.201811	0.384036	0.502738
3795	50	0.312519	0.450674	0.30948	0.538499	0.654289	0.672929	0.616468	0.667814	0.126168	0.202621	0.118679	0.210187
3795	50	0.469166	0.31788	0.443279	0.453105	0.465324	0.537227	0.529972	0.484487	0.279602	0.264969	0.216793	0.368179
3795	0	0.911646	0.918817	0.871741	0.938737	0.766243	0.720963	0.820395	0.648791	0.545707	0.518968	0.537117	0.578703
3795	50	0.160367	0.362167	0.159546	0.256373	0.529092	0.553807	0.595545	0.516982	0.0444915	0.0972066	0.0830925	0.0695568
3795	50	0.172803	0.320484	0.259596	0.357236	0.574959	0.681487	0.690828	0.62586	0.183529	0.163154	0.207445	0.295945
3795	50	0.469925	0.318886	0.407641	0.299043	0.623819	0.577808	0.608693	0.597637	0.176493	0.131281	0.217602	0.0808517
3796	913	0.141376	0.322654	0.370327	0.215925	0.752046	0.731725	0.601569	0.698095	0.468017	0.405694	0.461578	0.620654
3796	913	0.27937	0.220955	0.398626	0.204882	0.634972	0.628934	0.696611	0.666119	0.311886	0.0976064	0.259098	0.111793
3796	913	0.126824	0.136676	0.123411	0.0582038	0.632419	0.676101	0.692502	0.680059	0.161767	0.152554	0.197314	0.0619252
3796	913	0.143054	0.148067	0.12836	0.207763	0.642036	0.661291	0.660742	0.718138	0.5181	0.35361	0.295592	0.308748
3796	913	0.092259	0.171975	0.130744	0.114496	0.676142	0.544866	0.575467	0.754956	0.454437	0.485586	0.444765	0.517684
3796	913	0.0618269	0.118779	0.12137	0.0548756	0.539621	0.570888	0.637322	0.602831	0.382803	0.399295	0.304142	0.402677
3796	913	0.101266	0.0779776	0.0953527	0.103721	0.77019	0.738869	0.737344	0.717768	0.453627	0.306319	0.474607	0.345496
3797	313	0.244356	0.386085	0.356457	0.328781	0.32218	0.449437	0.383776	0.366461	0.154405	0.148268	0.24714	0.13465
3798	0	0.0489298	0.0304415	0.0260998	0.031975	0.160792	0.190595	0.120941	0.189239	0.0878019	0.0237191	0.0377183	0.0326652
3799	0	0.38887	0.364588	0.299758	0.247926	0.382927	0.444185	0.349601	0.531629	0.0677479	0.0351881	0.0642831	0.0806271
3800	0	0.500251	0.576754	0.612297	0.601391	0.520251	0.664528	0.533024	0.51574	0.198641	0.324258	0.137723	0.265884
3801	0	0.00562703	0.00555997	0.012687	0.0171357	0.0459721	0.033796	0.0436036	0.0694622	0.0149484	0.00432475	0.00881822	0.016728
3802	263	0.762154	0.804747	0.918107	0.922127	0.660118	0.660106	0.560732	0.537306	0.470394	0.491866	0.434129	0.305144
3802	263	0.701755	0.491203	0.81231	0.818095	0.482586	0.659611	0.803573	0.761542	0.108901	0.157049	0.37822	0.53468
3802	263	0.826399	0.701091	0.718658	0.824692	0.702631	0.594311	0.532564	0.457456	0.227621	0.281118	0.288535	0.404455
3803	0	0.721937	0.461942	0.423578	0.454579	0.41021	0.295383	0.344748	0.390881	0.0378637	0.0109765	0.00647989	0.00750297
3804	123	0.699202	0.835533	0.761622	0.855931	0.740719	0.660566	0.654633	0.709787	0.318883	0.439728	0.467337	0.589177
3805	0	0.675556	0.70274	0.79818	0.785601	0.54203	0.526433	0.51571	0.60994	0.285394	0.304344	0.316614	0.587854
3806	0	0.322878	0.431799	0.368995	0.19691	0.648393	0.609377	0.58032	0.543812	0.0624921	0.120239	0.0386134	0.0498166
3806	0	0.715994	0.464669	0.621829	0.686635	0.652028	0.431652	0.649765	0.544734	0.291378	0.249732	0.349992	0.284834
3807	0	0.0163988	0.0236416	0.0171671	0.0428171	0.238126	0.207299	0.171969	0.228655	0.0483557	0.0458793	0.0236285	0.149331
3808	21.1	0.241353	0.506572	0.436156	0.346371	0.35116	0.343647	0.473742	0.349892	0.0933302	0.140427	0.171961	0.229125
3809	31	0.711428	0.696412	0.689598	0.698442	0.482557	0.495848	0.46643	0.530967	0.233653	0.355455	0.161532	0.39956
3810	0	0.214873	0.417777	0.171579	0.205891	0.464729	0.441534	0.403541	0.425928	0.208407	0.195875	0.227634	0.313732
3811	5	0.57666	0.705283	0.56732	0.633959	0.633731	0.40208	0.409233	0.591358	0.478568	0.199677	0.189499	0.483837
3812	0	0.127012	0.018641	0.176836	0.0866809	0.119021	0.252507	0.290058	0.17208	0.0578902	0.077581	0.080056	0.0731197
3813	0.8	0.91201	0.909045	0.886753	0.943945	0.512038	0.55753	0.593318	0.586881	0.189443	0.26295	0.225004	0.347479
3814	0	0.187749	0.298239	0.375705	0.295111	0.343004	0.283731	0.378566	0.38174	0.246272	0.14912	0.27445	0.178926
3815	0	0.619455	0.475123	0.38879	0.332834	0.573407	0.432631	0.469446	0.272961	0.5653	0.286759	0.241884	0.095312
3816	0	0.525821	0.657109	0.623515	0.547699	0.548521	0.426265	0.533391	0.468995	0.506762	0.395249	0.531424	0.510421
3817	120	0.181545	0.272894	0.205642	0.259775	0.145555	0.10045	0.100102	0.185945	0.025166	0.0426094	0.00957698	0.0532831
3818	2	0.771781	0.490315	0.453131	0.523854	0.649571	0.498149	0.595435	0.712266	0.494245	0.547283	0.330873	0.463298
3819	0	0.157323	0.127804	0.152408	0.265905	0.179791	0.117454	0.0987757	0.213424	0.282941	0.174043	0.101172	0.249366
3820	0	0.676617	0.638879	0.664693	0.589207	0.398107	0.500628	0.489127	0.55842	0.574165	0.485342	0.498379	0.534128
3821	0	0.0671765	0.0458778	0.0574001	0.0481268	0.225885	0.179983	0.247112	0.135008	0.00839335	0.0333496	0.0383028	0.012694
3822	2369	0.599267	0.799381	0.688233	0.817283	0.615132	0.667009	0.629335	0.66845	0.533749	0.51095	0.419716	0.507613
3822	2369	0.695817	0.696004	0.761472	0.907114	0.678749	0.695036	0.673983	0.742431	0.567266	0.559022	0.670247	0.456827
3823	0	0.320349	0.451158	0.277836	0.428455	0.213275	0.259828	0.374886	0.267903	0.321435	0.109172	0.208903	0.167097
3824	2	0.341319	0.321671	0.350085	0.464701	0.119511	0.124276	0.121742	0.175319	0.0434792	0.037123	0.0545944	0.0749662
3825	0	0.329287	0.492314	0.206501	0.595888	0.50566	0.552639	0.430966	0.560802	0.340128	0.3484	0.382909	0.382123
3826	0	0.0246524	0.0188388	0.0115309	0.0149069	0.0652908	0.0278653	0.0308161	0.0388576	0.00247527	0.00351654	0.00932518	0.00332283
3826	0	0.0610168	0.0621289	0.0446813	0.100757	0.0705175	0.0786954	0.107765	0.205623	0.0100703	0.0236981	0.0676037	0.0321676
3827	432	0.609508	0.656428	0.361637	0.40301	0.543657	0.514548	0.586575	0.499548	0.33629	0.369428	0.403738	0.389526
3827	432	0.436397	0.408316	0.395461	0.312357	0.559774	0.52036	0.594529	0.576661	0.287749	0.269278	0.412601	0.310953
3827	432	0.468864	0.615211	0.513661	0.516169	0.489975	0.303309	0.448725	0.533846	0.237037	0.216798	0.350453	0.276336
3828	0	0.115623	0.235462	0.322231	0.340142	0.627376	0.645877	0.678305	0.514661	0.0586737	0.0355667	0.0409556	0.0882374
3829	0	0.492128	0.627276	0.597467	0.452778	0.518246	0.472236	0.388877	0.611634	0.12405	0.147691	0.229515	0.140848
3830	0	0.249184	0.270989	0.395355	0.238737	0.177461	0.17077	0.233956	0.170729	0.162087	0.0952426	0.100751	0.140325
3831	49	0.0184508	0.0515079	0.0458796	0.0420329	0.354424	0.454097	0.461575	0.4545	0.0302377	0.00785582	0.0188179	0.0309415
3832	415	0.141511	0.227918	0.122594	0.10139	0.225578	0.207046	0.220836	0.322884	0.0504589	0.0196998	0.0481331	0.313497
3832	415	0.303379	0.477326	0.124623	0.155727	0.42996	0.377758	0.336105	0.418589	0.353017	0.414057	0.103728	0.120411
3832	415	0.129682	0.138277	0.0770368	0.094836	0.153063	0.176346	0.104295	0.190808	0.0632493	0.00832326	0.00980737	0.00813575
3833	0	0.0316976	0.0666007	0.0282322	0.0411446	0.0322643	0.0302152	0.0354293	0.0372308	0.0298116	0.0442066	0.0642885	0.0389713
3834	561	0.427439	0.293484	0.215754	0.843523	0.29253	0.60241	0.38103	0.603456	0.316981	0.203894	0.189502	0.53522
3835	0	0.397941	0.370717	0.350535	0.269567	0.365238	0.428144	0.36352	0.33637	0.0630836	0.0581587	0.0240619	0.0520368
3835	0	0.666839	0.552251	0.679649	0.615902	0.527032	0.476632	0.500655	0.473336	0.105898	0.278751	0.212385	0.249826
3836	140	0.802009	0.658848	0.870152	0.780554	0.546997	0.460609	0.566063	0.472193	0.0799178	0.0764182	0.222904	0.077907
3837	224.5	0.528015	0.577172	0.499034	0.344505	0.503194	0.447874	0.501993	0.497364	0.525614	0.349589	0.454392	0.27619
3838	854	0.527186	0.681044	0.592599	0.817923	0.526532	0.597068	0.278326	0.566076	0.407227	0.200338	0.188494	0.581175
3838	854	0.546893	0.792895	0.623627	0.547574	0.502162	0.449123	0.564015	0.49275	0.569534	0.21542	0.580394	0.539885
3838	854	0.681044	0.719863	0.689499	0.40367	0.579604	0.641074	0.545027	0.573392	0.212827	0.165475	0.29063	0.391596
3838	854	0.279577	0.449113	0.119217	0.137768	0.517784	0.649312	0.779013	0.521596	0.083225	0.362918	0.409905	0.542138
3838	854	0.551771	0.410742	0.615925	0.470104	0.656895	0.589071	0.653662	0.603656	0.342898	0.22881	0.302187	0.538937
3838	854	0.657721	0.387191	0.418161	0.512749	0.624612	0.558131	0.592586	0.538534	0.333547	0.41374	0.295882	0.189531
3838	854	0.532694	0.768427	0.341782	0.240359	0.728396	0.75993	0.561104	0.68319	0.554654	0.77576	0.50065	0.601707
3838	854	0.764167	0.655464	0.737472	0.804016	0.547768	0.556536	0.60585	0.459528	0.721923	0.4005	0.600455	0.534094
3839	9	0.49914	0.737782	0.352609	0.476551	0.54274	0.803083	0.319294	0.760842	0.288733	0.386269	0.26222	0.17769
3840	159	0.259818	0.296197	0.36107	0.405761	0.346919	0.355641	0.449718	0.489401	0.203217	0.205938	0.269886	0.265424
3841	0	0.497863	0.202537	0.128274	0.340456	0.255213	0.168643	0.101682	0.267986	0.160769	0.0464795	0.0438571	0.0561883
3842	0	0.2855	0.396959	0.206751	0.443837	0.351213	0.396047	0.313101	0.231471	0.584786	0.538656	0.513167	0.405088
3843	146	0.505825	0.623528	0.504584	0.456363	0.255671	0.323995	0.241663	0.29398	0.0749775	0.0728926	0.0104455	0.113868
3843	107.1	0.35246	0.129266	0.192718	0.255355	0.372323	0.439587	0.282862	0.372866	0.261493	0.0787722	0.0930973	0.107803
3843	212	0.419124	0.361648	0.395188	0.26738	0.314877	0.42702	0.333259	0.32658	0.174406	0.182275	0.096368	0.125961
3844	32	0.250636	0.268709	0.419593	0.539125	0.245561	0.445248	0.335593	0.577998	0.0398065	0.0368325	0.0609063	0.148219
3845	3	0.426563	0.273914	0.43024	0.416019	0.478623	0.339956	0.486797	0.465966	0.417611	0.274639	0.294043	0.39514
3846	548	0.838086	0.832539	0.846874	0.770491	0.686085	0.753688	0.764804	0.644428	0.428117	0.447868	0.3339	0.406901
3846	548	0.861639	0.810241	0.887115	0.889052	0.669802	0.702743	0.718322	0.690082	0.28326	0.273793	0.520888	0.283529
3847	0	0.359779	0.208001	0.157058	0.12385	0.451895	0.128913	0.215752	0.214483	0.0384372	0.0247544	0.0303046	0.0323751
3847	3	0.31547	0.407375	0.248957	0.369258	0.392626	0.209795	0.217145	0.278448	0.0756816	0.092874	0.119791	0.176428
3848	36	0.291775	0.449804	0.212912	0.0735969	0.60646	0.442142	0.345265	0.466832	0.0370236	0.0151363	0.0388722	0.0557638
3849	0	0.00325152	0.00374986	0.00746601	0.00416827	0.115387	0.143559	0.117506	0.102826	0.0112905	0.00596594	0.00396299	0.0053021
3850	0	0.078933	0.155215	0.0799962	0.129594	0.115085	0.20529	0.0743483	0.170058	0.0726252	0.10896	0.033527	0.0991024
3851	0	0.0356962	0.0480068	0.0276988	0.0298102	0.107008	0.091158	0.0801202	0.065934	0.00253577	0.00381356	0.0016512	0.00143851
3852	0	0.534932	0.72953	0.386212	0.235649	0.475594	0.516425	0.469713	0.333767	0.361694	0.476708	0.201804	0.285849
3853	25	0.42808	0.411716	0.436381	0.609787	0.266497	0.316016	0.399883	0.385063	0.349914	0.174398	0.415068	0.283355
3853	25	0.632773	0.776765	0.67933	0.847565	0.70319	0.655339	0.641708	0.648988	0.40525	0.483013	0.237285	0.566792
3853	25	0.33953	0.358891	0.373077	0.278854	0.487943	0.297615	0.396416	0.244071	0.335451	0.34828	0.288342	0.256908
3853	25	0.622418	0.355045	0.720375	0.701656	0.414851	0.276953	0.416985	0.380457	0.414435	0.174265	0.339728	0.33315
3853	25	0.628628	0.56726	0.650197	0.797142	0.520987	0.451767	0.471409	0.546354	0.428281	0.298809	0.294401	0.347363
3853	25	0.10643	0.256391	0.252935	0.481692	0.423801	0.702709	0.586486	0.508926	0.392933	0.538473	0.50225	0.544971
3854	0	0.0746006	0.130699	0.0301844	0.03522	0.154609	0.21254	0.129966	0.18452	0.00269256	0.0032373	0.00149604	0.00239185
3855	766	0.320193	0.474019	0.36625	0.656374	0.226147	0.272138	0.221045	0.390085	0.0390659	0.023363	0.034023	0.0858623
3856	784	0.585802	0.862038	0.781001	0.778326	0.674329	0.764921	0.756385	0.740037	0.304359	0.540925	0.37677	0.347478
3856	784	0.59022	0.691836	0.72129	0.542252	0.535247	0.697856	0.737241	0.638815	0.453057	0.490833	0.555729	0.298399
3857	0	0.700342	0.742913	0.727535	0.527628	0.253585	0.258332	0.211301	0.214914	0.0810724	0.0787975	0.0486321	0.262876
3858	0	0.0741978	0.15348	0.0555836	0.0697164	0.263152	0.192157	0.210146	0.202971	0.162894	0.142978	0.110927	0.112562
3859	0	0.155239	0.0758652	0.0830536	0.143534	0.357655	0.206682	0.206191	0.295777	0.220138	0.0614678	0.0739847	0.159647
3860	0	0.863855	0.866534	0.877328	0.807982	0.886421	0.73715	0.907575	0.791269	0.566547	0.585834	0.612407	0.564394
3861	96	0.458497	0.533091	0.567378	0.482349	0.429058	0.521174	0.453792	0.608128	0.25851	0.208796	0.4372	0.197422
3862	7.81	0.758985	0.768696	0.716575	0.683927	0.380986	0.500612	0.474596	0.302507	0.290527	0.216169	0.353015	0.241056
3863	61	0.884124	0.778337	0.802041	0.832119	0.653721	0.667068	0.629788	0.548195	0.437251	0.662992	0.510474	0.635102
3863	61	0.908464	0.907739	0.953694	0.923241	0.616374	0.65508	0.607737	0.713285	0.492299	0.552654	0.537295	0.580002
3864	8.5	0.409891	0.371383	0.561311	0.477406	0.372358	0.382612	0.360865	0.469252	0.362509	0.260802	0.33532	0.494278
3865	0	0.885113	0.942285	0.909363	0.842118	0.755355	0.76796	0.810674	0.763226	0.532236	0.586014	0.532005	0.355376
3866	74	0.889223	0.846901	0.778855	0.879547	0.740872	0.770209	0.759414	0.793487	0.364578	0.405687	0.555027	0.730897
3866	74	0.873314	0.832621	0.944781	0.639388	0.76076	0.691761	0.820445	0.661124	0.566204	0.432049	0.744498	0.446618
3866	74	0.873964	0.870302	0.844623	0.783952	0.752797	0.754728	0.648747	0.767046	0.43729	0.673023	0.318144	0.593102
3866	74	0.799468	0.601205	0.778926	0.727049	0.882595	0.776682	0.628509	0.745575	0.550732	0.422629	0.46801	0.619624
3867	0	0.404086	0.442908	0.419104	0.394726	0.300936	0.289134	0.167546	0.298811	0.190032	0.247398	0.0541845	0.262738
3868	0	0.613652	0.600803	0.484535	0.683438	0.62984	0.493646	0.54586	0.569956	0.46829	0.381137	0.446514	0.495583
3869	0	0.286597	0.253133	0.224853	0.264185	0.353373	0.461697	0.417977	0.580616	0.0422577	0.104028	0.0885278	0.119153
3869	0	0.322229	0.263941	0.442324	0.370726	0.480065	0.357203	0.297936	0.538977	0.21814	0.0750987	0.0794296	0.446366
3870	17	0.500654	0.419507	0.351318	0.511753	0.414711	0.335559	0.486279	0.405877	0.130008	0.18916	0.166878	0.192011
3871	4	0.257685	0.239295	0.309832	0.547535	0.155983	0.158071	0.155991	0.365898	0.0196449	0.0180253	0.0201467	0.0552187
3871	0	0.278615	0.152211	0.323337	0.339908	0.231087	0.490813	0.564328	0.452367	0.0692805	0.0582084	0.112458	0.380908
3871	4	0.75996	0.584167	0.595448	0.587343	0.711051	0.523385	0.595363	0.622374	0.339223	0.232444	0.363826	0.314831
3871	4	0.663188	0.631942	0.78764	0.593727	0.610514	0.526481	0.55777	0.471452	0.491198	0.277232	0.223132	0.225868
3872	0	0.288355	0.196194	0.169852	0.226938	0.181494	0.117352	0.091945	0.183781	0.0160945	0.0426506	0.010146	0.0194243
3873	0	0.318094	0.286374	0.410041	0.378644	0.321395	0.2806	0.266601	0.295937	0.128864	0.0501847	0.11843	0.117424
3874	0	0.319201	0.262015	0.495483	0.481745	0.311401	0.349749	0.458118	0.450345	0.0196757	0.0232576	0.021409	0.0280073
3875	20	0.262419	0.478955	0.246497	0.426883	0.584014	0.667452	0.440463	0.48895	0.14083	0.361835	0.118644	0.146281
3876	349	0.849437	0.837008	0.894174	0.751693	0.773227	0.783225	0.753208	0.727172	0.672768	0.6588	0.627848	0.75
3876	349	0.980193	0.977066	0.978132	0.771524	0.826587	0.792614	0.826091	0.52729	0.730413	0.692689	0.69601	0.577636
3876	349	0.889904	0.919413	0.924661	0.877301	0.775404	0.865753	0.850137	0.793914	0.680764	0.672134	0.603983	0.510462
3876	349	0.982894	0.98299	0.981455	0.985314	0.873771	0.861468	0.889492	0.864393	0.924372	0.895171	0.888018	0.891317
3876	349	0.958221	0.965378	0.968438	0.966699	0.830165	0.819242	0.850938	0.830602	0.648148	0.60823	0.653479	0.641695
3877	11.1	0.632333	0.717301	0.381628	0.629094	0.704359	0.636456	0.565397	0.591992	0.089071	0.342118	0.113875	0.169429
3878	20	0.221336	0.190577	0.173495	0.261771	0.531798	0.372757	0.484279	0.478706	0.0994675	0.0924404	0.0493779	0.0322585
3879	0	0.755059	0.540632	0.674608	0.705512	0.380495	0.383042	0.412074	0.436201	0.186797	0.367518	0.391612	0.32103
3880	0	0.0382126	0.0553322	0.0364904	0.0467996	0.119599	0.0928759	0.0857621	0.0789206	0.00186839	0.000379868	0.00193807	0.00189157
3881	26	0.0198771	0.0139642	0.0101584	0.0193206	0.0876658	0.0662547	0.0377324	0.0855534	0.0413771	0.0107232	0.00702781	0.0165618
3882	6	0.15626	0.0919011	0.0681489	0.113934	0.269279	0.157279	0.302166	0.159105	0.159733	0.0861012	0.128154	0.0931558
3883	0	0.485255	0.547534	0.423699	0.553433	0.507174	0.526538	0.400063	0.467037	0.0449323	0.026307	0.0238305	0.0819898
3883	0	0.873439	0.430352	0.621889	0.325957	0.623832	0.51071	0.631885	0.440418	0.344121	0.149904	0.156706	0.203818
3884	90	0.855972	0.575795	0.211681	0.823715	0.705612	0.537151	0.575916	0.647854	0.477053	0.260262	0.138915	0.185142
3884	90	0.899715	0.960141	0.967679	0.98066	0.697599	0.784579	0.818526	0.818714	0.300967	0.272245	0.498241	0.547506
3884	90	0.873058	0.644073	0.84963	0.523191	0.686263	0.584607	0.669704	0.481234	0.479874	0.376395	0.164867	0.286687
3884	90	0.966179	0.943393	0.949293	0.957722	0.727004	0.817322	0.708158	0.781593	0.671211	0.531462	0.520344	0.483855
3884	90	0.82726	0.78393	0.90071	0.880283	0.834319	0.812017	0.851695	0.76434	0.471513	0.379172	0.630613	0.504693
3884	90	0.910207	0.694128	0.961152	0.936458	0.755211	0.685101	0.738468	0.709507	0.454535	0.458961	0.521251	0.480744
3884	90	0.81789	0.864907	0.959738	0.966323	0.605353	0.704208	0.760119	0.758292	0.0887515	0.483912	0.556531	0.572257
3884	90	0.844121	0.839849	0.915008	0.90495	0.801388	0.760265	0.75538	0.77483	0.507463	0.42692	0.469924	0.540041
3884	90	0.872574	0.885959	0.973884	0.964246	0.687279	0.662018	0.831398	0.803593	0.533396	0.523459	0.613689	0.662809
3884	90	0.6882	0.258192	0.612549	0.825156	0.701481	0.50287	0.719857	0.702476	0.271133	0.230031	0.239774	0.521603
3884	90	0.707302	0.457471	0.566105	0.494332	0.680894	0.643808	0.573044	0.62953	0.321302	0.307792	0.0852714	0.337397
3885	0	0.303636	0.417052	0.218168	0.232921	0.474366	0.536671	0.455407	0.554868	0.138285	0.0969129	0.0843833	0.0923043
3886	6.7	0.210529	0.383763	0.351468	0.222508	0.222351	0.183524	0.256788	0.172324	0.0352669	0.145394	0.100114	0.0427216
3887	1384	0.891963	0.942928	0.959053	0.944135	0.66386	0.763245	0.733093	0.772477	0.688638	0.840895	0.702581	0.68795
3887	1384	0.952058	0.97445	0.745598	0.955056	0.698714	0.779175	0.606414	0.810544	0.342262	0.222943	0.308988	0.262291
3887	1384	0.803272	0.93904	0.809698	0.781463	0.757906	0.649582	0.730933	0.731245	0.585387	0.560029	0.626717	0.525544
3888	9	0.427009	0.482171	0.401699	0.401389	0.471952	0.537328	0.353726	0.383385	0.0971633	0.0896644	0.126799	0.0635661
3889	0	0.735835	0.597802	0.643067	0.641336	0.634369	0.652065	0.57161	0.519751	0.0643242	0.170069	0.0745017	0.275663
3890	10	0.351551	0.103874	0.110097	0.126055	0.433772	0.104817	0.254151	0.216415	0.0180255	0.00480123	0.0067453	0.0422136
3891	835	0.57677	0.619551	0.289018	0.593929	0.554456	0.5671	0.594396	0.625614	0.572479	0.627721	0.533168	0.584047
3892	0	0.373883	0.492603	0.55887	0.391088	0.442626	0.575203	0.439261	0.491524	0.124798	0.144261	0.0935271	0.112312
3893	162	0.957168	0.947749	0.965506	0.974626	0.7072	0.7657	0.750252	0.875482	0.513018	0.574218	0.474809	0.674216
3893	162	0.936537	0.958161	0.972489	0.964089	0.562798	0.668495	0.742136	0.729228	0.253036	0.460688	0.422	0.476971
3894	60	0.148604	0.109681	0.108231	0.108989	0.203358	0.118366	0.147127	0.23791	0.060499	0.0915811	0.0822596	0.235669
3895	0	0.0112971	0.00466749	0.00251822	0.025154	0.0225643	0.0191582	0.0211802	0.106552	0.00154742	0.000872371	0.000903616	0.00613499
3896	0	0.724367	0.79277	0.707815	0.841818	0.683744	0.668622	0.654709	0.712309	0.51348	0.405322	0.687829	0.43107
3897	0	0.475475	0.253501	0.572905	0.309966	0.65918	0.484914	0.464552	0.343732	0.611497	0.259196	0.343415	0.0658934
3898	0	0.0655366	0.0267259	0.0363864	0.0585492	0.340226	0.270712	0.334749	0.354863	0.372041	0.259533	0.308796	0.358744
3899	0	0.0183269	0.0165113	0.021055	0.0250782	0.0522136	0.0700669	0.0650073	0.058577	0.0237013	0.0218161	0.0345411	0.0494472
3900	0	0.0801549	0.102087	0.0597727	0.114747	0.0835529	0.0907329	0.0810834	0.0931161	0.0653572	0.0748763	0.0353448	0.0552877
3901	0	0.158642	0.334911	0.21707	0.39813	0.28263	0.316958	0.348569	0.392728	0.0254597	0.241963	0.0368424	0.333099
3902	0	0.44417	0.190679	0.380299	0.500824	0.494867	0.456032	0.591721	0.536298	0.200017	0.0910612	0.319647	0.352764
3903	0	0.13724	0.298996	0.125652	0.153408	0.384876	0.610038	0.46152	0.416088	0.118873	0.164061	0.0815652	0.067447
3904	0	0.28925	0.175768	0.147798	0.210001	0.409484	0.398287	0.593955	0.423093	0.156486	0.214591	0.135679	0.282149
3905	17	0.292313	0.220698	0.0657109	0.319926	0.178299	0.318909	0.107416	0.289118	0.207481	0.166711	0.0541723	0.112609
3906	0	0.218825	0.230015	0.0858042	0.157873	0.3129	0.27689	0.197196	0.153754	0.116401	0.162939	0.13791	0.0710644
3906	0	0.211326	0.115802	0.131226	0.119879	0.275924	0.125284	0.221285	0.140705	0.113633	0.0566219	0.056624	0.0538677
3907	0	0.152058	0.215527	0.29463	0.152108	0.401738	0.15515	0.200308	0.395457	0.116003	0.0564701	0.112867	0.146012
3908	620	0.689295	0.752404	0.713716	0.6679	0.633389	0.659393	0.665225	0.661515	0.486939	0.496847	0.486526	0.481086
3908	620	0.736354	0.731189	0.674278	0.762753	0.690707	0.674192	0.683504	0.665609	0.459106	0.422233	0.556277	0.542059
3909	69.7	0.174944	0.116703	0.133733	0.150559	0.163937	0.242189	0.279101	0.39991	0.0121878	0.0214126	0.0572005	0.0639647
3910	0	0.281454	0.0549366	0.0427023	0.08616	0.484432	0.412397	0.215841	0.370206	0.301325	0.0554031	0.00980191	0.0442288
3911	0	0.00363397	0.00293249	0.0465832	0.0387433	0.0461089	0.0521892	0.114322	0.194943	0.0154371	0.00358724	0.0602401	0.0407443
3911	0	0.0470467	0.0414324	0.0846732	0.0882653	0.430121	0.368764	0.264756	0.476152	0.0574904	0.0347538	0.196339	0.152011
3912	0	0.0494366	0.0219321	0.0366878	0.0514568	0.0842756	0.0474125	0.0674517	0.0610614	0.0120903	0.0121739	0.0127112	0.0167484
3913	0	0.613641	0.846367	0.385356	0.69062	0.430382	0.584406	0.449046	0.629342	0.567718	0.543055	0.464697	0.557952
3914	622	0.995653	0.996697	0.996602	0.996051	0.925931	0.930954	0.910865	0.915211	0.815915	0.817702	0.716879	0.770251
3915	0	0.209065	0.0976953	0.351172	0.156695	0.378489	0.271894	0.52606	0.272971	0.124766	0.0408466	0.221778	0.0469534
3916	836	0.48865	0.272689	0.407412	0.656664	0.695214	0.738463	0.655429	0.678915	0.52063	0.349534	0.333948	0.48465
3917	0	0.494559	0.144595	0.102848	0.261858	0.241012	0.127901	0.15109	0.279968	0.53433	0.446238	0.434788	0.52706
3918	0	0.623796	0.206364	0.267589	0.388311	0.647901	0.542528	0.490481	0.360852	0.287262	0.145355	0.187257	0.321948
3918	0	0.564677	0.504264	0.369911	0.3126	0.627173	0.347624	0.343357	0.376044	0.248007	0.257516	0.183113	0.499882
3918	0	0.379664	0.365492	0.275651	0.301867	0.464822	0.38934	0.395065	0.4326	0.119443	0.15393	0.130694	0.132372
3919	0	0.639776	0.52113	0.522572	0.75304	0.493768	0.534238	0.490462	0.533503	0.284508	0.3167	0.360071	0.35405
3920	8.62	0.00572052	0.00482337	0.00574657	0.00566157	0.0312907	0.0291985	0.0393654	0.0410882	0.00671786	0.00644507	0.0206811	0.0244871
3921	0	0.331935	0.574712	0.313085	0.49085	0.434473	0.518095	0.439822	0.546087	0.174415	0.263403	0.0917801	0.407692
3922	0	0.202954	0.201777	0.432033	0.275189	0.212934	0.266245	0.456407	0.455297	0.2436	0.214764	0.318724	0.262298
3923	30	0.224448	0.542082	0.31971	0.326496	0.444358	0.403282	0.377479	0.311417	0.353744	0.266202	0.20695	0.233037
3923	30	0.545878	0.692107	0.477304	0.3145	0.450503	0.461078	0.330647	0.242446	0.452109	0.22827	0.338388	0.251568
3924	0	0.140222	0.0938719	0.180523	0.118357	0.149679	0.130491	0.143936	0.16002	0.370283	0.263187	0.354595	0.44565
3925	0	0.140974	0.274505	0.357975	0.106401	0.530008	0.632623	0.529034	0.441716	0.0314611	0.0869297	0.0775415	0.0477491
3926	0	0.341776	0.24606	0.271314	0.209439	0.45768	0.190316	0.191114	0.237476	0.168034	0.0996672	0.0689903	0.0595659
3927	0.4	0.196287	0.456481	0.40596	0.293354	0.335835	0.497238	0.506637	0.363201	0.0761381	0.0412544	0.121658	0.0416795
3928	0	0.494828	0.262743	0.163222	0.238531	0.28627	0.155666	0.0814755	0.231709	0.312453	0.149652	0.283044	0.10596
3929	0	0.0247574	0.0227946	0.0277773	0.0359925	0.0393574	0.0317953	0.0339358	0.0368829	0.0163896	0.00559802	0.011886	0.0064989
3930	0	0.0525515	0.21197	0.0543415	0.112344	0.353213	0.398707	0.348087	0.351592	0.303922	0.189531	0.235321	0.172141
3931	13	0.675191	0.691137	0.376379	0.536656	0.625063	0.697561	0.596693	0.647691	0.211345	0.46174	0.19223	0.351507
3931	13	0.200898	0.375742	0.580692	0.271945	0.392628	0.528352	0.462537	0.493961	0.207268	0.368938	0.469009	0.361324
3931	13	0.373603	0.271783	0.317955	0.324526	0.230351	0.174412	0.335145	0.362223	0.115645	0.159372	0.0980433	0.194591
3932	0	0.0656974	0.0638631	0.0415101	0.0483432	0.459444	0.546869	0.444645	0.467632	0.108222	0.129391	0.190221	0.193874
3933	919	0.779801	0.560874	0.641517	0.630806	0.794998	0.7851	0.72785	0.825324	0.752369	0.552255	0.542521	0.675409
3933	919	0.692025	0.772287	0.815608	0.756245	0.732025	0.818617	0.626746	0.738629	0.289301	0.340789	0.226564	0.140638
3934	687	0.183282	0.197831	0.488053	0.490839	0.132277	0.107155	0.20555	0.363633	0.06439	0.0257927	0.0436619	0.0677055
3935	0	0.24231	0.338501	0.0380057	0.0599141	0.532064	0.675292	0.494768	0.572096	0.0739179	0.10457	0.0201417	0.068617
3935	0	0.609728	0.233912	0.387844	0.386147	0.527549	0.397399	0.625392	0.495038	0.191913	0.0186702	0.250644	0.0888722
3935	0	0.0919801	0.130173	0.207472	0.303751	0.455655	0.552993	0.506016	0.518465	0.0613115	0.0952987	0.0732449	0.256022
3935	0	0.0992578	0.155877	0.209663	0.214207	0.756117	0.801677	0.761245	0.658322	0.146178	0.206326	0.157799	0.0753129
3936	0	0.607857	0.581421	0.535089	0.619353	0.466651	0.463376	0.394775	0.477556	0.348089	0.362977	0.346428	0.426679
3936	0	0.527607	0.653226	0.604983	0.330686	0.598134	0.505299	0.528608	0.45443	0.42657	0.454027	0.361711	0.211493
3936	0	0.467422	0.370341	0.328921	0.136043	0.358854	0.336723	0.382474	0.447638	0.477129	0.45333	0.503309	0.213821
3937	0	0.130933	0.160519	0.0761463	0.365024	0.443261	0.330239	0.360129	0.500149	0.179919	0.100776	0.0416142	0.095205
3938	0	0.76013	0.713706	0.694814	0.702635	0.54461	0.762676	0.626678	0.757775	0.494673	0.515155	0.661976	0.623168
3939	0	0.141178	0.1032	0.0620245	0.1306	0.347385	0.36556	0.203002	0.360854	0.0539109	0.038823	0.0450091	0.0275191
3940	0	0.0356531	0.0767967	0.0364276	0.0793716	0.248847	0.396824	0.277966	0.307365	0.094683	0.161218	0.0407484	0.171464
3941	0	0.869139	0.811885	0.812926	0.895039	0.235142	0.244916	0.264352	0.261805	0.250966	0.102251	0.109875	0.241474
3942	4	0.458672	0.663597	0.561227	0.344645	0.362699	0.416775	0.337948	0.391516	0.104275	0.198125	0.130515	0.238539
3943	19	0.790039	0.638987	0.753749	0.74367	0.697111	0.615184	0.587845	0.530747	0.429414	0.304002	0.174525	0.214032
3944	198	0.27602	0.385665	0.329796	0.302156	0.357161	0.500286	0.46363	0.471126	0.306941	0.478956	0.381237	0.414422
3945	1464	0.948572	0.936497	0.936519	0.939815	0.637508	0.671884	0.619475	0.725317	0.306353	0.185798	0.363952	0.507195
3946	95	0.0865279	0.290849	0.124794	0.393077	0.586431	0.569826	0.338684	0.617725	0.548095	0.558811	0.299972	0.37842
3947	44	0.658372	0.566532	0.73333	0.724571	0.602514	0.453495	0.619772	0.563769	0.0952622	0.116626	0.346176	0.169279
3948	19	0.356649	0.411043	0.616316	0.282061	0.506293	0.564	0.605781	0.408897	0.406299	0.463823	0.488385	0.328534
3948	0	0.253891	0.404898	0.295031	0.438433	0.301186	0.283347	0.174195	0.40359	0.215498	0.0662839	0.0397919	0.251754
3949	22	0.307633	0.266263	0.265956	0.479181	0.364819	0.425501	0.321656	0.54487	0.110453	0.313199	0.145567	0.423995
3950	0	0.159621	0.0566727	0.0300417	0.242453	0.563797	0.268142	0.281424	0.438023	0.305595	0.0338045	0.0574106	0.0264194
3951	0	0.150535	0.133991	0.182953	0.221126	0.239274	0.296847	0.273688	0.45472	0.211221	0.189864	0.39496	0.45701
3952	0	0.0289135	0.112979	0.259297	0.172489	0.388793	0.399186	0.605426	0.586104	0.105677	0.199783	0.195375	0.386643
3953	1	0.751293	0.240545	0.312959	0.27899	0.576998	0.441796	0.381874	0.336764	0.16668	0.0805396	0.0505434	0.118067
3954	5942	0.974099	0.961134	0.980919	0.964252	0.711958	0.697019	0.712449	0.730907	0.643698	0.565064	0.671734	0.58516
3955	375	0.306423	0.260567	0.175645	0.406498	0.450093	0.356661	0.441521	0.489749	0.283812	0.312011	0.319031	0.521556
3956	215	0.933254	0.94354	0.918989	0.874441	0.719184	0.773462	0.819947	0.81172	0.476908	0.464723	0.531342	0.464488
3956	215	0.701749	0.743558	0.740904	0.587828	0.634133	0.65281	0.676038	0.646508	0.456014	0.524491	0.389546	0.485779
3956	215	0.900052	0.89189	0.906353	0.904966	0.58554	0.730929	0.723877	0.785473	0.276589	0.373568	0.380159	0.543164
3956	215	0.793466	0.903862	0.923434	0.830447	0.62453	0.638732	0.694121	0.63385	0.303777	0.318844	0.414848	0.352101
3956	215	0.655037	0.688426	0.584607	0.516699	0.665559	0.646159	0.658696	0.604951	0.400805	0.456626	0.228714	0.292087
3956	215	0.783046	0.813246	0.888551	0.641049	0.605854	0.599291	0.625067	0.543749	0.298255	0.35862	0.508219	0.19384
3957	0	0.495159	0.583398	0.609791	0.51146	0.27042	0.283367	0.215471	0.297227	0.303531	0.402787	0.31847	0.404479
3958	0	0.0433557	0.0842774	0.0599406	0.0457442	0.339446	0.574664	0.521594	0.427754	0.0292527	0.0778089	0.121671	0.0781371
3959	0	0.484001	0.290173	0.491928	0.402743	0.488098	0.229576	0.493284	0.174792	0.198837	0.0774419	0.179488	0.027184
3959	0	0.234912	0.304338	0.333429	0.278932	0.269095	0.263155	0.214516	0.170041	0.055772	0.218821	0.0774928	0.0440309
3960	0	0.464851	0.272326	0.594505	0.300767	0.350287	0.252275	0.511422	0.347934	0.141805	0.165241	0.377166	0.203141
3961	0	0.720955	0.921604	0.856445	0.865989	0.773837	0.754853	0.787268	0.818933	0.457597	0.564916	0.526233	0.496525
3962	76	0.173597	0.101211	0.0789439	0.0635224	0.272106	0.321539	0.247666	0.214163	0.304711	0.115686	0.211121	0.0977218
3963	46	0.678297	0.493157	0.67125	0.565189	0.297578	0.330967	0.377052	0.376503	0.0180722	0.00963556	0.00791585	0.117315
3964	0	0.608548	0.516016	0.51822	0.557991	0.378612	0.334321	0.373223	0.424508	0.249072	0.283243	0.256768	0.337906
3965	1	0.178328	0.483781	0.280318	0.182246	0.150491	0.295026	0.202196	0.145804	0.109389	0.317661	0.134611	0.0507736
3966	9	0.748931	0.663487	0.64107	0.405078	0.532231	0.522394	0.484222	0.377682	0.404928	0.38149	0.224405	0.183753
3967	181.1	0.671349	0.585557	0.580149	0.629016	0.718867	0.769113	0.755492	0.681207	0.635548	0.586206	0.585579	0.584345
3968	0	0.476992	0.419974	0.395497	0.520667	0.427238	0.458568	0.391949	0.238712	0.239167	0.296203	0.166898	0.361035
3969	1321	0.684332	0.432492	0.474546	0.606773	0.681464	0.560277	0.545062	0.560586	0.187333	0.0687309	0.0637771	0.178919
3970	49.8	0.611165	0.802169	0.650331	0.815105	0.476974	0.388361	0.308297	0.51399	0.528945	0.448724	0.336853	0.528234
3971	20	0.473086	0.38418	0.45204	0.545589	0.501212	0.349428	0.437727	0.517692	0.455429	0.443517	0.388768	0.448481
3972	0	0.159179	0.126467	0.0821733	0.222356	0.384477	0.393003	0.471665	0.378071	0.157387	0.0469534	0.106172	0.16177
3973	0	0.239988	0.124749	0.147546	0.270797	0.164383	0.135709	0.12258	0.448206	0.0324445	0.0237574	0.00817989	0.0595269
3974	0	0.646875	0.825896	0.602961	0.783884	0.628786	0.633892	0.658889	0.59812	0.20133	0.258776	0.296389	0.0587425
3975	1	0.342785	0.554133	0.64262	0.61791	0.57224	0.632225	0.651582	0.626737	0.327332	0.390649	0.51888	0.407737
3976	48	0.898598	0.784886	0.758819	0.736674	0.741883	0.630646	0.710955	0.743312	0.429346	0.315087	0.348407	0.568832
3976	48	0.538235	0.404521	0.604028	0.266419	0.62462	0.613291	0.597151	0.720552	0.284498	0.426499	0.454323	0.516793
3976	48	0.69126	0.70487	0.81888	0.572497	0.619568	0.669348	0.68777	0.662153	0.321846	0.494372	0.195768	0.392896
3977	0	0.571188	0.422853	0.456688	0.640163	0.549761	0.594283	0.520059	0.568126	0.0559888	0.0390172	0.0380945	0.0836066
3978	9	0.789897	0.877397	0.776154	0.837876	0.675881	0.655892	0.628784	0.638901	0.265603	0.415917	0.342787	0.54669
3979	0	0.103498	0.135403	0.0465897	0.19623	0.128182	0.087917	0.125558	0.199537	0.100598	0.133375	0.0787645	0.194276
3980	0	0.333423	0.505043	0.283998	0.24085	0.407536	0.558643	0.404226	0.495147	0.124178	0.26219	0.288096	0.364216
3981	0	0.586995	0.503912	0.692135	0.699969	0.428942	0.457554	0.336038	0.398709	0.35927	0.312993	0.290711	0.476207
3982	1	0.397746	0.372883	0.465115	0.458841	0.304886	0.298741	0.357178	0.42511	0.25745	0.215822	0.241617	0.366537
3982	2	0.629217	0.434635	0.541842	0.438566	0.466394	0.33962	0.42895	0.403338	0.301524	0.111937	0.281911	0.342431
3983	0	0.254724	0.0793998	0.108036	0.154038	0.512171	0.260731	0.314562	0.378057	0.0385577	0.0158624	0.0334817	0.014204
3984	29	0.648608	0.547416	0.508678	0.739163	0.579735	0.6496	0.613084	0.616534	0.278097	0.205121	0.165548	0.248963
3985	0	0.288748	0.215638	0.247135	0.338745	0.593185	0.60573	0.499136	0.567456	0.0770381	0.262041	0.0825848	0.162509
3986	17	0.347515	0.179963	0.273312	0.369219	0.426101	0.437647	0.444328	0.33721	0.360662	0.29448	0.380304	0.044184
3987	0	0.0431868	0.0256646	0.0421607	0.0608143	0.0219873	0.0185591	0.0361619	0.037368	0.00454887	0.0212167	0.00804497	0.018821
3988	0	0.677487	0.682298	0.801073	0.529746	0.297336	0.501224	0.606183	0.61878	0.102812	0.0645278	0.200983	0.147014
3989	4	0.324406	0.517369	0.414141	0.491313	0.319229	0.33673	0.368464	0.466811	0.0248431	0.0829622	0.0607375	0.133821
3990	0	0.00764305	0.00985074	0.00802941	0.0117295	0.0660501	0.0759352	0.0534779	0.0619741	0.0508161	0.0290636	0.018109	0.0748447
3991	39	0.214041	0.262047	0.31606	0.141422	0.199391	0.121842	0.129576	0.139452	0.0398059	0.00680635	0.0121181	0.0126161
3991	26	0.308627	0.323124	0.391745	0.386419	0.126804	0.281163	0.173201	0.158287	0.0277117	0.0313648	0.0328274	0.0330787
3992	0	0.361705	0.323961	0.209952	0.278832	0.115823	0.19512	0.105191	0.154664	0.2736	0.27398	0.10742	0.165314
3993	0	0.187421	0.170085	0.226092	0.168338	0.365166	0.262818	0.344383	0.371288	0.365687	0.323536	0.338167	0.349422
3994	14	0.704127	0.482018	0.705052	0.678149	0.280303	0.513102	0.301254	0.313146	0.184987	0.265999	0.276268	0.0941028
3995	42	0.506533	0.410804	0.539961	0.392877	0.431051	0.350868	0.381677	0.427527	0.138834	0.130024	0.0903769	0.110179
3996	17	0.670266	0.581374	0.517955	0.641468	0.714179	0.717242	0.672578	0.742141	0.432711	0.478254	0.444121	0.555827
3997	0	0.293824	0.148406	0.148673	0.321671	0.361348	0.275537	0.377031	0.322452	0.233656	0.103984	0.14566	0.226115
3998	0	0.502024	0.413479	0.359228	0.511436	0.506014	0.47747	0.412448	0.377212	0.412664	0.232419	0.166665	0.30601
3998	0	0.874813	0.763181	0.823277	0.473123	0.681387	0.62586	0.578694	0.537386	0.126205	0.337081	0.539183	0.378585
3998	0	0.403885	0.327625	0.348088	0.424923	0.368212	0.283787	0.335769	0.311867	0.146625	0.113434	0.0982279	0.159205
3999	0	0.123741	0.160895	0.13165	0.130635	0.251502	0.209998	0.198601	0.249623	0.137281	0.0725998	0.0941462	0.0449728
4000	1006	0.26926	0.245056	0.168605	0.186432	0.555091	0.348733	0.451045	0.319603	0.38453	0.385944	0.415157	0.417004
4000	1006	0.572418	0.596455	0.561627	0.539934	0.685526	0.541451	0.607547	0.534073	0.426531	0.426519	0.643299	0.422611
4001	0	0.604908	0.503909	0.606194	0.563163	0.521834	0.423797	0.576441	0.372901	0.154336	0.117013	0.122572	0.11599
4002	0	0.101247	0.0631196	0.0527341	0.0884175	0.138447	0.0722971	0.124362	0.419433	0.236903	0.0670313	0.117984	0.395662
4003	4	0.447496	0.531479	0.52316	0.142517	0.589507	0.517153	0.44637	0.506682	0.336669	0.331446	0.465052	0.140583
4004	0	0.247878	0.228713	0.231093	0.244112	0.171372	0.215577	0.262087	0.276998	0.299931	0.35297	0.180187	0.173744
4005	0	0.862321	0.831488	0.818877	0.799081	0.678421	0.716823	0.725016	0.668635	0.537636	0.545332	0.38754	0.486046
4006	539	0.915968	0.871766	0.900547	0.932808	0.708168	0.663148	0.645266	0.6844	0.474241	0.438382	0.528	0.502055
4006	539	0.945848	0.901446	0.913662	0.955827	0.806278	0.742972	0.788478	0.826391	0.5293	0.517126	0.522474	0.527769
4006	539	0.956347	0.944597	0.94407	0.934765	0.856053	0.872089	0.829322	0.842283	0.247101	0.510543	0.482538	0.642613
4006	539	0.957533	0.980961	0.962109	0.968327	0.912799	0.936955	0.889549	0.932523	0.629948	0.686029	0.705306	0.612715
4006	539	0.931968	0.94842	0.920505	0.909829	0.820364	0.901292	0.863769	0.860469	0.755549	0.787024	0.664014	0.428488
4006	539	0.816636	0.85408	0.859534	0.882249	0.75135	0.712719	0.808062	0.773021	0.413335	0.390202	0.500378	0.472855
4006	539	0.904429	0.894033	0.920167	0.89657	0.892745	0.91949	0.879102	0.850747	0.763287	0.700992	0.708312	0.707734
4006	539	0.699718	0.782909	0.676899	0.900229	0.511188	0.552344	0.560937	0.591336	0.318396	0.196917	0.191306	0.460476
4006	539	0.979261	0.974266	0.973377	0.941444	0.816496	0.855765	0.778317	0.849795	0.578741	0.581247	0.552583	0.48747
4006	539	0.944057	0.973859	0.97705	0.889484	0.816306	0.806303	0.861758	0.796114	0.337659	0.544441	0.535641	0.234351
4006	539	0.935045	0.949169	0.957512	0.940315	0.811582	0.827234	0.866071	0.820377	0.540274	0.46042	0.562796	0.50856
4006	539	0.856107	0.789244	0.815251	0.839988	0.839257	0.814302	0.719223	0.773412	0.63687	0.589329	0.736505	0.593357
4006	539	0.859474	0.911793	0.898176	0.933758	0.918196	0.865257	0.890325	0.831955	0.680267	0.62455	0.619861	0.487926
4006	539	0.899377	0.947568	0.894708	0.873559	0.61663	0.67096	0.645723	0.607384	0.399435	0.503218	0.551709	0.603173
4006	539	0.931592	0.915219	0.914992	0.819098	0.864471	0.864414	0.834665	0.621194	0.612145	0.628614	0.629392	0.14455
4006	539	0.937934	0.931186	0.943228	0.924667	0.917115	0.917221	0.929327	0.933343	0.645813	0.517479	0.701222	0.630529
4006	539	0.946309	0.931202	0.858529	0.96792	0.905846	0.89157	0.883441	0.873577	0.734415	0.652335	0.686217	0.698898
4006	539	0.951325	0.924951	0.906285	0.84552	0.875988	0.851913	0.71659	0.692873	0.693514	0.540975	0.501149	0.530577
4006	539	0.949768	0.951859	0.963229	0.971955	0.900532	0.847639	0.866904	0.912065	0.633266	0.617435	0.69391	0.634823
4006	539	0.920166	0.95208	0.894341	0.903617	0.664609	0.643743	0.651873	0.686226	0.494939	0.468586	0.510581	0.471781
4006	539	0.951286	0.927137	0.942072	0.979327	0.805705	0.763642	0.817436	0.848405	0.486499	0.433599	0.492824	0.44439
4006	539	0.949464	0.994567	0.988722	0.96207	0.772158	0.919785	0.903056	0.844664	0.483055	0.541275	0.55552	0.505487
4006	539	0.917238	0.870862	0.862081	0.898367	0.801083	0.802276	0.759828	0.772389	0.530284	0.523289	0.549018	0.512256
4007	1	0.203716	0.215882	0.367582	0.226249	0.0470179	0.109965	0.042062	0.295514	0.00856566	0.0464577	0.00803615	0.128857
4008	4	0.812759	0.822393	0.913977	0.816634	0.59219	0.468779	0.565692	0.465613	0.320005	0.257931	0.251071	0.339125
4009	0	0.046856	0.00762916	0.0307726	0.0240981	0.247933	0.100868	0.0860876	0.249601	0.214081	0.0248549	0.0383633	0.0100369
4010	0	0.0671461	0.0275945	0.0158209	0.0319891	0.30459	0.095283	0.0611725	0.258305	0.135593	0.1057	0.0357868	0.0357758
4010	0	0.0226538	0.0168384	0.0124801	0.0180951	0.0427138	0.0493106	0.0298864	0.0371869	0.014752	0.0205312	0.0115262	0.0105888
4011	0	0.644179	0.470085	0.578714	0.481893	0.719485	0.641225	0.541125	0.823576	0.226478	0.207553	0.124018	0.228518
4012	0	0.242982	0.212279	0.152425	0.143609	0.136915	0.140412	0.218371	0.134845	0.00844574	0.00567274	0.0153394	0.0120006
4012	0	0.0343116	0.134554	0.05828	0.125895	0.100016	0.161134	0.0974492	0.315125	0.00713711	0.0153982	0.0151574	0.0416392
4013	0	0.520223	0.470656	0.494108	0.4453	0.334569	0.488341	0.595928	0.324781	0.2394	0.240354	0.4422	0.196744
4014	0	0.519253	0.536996	0.355958	0.354339	0.776311	0.78088	0.683729	0.73241	0.637938	0.627512	0.566877	0.528624
4014	0	0.97746	0.965275	0.940129	0.936826	0.932189	0.945482	0.900811	0.919619	0.750765	0.893005	0.679394	0.788956
4014	0	0.952311	0.870146	0.929356	0.97395	0.922733	0.916478	0.950527	0.886683	0.906675	0.911354	0.930262	0.840256
4014	0	0.960253	0.723736	0.86087	0.810846	0.936027	0.915177	0.947526	0.900303	0.590441	0.6327	0.844164	0.573052
4014	0	0.96206	0.945713	0.931597	0.907136	0.930932	0.861612	0.914355	0.882611	0.928275	0.805892	0.872288	0.886187
4015	0	0.37744	0.638261	0.617097	0.477259	0.236374	0.148361	0.289516	0.244811	0.199341	0.276156	0.535757	0.4694
4016	431	0.0841953	0.0745541	0.0791744	0.180634	0.205444	0.237721	0.271763	0.352802	0.0508168	0.0185468	0.0494159	0.124853
4017	11	0.145614	0.050947	0.0488331	0.399071	0.4318	0.419836	0.390697	0.554164	0.0424752	0.0427213	0.0421165	0.302761
4018	135	0.586425	0.465398	0.62288	0.648037	0.45384	0.303841	0.579861	0.496333	0.20218	0.0767786	0.204119	0.237697
4018	135	0.751691	0.721449	0.661231	0.609403	0.499655	0.549762	0.390404	0.537398	0.303217	0.289928	0.203164	0.449606
4019	3	0.511179	0.508202	0.598906	0.554511	0.436641	0.50301	0.441344	0.467592	0.398933	0.525662	0.530828	0.558217
4020	0	0.113063	0.061915	0.0400479	0.0944582	0.134712	0.0823718	0.154288	0.164918	0.140565	0.101038	0.106661	0.128607
4021	0	0.0701063	0.0763004	0.0861275	0.107862	0.0701084	0.0822523	0.0964941	0.0931919	0.00469031	0.0162523	0.00994187	0.0226406
4022	0	0.177417	0.0627106	0.0566311	0.160492	0.273886	0.0515964	0.0621671	0.185366	0.0188783	0.00218392	0.00702669	0.0114853
4023	0	0.439631	0.407476	0.434101	0.433711	0.39688	0.400632	0.39481	0.4492	0.10205	0.0738636	0.0933722	0.159068
4024	3	0.416119	0.430717	0.515488	0.488631	0.465804	0.414345	0.579393	0.402009	0.253786	0.308953	0.394427	0.557709
4024	3	0.403353	0.475022	0.439456	0.304499	0.282502	0.394778	0.303317	0.403799	0.361912	0.234961	0.237382	0.347537
4024	3	0.669309	0.521775	0.488507	0.579484	0.540939	0.365562	0.507985	0.525068	0.367821	0.285857	0.243365	0.335514
4025	0	0.0363924	0.0474371	0.0281732	0.0478267	0.254542	0.32694	0.386406	0.507662	0.0820134	0.0808686	0.0662542	0.0663648
4026	0	0.0178067	0.0278032	0.0208936	0.0468632	0.143707	0.182031	0.126695	0.635257	0.00565811	0.0143735	0.0487866	0.0922357
4026	0	0.0828014	0.132677	0.0657623	0.365831	0.243083	0.22635	0.26347	0.36684	0.0138986	0.0356149	0.0590425	0.0639885
4027	0	0.133035	0.258021	0.199625	0.284611	0.230429	0.317217	0.238571	0.43458	0.104839	0.129023	0.0692339	0.0762991
4028	35	0.0230909	0.0186694	0.0203626	0.0192617	0.0621211	0.0561491	0.0652403	0.0584629	0.0393185	0.033687	0.0367611	0.0300542
4029	0	0.134232	0.190978	0.245982	0.179801	0.560139	0.631793	0.7297	0.581529	0.135912	0.163736	0.353471	0.245586
4030	16	0.082396	0.0926193	0.0767214	0.135859	0.371265	0.216397	0.179766	0.43361	0.216742	0.100639	0.101589	0.153719
4031	0	0.389061	0.114709	0.290916	0.0794029	0.615502	0.400882	0.405486	0.277428	0.239855	0.123651	0.220794	0.0435883
4032	0	0.459599	0.431372	0.29279	0.602354	0.368325	0.290582	0.336003	0.351558	0.191301	0.16145	0.276086	0.265704
4033	0	0.205655	0.218143	0.254358	0.283937	0.176562	0.148969	0.228228	0.204539	0.213557	0.201614	0.233753	0.246499
4034	343	0.201063	0.720781	0.274387	0.143556	0.336356	0.563126	0.518414	0.462128	0.0267814	0.196222	0.126572	0.121434
4035	0	0.0931127	0.130513	0.294467	0.215559	0.100009	0.193275	0.31408	0.202049	0.00266814	0.0188521	0.0607141	0.00839778
4035	0	0.266016	0.540064	0.0817043	0.307848	0.277023	0.553865	0.113391	0.290214	0.0195163	0.264371	0.0185851	0.0638285
4036	0	0.454596	0.707398	0.538964	0.7265	0.527772	0.527774	0.648379	0.379424	0.181066	0.462604	0.306617	0.284713
4037	0	0.00327545	0.0083866	0.0102024	0.00486638	0.163026	0.170188	0.17208	0.0948654	0.0167206	0.00908091	0.00936109	0.0168511
4038	835	0.538679	0.468224	0.606815	0.662238	0.397769	0.212005	0.402848	0.448915	0.500534	0.202885	0.436711	0.567483
4039	0	0.292783	0.0858464	0.0746423	0.263071	0.272949	0.256667	0.274463	0.200436	0.4515	0.258019	0.154724	0.205403
4039	0	0.180471	0.0874129	0.372604	0.353134	0.428104	0.195353	0.579114	0.420366	0.397185	0.419553	0.342656	0.404514
4040	0	0.398131	0.150781	0.230675	0.189414	0.478116	0.599054	0.602611	0.498789	0.254776	0.196719	0.27711	0.0947769
4041	292.04	0.427775	0.498052	0.338549	0.204831	0.408163	0.379751	0.386338	0.309385	0.22656	0.170341	0.222951	0.200806
4042	133	0.156475	0.10678	0.0763365	0.132256	0.253576	0.198908	0.19477	0.23222	0.105887	0.11141	0.047338	0.0819145
4043	0	0.104753	0.25609	0.124356	0.142675	0.18808	0.20477	0.143003	0.365983	0.00501367	0.0021975	0.00529137	0.02173
4044	0	0.914193	0.748595	0.749585	0.661834	0.918506	0.728751	0.778414	0.749563	0.952393	0.870942	0.810811	0.689805
4044	0	0.385988	0.508143	0.168809	0.714598	0.87944	0.902539	0.668474	0.866514	0.401041	0.442524	0.162935	0.432714
4044	0	0.434435	0.429863	0.433855	0.579806	0.783807	0.516727	0.494096	0.462299	0.0453839	0.0247459	0.0256505	0.0165742
4044	0	0.917416	0.9168	0.943585	0.924529	0.888553	0.926541	0.896851	0.805346	0.581979	0.755945	0.64996	0.591499
4044	0	0.715645	0.626626	0.813271	0.614027	0.86442	0.83913	0.930213	0.851071	0.474326	0.459609	0.699288	0.381156
4044	0	0.321152	0.354205	0.203082	0.327403	0.697468	0.68078	0.739151	0.67436	0.120819	0.149072	0.0649207	0.0913366
4044	0	0.309943	0.208442	0.559232	0.388338	0.559621	0.628236	0.818552	0.477834	0.03086	0.0275667	0.102797	0.0466299
4044	0	0.470174	0.767545	0.45686	0.474119	0.703398	0.804525	0.662695	0.853784	0.643115	0.633983	0.457138	0.454552
4044	0	0.888921	0.88438	0.88531	0.827631	0.937132	0.938823	0.869369	0.859046	0.727622	0.789544	0.626933	0.709794
4044	0	0.42083	0.481203	0.368067	0.534831	0.757438	0.694765	0.856212	0.871718	0.371828	0.322825	0.224191	0.540829
4045	0	0.0535833	0.0722288	0.0351224	0.112634	0.0782098	0.0483018	0.0632376	0.119035	0.0582506	0.0549666	0.0174981	0.139205
4046	0	0.031744	0.0130482	0.0264662	0.288811	0.201257	0.134727	0.160233	0.321583	0.0422474	0.061949	0.0654722	0.399573
4047	0	0.0556278	0.105353	0.0762297	0.0768814	0.106103	0.11994	0.131839	0.198987	0.0545912	0.0716191	0.0609104	0.0742826
4048	3354	0.679488	0.617896	0.756145	0.855754	0.590665	0.558817	0.535113	0.573446	0.483239	0.627077	0.568533	0.532631
4048	3354	0.823445	0.786485	0.8014	0.695816	0.522154	0.541661	0.552284	0.614608	0.596994	0.560262	0.592447	0.631917
4048	3354	0.915635	0.85976	0.80901	0.79357	0.540371	0.593489	0.528833	0.470429	0.531907	0.562712	0.538078	0.590814
4049	14	0.490086	0.427351	0.454089	0.252242	0.551564	0.81499	0.554412	0.811668	0.495024	0.358082	0.257613	0.468149
4050	0	0.153084	0.143305	0.171758	0.231433	0.528969	0.506931	0.471643	0.523916	0.00647094	0.00257526	0.00754728	0.0246551
4051	0	0.258091	0.470753	0.590007	0.252384	0.423959	0.480845	0.622622	0.458535	0.318368	0.284088	0.674482	0.244852
4052	0	0.0225332	0.0170397	0.02959	0.0518121	0.147532	0.192557	0.181358	0.357113	0.0462683	0.00863437	0.00811575	0.0961107
4053	0	0.775219	0.751828	0.532451	0.6346	0.593502	0.561117	0.558182	0.616779	0.593184	0.517071	0.361798	0.321019
4054	0	0.129645	0.133259	0.343761	0.618209	0.295641	0.401574	0.402803	0.51747	0.0519816	0.180807	0.254293	0.200964
4055	0	0.0545649	0.0690552	0.0778054	0.0830168	0.157804	0.211131	0.114708	0.0830212	0.231488	0.183458	0.0640637	0.211044
4056	32	0.553726	0.355236	0.490284	0.710174	0.679856	0.64546	0.604879	0.601051	0.244921	0.262281	0.316008	0.258247
4057	102	0.382938	0.507379	0.4853	0.439659	0.275794	0.303164	0.317467	0.374525	0.404152	0.424945	0.276133	0.174684
4058	5	0.020912	0.0184861	0.0242089	0.0231012	0.239418	0.166172	0.20701	0.25348	0.0092227	0.0071335	0.0114626	0.0121376
4059	0	0.02073	0.0412099	0.058646	0.0400092	0.0199216	0.0448425	0.138275	0.115181	0.14322	0.148696	0.185901	0.288302
4060	670	0.638113	0.679493	0.391961	0.891816	0.78209	0.669885	0.65536	0.823076	0.522602	0.575275	0.412325	0.692396
4061	6	0.0729465	0.0626541	0.0394511	0.0584995	0.0969941	0.150094	0.0827782	0.115029	0.0192121	0.0549983	0.036879	0.0280944
4062	37	0.0479631	0.0651954	0.025132	0.10429	0.167595	0.289015	0.165509	0.327255	0.0155792	0.0319625	0.0350242	0.0165937
4063	2886	0.400474	0.428348	0.685234	0.494628	0.595001	0.581016	0.526655	0.492198	0.543149	0.454532	0.458061	0.499945
4063	2886	0.395681	0.724076	0.436649	0.226576	0.344363	0.553658	0.407615	0.382725	0.239327	0.329991	0.243475	0.174593
4064	15.71	0.581922	0.471494	0.453277	0.688031	0.209388	0.215745	0.284183	0.299759	0.187405	0.341528	0.144478	0.391829
4065	0	0.214314	0.084535	0.0954424	0.0894449	0.161499	0.0579436	0.0738025	0.0358063	0.0322567	0.01871	0.0128536	0.018166
4066	0	0.15121	0.203854	0.181214	0.214365	0.267928	0.302122	0.271705	0.353728	0.0348529	0.0649989	0.0278679	0.112126
4067	0	0.70803	0.804876	0.826349	0.495031	0.356481	0.354278	0.434884	0.506857	0.0364508	0.00303272	0.00959822	0.0505227
4067	0	0.676569	0.566341	0.494582	0.662766	0.343516	0.353957	0.291824	0.28374	0.0338046	0.0202671	0.0069827	0.0101256
4068	1.1	0.547393	0.582031	0.527196	0.416547	0.34466	0.208065	0.30978	0.172436	0.248926	0.140042	0.359665	0.136691
4069	22	0.700577	0.702156	0.685992	0.629718	0.509703	0.420075	0.480637	0.633556	0.348984	0.204276	0.20834	0.419848
4070	0	0.381132	0.430598	0.54007	0.577461	0.5908	0.401453	0.498715	0.599674	0.330361	0.110529	0.107909	0.365189
4071	3	0.76467	0.710148	0.710374	0.774445	0.359533	0.409366	0.372696	0.402652	0.431241	0.432415	0.411103	0.378505
4072	0	0.113141	0.116681	0.0372548	0.167488	0.32656	0.291453	0.332539	0.395517	0.110535	0.150516	0.0481943	0.309715
4073	0	0.18532	0.219737	0.174703	0.121208	0.226956	0.319669	0.31999	0.429939	0.0177631	0.0242823	0.0178709	0.0214796
4074	0	0.309912	0.502711	0.390181	0.450144	0.525872	0.581903	0.62032	0.508802	0.173741	0.307201	0.162352	0.299803
4075	0	0.368992	0.373997	0.2569	0.44568	0.368143	0.491508	0.336184	0.430853	0.456947	0.38669	0.333191	0.482053
4076	0	0.310714	0.372521	0.296383	0.279081	0.274931	0.291379	0.289161	0.262722	0.0938941	0.0683269	0.0382106	0.100229
4076	0	0.414905	0.308342	0.4335	0.422096	0.19619	0.225779	0.164442	0.242082	0.196686	0.202021	0.197755	0.230557
4077	495	0.84194	0.628682	0.562663	0.53178	0.55088	0.353841	0.336532	0.332094	0.0577168	0.0243327	0.0300895	0.011477
4078	0	0.846156	0.794018	0.795649	0.673286	0.664218	0.59633	0.615059	0.473573	0.153104	0.188181	0.231068	0.213678
4079	0	0.0265305	0.0155469	0.00884104	0.0117985	0.121909	0.0755523	0.0484243	0.174938	0.01744	0.0191044	0.0159889	0.0135287
4080	29	0.116592	0.115545	0.0974426	0.0870849	0.126567	0.117509	0.121365	0.11712	0.0629153	0.0100735	0.0116358	0.0504467
4080	29	0.0792538	0.0703478	0.0902551	0.111723	0.0784744	0.0979919	0.0775892	0.139019	0.020379	0.00302295	0.011284	0.0804839
4081	70	0.643479	0.46448	0.583267	0.603972	0.19986	0.129695	0.35012	0.446271	0.0914161	0.0540409	0.0818599	0.231288
4082	4	0.128979	0.0992444	0.178904	0.146062	0.196788	0.15953	0.286931	0.191152	0.458729	0.231289	0.340957	0.163524
4082	4	0.127746	0.113597	0.1382	0.0773829	0.0798824	0.121316	0.148094	0.12068	0.146152	0.156144	0.143902	0.156901
4082	4	0.167322	0.0987996	0.219108	0.238	0.129362	0.125702	0.158083	0.235673	0.272649	0.117515	0.257193	0.42475
4083	10	0.0604762	0.117436	0.291369	0.178719	0.337861	0.175558	0.342062	0.381223	0.137881	0.0323287	0.201988	0.0805313
4084	0	0.0205766	0.0113884	0.0111178	0.0195417	0.0877003	0.0720219	0.081797	0.0838179	0.0412762	0.0232838	0.0776348	0.0483054
4085	0	0.621224	0.626307	0.609753	0.622051	0.657808	0.673584	0.633495	0.619956	0.413378	0.386839	0.419393	0.533174
4086	167	0.581454	0.863407	0.641155	0.565641	0.564482	0.569139	0.454818	0.343646	0.381206	0.321331	0.329686	0.151861
4086	353	0.840474	0.40453	0.461162	0.353583	0.585849	0.574738	0.655293	0.533099	0.285726	0.21759	0.279736	0.329485
4087	0	0.0501778	0.0192384	0.085259	0.0375283	0.30021	0.353558	0.321893	0.308857	0.0757059	0.0418568	0.0568041	0.214706
4088	0	0.186972	0.20203	0.286753	0.224273	0.239658	0.256239	0.557489	0.35154	0.0467869	0.0794268	0.277042	0.0885611
4089	10	0.752194	0.678914	0.58692	0.590829	0.553118	0.620495	0.390346	0.583588	0.0761829	0.23773	0.0457602	0.129075
4090	0	0.0253514	0.0202772	0.0515494	0.0830061	0.09815	0.116945	0.148418	0.471669	0.0501671	0.0475272	0.103018	0.222867
4091	46	0.31243	0.39199	0.384211	0.36208	0.271394	0.432346	0.248361	0.326732	0.135859	0.0990163	0.0461447	0.0830991
4092	33	0.101832	0.110882	0.0988523	0.10396	0.1386	0.107001	0.118607	0.179225	0.021077	0.00929498	0.0358325	0.0105727
4093	0	0.543184	0.40689	0.36941	0.33835	0.227724	0.193797	0.118994	0.156329	0.159573	0.128601	0.0640496	0.0220876
4093	0	0.0639475	0.538743	0.626767	0.359161	0.194329	0.368624	0.120115	0.169782	0.0628481	0.209239	0.0791484	0.104307
4093	0	0.0204435	0.448073	0.48274	0.607038	0.0561016	0.158053	0.243979	0.21705	0.0398708	0.062583	0.101504	0.226737
4093	0	0.568256	0.432204	0.552228	0.365179	0.301673	0.208062	0.184782	0.274282	0.124445	0.124015	0.0463427	0.284731
4093	0	0.608462	0.657157	0.436743	0.61032	0.256404	0.289239	0.261751	0.220642	0.0946885	0.114577	0.0756575	0.142436
4093	0	0.355348	0.295446	0.441174	0.601321	0.226516	0.162314	0.289248	0.247114	0.059149	0.11136	0.0948667	0.243482
4094	0	0.259426	0.281432	0.457061	0.130428	0.347358	0.539499	0.480247	0.424566	0.424722	0.372182	0.285965	0.52791
4095	907	0.937501	0.939302	0.926562	0.795219	0.722593	0.583748	0.64199	0.545594	0.506175	0.35556	0.492315	0.334464
4095	907	0.897613	0.911854	0.915782	0.884728	0.543623	0.620157	0.658348	0.539702	0.44921	0.412691	0.436017	0.38463
4096	0	0.43481	0.141468	0.248358	0.160814	0.316535	0.183542	0.183399	0.159434	0.139756	0.091766	0.0643157	0.0733456
4097	8	0.752399	0.559085	0.662723	0.353644	0.614456	0.319707	0.633288	0.525214	0.319649	0.330227	0.21704	0.308478
4097	8	0.364113	0.53876	0.240549	0.349249	0.522632	0.633498	0.352076	0.520766	0.125455	0.151223	0.0362221	0.116642
4097	8	0.185235	0.0402925	0.119734	0.189756	0.632601	0.308462	0.410536	0.659084	0.21528	0.0485105	0.137426	0.0688616
4097	8	0.623544	0.491119	0.421332	0.417099	0.383994	0.380049	0.527874	0.281149	0.0218967	0.0884655	0.116341	0.113646
4097	8	0.336885	0.395109	0.264869	0.649835	0.460831	0.49651	0.369906	0.652478	0.182942	0.285959	0.139645	0.590553
4097	8	0.370594	0.303074	0.609934	0.838053	0.242454	0.245706	0.56664	0.444323	0.148943	0.122925	0.232898	0.303002
4098	0	0.188519	0.118316	0.128836	0.303871	0.0959792	0.177726	0.162474	0.228671	0.0630997	0.0543468	0.0588969	0.0577123
4099	0	0.126751	0.0852599	0.164614	0.171989	0.622628	0.405396	0.441764	0.54952	0.23656	0.144817	0.143139	0.313361
4100	2	0.472916	0.45981	0.481706	0.470348	0.27591	0.221684	0.206809	0.337706	0.0357869	0.090528	0.068443	0.0540703
4101	0	0.181762	0.202589	0.215916	0.2656	0.332838	0.393905	0.299341	0.373056	0.110607	0.0484552	0.0936966	0.136634
4102	71	0.763845	0.791809	0.813153	0.761151	0.492677	0.541318	0.555682	0.573588	0.0357905	0.0178955	0.00840984	0.0145744
4103	0	0.0457204	0.0367028	0.0345675	0.084693	0.0482223	0.118165	0.070561	0.112641	0.0237742	0.0999848	0.0318522	0.0972146
4104	0	0.338148	0.36469	0.11543	0.353126	0.333292	0.298213	0.363327	0.484799	0.18909	0.0704831	0.0424634	0.287315
4105	0	0.0218844	0.0302237	0.0162352	0.0701524	0.0525264	0.0498969	0.0382295	0.137913	0.00686484	0.0106743	0.00798745	0.0222424
4106	65	0.75555	0.811745	0.854021	0.854777	0.634215	0.720214	0.829369	0.590387	0.246042	0.323276	0.463205	0.4176
4107	38	0.259216	0.128431	0.196975	0.0961082	0.0893328	0.0710119	0.0913566	0.0707105	0.183782	0.0290635	0.0917626	0.0587746
4108	0	0.0852877	0.088457	0.0768048	0.0512537	0.369111	0.416873	0.311521	0.368776	0.115622	0.0701086	0.113322	0.0404344
4109	900	0.63853	0.594269	0.533913	0.517319	0.783971	0.703843	0.772255	0.702781	0.570967	0.537991	0.546692	0.517046
4110	0	0.161839	0.116704	0.146805	0.0992994	0.0894445	0.0827797	0.0603709	0.0726	0.0342734	0.056026	0.0699909	0.0297369
4111	0	0.442693	0.6187	0.666101	0.666552	0.489726	0.394447	0.387245	0.507351	0.309259	0.387691	0.399814	0.436296
4111	0	0.787028	0.697954	0.561101	0.847193	0.623912	0.729973	0.498299	0.756229	0.404953	0.522164	0.483989	0.550653
4112	0	0.956253	0.90484	0.931249	0.8904	0.872957	0.809759	0.844148	0.773297	0.277107	0.352326	0.299682	0.175556
4113	433	0.177802	0.45012	0.324789	0.258355	0.748971	0.599216	0.622314	0.63983	0.547414	0.441219	0.508309	0.239712
4113	433	0.920058	0.630432	0.737322	0.766459	0.655487	0.713446	0.697826	0.812032	0.738016	0.484563	0.388371	0.6474
4113	433	0.0583621	0.207226	0.096591	0.217257	0.788159	0.787808	0.835306	0.762539	0.288935	0.589854	0.689	0.642595
4114	0	0.0758425	0.114759	0.11961	0.199929	0.218645	0.302835	0.1638	0.402013	0.120096	0.0604496	0.0232037	0.0973121
4115	0	0.866409	0.800983	0.833879	0.815046	0.612029	0.455441	0.539159	0.49413	0.448293	0.302155	0.382137	0.443201
4116	0	0.887085	0.882587	0.898311	0.890299	0.721119	0.798881	0.503631	0.752061	0.487337	0.514435	0.278944	0.415554
4117	0	0.440817	0.486177	0.53625	0.368302	0.599997	0.67505	0.65555	0.493309	0.135233	0.154487	0.314469	0.107116
4118	0	0.136525	0.140743	0.101175	0.135975	0.149934	0.0713864	0.104687	0.0650806	0.350687	0.120837	0.0375802	0.20552
4119	0	0.402034	0.501172	0.454679	0.420331	0.565256	0.442254	0.530529	0.458132	0.153915	0.169854	0.082404	0.12093
4120	451	0.877604	0.760774	0.940103	0.824752	0.837745	0.75585	0.780612	0.869794	0.541361	0.439045	0.563488	0.468795
4120	451	0.697364	0.640756	0.732354	0.757252	0.591681	0.660417	0.632854	0.652428	0.348253	0.467125	0.500603	0.577174
4120	451	0.821997	0.88839	0.892157	0.779742	0.804453	0.840795	0.828207	0.768762	0.559651	0.523057	0.494566	0.629384
4120	451	0.858416	0.867817	0.92784	0.887049	0.573076	0.67493	0.632457	0.656537	0.185397	0.447772	0.531511	0.485682
4120	451	0.451358	0.52811	0.556189	0.712904	0.456863	0.468477	0.422236	0.591678	0.211342	0.292948	0.233785	0.654349
4120	451	0.495462	0.472838	0.556424	0.622909	0.477169	0.451986	0.441122	0.432704	0.442196	0.259549	0.506261	0.451254
4120	451	0.55195	0.608572	0.622235	0.423057	0.710607	0.611338	0.689099	0.589643	0.0793609	0.085175	0.0968894	0.199707
4120	451	0.952168	0.949276	0.91339	0.883515	0.778277	0.767403	0.815297	0.762853	0.563871	0.566416	0.548294	0.385547
4120	451	0.817764	0.847591	0.842287	0.920062	0.737539	0.817402	0.795277	0.765619	0.507836	0.546749	0.479792	0.546967
4120	451	0.886497	0.877102	0.765084	0.618047	0.637839	0.639886	0.531754	0.68276	0.105813	0.329036	0.159993	0.159874
4121	0.65	0.326821	0.243066	0.290108	0.289594	0.240019	0.287586	0.271947	0.287616	0.0525059	0.0132028	0.0501783	0.0441748
4122	36	0.301665	0.270241	0.385506	0.459406	0.178887	0.326308	0.467911	0.622685	0.0463532	0.0433899	0.0862327	0.27142
4122	36	0.485465	0.064863	0.192227	0.0911942	0.389514	0.244884	0.353715	0.379804	0.148358	0.0988596	0.0717777	0.132185
4122	36	0.5614	0.325936	0.376653	0.320464	0.430025	0.339504	0.369891	0.301104	0.227908	0.0323852	0.0826604	0.0344542
4123	0	0.109583	0.0934644	0.287886	0.107236	0.132731	0.104822	0.222056	0.127445	0.0674252	0.0335163	0.175017	0.0691176
4124	0	0.181648	0.279486	0.0776547	0.21762	0.44769	0.548605	0.310832	0.36513	0.174786	0.356768	0.0400313	0.195792
4125	0	0.433467	0.43849	0.292353	0.335146	0.357898	0.377719	0.270469	0.30715	0.076146	0.141509	0.0853468	0.144612
4126	0	0.0150439	0.00550524	0.00974558	0.00649622	0.0853439	0.0632851	0.0619102	0.0749128	0.00547253	0.00722457	0.00901598	0.0108964
4127	0	0.833501	0.781168	0.873193	0.87288	0.662989	0.578769	0.64159	0.655537	0.286671	0.443956	0.460005	0.497394
4128	0	0.054395	0.119732	0.110263	0.102903	0.117668	0.167908	0.139399	0.142058	0.0193198	0.023124	0.0161681	0.0315082
4129	161	0.647676	0.373093	0.278235	0.312991	0.73636	0.65009	0.660045	0.688559	0.562668	0.496683	0.445843	0.470231
4130	0	0.134655	0.0598005	0.0600197	0.140539	0.081544	0.0442929	0.0921841	0.159889	0.0184849	0.00924625	0.00747522	0.0368083
4131	0	0.257745	0.159845	0.215136	0.552699	0.313781	0.436296	0.325187	0.281419	0.122404	0.229095	0.0947484	0.150528
4132	13.35	0.465915	0.335156	0.297339	0.401023	0.438666	0.278864	0.267279	0.411922	0.400548	0.290397	0.199143	0.153606
4133	0	0.0646783	0.0531023	0.0231519	0.0233814	0.113331	0.144712	0.0653501	0.0921888	0.1661	0.0754444	0.103752	0.0618691
4134	5.2	0.661958	0.590368	0.732091	0.784422	0.476773	0.405042	0.492437	0.479078	0.314556	0.154273	0.333616	0.379414
4135	0	0.304146	0.165275	0.189326	0.33483	0.739448	0.468102	0.563142	0.698566	0.290126	0.0786243	0.0177779	0.223637
4136	795	0.831762	0.799222	0.906024	0.863204	0.881627	0.811422	0.800861	0.823548	0.411605	0.350758	0.579713	0.327662
4137	0	0.305634	0.442522	0.521203	0.649855	0.270796	0.313118	0.426738	0.313495	0.0912014	0.192029	0.210886	0.35783
4138	0	0.0433742	0.0413247	0.0325729	0.0320882	0.082507	0.0440141	0.0640373	0.0817533	0.00828964	0.0257063	0.0111687	0.00538399
4139	1183	0.904406	0.946013	0.925885	0.94199	0.712525	0.795092	0.796122	0.814034	0.660161	0.74143	0.723182	0.751499
4140	0	0.666879	0.631641	0.684674	0.639985	0.643791	0.666796	0.623619	0.522988	0.397347	0.311777	0.439656	0.48448
4141	157	0.852879	0.845212	0.87162	0.892834	0.644293	0.671615	0.695768	0.654614	0.353225	0.359193	0.301505	0.401173
4142	0.57	0.763108	0.651107	0.564339	0.80465	0.780904	0.626639	0.731142	0.707384	0.543279	0.219189	0.518272	0.427783
4143	0	0.191417	0.206045	0.408867	0.149905	0.17043	0.20764	0.38391	0.138632	0.275627	0.300692	0.419418	0.238805
4144	0	0.864094	0.759941	0.521758	0.677417	0.377662	0.448273	0.35218	0.576349	0.0895164	0.088353	0.0408358	0.148159
4144	0	0.656791	0.499574	0.62223	0.646858	0.469065	0.392022	0.604341	0.453088	0.0661714	0.0691441	0.0612078	0.0934476
4145	0	0.0308298	0.011922	0.00947081	0.0101706	0.145158	0.0792431	0.0946275	0.0433209	0.010754	0.0154487	0.0052397	0.00899008
4146	0	0.0752438	0.301243	0.208116	0.242411	0.100531	0.1147	0.0665017	0.218638	0.0544052	0.184611	0.0739872	0.143745
4147	246.6	0.556844	0.501003	0.501285	0.424255	0.488094	0.534268	0.539554	0.449964	0.356456	0.241377	0.30125	0.305005
4148	0	0.13355	0.239322	0.354685	0.128338	0.118369	0.110763	0.198189	0.147147	0.033459	0.0622061	0.0704017	0.0625891
4149	0	0.266993	0.314935	0.167256	0.151409	0.265673	0.258878	0.124507	0.222686	0.0741762	0.157168	0.0625276	0.0697363
4150	0	0.0250611	0.0105895	0.0129013	0.00849006	0.216541	0.16739	0.112682	0.136413	0.0173012	0.00779892	0.00297563	0.00368536
4150	0	0.0373337	0.0270871	0.0440147	0.0386791	0.0651949	0.0419654	0.0910658	0.0740068	0.010303	0.00841891	0.0142242	0.00912949
4150	0	0.00827976	0.00809775	0.00840434	0.00657956	0.118175	0.0860529	0.0865081	0.13103	0.00402075	0.0045068	0.00751545	0.0168138
4151	0	0.372783	0.325653	0.346563	0.404716	0.348626	0.20248	0.132876	0.310372	0.228347	0.128791	0.108203	0.100589
4152	0	0.0548982	0.0528415	0.0563529	0.0820094	0.440832	0.308798	0.215488	0.356633	0.0431549	0.091662	0.0482734	0.101437
4153	0	0.674453	0.526491	0.440173	0.378814	0.455075	0.566044	0.528695	0.404295	0.418276	0.639045	0.554534	0.55175
4154	0	0.407308	0.307088	0.223665	0.51154	0.543125	0.447392	0.526342	0.559972	0.323346	0.158522	0.115138	0.390376
4155	0	0.4374	0.356554	0.539626	0.364032	0.161842	0.260596	0.336753	0.226185	0.0568122	0.036163	0.0477709	0.158134
4155	0	0.530961	0.665868	0.614204	0.470651	0.5418	0.57488	0.577549	0.47853	0.26236	0.319143	0.304694	0.304252
4156	0	0.0627283	0.131888	0.120166	0.0845882	0.159984	0.135488	0.130164	0.172147	0.0809416	0.0740423	0.0748385	0.0886719
4157	0	0.103718	0.0585069	0.131181	0.0842332	0.142771	0.0985978	0.165317	0.210206	0.0150525	0.0173583	0.0162843	0.0263077
4158	0	0.872971	0.839851	0.803746	0.789807	0.585368	0.608479	0.609995	0.624418	0.466476	0.527699	0.471855	0.377884
4159	0	0.042388	0.027326	0.0356255	0.179182	0.149418	0.179505	0.132501	0.376026	0.00972188	0.054652	0.00340892	0.167344
4160	0.7	0.0616116	0.0673032	0.0675351	0.132236	0.251361	0.163408	0.326317	0.252887	0.0607305	0.0390355	0.102975	0.219702
4161	0	0.0187211	0.0163234	0.020666	0.0361485	0.0718348	0.071869	0.066023	0.0565871	0.100844	0.0783087	0.0829436	0.186076
4162	227	0.766227	0.855704	0.77028	0.682977	0.604379	0.540164	0.569852	0.529177	0.566018	0.435533	0.531212	0.554151
4163	0.9	0.142777	0.168238	0.195397	0.203262	0.270427	0.313114	0.222732	0.546916	0.0184146	0.0531585	0.0394401	0.254381
4164	4	0.0192309	0.0324089	0.0270523	0.0520171	0.182466	0.226269	0.23138	0.275777	0.027052	0.0873235	0.0393003	0.0816574
4165	376	0.749654	0.766395	0.601137	0.806716	0.722442	0.696895	0.662181	0.750975	0.484763	0.458268	0.512398	0.47258
4166	0	0.435469	0.154577	0.202132	0.160108	0.402167	0.370329	0.513616	0.344591	0.477114	0.0185963	0.0882946	0.0390961
4167	0	0.156318	0.0846716	0.0500816	0.088574	0.197694	0.171124	0.113089	0.120399	0.28052	0.0979259	0.0961947	0.113582
4168	0	0.921608	0.863175	0.882412	0.765253	0.843134	0.706884	0.771268	0.746089	0.434683	0.43061	0.551418	0.363514
4169	0	0.0432574	0.0269445	0.0468156	0.0551495	0.181552	0.114884	0.11637	0.0898258	0.0924741	0.0635804	0.0565017	0.0188107
4170	37	0.587149	0.275117	0.450673	0.571434	0.423451	0.375537	0.528134	0.261005	0.306598	0.387692	0.418644	0.260516
4170	4	0.3738	0.208347	0.0817859	0.407271	0.223477	0.202453	0.185367	0.231643	0.156916	0.0524305	0.152956	0.245601
4171	769	0.604491	0.565843	0.591599	0.640227	0.317113	0.322458	0.388807	0.321642	0.348813	0.475451	0.394827	0.447137
4172	0	0.0104528	0.00591317	0.0071545	0.0112835	0.0915727	0.0774105	0.0868885	0.137173	0.0530545	0.0511175	0.0275471	0.021604
4172	0	0.0054108	0.00876511	0.00765907	0.00617055	0.0586872	0.102126	0.08877	0.0896437	0.00704745	0.0222548	0.0087279	0.0316484
4173	0	0.457487	0.388503	0.185945	0.181743	0.431613	0.300888	0.235482	0.183519	0.201116	0.107904	0.0905522	0.0462118
4174	0	0.0645341	0.055581	0.0474854	0.0576071	0.269621	0.243539	0.134517	0.28897	0.15466	0.0373452	0.049593	0.0367854
4175	0	0.146396	0.105842	0.102301	0.51332	0.376093	0.338147	0.276643	0.599691	0.113581	0.140607	0.0800888	0.490369
4176	0	0.538094	0.697869	0.796503	0.677533	0.436598	0.328827	0.497892	0.334845	0.268984	0.250382	0.221717	0.37328
4177	0	0.702511	0.234846	0.362113	0.44073	0.457203	0.202034	0.436847	0.428107	0.502354	0.198132	0.284648	0.182557
4178	0	0.331199	0.213248	0.288567	0.157592	0.403941	0.273442	0.295875	0.218073	0.296071	0.205687	0.266199	0.278799
4179	31	0.41601	0.370273	0.392172	0.460843	0.520332	0.328231	0.437375	0.512844	0.0952435	0.0785751	0.15989	0.201681
4179	517	0.389645	0.606515	0.365724	0.371535	0.474267	0.557012	0.604067	0.527608	0.0703979	0.120605	0.263236	0.291236
4180	0	0.237758	0.145316	0.134708	0.342022	0.052858	0.0538493	0.0554742	0.0556568	0.00290636	0.00722145	0.00646264	0.00614854
4181	0	0.219023	0.152987	0.170457	0.169013	0.298221	0.443666	0.542412	0.37042	0.0938225	0.203472	0.18224	0.0702808
4182	0	0.0729059	0.0861516	0.0371174	0.0142614	0.243138	0.490651	0.204456	0.0992862	0.0930843	0.158352	0.0349269	0.0376355
4183	67	0.316126	0.195726	0.586368	0.446086	0.402425	0.391973	0.530343	0.480786	0.223735	0.10233	0.363795	0.430707
4184	671.7	0.146422	0.507986	0.393767	0.743253	0.355886	0.356278	0.356278	0.456053	0.14271	0.290787	0.120032	0.203638
4185	0	0.0453226	0.0464509	0.0547503	0.0369098	0.0726645	0.0953103	0.0915669	0.1364	0.13594	0.14417	0.151504	0.0781742
4186	0	0.751554	0.870728	0.757859	0.486821	0.721446	0.749617	0.648645	0.749959	0.141983	0.217191	0.144883	0.281523
4187	62	0.106122	0.259339	0.144191	0.115966	0.223484	0.497538	0.313144	0.336322	0.0933271	0.328946	0.151542	0.156798
4188	0	0.40814	0.589642	0.333385	0.574751	0.529519	0.647148	0.614634	0.675699	0.332961	0.35685	0.259562	0.40052
4188	0	0.823678	0.73352	0.788352	0.80064	0.553651	0.690827	0.667689	0.691588	0.574098	0.516584	0.461911	0.573123
4189	0	0.302244	0.308516	0.256195	0.30055	0.229849	0.123562	0.192912	0.219105	0.0595037	0.0649549	0.0626664	0.0399744
4190	0	0.420036	0.47703	0.469243	0.456473	0.171607	0.185644	0.186648	0.153881	0.124802	0.114985	0.133946	0.153871
4191	0	0.640546	0.382151	0.46298	0.734165	0.445681	0.388181	0.296935	0.340074	0.402393	0.434509	0.387991	0.421027
4191	0	0.223391	0.457221	0.425639	0.239057	0.601024	0.647763	0.600329	0.463395	0.451218	0.313613	0.162457	0.291109
4191	0	0.508809	0.463186	0.373083	0.277766	0.643234	0.574819	0.509766	0.643234	0.44787	0.13743	0.213404	0.325969
4192	0	0.759726	0.62114	0.739944	0.747877	0.704593	0.600199	0.698821	0.761172	0.286875	0.437088	0.398482	0.518209
4193	408	0.0375223	0.0215358	0.0679271	0.0421622	0.40181	0.118617	0.242199	0.127477	0.276789	0.107977	0.046807	0.103561
4194	0	0.0472002	0.0767409	0.0469908	0.0536432	0.0251728	0.0734596	0.0654476	0.0653665	0.00330291	0.0185009	0.0172551	0.00932308
4195	0	0.0342793	0.0179488	0.00949241	0.0890229	0.153901	0.126615	0.160403	0.371795	0.0177741	0.0107205	0.0366084	0.138958
4196	0	0.0555903	0.172574	0.152135	0.293818	0.190715	0.255558	0.225943	0.287371	0.0562571	0.0340167	0.024872	0.0686264
4197	0	0.508833	0.596763	0.506884	0.582467	0.571105	0.726797	0.676262	0.758946	0.543083	0.481187	0.527922	0.491877
4198	99	0.740658	0.791709	0.819737	0.678728	0.609103	0.565677	0.482798	0.596665	0.576828	0.445135	0.513712	0.30509
4199	0	0.0925691	0.0537615	0.0421466	0.196572	0.434931	0.35219	0.478652	0.249382	0.141453	0.139346	0.210672	0.0629625
4200	360.6	0.77462	0.703926	0.796324	0.813655	0.639324	0.598858	0.602986	0.646919	0.329668	0.204966	0.117706	0.270808
4201	0	0.0648148	0.149553	0.0933507	0.0504187	0.102868	0.323658	0.489274	0.404874	0.227996	0.260736	0.395444	0.352263
4202	0	0.0797321	0.0749381	0.0867428	0.164985	0.109543	0.0748545	0.0854012	0.0946494	0.0964075	0.0644596	0.0601341	0.0546488
4203	47	0.189679	0.148654	0.149898	0.197475	0.0454911	0.0257193	0.0642821	0.078639	0.0333657	0.00591161	0.0104091	0.0154054
4203	10	0.185285	0.158248	0.406118	0.416545	0.0926486	0.0708354	0.181759	0.126698	0.0475936	0.00488725	0.0771751	0.0188962
4204	0	0.412036	0.385346	0.370329	0.30214	0.265387	0.236861	0.236416	0.305188	0.101892	0.123488	0.062715	0.0621637
4205	0	0.23114	0.128692	0.135016	0.103964	0.106172	0.104003	0.0957447	0.0932514	0.073165	0.0802303	0.0890675	0.0966345
4205	8	0.164725	0.142334	0.189581	0.315925	0.118889	0.0545527	0.0879634	0.159001	0.203803	0.0812484	0.172595	0.24461
4206	0	0.776982	0.752209	0.667221	0.391621	0.657343	0.648956	0.678899	0.523484	0.187649	0.29237	0.264185	0.58186
4207	0	0.457415	0.345478	0.274604	0.386458	0.491295	0.411053	0.332567	0.372106	0.0853875	0.0671285	0.124571	0.0969225
4208	8	0.129602	0.20582	0.276294	0.13366	0.0736283	0.108813	0.13796	0.0757359	0.11919	0.124044	0.370633	0.115861
4209	260	0.834364	0.821961	0.774585	0.815455	0.859528	0.875072	0.836172	0.841867	0.860061	0.800317	0.796448	0.839718
4209	260	0.831158	0.942606	0.896351	0.617898	0.555484	0.708683	0.705658	0.484037	0.381348	0.557733	0.542428	0.37477
4209	260	0.706489	0.678863	0.804306	0.827464	0.83539	0.656005	0.775282	0.815532	0.662324	0.659794	0.718312	0.737271
4209	260	0.961677	0.974631	0.971551	0.961336	0.884142	0.869964	0.893927	0.879765	0.701376	0.605937	0.596367	0.491964
4209	260	0.813706	0.888704	0.901382	0.855997	0.78679	0.719327	0.890498	0.776082	0.585683	0.689971	0.781404	0.477456
4209	260	0.97439	0.971292	0.98372	0.974933	0.781503	0.803308	0.916577	0.78972	0.228989	0.252042	0.253854	0.378922
4209	260	0.931192	0.773632	0.955341	0.983024	0.860136	0.759921	0.851334	0.892617	0.413838	0.162169	0.648727	0.57692
4210	5	0.303385	0.392645	0.179991	0.351903	0.398553	0.332296	0.31636	0.313015	0.224487	0.117469	0.369618	0.478066
4211	0	0.366903	0.528628	0.529048	0.344069	0.337969	0.420941	0.454413	0.52077	0.218602	0.297605	0.221312	0.181433
4212	0	0.0870786	0.305006	0.252435	0.196205	0.261726	0.415253	0.407092	0.396857	0.0248944	0.0575755	0.0392608	0.0315436
4213	0	0.105177	0.307055	0.169716	0.237243	0.426751	0.468157	0.534933	0.5738	0.123602	0.0300137	0.0625093	0.248116
4213	0	0.287547	0.773878	0.617655	0.184939	0.580768	0.660838	0.632335	0.613517	0.325334	0.326374	0.318268	0.433595
4214	18	0.0553292	0.0324306	0.0235359	0.0762185	0.248874	0.268797	0.148695	0.295665	0.0346392	0.00470739	0.00418049	0.019728
4215	0	0.059431	0.203605	0.035052	0.294268	0.179618	0.2236	0.111842	0.249023	0.026624	0.164957	0.0501988	0.071694
4216	5.2	0.480014	0.316324	0.453061	0.370661	0.451498	0.297978	0.452081	0.357389	0.123152	0.0647205	0.0666313	0.0827152
4217	0	0.541452	0.404123	0.708878	0.462132	0.611946	0.59152	0.634658	0.628874	0.559978	0.564633	0.557086	0.475086
4218	0	0.463265	0.44703	0.497049	0.335403	0.444685	0.376988	0.465784	0.402152	0.482194	0.436353	0.433467	0.251934
4219	0	0.655215	0.54329	0.623216	0.61295	0.681783	0.626881	0.652266	0.676747	0.488155	0.444892	0.540405	0.627121
4220	0	0.0589831	0.0180992	0.0345414	0.0693305	0.103474	0.07692	0.196375	0.254398	0.0191207	0.0149825	0.0272426	0.0370489
4220	0	0.0273301	0.00701364	0.0101394	0.113798	0.153425	0.0892932	0.137488	0.255448	0.0618045	0.0180442	0.0173746	0.105008
4221	0	0.209214	0.294559	0.186566	0.222961	0.374605	0.335904	0.23771	0.342233	0.242271	0.275645	0.230692	0.304521
4222	0	0.880097	0.761196	0.798712	0.848663	0.474672	0.679534	0.610742	0.625836	0.622035	0.577492	0.564439	0.586939
4223	0	0.168165	0.175249	0.25541	0.183834	0.435122	0.421575	0.345361	0.216717	0.169189	0.131279	0.0770288	0.0975099
4224	0	0.279735	0.474581	0.375112	0.516607	0.603171	0.646275	0.672545	0.703019	0.452057	0.449739	0.542679	0.595844
4225	0	0.0810988	0.0454848	0.0602016	0.0996334	0.0642411	0.0627228	0.0935516	0.216785	0.0228857	0.0129105	0.0238615	0.0431705
4226	0	0.0650152	0.0429172	0.03264	0.0382147	0.120396	0.0464311	0.058531	0.0498335	0.02011	0.00972279	0.0122468	0.00440153
4226	0	0.0509931	0.0401416	0.041837	0.0574392	0.0596894	0.0563532	0.0758827	0.105001	0.0014359	0.00779349	0.00383372	0.0159239
4227	0.8	0.565198	0.744135	0.679182	0.72055	0.57884	0.581181	0.593765	0.597606	0.265307	0.27905	0.241733	0.264897
4228	0	0.222049	0.249997	0.372626	0.324059	0.141091	0.167358	0.330609	0.332291	0.496197	0.226195	0.554013	0.376485
4229	88	0.556437	0.566132	0.425525	0.414081	0.508951	0.539357	0.532696	0.566163	0.0546879	0.0649251	0.16627	0.0573545
4229	88	0.927681	0.906777	0.884744	0.948071	0.617762	0.634401	0.64429	0.529406	0.318609	0.391716	0.416912	0.483173
4229	88	0.512779	0.585252	0.571046	0.607533	0.645732	0.602926	0.755351	0.658782	0.145133	0.0673156	0.301796	0.154159
4229	88	0.714182	0.618818	0.519953	0.654251	0.531143	0.431243	0.322585	0.399231	0.0757503	0.112117	0.0358321	0.0431746
4230	13	0.472453	0.479419	0.573433	0.457443	0.489822	0.569128	0.449142	0.427863	0.173906	0.495172	0.434088	0.17151
4230	13	0.584075	0.530981	0.696913	0.683539	0.636246	0.650051	0.694084	0.678221	0.467816	0.491325	0.61277	0.347897
4230	13	0.149615	0.172947	0.138485	0.763091	0.254308	0.296829	0.177913	0.514435	0.0412662	0.0971351	0.0764629	0.395253
4230	13	0.100988	0.117178	0.226671	0.509509	0.581249	0.578733	0.643524	0.797946	0.304606	0.157471	0.185861	0.31194
4230	13	0.36069	0.536438	0.551517	0.544698	0.551628	0.704165	0.788232	0.722092	0.182334	0.33671	0.550297	0.282391
4231	0	0.0849533	0.101333	0.0426826	0.0661352	0.13447	0.210837	0.215399	0.159744	0.131077	0.122497	0.043737	0.0352254
4232	0	0.412505	0.362564	0.276746	0.666092	0.513779	0.355356	0.448449	0.715783	0.11848	0.0844645	0.133072	0.458138
4232	0	0.766203	0.631303	0.446369	0.68994	0.571268	0.668648	0.576308	0.788854	0.0805808	0.114992	0.0963036	0.256566
4233	0	0.0977935	0.123258	0.111653	0.196901	0.085639	0.108888	0.175767	0.254976	0.0616393	0.0616162	0.0110106	0.0363692
4234	56	0.20826	0.144714	0.0985195	0.164665	0.283833	0.206566	0.253343	0.23634	0.181065	0.149098	0.0309534	0.086294
4235	0	0.365477	0.581969	0.367258	0.295751	0.419926	0.40528	0.396223	0.387393	0.0877552	0.0899155	0.0768569	0.0596775
4236	0.9	0.828213	0.761528	0.832008	0.70269	0.653568	0.669869	0.69705	0.558534	0.368389	0.352981	0.301131	0.297523
4237	0	0.01007	0.0128845	0.0123222	0.0271962	0.0900672	0.101526	0.0698541	0.186938	0.0525923	0.0460641	0.0953299	0.201529
4238	0	0.149584	0.13002	0.103813	0.376061	0.151054	0.160594	0.19648	0.146175	0.0647621	0.100239	0.139034	0.11474
4239	9	0.0712955	0.105552	0.0891631	0.133366	0.366211	0.330244	0.350902	0.475767	0.027164	0.043074	0.0737763	0.0765393
4240	0	0.72233	0.566039	0.60903	0.60504	0.735202	0.741214	0.713091	0.749424	0.604651	0.559335	0.549356	0.523623
4240	0	0.679099	0.689945	0.763617	0.607307	0.67126	0.765393	0.762519	0.726229	0.336132	0.454769	0.580694	0.323787
4241	934	0.6881	0.549852	0.168103	0.222191	0.658303	0.67179	0.533991	0.66429	0.189473	0.242698	0.0705302	0.105384
4241	934	0.395788	0.566072	0.562494	0.586596	0.707483	0.617221	0.723494	0.627021	0.345056	0.384575	0.174395	0.130036
4241	934	0.901094	0.756467	0.421291	0.794897	0.70465	0.673461	0.70266	0.715209	0.533499	0.439856	0.135305	0.228297
4241	934	0.393266	0.151177	0.394781	0.266795	0.599723	0.26191	0.592581	0.640479	0.400935	0.00980526	0.299429	0.173876
4241	934	0.613488	0.386516	0.90093	0.812175	0.740273	0.686547	0.788164	0.698081	0.583819	0.211708	0.513791	0.426582
4241	934	0.726148	0.47386	0.141906	0.189068	0.499337	0.351858	0.369395	0.233533	0.0880701	0.149044	0.0190074	0.042986
4241	934	0.559447	0.574395	0.459658	0.636603	0.660976	0.660915	0.628736	0.659081	0.220144	0.105604	0.091495	0.195483
4241	934	0.586399	0.459972	0.474162	0.868697	0.702103	0.729878	0.75139	0.710688	0.194986	0.375085	0.28033	0.416368
4242	0	0.211045	0.216393	0.208377	0.237989	0.153027	0.190231	0.303054	0.328137	0.0776418	0.0642983	0.0458551	0.0844654
4243	2993	0.919175	0.890067	0.921226	0.906262	0.722086	0.767261	0.643131	0.762175	0.305775	0.284413	0.353634	0.34018
4244	0	0.945649	0.966929	0.946264	0.971729	0.869511	0.897806	0.862693	0.825938	0.672338	0.709502	0.837823	0.829116
4245	0	0.0188254	0.0125047	0.010778	0.0124134	0.0345555	0.0442762	0.0398743	0.0296318	0.0133905	0.00377822	0.0100143	0.00975646
4246	100	0.838262	0.790436	0.811441	0.80365	0.591783	0.640381	0.679153	0.574217	0.0262013	0.0404026	0.0816241	0.0669802
4247	0	0.104395	0.0464376	0.0768951	0.0725956	0.249663	0.156615	0.171394	0.21022	0.149457	0.0333916	0.0659416	0.0618236
4248	0	0.308603	0.358385	0.37225	0.479174	0.485517	0.530498	0.588963	0.734866	0.147076	0.126299	0.0657114	0.141723
4249	3	0.591385	0.337224	0.252764	0.569326	0.281551	0.144506	0.139856	0.233744	0.111894	0.013721	0.0477595	0.0254878
4250	6	0.886571	0.894304	0.878741	0.768077	0.826002	0.82892	0.852515	0.842819	0.364268	0.36891	0.312212	0.254229
4251	72	0.124207	0.0993169	0.108232	0.177981	0.168939	0.192383	0.170987	0.254918	0.0282302	0.0487733	0.0493292	0.0355385
4252	130	0.685387	0.453145	0.768371	0.709265	0.688684	0.590627	0.776975	0.719732	0.324678	0.0329445	0.37771	0.17762
4253	4	0.38725	0.393265	0.334192	0.483359	0.411814	0.327998	0.361305	0.458478	0.0662309	0.0496817	0.093844	0.112727
4254	0	0.34456	0.220472	0.249767	0.162742	0.229803	0.250704	0.227136	0.335548	0.294623	0.156916	0.0978827	0.240335
4255	0	0.123342	0.182246	0.190406	0.120157	0.255726	0.156721	0.152487	0.243728	0.0733137	0.031748	0.038739	0.0473217
4256	0	0.0955488	0.0722548	0.103254	0.122056	0.19496	0.140008	0.143804	0.178173	0.0468399	0.0463765	0.0642944	0.214299
4257	0	0.159344	0.146182	0.140565	0.209794	0.0960516	0.0961932	0.128659	0.106995	0.00636513	0.0137235	0.0545138	0.0184724
4258	0	0.115796	0.0634998	0.130112	0.237056	0.354143	0.326064	0.423227	0.36821	0.133774	0.12673	0.247371	0.323272
4259	0	0.080376	0.0935539	0.067599	0.0827759	0.400779	0.379588	0.302292	0.270127	0.205857	0.0743667	0.0784872	0.0376968
4260	0	0.193935	0.0772728	0.0439916	0.0529578	0.503221	0.154352	0.0652221	0.162234	0.195792	0.0982134	0.0165683	0.0465145
4261	0	0.375398	0.452562	0.336182	0.443171	0.544255	0.577926	0.497766	0.545393	0.136413	0.248417	0.191721	0.0788711
4262	0	0.200943	0.126306	0.170379	0.316912	0.35079	0.240651	0.266514	0.343826	0.152484	0.1662	0.216106	0.160696
4263	0	0.586693	0.631564	0.596847	0.53536	0.227605	0.223009	0.24867	0.316684	0.217409	0.335063	0.394853	0.295396
4264	0	0.635649	0.687658	0.740784	0.865279	0.477695	0.676947	0.548727	0.717134	0.152829	0.231485	0.300918	0.336196
4265	0	0.0380161	0.0638518	0.0751891	0.0435676	0.0958706	0.397813	0.0900652	0.0663957	0.010334	0.0339899	0.0224719	0.0284989
4266	167	0.507515	0.725065	0.879125	0.654442	0.622525	0.684506	0.680662	0.667456	0.530757	0.561307	0.595209	0.658927
4266	303	0.80307	0.744694	0.6167	0.688555	0.707256	0.682468	0.690835	0.725612	0.471791	0.590144	0.617163	0.588177
4267	20	0.532622	0.349192	0.128721	0.201472	0.152133	0.351871	0.147229	0.223948	0.137669	0.222295	0.144658	0.0660759
4268	6	0.545058	0.603372	0.60509	0.514332	0.500482	0.504516	0.541082	0.516521	0.0442381	0.0716604	0.0972725	0.0812069
4269	343	0.289884	0.325832	0.296416	0.371505	0.508622	0.286877	0.588353	0.586767	0.562704	0.142799	0.422271	0.600195
4270	0	0.192743	0.211638	0.209728	0.358605	0.11011	0.15948	0.137218	0.195384	0.0482057	0.0390444	0.0387454	0.0393712
4270	0	0.289864	0.409261	0.23465	0.264731	0.192469	0.282855	0.171042	0.169044	0.104323	0.224607	0.0907453	0.0964823
4271	0	0.211524	0.454864	0.122795	0.220808	0.533628	0.537513	0.345253	0.338402	0.325942	0.484246	0.247418	0.182937
4272	0	0.0221573	0.024721	0.0300767	0.0430763	0.0258115	0.035203	0.0528894	0.0434299	0.0011867	0.0209142	0.0136425	0.027105
4273	0	0.0461364	0.0765838	0.0582228	0.0491222	0.119351	0.227211	0.116916	0.190045	0.0273031	0.0936546	0.101094	0.0252589
4274	0	0.708408	0.662698	0.597126	0.841143	0.61337	0.586193	0.635714	0.584114	0.114302	0.047205	0.259766	0.298803
4275	4	0.051272	0.0365607	0.0540435	0.0665156	0.38942	0.10763	0.298292	0.566331	0.0342074	0.0108637	0.0776922	0.171113
4276	0	0.0437938	0.064829	0.131697	0.0304716	0.084517	0.12978	0.469114	0.122523	0.0349848	0.0244795	0.0522665	0.0409622
4277	0	0.355497	0.294371	0.334923	0.217845	0.417689	0.29794	0.257629	0.165709	0.324007	0.0763004	0.210987	0.299758
4278	0	0.175848	0.154	0.180053	0.235007	0.0793023	0.104172	0.0932605	0.210297	0.0183943	0.0178434	0.0159574	0.0213632
4279	39	0.0387345	0.0264739	0.0127335	0.0277025	0.0874724	0.147965	0.0753263	0.126686	0.0273512	0.0464273	0.0313028	0.0660743
4280	0	0.432152	0.517676	0.498447	0.590802	0.524565	0.430738	0.499331	0.617532	0.18549	0.0848563	0.236724	0.260456
4281	0	0.150225	0.117937	0.120838	0.110937	0.200619	0.181328	0.231618	0.154217	0.00352875	0.0296258	0.0149651	0.00357145
4282	0.7	0.575465	0.520731	0.500146	0.496173	0.253487	0.215142	0.239017	0.261145	0.0566917	0.0368188	0.0162807	0.225769
4283	0	0.524385	0.728946	0.43432	0.593169	0.591636	0.627998	0.576342	0.577419	0.217351	0.247403	0.0366827	0.0993754
4284	0	0.553165	0.322009	0.648689	0.423307	0.516944	0.516175	0.649867	0.532199	0.474269	0.458516	0.523106	0.541805
4285	8	0.126258	0.146853	0.163446	0.158156	0.264738	0.223829	0.218596	0.292969	0.129574	0.199524	0.207154	0.200837
4285	4	0.180064	0.207258	0.214017	0.215097	0.156877	0.29654	0.1818	0.294702	0.104943	0.0967185	0.106077	0.120397
4286	6	0.513891	0.641955	0.803737	0.802516	0.453833	0.610733	0.618155	0.590347	0.195511	0.128277	0.295474	0.547965
4287	0	0.217358	0.291173	0.316468	0.330973	0.21295	0.437776	0.389491	0.271363	0.33431	0.260733	0.151764	0.433278
4288	807.74	0.335925	0.393524	0.530106	0.445674	0.319167	0.432369	0.558983	0.57479	0.329221	0.479856	0.476955	0.528443
4289	0	0.0131298	0.0329464	0.0105708	0.0923849	0.125024	0.19405	0.10407	0.224117	0.0276637	0.0254724	0.00716207	0.0915287
4290	0	0.741089	0.469318	0.560644	0.851858	0.562115	0.501708	0.547322	0.629398	0.507595	0.399795	0.5565	0.581432
4290	0	0.453147	0.689424	0.385554	0.536481	0.416033	0.470709	0.500516	0.466862	0.302115	0.305456	0.445885	0.347181
4291	0	0.340794	0.435599	0.521136	0.290722	0.467048	0.544949	0.681912	0.468591	0.187375	0.151455	0.288927	0.0528743
4292	0	0.518025	0.482183	0.551306	0.493941	0.458103	0.285023	0.406531	0.32907	0.127608	0.0690977	0.0592592	0.0765893
4293	100	0.265998	0.356959	0.339388	0.197368	0.27848	0.257394	0.187879	0.24745	0.341968	0.242681	0.057645	0.0856034
4293	100	0.429627	0.446898	0.483148	0.575242	0.413875	0.323083	0.353504	0.459089	0.239447	0.141005	0.129149	0.247285
4293	100	0.46747	0.237614	0.488718	0.354692	0.472735	0.40372	0.436329	0.316597	0.567557	0.402726	0.418814	0.286821
4293	100	0.191885	0.428	0.415192	0.128945	0.438656	0.201559	0.50534	0.289219	0.312111	0.130295	0.480686	0.211265
4293	100	0.742904	0.8009	0.803706	0.761538	0.54207	0.621407	0.568107	0.491637	0.247765	0.24149	0.282006	0.299945
4293	100	0.283542	0.647808	0.313897	0.324013	0.409379	0.461824	0.626348	0.324697	0.118379	0.161605	0.189763	0.124986
4293	100	0.585945	0.716061	0.602618	0.472037	0.551101	0.432012	0.348446	0.53846	0.413343	0.520173	0.469416	0.568464
4293	100	0.691408	0.679902	0.708539	0.529924	0.286273	0.247875	0.304106	0.284984	0.156461	0.117095	0.109611	0.279454
4293	100	0.252301	0.648317	0.355517	0.512272	0.193641	0.389111	0.43163	0.366014	0.0887417	0.147365	0.157734	0.160567
4293	100	0.573377	0.142291	0.316382	0.30212	0.558669	0.367027	0.503542	0.488399	0.0798278	0.124402	0.150046	0.312366
4293	100	0.183972	0.47833	0.466798	0.344694	0.411115	0.53761	0.343292	0.558353	0.0982478	0.102466	0.0735992	0.173485
4293	100	0.208853	0.307118	0.293135	0.315695	0.201723	0.277091	0.323736	0.350956	0.0907356	0.0390647	0.0272705	0.378489
4293	100	0.20478	0.141867	0.155706	0.176496	0.399466	0.292785	0.342156	0.306223	0.19426	0.0847064	0.0932128	0.120296
4293	100	0.548129	0.627728	0.487485	0.550879	0.437525	0.391848	0.339124	0.27027	0.180165	0.142725	0.295633	0.093986
4293	100	0.331383	0.404637	0.306617	0.424702	0.146026	0.162005	0.15054	0.316931	0.0695355	0.0390127	0.080724	0.108308
4293	100	0.337861	0.743922	0.649379	0.260922	0.269344	0.319172	0.273581	0.0774802	0.0332942	0.217936	0.0559635	0.0286212
4293	100	0.733059	0.435116	0.506416	0.544602	0.381826	0.381912	0.294114	0.349877	0.426105	0.33308	0.235391	0.443792
4293	100	0.446427	0.474438	0.424613	0.522594	0.257392	0.284922	0.308353	0.33472	0.205208	0.145425	0.309738	0.306782
4293	100	0.322549	0.409253	0.56891	0.347758	0.183792	0.408771	0.392704	0.337943	0.170565	0.185116	0.0877157	0.178523
4294	0	0.105601	0.0349474	0.0298096	0.129869	0.278798	0.257982	0.155069	0.517513	0.0850114	0.0464709	0.0234893	0.252547
4295	0	0.00795352	0.00642443	0.0324665	0.0121746	0.13159	0.0911723	0.198849	0.189936	0.116444	0.0566782	0.227029	0.0856536
4295	0	0.0174237	0.0128425	0.00667591	0.087771	0.0955639	0.127081	0.0804345	0.140461	0.0820192	0.0871895	0.0807951	0.198191
4296	221.92	0.152967	0.290048	0.471643	0.32345	0.39428	0.425904	0.397925	0.449686	0.289465	0.347247	0.287596	0.378199
4297	0	0.460192	0.79153	0.457119	0.763311	0.476412	0.565545	0.498986	0.559928	0.131802	0.177031	0.0976283	0.512749
4298	0	0.793546	0.818634	0.84235	0.885289	0.657671	0.686135	0.709291	0.729558	0.138795	0.173041	0.298412	0.278242
4299	0	0.281365	0.354576	0.306028	0.614036	0.268291	0.179573	0.203941	0.252039	0.0397053	0.028464	0.0275916	0.057222
4300	0	0.133024	0.153899	0.12575	0.191075	0.113285	0.184037	0.139231	0.115733	0.0355296	0.0462921	0.0335007	0.0280642
4301	0	0.618093	0.543547	0.472183	0.415224	0.378453	0.3546	0.344938	0.397445	0.182079	0.195125	0.252822	0.131392
4302	0.9	0.761375	0.770334	0.753636	0.827737	0.563257	0.572967	0.585393	0.592344	0.449935	0.35081	0.433742	0.539549
4302	0.9	0.848743	0.77393	0.892096	0.571832	0.65922	0.660725	0.667517	0.601339	0.600383	0.605389	0.551524	0.536113
4303	77	0.891567	0.762647	0.732175	0.546056	0.604616	0.565435	0.54259	0.438188	0.240113	0.338793	0.308306	0.282299
4304	0	0.435436	0.354512	0.334672	0.467075	0.373899	0.494114	0.388317	0.563802	0.194554	0.0413073	0.279777	0.277791
4305	193	0.993931	0.988758	0.990996	0.972366	0.935515	0.909686	0.923734	0.908092	0.751933	0.722619	0.729252	0.66481
4305	193	0.941253	0.986423	0.984941	0.977487	0.901459	0.907842	0.933947	0.871898	0.627221	0.702136	0.707958	0.696353
4305	193	0.984028	0.981377	0.979998	0.982133	0.899514	0.933286	0.916718	0.918561	0.643268	0.68498	0.693198	0.617673
4306	0	0.396738	0.318099	0.403036	0.359728	0.653528	0.524741	0.553487	0.421635	0.210459	0.18987	0.135401	0.195067
4307	603	0.270807	0.234623	0.175013	0.191868	0.421609	0.359497	0.214075	0.330334	0.0571013	0.0599165	0.0282571	0.0476441
4308	0	0.30335	0.187015	0.200893	0.303689	0.372159	0.221979	0.152627	0.334693	0.0359583	0.0250526	0.011917	0.018896
4308	0	0.462011	0.127996	0.153421	0.29024	0.730897	0.415212	0.279004	0.522279	0.0444537	0.0328689	0.00552436	0.0582718
4309	0	0.192927	0.0379061	0.151545	0.263386	0.484818	0.11409	0.149585	0.470736	0.131832	0.0079896	0.0181044	0.100936
4310	0	0.660951	0.7301	0.746741	0.637959	0.65527	0.662568	0.523319	0.589981	0.213733	0.420339	0.303257	0.218218
4311	0	0.0331235	0.194417	0.0210686	0.181528	0.0677756	0.101769	0.0600751	0.173157	0.057395	0.112742	0.0647702	0.0417842
4312	405.6	0.344869	0.40509	0.378028	0.359952	0.551983	0.593982	0.555206	0.483794	0.480129	0.612287	0.565064	0.445988
4313	22	0.281905	0.371249	0.301361	0.351968	0.451589	0.50595	0.426463	0.439972	0.0787845	0.214446	0.0579512	0.308704
4313	22	0.310328	0.161902	0.21304	0.20701	0.548807	0.562968	0.51757	0.530336	0.166328	0.161576	0.0869503	0.150216
4314	0	0.0443428	0.0861613	0.130882	0.160325	0.294482	0.275634	0.273409	0.247792	0.0657128	0.0548874	0.0182721	0.0518526
4315	0	0.812456	0.834352	0.851795	0.806971	0.790879	0.73997	0.797119	0.729513	0.509498	0.465576	0.513846	0.49346
4316	0	0.647789	0.546424	0.457199	0.516143	0.400761	0.375255	0.391481	0.366952	0.278817	0.300865	0.275645	0.278579
4317	0	0.0837122	0.0391535	0.0580251	0.0678465	0.178523	0.111529	0.162221	0.0937936	0.0146955	0.00609448	0.00549373	0.00815975
4318	0	0.122405	0.151148	0.0566179	0.124183	0.125854	0.143958	0.0811378	0.107012	0.00541898	0.0234631	0.00674306	0.0258609
4319	0	0.167662	0.102404	0.0431566	0.132775	0.422383	0.127916	0.0926512	0.103376	0.00395992	0.0107425	0.0070158	0.00977414
4320	0	0.0545505	0.134554	0.0430171	0.0266596	0.175567	0.40545	0.127926	0.0435893	0.0595143	0.083373	0.0416114	0.0119226
4321	0	0.200417	0.181638	0.418122	0.349704	0.161932	0.138353	0.236199	0.3168	0.281645	0.149336	0.168005	0.318035
4322	0	0.0763901	0.00693549	0.0053198	0.0923268	0.478091	0.0718916	0.0917752	0.662785	0.0540322	0.00445648	0.00595854	0.0752036
4323	401	0.561101	0.470778	0.417779	0.401472	0.4925	0.66529	0.595206	0.584603	0.407237	0.329132	0.338159	0.0993141
4323	401	0.676545	0.595194	0.651381	0.435243	0.641284	0.523021	0.62272	0.634502	0.277936	0.314748	0.510584	0.330546
4323	401	0.419716	0.65831	0.714031	0.622013	0.414254	0.543463	0.568599	0.492719	0.222328	0.235797	0.0601852	0.072565
4323	401	0.431497	0.513828	0.442004	0.245882	0.438121	0.418864	0.258335	0.301417	0.106806	0.15445	0.204725	0.0679399
4323	401	0.550775	0.475941	0.401769	0.538098	0.582243	0.514252	0.449167	0.615487	0.210273	0.18038	0.154387	0.267216
4324	96	0.825357	0.598611	0.733689	0.706745	0.525656	0.561011	0.618013	0.549696	0.347901	0.327789	0.359666	0.259432
4325	80	0.402726	0.633898	0.407296	0.626014	0.458061	0.566375	0.529927	0.486923	0.40116	0.544932	0.428768	0.500952
4326	0	0.074044	0.1428	0.114666	0.0599504	0.221428	0.370248	0.273485	0.155338	0.0221241	0.0725535	0.0349682	0.029758
4327	10.8	0.46295	0.614432	0.526448	0.656196	0.631435	0.63802	0.63721	0.69888	0.122134	0.296981	0.204764	0.33759
4328	0	0.208922	0.174829	0.113746	0.231111	0.178424	0.23669	0.145817	0.235163	0.317759	0.369381	0.250479	0.372907
4329	0	0.311578	0.454592	0.314967	0.405703	0.227917	0.447879	0.26402	0.373064	0.396656	0.44718	0.363467	0.370475
4329	0	0.214214	0.287916	0.396571	0.462201	0.237349	0.30618	0.263916	0.318058	0.317441	0.42918	0.414337	0.396468
4330	0	0.0670388	0.0991455	0.0515737	0.0978341	0.163637	0.1457	0.165559	0.169241	0.111764	0.188317	0.114871	0.149387
4331	0	0.108439	0.127819	0.133269	0.14803	0.118973	0.216248	0.229313	0.197439	0.197127	0.104878	0.167099	0.123335
4332	0	0.0724753	0.0702714	0.0347362	0.066333	0.081265	0.0438129	0.066765	0.199244	0.0707755	0.0297495	0.0261977	0.136484
4333	43	0.641312	0.774647	0.769933	0.607856	0.629952	0.634771	0.646075	0.627977	0.246072	0.483459	0.331945	0.271512
4334	0	0.358864	0.178553	0.149505	0.238996	0.587035	0.354007	0.354007	0.394386	0.329464	0.291358	0.119073	0.248845
4335	0	0.0889748	0.0571601	0.0438658	0.119102	0.20684	0.120788	0.148362	0.359505	0.0557289	0.0312964	0.0168195	0.205773
4336	0	0.333898	0.186599	0.252916	0.24189	0.375792	0.511998	0.3552	0.400141	0.195814	0.1229	0.166667	0.352536
4337	0	0.177468	0.170177	0.201211	0.309522	0.671115	0.484168	0.674185	0.554266	0.210223	0.209047	0.11801	0.128743
4338	33	0.135618	0.157813	0.164161	0.307584	0.480663	0.456156	0.546313	0.480798	0.476873	0.272084	0.456263	0.264397
4339	61	0.134444	0.105798	0.04214	0.0472011	0.366765	0.63657	0.155139	0.20305	0.0217719	0.0309408	0.0114353	0.00899629
4339	61	0.00823141	0.0124466	0.016172	0.0108355	0.0994172	0.115655	0.090646	0.119874	0.00826953	0.00469675	0.00324882	0.00572076
4340	7	0.186034	0.335693	0.372381	0.360223	0.232695	0.31043	0.28294	0.427097	0.0319661	0.050796	0.029418	0.157534
4341	0	0.179383	0.0632417	0.140898	0.104929	0.0417234	0.0266819	0.0271925	0.040008	0.0989625	0.0567608	0.0821564	0.0476165
4342	0	0.0844938	0.104621	0.0850909	0.0642733	0.103934	0.102805	0.136052	0.089661	0.0249162	0.0137416	0.0252721	0.019481
4343	596	0.956145	0.94565	0.904768	0.90669	0.92446	0.926468	0.94608	0.924334	0.911455	0.922854	0.823854	0.914192
4343	596	0.962548	0.935911	0.948772	0.937507	0.931333	0.956068	0.942442	0.924068	0.829396	0.83078	0.834639	0.723125
4343	596	0.643714	0.608942	0.560314	0.463614	0.502538	0.404423	0.537693	0.598384	0.239761	0.115472	0.188006	0.205486
4343	596	0.983186	0.987189	0.953831	0.967214	0.9361	0.91115	0.894691	0.933246	0.834768	0.935571	0.889449	0.70973
4343	596	0.796245	0.792127	0.741115	0.809643	0.808083	0.750073	0.813236	0.821147	0.539412	0.611739	0.516185	0.396677
4343	596	0.862496	0.887978	0.859738	0.826187	0.744963	0.7322	0.85889	0.752068	0.551038	0.526038	0.428746	0.446549
4343	596	0.563966	0.67384	0.671447	0.6971	0.547277	0.554572	0.350184	0.324376	0.10711	0.341317	0.185359	0.234963
4343	596	0.942813	0.935744	0.918724	0.878645	0.666695	0.577395	0.561676	0.595705	0.366803	0.311207	0.357646	0.533811
4344	57	0.223323	0.2362	0.321459	0.28836	0.267507	0.208316	0.31743	0.506839	0.0936355	0.0493388	0.137559	0.241868
4345	0	0.0778744	0.167797	0.0738247	0.133785	0.179651	0.149763	0.171876	0.148485	0.0257255	0.0563118	0.0443523	0.0417113
4346	0	0.261952	0.179198	0.222268	0.315299	0.33113	0.165753	0.257131	0.265056	0.0909621	0.0895488	0.100864	0.17262
4347	0	0.0592445	0.0606268	0.0979647	0.0657984	0.0760795	0.0852918	0.0827249	0.080342	0.0333968	0.0203879	0.040234	0.0436094
4348	0	0.165103	0.112884	0.14307	0.187093	0.31116	0.258563	0.191956	0.293027	0.15243	0.198972	0.153028	0.367914
4349	0	0.376692	0.194571	0.0589382	0.170114	0.407026	0.406611	0.191797	0.331005	0.0762524	0.0729995	0.047622	0.0343756
4350	33	0.515193	0.324956	0.502314	0.453331	0.586936	0.603902	0.530446	0.61433	0.257873	0.336511	0.238438	0.391566
4351	0	0.555661	0.177828	0.337922	0.461427	0.379357	0.203617	0.305321	0.406642	0.22867	0.30949	0.490592	0.360513
4352	0	0.0684153	0.0236822	0.0113645	0.216289	0.0826241	0.0506499	0.0356327	0.152218	0.0244411	0.0552155	0.0507442	0.140453
4353	0	0.313239	0.290732	0.434762	0.629367	0.138105	0.206895	0.224358	0.151419	0.49632	0.450755	0.359013	0.43237
4354	0	0.2823	0.228565	0.123722	0.188469	0.127837	0.0926716	0.0622583	0.162663	0.105476	0.134676	0.0587393	0.0542526
4355	0	0.0657122	0.113593	0.105601	0.107052	0.32178	0.381104	0.444058	0.432717	0.459829	0.415199	0.34122	0.384423
4356	0	0.174837	0.120366	0.163359	0.140833	0.0820183	0.0586986	0.10112	0.200461	0.0100175	0.00582499	0.00606082	0.040263
4356	0	0.147574	0.093043	0.141202	0.13823	0.0638328	0.0268961	0.0439827	0.0339492	0.00418221	0.00105294	0.000917326	0.00101768
4357	374	0.317744	0.449281	0.445408	0.409986	0.276457	0.38993	0.288504	0.274777	0.0834401	0.129218	0.109046	0.119292
4357	374	0.170591	0.304477	0.44126	0.233047	0.194571	0.191078	0.20766	0.254363	0.0358363	0.0515065	0.0767998	0.039241
4358	0	0.278457	0.408416	0.334449	0.242337	0.304103	0.383504	0.377262	0.351116	0.306559	0.479463	0.40668	0.350901
4358	0	0.309434	0.276514	0.277573	0.178197	0.325658	0.314874	0.296943	0.139125	0.417339	0.269858	0.280184	0.35994
4359	0	0.125015	0.288576	0.157993	0.208002	0.243058	0.310859	0.281398	0.514239	0.0337196	0.0812794	0.0711174	0.0574791
4360	29.24	0.0372295	0.102896	0.182269	0.0734065	0.192366	0.295347	0.27697	0.329257	0.14074	0.180355	0.257105	0.127514
4361	0	0.0967724	0.108124	0.112809	0.0877977	0.113681	0.0739429	0.0551684	0.0993504	0.0282786	0.0249749	0.0188431	0.138787
4362	0.6	0.23244	0.179673	0.24366	0.198119	0.302201	0.224696	0.279045	0.276384	0.086697	0.0336759	0.0640631	0.0415473
4363	82	0.420809	0.266635	0.299846	0.423988	0.393705	0.38736	0.540197	0.35666	0.119159	0.287394	0.330041	0.350428
4364	36.1	0.00835796	0.0198896	0.0154951	0.0132551	0.0287765	0.0366439	0.0302313	0.0286979	0.00652157	0.0108392	0.0106788	0.0120571
4365	0	0.548839	0.468816	0.532292	0.424957	0.584208	0.709667	0.717655	0.558034	0.492394	0.576096	0.651362	0.415414
4366	259	0.317947	0.116738	0.250615	0.102763	0.202747	0.182076	0.181063	0.131673	0.095536	0.0346297	0.0248873	0.0392135
4367	0	0.40878	0.389259	0.414412	0.469672	0.138011	0.222227	0.0951574	0.191175	0.0231845	0.014958	0.0112179	0.0299856
4368	5	0.141681	0.210916	0.186136	0.164288	0.255307	0.329054	0.28753	0.241941	0.0228033	0.143574	0.0298218	0.0325457
4369	122	0.262051	0.364617	0.177605	0.235555	0.302786	0.502649	0.316079	0.442272	0.0810707	0.0993265	0.0683869	0.074608
4370	0	0.146641	0.112821	0.378755	0.287295	0.320692	0.40771	0.410525	0.478464	0.137168	0.0958464	0.302581	0.429473
4370	0	0.0191561	0.0140549	0.0217754	0.0266683	0.133773	0.0881338	0.112328	0.19269	0.0200742	0.00769454	0.0184293	0.0246964
4370	0	0.0153711	0.0252781	0.0179105	0.0282202	0.0929545	0.117456	0.173402	0.11631	0.0163639	0.0138241	0.0259472	0.0225826
4370	0	0.0333873	0.0426846	0.111781	0.147823	0.139413	0.242161	0.488274	0.563948	0.0158936	0.0211691	0.197809	0.162222
4371	0	0.0102645	0.00893984	0.00655155	0.0188145	0.221389	0.121517	0.240097	0.142228	0.0181939	0.0243396	0.0614221	0.0133642
4372	1486	0.792161	0.785125	0.805188	0.786918	0.566566	0.665477	0.586053	0.626299	0.430971	0.416911	0.510194	0.451601
4373	0	0.012816	0.0314312	0.0550874	0.0236286	0.139895	0.142429	0.176665	0.132428	0.0388905	0.05634	0.0462561	0.0211533
4374	0	0.151033	0.444932	0.190756	0.167435	0.560885	0.704535	0.601863	0.518002	0.263378	0.666639	0.329524	0.125424
4374	0	0.388735	0.211954	0.261199	0.238532	0.632356	0.520309	0.564092	0.43443	0.249821	0.113996	0.0803706	0.199283
4375	212	0.454466	0.648767	0.682308	0.847231	0.480834	0.647521	0.612963	0.765996	0.775538	0.553396	0.782743	0.75131
4376	8	0.681077	0.639362	0.434478	0.842389	0.680278	0.650727	0.61361	0.686057	0.472954	0.327667	0.281506	0.479355
4377	0	0.5595	0.454586	0.363592	0.468907	0.466153	0.409648	0.464453	0.422903	0.372427	0.24167	0.497021	0.301333
4378	40	0.477796	0.619806	0.227221	0.411271	0.482758	0.535636	0.549119	0.578544	0.0841845	0.245223	0.235957	0.182744
4378	40	0.371846	0.326959	0.258514	0.172462	0.417181	0.636117	0.353777	0.174081	0.161827	0.277704	0.252291	0.466188
4378	40	0.227581	0.245021	0.296118	0.406703	0.448099	0.481123	0.442256	0.437303	0.138229	0.138552	0.192223	0.200346
4378	40	0.365546	0.417085	0.391103	0.248579	0.542992	0.466032	0.459945	0.40445	0.31063	0.301912	0.185928	0.262997
4379	0	0.620745	0.373052	0.424817	0.587269	0.331433	0.231587	0.350286	0.493731	0.0437254	0.0181189	0.0288551	0.036708
4380	96	0.339364	0.314249	0.333694	0.309957	0.246407	0.176199	0.1583	0.20988	0.337778	0.254743	0.0893906	0.0692787
4381	81	0.917365	0.842085	0.777013	0.827769	0.505516	0.46381	0.380607	0.502151	0.357021	0.344876	0.185648	0.420575
4382	0	0.783139	0.84546	0.841916	0.94744	0.700454	0.67165	0.636773	0.633447	0.529819	0.571048	0.529239	0.601654
4383	0	0.160411	0.131279	0.166184	0.846617	0.132085	0.202665	0.241555	0.550817	0.0153374	0.0210564	0.307401	0.190366
4384	0	0.0484887	0.0274629	0.0476855	0.0411393	0.132068	0.1198	0.12699	0.103812	0.0988033	0.0362793	0.0312644	0.0317184
4385	0	0.0414289	0.035131	0.0476764	0.10746	0.232712	0.100498	0.146505	0.144529	0.0427062	0.00121422	0.0291441	0.0138774
4386	0	0.25994	0.180375	0.229712	0.221434	0.261232	0.204948	0.331518	0.305817	0.153475	0.0828029	0.208944	0.15866
4387	0	0.168373	0.463807	0.253944	0.246443	0.460239	0.605487	0.48651	0.372549	0.0429482	0.0460932	0.0648129	0.0211018
4388	0	0.243221	0.115542	0.197267	0.134576	0.302877	0.224956	0.222813	0.345042	0.0762392	0.0872567	0.0978536	0.0969925
4389	0	0.410748	0.392459	0.363294	0.450033	0.133741	0.175653	0.174224	0.163146	0.0318109	0.0797803	0.0316711	0.0629435
4390	0	0.452763	0.641315	0.439266	0.608542	0.443564	0.441989	0.458253	0.487803	0.318341	0.535151	0.409602	0.60528
4391	38	0.291558	0.378019	0.197965	0.597607	0.249637	0.289025	0.190515	0.545168	0.0669688	0.163059	0.142862	0.248106
4391	6.8	0.140722	0.173077	0.191834	0.202218	0.109235	0.0941546	0.101749	0.106256	0.0305599	0.0223236	0.0193084	0.0808277
4392	0	0.0156444	0.0141037	0.0706314	0.0222666	0.0714495	0.0464048	0.217195	0.119792	0.0399825	0.0138181	0.154217	0.0318009
4393	0	0.727148	0.868464	0.919731	0.895125	0.536223	0.458523	0.527659	0.518483	0.120941	0.205924	0.430787	0.135241
4394	0	0.0704706	0.134894	0.146548	0.486292	0.146969	0.270745	0.251062	0.304657	0.0101987	0.152157	0.107955	0.355391
4395	0	0.15451	0.148653	0.177453	0.0774781	0.512414	0.301716	0.511738	0.28735	0.302827	0.226704	0.183751	0.093416
4396	0	0.471511	0.146826	0.162506	0.218149	0.258854	0.142503	0.167166	0.197074	0.0347004	0.00708681	0.0332855	0.0536435
4397	0	0.264805	0.272076	0.161216	0.308645	0.336206	0.363391	0.210295	0.430686	0.183064	0.125702	0.126752	0.167287
4398	21	0.0475913	0.0448359	0.0285351	0.0350535	0.0426516	0.0320193	0.057162	0.0672953	0.115528	0.0648973	0.110752	0.0743507
4398	21	0.363166	0.209887	0.173688	0.308084	0.101155	0.213365	0.0515449	0.251812	0.226339	0.288592	0.194709	0.466643
4398	21	0.0214135	0.00719739	0.0196577	0.00625226	0.0173695	0.0168591	0.0247519	0.0127265	0.137141	0.0124693	0.151909	0.00649294
4398	21	0.0902427	0.0784672	0.0722703	0.0898281	0.111887	0.0770402	0.0724356	0.148354	0.0801498	0.0514637	0.0613222	0.132508
4399	0	0.26043	0.175177	0.273024	0.293514	0.332288	0.368177	0.201337	0.341334	0.0479702	0.0648499	0.0730936	0.0507388
4400	0	0.582002	0.516108	0.55318	0.451386	0.556158	0.393395	0.491768	0.449214	0.402762	0.455974	0.236545	0.338432
4401	1	0.0359203	0.264792	0.121247	0.085944	0.111652	0.413826	0.449724	0.243756	0.0571601	0.0829351	0.162964	0.0080616
4401	1	0.250465	0.144917	0.273247	0.108707	0.6635	0.474463	0.472376	0.511129	0.183073	0.0895782	0.280574	0.0772824
4402	0	0.0764147	0.0550367	0.0749415	0.0488383	0.26268	0.150454	0.174544	0.157678	0.269466	0.212768	0.210241	0.179519
4403	61.36	0.550034	0.366479	0.283793	0.384205	0.292974	0.378898	0.218985	0.205664	0.015709	0.00701694	0.00194938	0.00137656
4404	10	0.161853	0.188552	0.196856	0.230767	0.220243	0.243375	0.228447	0.421487	0.0149817	0.0144625	0.0116884	0.0299151
4405	0	0.0528983	0.0172286	0.0443187	0.164382	0.17443	0.133302	0.378308	0.278575	0.130213	0.0430366	0.498823	0.325769
4406	236	0.760973	0.521547	0.7926	0.700686	0.684908	0.690005	0.708206	0.6885	0.594622	0.298324	0.507955	0.310698
4406	113	0.846783	0.827452	0.801076	0.879592	0.727469	0.652952	0.679996	0.690808	0.494263	0.507122	0.423844	0.388817
4407	56	0.577923	0.568875	0.548757	0.447143	0.208837	0.224214	0.243178	0.145654	0.403329	0.333669	0.316758	0.425253
4408	1359	0.803235	0.32423	0.311928	0.444869	0.677674	0.560116	0.535894	0.579375	0.289018	0.132907	0.228436	0.372043
4408	1359	0.186494	0.154238	0.116337	0.492721	0.431081	0.442501	0.447303	0.538184	0.126562	0.0740702	0.196715	0.49546
4408	1359	0.541198	0.39321	0.704589	0.260498	0.404097	0.406017	0.57796	0.568397	0.427692	0.377582	0.353629	0.310009
4409	0	0.708611	0.491345	0.853231	0.672291	0.562412	0.521468	0.710611	0.574338	0.113859	0.332323	0.373687	0.568937
4410	0	0.135833	0.174232	0.191873	0.220435	0.100279	0.125393	0.231337	0.331122	0.0614679	0.0379588	0.0980408	0.138098
4411	0	0.552869	0.636564	0.512353	0.676311	0.295159	0.558204	0.393291	0.528066	0.172117	0.155696	0.240365	0.170046
4411	0	0.834853	0.881646	0.909447	0.78805	0.61494	0.415927	0.570337	0.49909	0.302491	0.431862	0.344094	0.412264
4412	0	0.0987735	0.120583	0.124075	0.353275	0.137017	0.0833067	0.0381236	0.12329	0.107482	0.0749804	0.0539227	0.111049
4413	113	0.154465	0.0835335	0.0459346	0.152651	0.281011	0.0865725	0.138456	0.260149	0.34303	0.0746521	0.242607	0.173593
4414	405	0.555228	0.717524	0.522	0.624736	0.487452	0.515514	0.508545	0.516014	0.084289	0.286692	0.103757	0.235278
4415	0	0.419566	0.392955	0.361325	0.444236	0.313584	0.269551	0.406721	0.45907	0.0991898	0.118863	0.0810529	0.065901
4416	46.26	0.110132	0.0941602	0.143418	0.158567	0.339202	0.217446	0.224881	0.364627	0.0858293	0.0538006	0.0556873	0.0260109
4417	0	0.206464	0.342398	0.360631	0.2189	0.510063	0.476553	0.409	0.249703	0.598341	0.385616	0.478636	0.128232
4417	0	0.267245	0.187997	0.232086	0.207536	0.321569	0.43596	0.319914	0.302109	0.54002	0.434608	0.144729	0.441307
4418	0	0.485899	0.515278	0.523303	0.508484	0.73397	0.727462	0.770359	0.649112	0.576507	0.562409	0.564081	0.524805
4419	10	0.693629	0.81101	0.484253	0.625956	0.50913	0.496587	0.502135	0.54072	0.498689	0.55494	0.441731	0.506512
4420	0	0.236085	0.10558	0.227936	0.229072	0.17491	0.0693418	0.129819	0.147426	0.0671575	0.0174022	0.0574468	0.0869553
4421	38	0.522137	0.548054	0.63684	0.549309	0.637352	0.606018	0.668379	0.563073	0.516918	0.510354	0.543394	0.427674
4422	125	0.665544	0.635485	0.526208	0.394204	0.479498	0.482583	0.42823	0.493667	0.451377	0.388277	0.332834	0.448653
4422	125	0.652472	0.494483	0.746352	0.499573	0.62491	0.642986	0.567966	0.617266	0.17394	0.0823636	0.293516	0.209889
4422	125	0.50682	0.441862	0.448032	0.355294	0.509671	0.507092	0.43416	0.511537	0.3676	0.363381	0.243904	0.3402
4422	125	0.487392	0.661671	0.585717	0.728256	0.56271	0.57746	0.556031	0.508541	0.48975	0.577314	0.517015	0.587322
4423	126	0.145576	0.0926899	0.124177	0.131546	0.197278	0.22486	0.260209	0.219854	0.109751	0.44363	0.191784	0.2287
4424	0	0.0942729	0.0777315	0.109714	0.0887339	0.151394	0.163135	0.162111	0.100788	0.0537082	0.0622788	0.0922385	0.0797485
4424	0	0.219701	0.112161	0.0750124	0.0551774	0.144347	0.184327	0.129444	0.185214	0.0793531	0.0755599	0.0622657	0.0501233
4425	0	0.897567	0.793684	0.819356	0.79967	0.575109	0.402225	0.558123	0.58976	0.4393	0.435543	0.224176	0.247421
4426	0	0.125605	0.0493704	0.0397167	0.290665	0.11757	0.0927879	0.0718753	0.114749	0.160018	0.116145	0.096689	0.322863
4427	0	0.189554	0.142452	0.0711547	0.0826194	0.180051	0.0947731	0.10701	0.0954408	0.0121377	0.00322867	0.00463285	0.00444992
4428	0	0.232171	0.275368	0.566055	0.41084	0.334281	0.351956	0.491251	0.380413	0.249843	0.438958	0.442415	0.489212
4429	15	0.542774	0.494884	0.617318	0.707114	0.650509	0.515009	0.561925	0.640259	0.354536	0.5598	0.490901	0.562545
4430	0	0.760339	0.609451	0.75642	0.611997	0.338446	0.377197	0.589001	0.40298	0.349002	0.275023	0.507126	0.187979
4430	0	0.79317	0.725506	0.674336	0.655793	0.580797	0.451935	0.398604	0.411865	0.520512	0.362789	0.268591	0.456811
4430	0	0.502151	0.542612	0.540129	0.547002	0.521517	0.536405	0.56968	0.554351	0.327202	0.346158	0.424218	0.367966
4431	18	0.377157	0.400716	0.432012	0.434554	0.573151	0.483288	0.648724	0.649038	0.275058	0.221793	0.275124	0.337638
4431	18	0.494595	0.471719	0.332414	0.355222	0.675216	0.749931	0.657055	0.55612	0.244242	0.196805	0.187539	0.145938
4431	18	0.265305	0.202352	0.386068	0.232965	0.385895	0.349387	0.487707	0.347327	0.0344804	0.0393748	0.0783735	0.159038
4432	817	0.806738	0.819967	0.734419	0.6908	0.704159	0.722585	0.704438	0.678735	0.39969	0.366314	0.243837	0.247889
4432	817	0.639513	0.673045	0.755478	0.699245	0.710499	0.764538	0.74061	0.798169	0.352047	0.54577	0.627421	0.470955
4433	0	0.250933	0.225736	0.430903	0.39806	0.395408	0.377082	0.457768	0.484876	0.0954705	0.119524	0.143916	0.195853
4434	0	0.668026	0.58754	0.645693	0.46854	0.317638	0.230626	0.359594	0.360829	0.0736192	0.104378	0.139518	0.260746
4435	74.66	0.662455	0.57345	0.681298	0.638864	0.665712	0.529453	0.751366	0.598352	0.246108	0.269507	0.355403	0.33994
4436	105	0.147401	0.397685	0.332054	0.509695	0.336677	0.375306	0.442829	0.721944	0.127201	0.100047	0.102099	0.304493
4437	23	0.482041	0.638647	0.452138	0.507179	0.550695	0.527964	0.569523	0.657935	0.0994618	0.202778	0.100924	0.428136
4438	0	0.107632	0.0898065	0.0433454	0.119596	0.174758	0.143926	0.156028	0.122859	0.0388858	0.0650273	0.0139318	0.0235985
4439	5	0.2182	0.186654	0.134698	0.207579	0.0961228	0.140978	0.139144	0.201721	0.127722	0.0586047	0.0783987	0.17802
4440	12.05	0.35736	0.385733	0.476771	0.26452	0.370281	0.378925	0.369263	0.434159	0.297458	0.151844	0.115414	0.182064
4441	0	0.0785149	0.17388	0.116562	0.595731	0.118708	0.21605	0.150486	0.424837	0.0248633	0.0706073	0.0225002	0.263142
4442	0	0.140976	0.194934	0.254735	0.382546	0.130152	0.229884	0.1459	0.234628	0.0507743	0.100756	0.0388653	0.0610167
4443	73	0.177409	0.0575942	0.0939734	0.120246	0.0847144	0.0210411	0.0312087	0.0184386	0.0177529	0.0266584	0.0093835	0.00300515
4444	163	0.0310442	0.0461776	0.072093	0.104611	0.073264	0.0722375	0.0730271	0.219084	0.00305816	0.00323859	0.00277981	0.015616
4444	163	0.207594	0.214006	0.0845195	0.333415	0.383518	0.0892705	0.082476	0.451853	0.142827	0.00753165	0.00170483	0.0694647
4444	163	0.0458944	0.089545	0.0648409	0.12928	0.0726853	0.0620674	0.0951557	0.193318	0.00307831	0.00209931	0.00332769	0.00362378
4445	0	0.0329527	0.0315793	0.0284004	0.155716	0.0494016	0.0495902	0.0678996	0.159548	0.0225446	0.00233635	0.0122597	0.0441791
4445	0	0.0555899	0.150253	0.0631617	0.21938	0.132208	0.255415	0.0660055	0.485113	0.0064799	0.0036491	0.00430352	0.102169
4446	0	0.410241	0.236603	0.400714	0.274398	0.372033	0.325483	0.295243	0.252075	0.139814	0.0434484	0.131837	0.02492
4447	33	0.702062	0.645012	0.534841	0.548315	0.534548	0.584282	0.520823	0.423159	0.485382	0.32125	0.444858	0.544924
4448	206	0.305878	0.153019	0.166195	0.135572	0.356926	0.192087	0.168698	0.17299	0.0431063	0.0534472	0.0690833	0.0403878
4449	0	0.139964	0.110402	0.125929	0.174089	0.138847	0.125016	0.147418	0.144599	0.0571905	0.0414375	0.0309991	0.0334512
4450	0	0.704404	0.665135	0.602132	0.683137	0.361699	0.241307	0.192082	0.253839	0.115247	0.0605499	0.0723	0.0533363
4451	0	0.40475	0.291603	0.294524	0.23112	0.358994	0.298243	0.233615	0.164746	0.0965969	0.0531336	0.140333	0.112966
4452	0	0.0115063	0.0162747	0.012686	0.0273165	0.0456715	0.0515082	0.0531801	0.0634484	0.00674869	0.00517939	0.0062232	0.0035317
4452	0	0.0143213	0.0161692	0.00889019	0.00639476	0.102675	0.0620281	0.0425058	0.0274687	0.0130402	0.013852	0.00860719	0.00124125
4452	0	0.0144681	0.0162071	0.00869261	0.028177	0.0579579	0.0419225	0.0386729	0.140688	0.0147113	0.00546594	0.00232133	0.0104224
4452	0	0.0396135	0.0407005	0.0259668	0.0439631	0.0965307	0.0997729	0.0851188	0.0729179	0.00575251	0.0123934	0.00632196	0.00920365
4453	1101	0.20315	0.29966	0.231825	0.493675	0.41473	0.328164	0.185425	0.262875	0.276429	0.380131	0.352333	0.396278
4454	16	0.131583	0.0713732	0.0869562	0.240906	0.262035	0.327933	0.301138	0.317134	0.170981	0.263115	0.344269	0.382716
4454	16	0.548803	0.428364	0.481281	0.115467	0.492171	0.398824	0.532462	0.244218	0.301245	0.0539667	0.279914	0.0771824
4455	0	0.363422	0.213976	0.283383	0.175953	0.582506	0.411122	0.390374	0.534183	0.10557	0.0319521	0.0386718	0.205137
4455	0	0.364379	0.298471	0.291074	0.144304	0.451711	0.471056	0.485817	0.468428	0.0811215	0.0794498	0.0445623	0.0571524
4456	0	0.034455	0.00944243	0.0321373	0.0171992	0.143409	0.21304	0.15353	0.174921	0.0968755	0.152552	0.133616	0.0517767
4456	0	0.0415451	0.0691801	0.0095483	0.0256551	0.206992	0.429787	0.109123	0.185185	0.109419	0.238773	0.055533	0.0409516
4457	29	0.299809	0.10863	0.160865	0.186694	0.224326	0.234508	0.189128	0.200346	0.265635	0.120598	0.0586268	0.0758405
4458	433	0.72734	0.806192	0.822003	0.765293	0.589643	0.660767	0.522191	0.730181	0.261236	0.287382	0.372686	0.326242
4459	0	0.216166	0.402605	0.323223	0.270518	0.17745	0.134585	0.400045	0.276965	0.0149551	0.104844	0.11276	0.12409
4460	0	0.169408	0.0758926	0.0629406	0.0697835	0.167126	0.0618149	0.0535981	0.0779884	0.0373802	0.0213325	0.0312681	0.0317932
4461	503	0.720042	0.826247	0.924612	0.800159	0.565264	0.647674	0.767977	0.697543	0.378112	0.361338	0.271603	0.498572
4462	0	0.181396	0.170093	0.0887328	0.1916	0.334905	0.414346	0.3337	0.493937	0.239785	0.189844	0.0995496	0.381411
4463	0	0.703987	0.463158	0.737735	0.421665	0.751125	0.716928	0.750314	0.644743	0.381557	0.360105	0.322943	0.22008
4464	69.68	0.30261	0.280194	0.285174	0.44662	0.436258	0.378849	0.46196	0.393922	0.0993092	0.0878877	0.12511	0.150969
4464	69.68	0.210864	0.295881	0.224746	0.371084	0.224417	0.348794	0.224414	0.394335	0.140272	0.16285	0.11969	0.197624
4465	0	0.375471	0.495477	0.41679	0.455824	0.39925	0.467335	0.447905	0.392751	0.354913	0.344974	0.345882	0.413846
4466	120	0.191495	0.241658	0.167446	0.28863	0.122772	0.116939	0.110412	0.425787	0.0153178	0.017842	0.0178373	0.225016
4467	0	0.172042	0.156723	0.150908	0.102232	0.282732	0.293567	0.298704	0.227443	0.175102	0.224538	0.170097	0.247537
4467	0	0.170559	0.127898	0.132278	0.157659	0.141571	0.0727272	0.0860319	0.125712	0.120259	0.0466841	0.0361296	0.063633
4467	0	0.0408655	0.261243	0.0759732	0.146034	0.0857016	0.10579	0.0598403	0.0778955	0.0222928	0.0330702	0.0134546	0.0156207
4467	0	0.143584	0.143355	0.230154	0.201835	0.423888	0.507578	0.451256	0.387342	0.310666	0.238336	0.320873	0.182617
4468	0	0.155993	0.231247	0.137211	0.25445	0.448537	0.45255	0.447473	0.281248	0.057654	0.092551	0.0191301	0.127093
4469	366	0.867944	0.823326	0.806132	0.727979	0.49315	0.338005	0.370771	0.37093	0.630044	0.545079	0.553155	0.439329
4469	366	0.836259	0.70315	0.776464	0.614787	0.424558	0.481151	0.45192	0.394729	0.36357	0.253645	0.290511	0.227564
4470	886	0.729016	0.442474	0.47604	0.358287	0.368764	0.502307	0.562728	0.564789	0.124727	0.20909	0.0590359	0.0775904
4470	886	0.484795	0.489791	0.588272	0.281822	0.601917	0.506278	0.538615	0.604729	0.0437996	0.0322687	0.0939692	0.0366902
4470	886	0.491485	0.788159	0.769858	0.602229	0.39552	0.549162	0.469811	0.420643	0.124726	0.365619	0.131414	0.0560547
4470	886	0.859606	0.615483	0.690525	0.541052	0.575365	0.398207	0.415986	0.420184	0.224614	0.0790861	0.12769	0.113967
4470	886	0.311142	0.247981	0.330995	0.408042	0.218149	0.209795	0.265447	0.224231	0.0104482	0.00974027	0.00839875	0.00810525
4471	448	0.706238	0.636149	0.697201	0.720153	0.64058	0.558413	0.480088	0.554482	0.398879	0.14714	0.260171	0.292774
4472	627	0.887784	0.912188	0.930417	0.860649	0.600694	0.621741	0.647153	0.744494	0.297667	0.270845	0.341544	0.522065
4473	0	0.609175	0.7718	0.635781	0.752486	0.897896	0.885274	0.874198	0.886761	0.302458	0.324464	0.266379	0.505047
4474	1	0.135156	0.0678214	0.0826282	0.112801	0.279995	0.2186	0.250701	0.278469	0.0161578	0.0176262	0.00592556	0.0211517
4475	190	0.601404	0.68428	0.481391	0.503666	0.296359	0.497056	0.492379	0.32853	0.504359	0.573864	0.531672	0.443188
4475	190	0.342708	0.444113	0.416382	0.526579	0.454477	0.458696	0.544814	0.463397	0.659082	0.421268	0.533704	0.589451
4475	190	0.789974	0.761794	0.663317	0.744404	0.538388	0.452788	0.547084	0.436322	0.60477	0.537287	0.549173	0.700728
4475	190	0.431384	0.503345	0.409563	0.382373	0.373363	0.460717	0.435657	0.255214	0.569777	0.590806	0.543238	0.376698
4476	1030	0.834829	0.870057	0.86386	0.857696	0.686237	0.490822	0.63382	0.47117	0.353919	0.240871	0.092745	0.116626
4477	0	0.200265	0.133041	0.135754	0.250453	0.244819	0.134434	0.130109	0.341311	0.0698833	0.0119117	0.0100031	0.0728412
4477	0	0.326314	0.346289	0.320099	0.646974	0.418682	0.540584	0.49426	0.408072	0.149218	0.0513962	0.0783167	0.221997
4478	0	0.372303	0.225118	0.575699	0.440797	0.490926	0.392924	0.559465	0.529185	0.243261	0.101934	0.354387	0.288906
4478	0	0.178007	0.437339	0.237693	0.28989	0.26135	0.546611	0.379786	0.341957	0.107912	0.283781	0.238547	0.138048
4479	0	0.155627	0.26974	0.152874	0.164284	0.181922	0.190648	0.182724	0.213529	0.0266401	0.0437887	0.0405801	0.0302259
4480	0	0.0216568	0.0262541	0.0250416	0.121432	0.085664	0.0658793	0.0950098	0.122296	0.12192	0.0814153	0.037306	0.142541
4481	6.2	0.370836	0.192635	0.155639	0.436049	0.148339	0.126797	0.112848	0.459057	0.0749669	0.0527231	0.0209025	0.159962
4481	0	0.284491	0.255356	0.582608	0.186134	0.1545	0.150332	0.393819	0.216802	0.0358032	0.0389258	0.158951	0.0782169
4482	0	0.082793	0.116024	0.106058	0.101593	0.0875055	0.129521	0.0990176	0.0848314	0.0485692	0.102839	0.0598889	0.0515834
4483	0	0.404937	0.26252	0.437075	0.204167	0.153653	0.109541	0.284378	0.106627	0.066737	0.058028	0.0587185	0.0578083
4484	0	0.546548	0.149338	0.197403	0.158825	0.568418	0.614476	0.54729	0.559979	0.158506	0.345987	0.133918	0.175608
4484	0	0.0358838	0.0389644	0.0249818	0.250587	0.116838	0.178766	0.110831	0.294872	0.0205326	0.0389649	0.0176852	0.164097
4484	0	0.128201	0.179968	0.124524	0.153462	0.544443	0.502557	0.539255	0.557609	0.11893	0.114166	0.172064	0.135391
4485	1045	0.695871	0.465507	0.408985	0.366417	0.713997	0.7091	0.596251	0.564895	0.56488	0.580793	0.206664	0.248964
4485	1045	0.446513	0.448364	0.354052	0.537066	0.612886	0.65554	0.718278	0.505397	0.559934	0.469941	0.573582	0.524125
4486	0	0.0469925	0.0211462	0.0204266	0.308053	0.0529037	0.059308	0.0484008	0.0486499	0.00528793	0.00195282	0.00227473	0.0187723
4487	0	0.70172	0.646826	0.672876	0.688543	0.678912	0.700657	0.778392	0.709145	0.102875	0.0965039	0.0608288	0.0977194
4488	43	0.523516	0.683675	0.56098	0.57662	0.640467	0.482589	0.607046	0.479185	0.341993	0.333943	0.534293	0.505782
4489	0	0.380057	0.167407	0.260033	0.303162	0.469386	0.303493	0.33552	0.381049	0.26471	0.134987	0.137871	0.0801475
4490	0	0.032804	0.0256347	0.0220835	0.133056	0.0222455	0.0121331	0.0127079	0.0396432	0.00465466	0.0252767	0.00117497	0.00332144
4491	399	0.245023	0.272587	0.277273	0.241709	0.567519	0.624493	0.509727	0.339468	0.600076	0.450451	0.426866	0.400275
4492	138	0.614942	0.482838	0.734332	0.651998	0.652151	0.716253	0.713741	0.705042	0.52388	0.323631	0.537175	0.517206
4493	4812	0.859231	0.850915	0.883461	0.809661	0.726514	0.712856	0.703655	0.680288	0.549834	0.490785	0.401143	0.624329
4494	0	0.0537697	0.126611	0.0646285	0.657853	0.129785	0.133844	0.0819882	0.383876	0.0483079	0.015732	0.0360554	0.486902
4495	0	0.0373833	0.0254916	0.0137038	0.0307237	0.130927	0.199516	0.115695	0.271106	0.00897175	0.0116892	0.00758838	0.00767732
4496	1190	0.829655	0.868786	0.789831	0.72537	0.633359	0.671419	0.646278	0.583941	0.583132	0.553812	0.520864	0.502487
4497	229.2	0.190983	0.149681	0.13026	0.121703	0.179106	0.157945	0.280759	0.282751	0.0051734	0.0492034	0.0136895	0.104841
4498	40	0.220475	0.310825	0.18841	0.18902	0.176192	0.223929	0.139704	0.181751	0.0532563	0.18702	0.0276623	0.102925
4499	53	0.712718	0.786525	0.727508	0.700959	0.610123	0.637656	0.587068	0.652502	0.255538	0.0764958	0.0560159	0.25262
4500	0	0.136711	0.256345	0.113755	0.142213	0.186164	0.206453	0.0800492	0.178016	0.0971523	0.0415582	0.0668242	0.256946
4501	0	0.0871724	0.0579604	0.0830196	0.0713481	0.096969	0.0883566	0.100765	0.123277	0.0635711	0.0297738	0.00680858	0.02019
4502	0	0.00990536	0.00509859	0.00969987	0.0189624	0.0222162	0.0135577	0.0187703	0.0284298	0.0149676	0.00301329	0.0105324	0.00381215
4502	0	0.0772859	0.0974613	0.0923682	0.223699	0.401094	0.316141	0.218454	0.436758	0.0855528	0.055517	0.155437	0.163049
4502	0	0.206918	0.196105	0.241824	0.154297	0.19639	0.235782	0.230431	0.127015	0.0862638	0.246187	0.261888	0.160294
4503	0	0.494114	0.339817	0.441895	0.450643	0.584746	0.709046	0.572886	0.458489	0.156639	0.111414	0.12848	0.124686
4504	0	0.397445	0.423927	0.601071	0.269674	0.284805	0.350886	0.481495	0.321618	0.0706179	0.209831	0.127329	0.341502
4505	0	0.532763	0.357355	0.407891	0.542743	0.551685	0.400718	0.469489	0.494458	0.504434	0.306657	0.456082	0.354197
4506	0	0.0156811	0.0157661	0.0246793	0.0314627	0.089715	0.143921	0.170764	0.119137	0.0872707	0.118467	0.067324	0.0536193
4507	0	0.672908	0.678042	0.454084	0.536748	0.515594	0.678881	0.377708	0.570156	0.095604	0.106149	0.0917705	0.155649
4507	0	0.799264	0.452664	0.545752	0.775621	0.700376	0.683264	0.75947	0.594902	0.298799	0.145961	0.1473	0.559934
4508	174.3	0.722977	0.579654	0.649656	0.546021	0.42297	0.475374	0.360742	0.374176	0.356324	0.342612	0.322395	0.318392
4509	1344	0.96633	0.974704	0.955319	0.966524	0.775207	0.823852	0.845385	0.739554	0.384966	0.613456	0.589691	0.576385
4509	1344	0.919821	0.920427	0.880878	0.945214	0.864148	0.794096	0.854692	0.802303	0.361875	0.191479	0.376266	0.258107
4509	1344	0.985186	0.987641	0.980473	0.988883	0.809646	0.832121	0.823871	0.872374	0.183896	0.15075	0.0814186	0.243002
4509	1344	0.968614	0.980373	0.949817	0.950349	0.835804	0.692913	0.640708	0.556093	0.457472	0.249021	0.308776	0.359358
4509	1344	0.96458	0.975853	0.979077	0.936339	0.912958	0.911727	0.903244	0.735777	0.29186	0.365448	0.607624	0.510397
4509	1344	0.943252	0.925767	0.905308	0.929636	0.844554	0.864469	0.801772	0.818703	0.196188	0.277158	0.276039	0.316238
4509	1344	0.965988	0.96092	0.948238	0.892845	0.828181	0.868574	0.917271	0.88968	0.560921	0.645587	0.636068	0.608553
4509	1344	0.969735	0.963589	0.929835	0.967067	0.891573	0.791659	0.857867	0.834976	0.77994	0.720924	0.733539	0.606422
4510	0	0.715069	0.718517	0.738188	0.754936	0.560112	0.643769	0.582125	0.601975	0.307484	0.476804	0.189355	0.292058
4511	0	0.231793	0.262516	0.246507	0.184255	0.285161	0.305123	0.353417	0.382049	0.191304	0.211314	0.148464	0.208257
4511	0	0.0170711	0.011726	0.0430169	0.0361332	0.0710493	0.115266	0.0973259	0.139096	0.0955756	0.0751972	0.16302	0.292416
4511	0	0.189393	0.121505	0.163839	0.131961	0.308866	0.177003	0.268368	0.134942	0.267526	0.21633	0.208296	0.122457
4511	0	0.404132	0.346391	0.503608	0.119023	0.509347	0.247129	0.502768	0.13903	0.409004	0.180608	0.198814	0.107553
4512	0	0.550361	0.571341	0.589861	0.608906	0.420778	0.550435	0.516765	0.552371	0.0554049	0.127592	0.0903032	0.0900405
4513	145	0.278956	0.426421	0.257511	0.395786	0.222705	0.404014	0.292365	0.185669	0.326614	0.390853	0.175734	0.470561
4514	0	0.335049	0.297035	0.387257	0.370554	0.478716	0.342888	0.433409	0.496506	0.122428	0.055476	0.0493935	0.0709934
4515	0	0.0911188	0.128162	0.0583674	0.0529874	0.204455	0.205068	0.202526	0.127343	0.0408616	0.00868894	0.0221518	0.102823
4516	0	0.0239825	0.0425098	0.0231583	0.0334748	0.0864738	0.0890278	0.0686507	0.0931853	0.00555477	0.0200032	0.0103782	0.0146352
4517	14	0.192025	0.0795971	0.0328724	0.137754	0.177831	0.129576	0.121496	0.138333	0.10907	0.151519	0.0380274	0.106311
4518	0	0.764626	0.924774	0.865735	0.681302	0.733525	0.71801	0.740207	0.749779	0.409401	0.498155	0.539357	0.524469
4519	50	0.848998	0.945302	0.950257	0.956547	0.696912	0.748161	0.803558	0.712246	0.399073	0.52611	0.646992	0.483466
4519	50	0.969982	0.970668	0.971965	0.985197	0.871835	0.951532	0.908389	0.899164	0.778981	0.833975	0.866357	0.81715
4520	31	0.807866	0.883178	0.81184	0.794749	0.496467	0.486729	0.514844	0.373692	0.512895	0.63726	0.612431	0.435643
4521	85.8	0.76264	0.85784	0.908455	0.867729	0.782668	0.779485	0.833857	0.721653	0.724637	0.621618	0.684167	0.660975
4522	36	0.769236	0.386384	0.873461	0.778292	0.54998	0.419047	0.529972	0.332856	0.491921	0.401154	0.519572	0.505016
4523	0	0.298959	0.393716	0.718335	0.499536	0.689508	0.705242	0.692128	0.672399	0.557647	0.513782	0.480562	0.632164
4523	0	0.715308	0.471861	0.672082	0.187704	0.535685	0.483429	0.633783	0.378713	0.483099	0.518992	0.445559	0.480356
4523	0	0.628971	0.478191	0.481956	0.713641	0.666744	0.578023	0.726424	0.709445	0.495935	0.393991	0.48562	0.665967
4524	91	0.445515	0.328955	0.266244	0.204099	0.521446	0.513375	0.44587	0.410324	0.525095	0.535895	0.508863	0.413072
4524	91	0.379457	0.269527	0.293125	0.288611	0.55596	0.218656	0.412358	0.400403	0.458673	0.185883	0.310148	0.316771
4525	152.8	0.754564	0.840556	0.872415	0.764238	0.723183	0.784725	0.674559	0.741385	0.446868	0.348908	0.551218	0.58372
4526	0	0.4283	0.146331	0.240271	0.273134	0.383294	0.292913	0.332002	0.364567	0.225137	0.19005	0.176934	0.32209
4527	369	0.956723	0.947599	0.948562	0.946347	0.776177	0.701171	0.667903	0.698983	0.55054	0.400775	0.407786	0.430227
4527	369	0.616155	0.707714	0.80692	0.862892	0.657869	0.763978	0.700408	0.710247	0.266809	0.142039	0.160281	0.475356
4527	369	0.660775	0.588223	0.659066	0.570422	0.572576	0.642292	0.490218	0.49276	0.351855	0.503171	0.295225	0.311035
4528	147	0.53217	0.276273	0.170634	0.239476	0.302728	0.178365	0.145892	0.238943	0.189592	0.160623	0.228528	0.168352
4529	0	0.444662	0.393292	0.46791	0.248904	0.573112	0.516395	0.424956	0.349931	0.0786579	0.113947	0.164735	0.0491001
4530	0	0.748605	0.762761	0.670059	0.623766	0.558715	0.643147	0.45606	0.48047	0.170515	0.228574	0.151451	0.278453
4531	105	0.717889	0.525039	0.600767	0.567627	0.532332	0.469356	0.455035	0.492666	0.00374344	0.0133287	0.0215077	0.0268572
4532	0	0.75054	0.612403	0.696571	0.577493	0.579841	0.585323	0.444717	0.474904	0.502429	0.253202	0.396522	0.462868
4533	0	0.112415	0.294275	0.125577	0.207359	0.331933	0.550223	0.422323	0.4123	0.188441	0.209291	0.24235	0.170486
4534	0	0.283294	0.367773	0.310154	0.361653	0.295886	0.313499	0.39146	0.516897	0.00849016	0.00575273	0.00525665	0.011936
4535	0	0.733345	0.641529	0.588615	0.506419	0.458108	0.284349	0.46192	0.445366	0.162579	0.0603919	0.111229	0.213023
4535	0	0.57638	0.499141	0.615343	0.430329	0.395611	0.589297	0.475594	0.417338	0.136942	0.174408	0.0638236	0.186207
4536	107	0.831995	0.692249	0.771103	0.743989	0.469066	0.448577	0.546276	0.466634	0.176481	0.258063	0.209626	0.152419
4537	0	0.490475	0.546815	0.653884	0.463756	0.096625	0.28423	0.253756	0.263022	0.0996729	0.10209	0.325402	0.294851
4538	12	0.822982	0.722659	0.726498	0.74415	0.57791	0.576682	0.534609	0.536773	0.267483	0.181713	0.20738	0.210827
4539	0	0.246085	0.214925	0.261754	0.288674	0.195691	0.165643	0.250167	0.192853	0.0681075	0.0316595	0.0602187	0.0213346
4540	0	0.00878559	0.00869651	0.00516481	0.0101614	0.453527	0.417275	0.515592	0.354764	0.095812	0.0683709	0.135873	0.028006
4541	16	0.097648	0.0406369	0.0290875	0.243729	0.102458	0.198447	0.0697324	0.343375	0.00994943	0.00467826	0.00251229	0.0766002
4542	0	0.946091	0.627457	0.887285	0.801922	0.713423	0.640331	0.608619	0.631985	0.407497	0.13993	0.156195	0.295531
4543	0	0.206716	0.367243	0.312604	0.165471	0.348246	0.232364	0.103147	0.105509	0.171229	0.205013	0.136982	0.0833822
4544	459	0.283335	0.539963	0.30234	0.208758	0.301972	0.573888	0.476364	0.540151	0.0559774	0.259275	0.0745443	0.0872254
4545	0	0.926558	0.930028	0.910559	0.943259	0.659529	0.622127	0.657089	0.635444	0.592809	0.636497	0.573581	0.632405
4545	0	0.861715	0.856983	0.851786	0.926151	0.52211	0.520617	0.536189	0.623719	0.472288	0.565106	0.520683	0.536998
4545	0	0.398143	0.38278	0.412094	0.430658	0.172393	0.131556	0.123474	0.225087	0.130213	0.0918243	0.115813	0.271481
4545	0	0.918033	0.938552	0.936839	0.902121	0.751387	0.722046	0.765204	0.702126	0.527682	0.568573	0.605474	0.481551
4546	3	0.221081	0.139126	0.105732	0.12547	0.246158	0.172219	0.146094	0.194247	0.00403052	0.00479713	0.00182013	0.00872138
4546	16	0.157098	0.105035	0.197517	0.112126	0.186007	0.141401	0.311072	0.160673	0.00491976	0.00308316	0.00917566	0.00274065
4547	0	0.42299	0.436709	0.327515	0.302064	0.607243	0.571693	0.515379	0.454185	0.208255	0.187046	0.113791	0.114837
4548	12	0.896478	0.934962	0.919924	0.899696	0.684381	0.761329	0.784069	0.781698	0.340881	0.514558	0.441637	0.349945
4549	0	0.867617	0.938914	0.937537	0.955112	0.760819	0.605774	0.736721	0.69543	0.456317	0.45927	0.528942	0.477286
4550	0	0.0137321	0.00672293	0.0102463	0.0156282	0.164081	0.123697	0.169597	0.148412	0.00128873	0.0012612	0.0178447	0.00595759
4550	0	0.0448238	0.101317	0.048729	0.0683936	0.233994	0.456308	0.542813	0.354605	0.166026	0.158865	0.307986	0.0816225
4551	0.9	0.370733	0.510641	0.486072	0.382021	0.346561	0.445999	0.306417	0.444889	0.0146475	0.0753839	0.013059	0.205848
4552	0	0.801123	0.417029	0.393228	0.579873	0.340288	0.250809	0.247893	0.435827	0.23224	0.0521201	0.0496465	0.219969
4553	0	0.530014	0.390875	0.415782	0.3609	0.542293	0.410622	0.537482	0.385526	0.129439	0.209783	0.125073	0.119415
4553	0	0.611187	0.473286	0.577112	0.671297	0.518468	0.369079	0.490775	0.439423	0.0145311	0.0194087	0.0116949	0.00305983
4554	0	0.212675	0.133666	0.202999	0.430331	0.209773	0.147491	0.184698	0.551301	0.0191295	0.0118603	0.00759168	0.0951003
4554	0	0.0863054	0.0848064	0.0998797	0.0500078	0.0571425	0.0903374	0.26412	0.0841528	0.00276953	0.00864845	0.0272269	0.00644822
4554	0	0.136442	0.0709279	0.120449	0.210249	0.148087	0.0803011	0.101954	0.133622	0.0360476	0.0130706	0.0298765	0.0139308
4555	0	0.762048	0.606449	0.526209	0.75689	0.430748	0.485657	0.428827	0.484841	0.357518	0.349798	0.351719	0.363305
4556	0	0.261515	0.290343	0.433743	0.27171	0.738602	0.799733	0.753287	0.794448	0.559112	0.620717	0.630867	0.638944
4557	0	0.93863	0.953722	0.951366	0.925543	0.660591	0.744897	0.69929	0.673646	0.589508	0.653651	0.498584	0.415896
4558	0	0.0856177	0.0717106	0.0759844	0.13369	0.250042	0.250252	0.247385	0.188093	0.107795	0.0793393	0.0626199	0.0948481
4559	0	0.172152	0.235407	0.127063	0.228227	0.325751	0.269144	0.317459	0.33624	0.0501311	0.0869387	0.050092	0.233197
4560	51	0.53921	0.314328	0.421689	0.197262	0.598071	0.553159	0.558988	0.656056	0.485266	0.48245	0.423861	0.540891
4561	39	0.306927	0.415661	0.231718	0.522508	0.542594	0.528164	0.443627	0.614184	0.353926	0.150555	0.159704	0.162002
4562	0	0.503884	0.111197	0.267952	0.693587	0.553064	0.381649	0.258213	0.600755	0.0484427	0.0168934	0.0078362	0.0979122
4563	1.1	0.0357328	0.0420161	0.0245042	0.0417757	0.0475247	0.14743	0.0472219	0.174146	0.00601982	0.0403042	0.00755326	0.0277331
4564	0	0.278049	0.27823	0.159418	0.187298	0.266593	0.2431	0.233458	0.106246	0.0702178	0.0380959	0.121056	0.0450579
4565	0	0.64711	0.723941	0.73743	0.616622	0.475713	0.712371	0.749388	0.740172	0.122942	0.158343	0.211238	0.208552
4566	1	0.0781503	0.132158	0.0711853	0.149738	0.252249	0.446826	0.192513	0.343287	0.0292407	0.0599601	0.0131239	0.00740503
4567	0.5	0.452348	0.469743	0.409692	0.40511	0.433296	0.423121	0.41289	0.408527	0.228076	0.0769052	0.117863	0.176764
4568	153	0.230089	0.28901	0.369751	0.211339	0.169752	0.239368	0.260566	0.304921	0.453165	0.519737	0.410678	0.575238
4569	0	0.424891	0.294768	0.363036	0.229987	0.106849	0.0985156	0.141418	0.17752	0.174991	0.193358	0.260786	0.103614
4570	0	0.280002	0.416501	0.277546	0.151284	0.447334	0.471967	0.551206	0.481413	0.273933	0.276016	0.45256	0.419727
4571	2	0.218944	0.132567	0.227043	0.408532	0.169316	0.176121	0.17229	0.538218	0.0523588	0.0186862	0.067859	0.357685
4572	1.3	0.569674	0.447975	0.660601	0.565154	0.137171	0.173236	0.286163	0.422584	0.0256352	0.0234721	0.0317027	0.0743467
4573	0	0.184862	0.0952402	0.137467	0.127309	0.129148	0.119232	0.17897	0.135171	0.0365831	0.0166038	0.0359899	0.0773427
4574	24	0.874175	0.379995	0.83565	0.876589	0.85231	0.607284	0.72537	0.726745	0.500634	0.443957	0.570218	0.673889
4574	24	0.0875619	0.358054	0.300773	0.136678	0.694819	0.6042	0.667497	0.711719	0.172268	0.404562	0.610321	0.147937
4574	24	0.322206	0.0766323	0.20096	0.32274	0.742531	0.680777	0.817936	0.791519	0.184665	0.442502	0.273183	0.341036
4574	24	0.598699	0.517759	0.61782	0.662576	0.684047	0.756414	0.646606	0.622871	0.190319	0.538192	0.484097	0.379907
4574	24	0.896326	0.871615	0.880713	0.754422	0.610147	0.773864	0.698724	0.704938	0.563425	0.686899	0.557747	0.430904
4574	24	0.631196	0.643759	0.560911	0.337442	0.644229	0.662093	0.671661	0.744889	0.573731	0.728591	0.540444	0.523187
4574	24	0.773222	0.849428	0.929639	0.777663	0.472269	0.696181	0.687501	0.536772	0.467185	0.516925	0.490637	0.620526
4574	24	0.176889	0.441642	0.351253	0.172969	0.726351	0.7498	0.70318	0.698928	0.0766964	0.126592	0.45515	0.296688
4575	23.19	0.250125	0.378758	0.286274	0.88798	0.419524	0.402355	0.519519	0.797777	0.0690505	0.140378	0.0859696	0.566639
4575	23.19	0.291537	0.232496	0.358993	0.398769	0.447835	0.384482	0.232785	0.443183	0.0718989	0.0473214	0.0362163	0.0664442
4576	3	0.552795	0.789075	0.601465	0.815615	0.616638	0.667455	0.615859	0.643433	0.438436	0.287963	0.279597	0.455568
4577	0	0.444968	0.612573	0.751421	0.635018	0.209946	0.282032	0.274016	0.309574	0.259873	0.2344	0.178463	0.260503
4578	1.2	0.569134	0.658171	0.707391	0.706039	0.50855	0.463344	0.592805	0.343934	0.151158	0.273455	0.403552	0.314672
4579	49	0.855879	0.739578	0.643102	0.589671	0.549025	0.362852	0.271895	0.406084	0.529665	0.348293	0.339398	0.475281
4580	0	0.0588233	0.0885677	0.0829429	0.09304	0.380614	0.173871	0.511413	0.577404	0.163225	0.282124	0.335685	0.294534
4581	0	0.417499	0.0983241	0.249101	0.210635	0.360419	0.168487	0.269364	0.389202	0.119219	0.0398432	0.0902185	0.059073
4581	0	0.530573	0.0485749	0.40243	0.225012	0.68004	0.194262	0.451854	0.415756	0.137836	0.0805308	0.188673	0.12529
4582	0	0.271641	0.106283	0.11214	0.116021	0.303343	0.192827	0.0741364	0.200699	0.395681	0.37571	0.334409	0.476927
4583	0	0.48699	0.515667	0.552965	0.392121	0.536136	0.510209	0.579778	0.508935	0.501449	0.44577	0.520029	0.451997
4584	0	0.47369	0.338045	0.197487	0.199619	0.262308	0.230588	0.247315	0.177724	0.0856887	0.0278498	0.103461	0.0784359
4585	0	0.47297	0.542625	0.392056	0.500444	0.45686	0.486042	0.332628	0.422789	0.0606549	0.206552	0.0918899	0.0892301
4586	279	0.881605	0.665521	0.581584	0.570412	0.58362	0.643352	0.597524	0.524238	0.152288	0.205899	0.0541545	0.115614
4586	279	0.884806	0.905906	0.906821	0.821733	0.600369	0.647317	0.648445	0.590542	0.190736	0.199378	0.196098	0.422151
4586	279	0.678869	0.723797	0.745374	0.734663	0.599382	0.686114	0.53427	0.614656	0.126957	0.249986	0.179982	0.124003
4587	0	0.0504136	0.126038	0.159444	0.144406	0.122368	0.135542	0.140572	0.107447	0.0515056	0.0686088	0.0682554	0.0904981
4588	100	0.00723322	0.00963841	0.00642142	0.0228627	0.0330002	0.0382951	0.0383898	0.0904617	0.0530306	0.0560486	0.0855479	0.123702
4589	183	0.275817	0.364176	0.338866	0.371964	0.590822	0.553546	0.496649	0.554609	0.246961	0.214495	0.0876823	0.240955
4589	576	0.580092	0.676383	0.575746	0.397537	0.653422	0.774468	0.723922	0.711098	0.234744	0.63434	0.195197	0.163525
4590	0	0.585404	0.644521	0.37652	0.627526	0.26183	0.2751	0.193909	0.32937	0.31483	0.183873	0.464487	0.0993884
4591	0	0.0650971	0.101867	0.120806	0.148573	0.0439282	0.0540232	0.11993	0.121518	0.0227822	0.0235976	0.0342775	0.103078
4592	0	0.157067	0.0819175	0.11689	0.188646	0.365562	0.415525	0.32237	0.514291	0.0457649	0.050743	0.0350148	0.191127
4592	0	0.0482074	0.139781	0.0687042	0.0984317	0.271085	0.367586	0.286179	0.408026	0.0202177	0.124049	0.0306899	0.0372607
4592	0	0.184214	0.114206	0.240185	0.131482	0.505862	0.351854	0.422264	0.485009	0.388194	0.0903684	0.0892759	0.253829
4593	0	0.272429	0.140817	0.423766	0.299608	0.601562	0.325554	0.441341	0.55761	0.239202	0.136697	0.209824	0.331673
4594	0	0.13601	0.102528	0.0703456	0.250601	0.32154	0.240189	0.314627	0.164718	0.14197	0.0934897	0.0844517	0.229949
4595	0	0.116674	0.0264391	0.0467878	0.086668	0.284886	0.184211	0.205477	0.384611	0.0692916	0.101458	0.0368543	0.160188
4596	0	0.421522	0.412657	0.589354	0.43363	0.3117	0.294349	0.383085	0.353902	0.0320865	0.0412048	0.0344196	0.0220714
4597	0	0.0370536	0.0786764	0.0420415	0.0341449	0.126386	0.162023	0.129736	0.118539	0.15434	0.112149	0.109192	0.14691
4598	0	0.158735	0.135563	0.0863231	0.421764	0.443309	0.359781	0.345985	0.581942	0.032858	0.0263121	0.0360348	0.399796
4599	0	0.0895285	0.0560601	0.0905256	0.0295266	0.245901	0.209465	0.299822	0.174215	0.0253131	0.0798487	0.0183315	0.0736816
4600	0	0.0281757	0.0284554	0.0266938	0.0570714	0.0534763	0.0261003	0.0402652	0.0411124	0.0238546	0.0327585	0.0213688	0.0284662
4601	0	0.0497906	0.0442879	0.0453657	0.0344681	0.0906175	0.0977387	0.0557481	0.0834562	0.00874006	0.0103145	0.0134269	0.0382654
4602	0	0.0566234	0.0359497	0.0188165	0.11671	0.170576	0.27395	0.255795	0.157711	0.0412502	0.0768169	0.0267462	0.194717
4603	17	0.803048	0.658674	0.457819	0.653189	0.574168	0.578071	0.507636	0.392726	0.290631	0.298811	0.17172	0.163222
4604	0	0.059899	0.028851	0.0344074	0.0987404	0.136409	0.0840361	0.0782835	0.297975	0.0338934	0.0204702	0.0285355	0.17427
4605	9.9	0.585477	0.773949	0.595592	0.672032	0.409274	0.403724	0.501128	0.523218	0.126412	0.154371	0.0913285	0.259633
4606	51	0.538328	0.258524	0.175207	0.444395	0.264184	0.207932	0.438748	0.217692	0.0703122	0.0346602	0.265591	0.0597691
4607	0	0.109107	0.0545312	0.0592269	0.0806187	0.12278	0.0685478	0.0641726	0.0813999	0.0324695	0.00827371	0.00556845	0.0245229
4608	499	0.723487	0.900019	0.722412	0.336478	0.833307	0.731997	0.838022	0.608412	0.314795	0.541567	0.216043	0.276038
4608	499	0.521814	0.492463	0.580492	0.626251	0.694738	0.647995	0.700968	0.827469	0.287548	0.136141	0.315553	0.374066
4608	499	0.618209	0.265823	0.593669	0.291996	0.505151	0.332105	0.619479	0.420824	0.0499872	0.135266	0.096276	0.312347
4609	180.6	0.304025	0.181874	0.159234	0.259017	0.226305	0.206557	0.291392	0.389128	0.108251	0.0668687	0.303658	0.338222
4610	0	0.412629	0.238744	0.664556	0.457295	0.164309	0.210515	0.388487	0.315963	0.346738	0.188633	0.401134	0.236434
4611	52.46	0.466016	0.356641	0.346897	0.660772	0.434066	0.590344	0.473556	0.681715	0.145096	0.132728	0.17567	0.209347
4612	0	0.0981968	0.125786	0.223892	0.118494	0.441119	0.385168	0.45373	0.435829	0.0420736	0.111937	0.100769	0.0833414
