# Supplementary material for: Artificial Intelligence-Enabled ECG Algorithm for the Prediction of Coronary Artery Calcification
Source: Front Cardiovasc Med. 2022 Apr 6;9:849223. doi: 10.3389/fcvm.2022.849223 (PMC9019148; doi:10.3389/fcvm.2022.849223)
Supplement: Supplementary file 7 [file Table_10.xlsx]

## Sheet: Cross validation, Split 5
Supplementary Table 9. Inference outputs of the models (cross validation, split 5)
Patient number	CAC score	CAC ≥ 100 model inference output, first segment	CAC ≥ 100 model inference output, second segment	CAC ≥ 100 model inference output, third segment	CAC ≥ 100 model inference output, fourth segment	CAC ≥ 400 model inference output, first segment	CAC ≥ 400 model inference output, second segment	CAC ≥ 400 model inference output, third segment	CAC ≥ 400 model inference output, fourth segment	CAC ≥ 1000 model inference output, first segment	CAC ≥ 1000 model inference output, second segment	CAC ≥ 1000 model inference output, third segment	CAC ≥ 1000 model inference output, fourth segment
4613	0	0.300118	0.122549	0.246232	0.595181	0.540494	0.389432	0.62153	0.698668	0.177433	0.0497202	0.0563485	0.139099
4614	181.3	0.625863	0.527889	0.573648	0.698134	0.638257	0.338825	0.531385	0.515233	0.0153572	0.0175044	0.0128855	0.0162834
4615	0	0.143086	0.320719	0.40714	0.319773	0.00396169	0.00108807	0.00106485	0.00266521	0.000361996	0.000983804	0.000683579	0.00143881
4616	0	0.847268	0.802539	0.815707	0.836812	0.461086	0.4162	0.434792	0.346987	0.0231073	0.0117042	0.0117819	0.0285839
4617	0	0.427054	0.302189	0.166584	0.352468	0.439555	0.43854	0.391185	0.370779	0.123828	0.0733307	0.122789	0.155229
4618	0	0.206994	0.170998	0.294526	0.33396	0.389705	0.15472	0.458994	0.314266	0.0126363	0.00788388	0.0155997	0.0180064
4619	20.5	0.693814	0.75886	0.726657	0.705305	0.638469	0.586524	0.646355	0.69109	0.0341436	0.0345426	0.0505686	0.0334923
4619	20.5	0.847039	0.767291	0.893054	0.84784	0.822747	0.668087	0.742509	0.805807	0.211426	0.232617	0.260578	0.206395
4620	0	0.0390686	0.0384076	0.0465688	0.095764	0.0152892	0.0213187	0.0173742	0.0519984	0.0090456	0.00654393	0.0111923	0.0352723
4621	17	0.123856	0.173481	0.100585	0.110772	0.00776525	0.0294155	0.0231378	0.00851734	0.00314662	0.00357327	0.00428652	0.00313172
4622	0	0.223158	0.412523	0.399159	0.249885	0.192833	0.383474	0.196894	0.270841	0.0179799	0.0215752	0.0299687	0.0242786
4623	0	0.0410582	0.0667951	0.0932412	0.0421238	0.0599352	0.17716	0.201223	0.109329	0.0372613	0.0594159	0.0494857	0.0326513
4624	0	0.32632	0.263346	0.20704	0.194978	0.345638	0.152285	0.247913	0.129975	0.0134151	0.0100694	0.00881544	0.0127901
4625	0	0.334442	0.451343	0.474972	0.530408	0.444101	0.289208	0.359735	0.231724	0.125959	0.0442242	0.0363841	0.0943712
4626	32	0.736342	0.673383	0.868391	0.800927	0.515158	0.49664	0.510912	0.570939	0.0565461	0.0351277	0.0415007	0.0696403
4626	32	0.92952	0.936677	0.885637	0.936831	0.493611	0.581984	0.62431	0.598687	0.0402265	0.0876415	0.0504713	0.0466941
4627	0	0.172163	0.176997	0.102264	0.159926	0.24736	0.291963	0.202936	0.1332	0.0146473	0.0329013	0.0132594	0.0169222
4628	0	0.890009	0.840311	0.899638	0.864668	0.64834	0.593717	0.597441	0.634878	0.0605701	0.055074	0.0584048	0.115614
4629	0	0.266635	0.31086	0.236564	0.19313	0.495267	0.34617	0.487858	0.45153	0.0445643	0.0690971	0.0845008	0.06331
4630	0	0.121275	0.0436503	0.068762	0.192402	0.0187356	0.032259	0.045048	0.0724507	0.0272154	0.0251522	0.0133776	0.0125568
4631	0	0.327683	0.265647	0.233579	0.231972	0.351286	0.272747	0.217673	0.415743	0.0452275	0.0751932	0.033081	0.101532
4632	0	0.138431	0.164211	0.0849162	0.203826	0.0836486	0.0663849	0.049793	0.0608574	0.0123864	0.0117827	0.0111767	0.0345667
4633	174	0.908328	0.788636	0.868103	0.943646	0.73109	0.443462	0.528189	0.738583	0.10576	0.100009	0.0424678	0.079239
4633	174	0.756912	0.856036	0.812108	0.88081	0.540969	0.666128	0.476068	0.670061	0.088497	0.161372	0.135972	0.136157
4633	174	0.723455	0.611358	0.769868	0.818095	0.435978	0.63744	0.535269	0.721732	0.272158	0.219478	0.0676256	0.212738
4633	174	0.925357	0.827217	0.927963	0.934758	0.864864	0.816859	0.883144	0.894675	0.365833	0.158707	0.175678	0.273998
4633	174	0.710164	0.71832	0.728709	0.794062	0.452015	0.471621	0.487823	0.512002	0.151926	0.099375	0.0825215	0.0971152
4633	174	0.75108	0.740745	0.821743	0.855902	0.601409	0.542426	0.568704	0.752214	0.305791	0.166388	0.135713	0.282405
4633	174	0.849734	0.773444	0.613821	0.728262	0.695998	0.534187	0.529147	0.631	0.18063	0.234846	0.132997	0.367053
4633	174	0.638271	0.788192	0.843429	0.810501	0.492833	0.679996	0.721526	0.655521	0.0395001	0.0925315	0.0724989	0.141369
4633	174	0.828553	0.801826	0.872098	0.911926	0.491307	0.534704	0.53388	0.797265	0.0880361	0.110695	0.104806	0.152333
4634	13	0.241574	0.293241	0.384457	0.324384	0.455257	0.333104	0.401475	0.501373	0.0862546	0.0360037	0.020615	0.0464895
4634	5	0.491283	0.362023	0.509385	0.456062	0.19453	0.276043	0.261329	0.51439	0.0281722	0.0161074	0.0263999	0.0885404
4635	120	0.492615	0.34328	0.438538	0.445437	0.541383	0.360817	0.430883	0.486918	0.31335	0.24306	0.293233	0.120853
4635	144	0.844257	0.844849	0.842344	0.89309	0.563197	0.510302	0.567219	0.579949	0.173635	0.23692	0.253308	0.20325
4635	120	0.903346	0.894605	0.874444	0.869846	0.56859	0.53509	0.617632	0.582702	0.201935	0.201542	0.228417	0.201334
4636	0	0.314899	0.298177	0.206207	0.267323	0.19897	0.123304	0.0821766	0.169109	0.0219609	0.0285416	0.01964	0.0127
4637	0	0.155038	0.225395	0.218411	0.112768	0.0295199	0.0631286	0.0711233	0.093248	0.00973769	0.0073682	0.0143136	0.00710991
4638	0	0.261962	0.377137	0.170404	0.366513	0.286341	0.239456	0.183806	0.258223	0.012223	0.0185724	0.0105909	0.0102242
4639	0	0.0417604	0.0747006	0.0611611	0.0877345	0.0675446	0.149482	0.0472047	0.0722063	0.0104713	0.0173942	0.026596	0.0365513
4640	20	0.732945	0.834078	0.773567	0.810839	0.689377	0.767344	0.732742	0.680344	0.384346	0.339077	0.395001	0.319439
4640	20	0.823959	0.857645	0.796568	0.703793	0.777646	0.73275	0.783214	0.836055	0.200006	0.165388	0.175228	0.178103
4640	20	0.607052	0.86957	0.784924	0.869573	0.713105	0.816736	0.800103	0.742935	0.15441	0.187553	0.387407	0.239579
4640	20	0.856112	0.855017	0.720444	0.723596	0.494657	0.691679	0.544138	0.531403	0.193254	0.33133	0.0945359	0.221303
4640	20	0.869257	0.739341	0.876711	0.624112	0.578306	0.54271	0.679616	0.438053	0.310922	0.252673	0.345146	0.140698
4641	0	0.17623	0.0863038	0.185968	0.166877	0.138833	0.0683447	0.16233	0.136901	0.0150495	0.00716058	0.00828174	0.0294401
4642	0	0.118083	0.0938008	0.0940754	0.152219	0.0961707	0.196261	0.116966	0.180007	0.04218	0.0205636	0.0147249	0.0273483
4643	0	0.102323	0.130612	0.133278	0.110954	0.113923	0.144542	0.113768	0.115892	0.00837999	0.00812001	0.00673118	0.0095921
4644	46	0.675524	0.62634	0.601464	0.585082	0.232545	0.24724	0.213916	0.282809	0.0610842	0.0398792	0.0379841	0.0597636
4644	39	0.37441	0.223852	0.313222	0.236595	0.159682	0.0531176	0.100492	0.0650317	0.01744	0.0132833	0.0139189	0.0189234
4645	0	0.156504	0.0477463	0.0644492	0.0499213	0.107167	0.0673321	0.0603496	0.0571387	0.00967658	0.00505989	0.00251378	0.00195073
4646	206	0.771133	0.602528	0.636522	0.677218	0.639841	0.580322	0.626248	0.694955	0.0361358	0.0171284	0.0259959	0.0779116
4646	206	0.766004	0.867018	0.756669	0.880264	0.695764	0.880047	0.71446	0.737373	0.175711	0.341094	0.125567	0.171873
4646	206	0.647298	0.623414	0.603807	0.650564	0.647304	0.613384	0.675235	0.595477	0.0309756	0.0514828	0.0249349	0.0518856
4647	95.7	0.730964	0.650877	0.53264	0.757334	0.535801	0.602489	0.450147	0.717608	0.0809612	0.112527	0.0712385	0.246946
4648	0	0.211501	0.208433	0.323603	0.350596	0.161522	0.0751282	0.174082	0.216283	0.0437206	0.0209903	0.0176924	0.0316095
4649	29.5	0.389854	0.191982	0.386358	0.671948	0.385733	0.334406	0.330059	0.41641	0.0452387	0.0199057	0.0277962	0.0643149
4650	347	0.814075	0.834919	0.72436	0.776903	0.455377	0.378727	0.395852	0.421182	0.0209988	0.0264915	0.0391469	0.0224419
4651	85.2	0.725215	0.792941	0.583187	0.943583	0.432851	0.374285	0.383488	0.766778	0.119582	0.227256	0.164498	0.138281
4651	85.2	0.741475	0.782805	0.657209	0.604384	0.626716	0.589393	0.454451	0.636944	0.241696	0.418367	0.323465	0.287619
4651	115	0.845536	0.845632	0.794698	0.919444	0.646582	0.581834	0.504806	0.697849	0.282283	0.367197	0.241849	0.332825
4652	1770	0.722472	0.785635	0.870988	0.840014	0.34478	0.726444	0.659221	0.341316	0.0270371	0.0652353	0.0547749	0.0950624
4653	197	0.596763	0.69017	0.68187	0.696771	0.817217	0.41143	0.399835	0.393122	0.408179	0.0642256	0.0350293	0.0490117
4654	0	0.795867	0.164772	0.0998964	0.149633	0.664236	0.186628	0.145013	0.113697	0.0851947	0.0536914	0.0122473	0.00391893
4655	43	0.0500857	0.0521519	0.055952	0.072128	0.0371161	0.043876	0.0287329	0.0596153	0.0144031	0.00990747	0.0109495	0.00996728
4656	0	0.190306	0.130577	0.413821	0.514536	0.0041747	0.00842651	0.018597	0.546214	0.0201245	0.0095157	0.0131137	0.161216
4656	0	0.0817166	0.0928946	0.0816987	0.302735	0.0390411	0.0967261	0.0401556	0.110179	0.00975146	0.0201038	0.00753724	0.0450221
4657	0	0.133956	0.142959	0.103565	0.0859075	0.0839539	0.0136581	0.0389221	0.0158064	0.0436273	0.0200583	0.035895	0.0167755
4658	0	0.0775914	0.0560104	0.124628	0.132095	0.0370345	0.0267871	0.125599	0.0167377	0.00981426	0.00475164	0.0178067	0.00734192
4659	404	0.321299	0.332223	0.242547	0.332155	0.270645	0.325884	0.185038	0.20441	0.0786614	0.0673128	0.0352276	0.0287403
4660	0	0.275278	0.341524	0.41354	0.561978	0.0174359	0.0691434	0.0319533	0.189637	0.0139593	0.0250072	0.0229138	0.066471
4660	0	0.353065	0.517878	0.176775	0.358775	0.0800529	0.100249	0.0350171	0.0525455	0.0166242	0.0105085	0.00749588	0.0266914
4660	0	0.184593	0.185863	0.264837	0.620854	0.0558987	0.0486959	0.0756046	0.133674	0.0197988	0.0482073	0.0698761	0.0832732
4660	0	0.816738	0.703404	0.580126	0.641989	0.222589	0.031304	0.0580818	0.121214	0.0835572	0.0413385	0.0205283	0.0486658
4660	0	0.297902	0.247524	0.299168	0.274567	0.0373711	0.0367622	0.0336256	0.0339661	0.00728023	0.0108449	0.0131003	0.0132516
4660	0	0.162821	0.061473	0.10903	0.715339	0.0738517	0.0583193	0.124089	0.278387	0.0130896	0.0224793	0.0205088	0.0170718
4660	0	0.111124	0.284973	0.276501	0.0885368	0.0242165	0.082226	0.013582	0.0308891	0.019795	0.00588351	0.00388603	0.00741803
4660	0	0.142178	0.189618	0.105903	0.112122	0.0186716	0.0227147	0.0198493	0.0320843	0.0254245	0.0224749	0.0116171	0.0412786
4660	0	0.374857	0.392269	0.259155	0.302026	0.00635095	0.00482965	0.00436713	0.0713714	0.00509685	0.0027525	0.00377046	0.0215874
4660	0	0.707059	0.526293	0.641744	0.716428	0.361383	0.242818	0.115654	0.1156	0.0478639	0.0660406	0.0453009	0.0226048
4660	0	0.758401	0.735532	0.76643	0.73341	0.260184	0.238652	0.150812	0.234259	0.0141809	0.00469682	0.00459684	0.00521219
4661	0	0.12294	0.260845	0.156253	0.259668	0.342593	0.190956	0.233558	0.428412	0.0498574	0.0713446	0.0321777	0.0817677
4661	0	0.244827	0.182731	0.211896	0.428997	0.285973	0.20298	0.169647	0.545422	0.0309264	0.0364753	0.0350001	0.0509633
4662	0	0.129843	0.172438	0.57425	0.508134	0.347002	0.404844	0.636764	0.40908	0.180862	0.187431	0.395	0.185982
4662	0	0.0566363	0.0513154	0.122232	0.464939	0.0940183	0.201686	0.0541377	0.343057	0.19502	0.109471	0.0667095	0.140419
4663	0	0.494098	0.483656	0.514616	0.646596	0.55125	0.33151	0.482384	0.605331	0.0506587	0.0210999	0.014829	0.0485063
4664	0	0.960484	0.836083	0.738369	0.737421	0.512193	0.535055	0.291866	0.146402	0.13235	0.149535	0.0519077	0.102556
4665	0	0.0531104	0.0235276	0.0244891	0.129936	0.00376419	0.000996786	0.000730312	0.00845432	0.000650036	0.000881646	0.00276604	0.00678206
4666	52	0.441239	0.653584	0.560365	0.74709	0.458007	0.449296	0.397894	0.771335	0.0740601	0.155084	0.0956633	0.446254
4666	52	0.365169	0.475181	0.386158	0.552849	0.105701	0.0833433	0.214529	0.33324	0.0467655	0.0242332	0.0472593	0.0628553
4666	52	0.447541	0.685739	0.0992596	0.737925	0.581968	0.509281	0.125774	0.452605	0.188373	0.225782	0.089706	0.210127
4666	52	0.865588	0.728656	0.582576	0.811998	0.707499	0.525799	0.548358	0.69765	0.401685	0.251817	0.109509	0.435885
4666	52	0.314908	0.455145	0.358599	0.337086	0.128779	0.196175	0.329107	0.35419	0.0224563	0.164472	0.0582396	0.176252
4666	52	0.602536	0.484851	0.765462	0.394346	0.652379	0.364959	0.721295	0.311408	0.302553	0.195736	0.198697	0.277387
4666	52	0.37735	0.424875	0.460368	0.745966	0.487062	0.879129	0.424526	0.825656	0.217205	0.282515	0.0788611	0.473441
4666	52	0.838936	0.683505	0.70992	0.445489	0.333465	0.161382	0.119361	0.200896	0.0750422	0.0270696	0.0213402	0.00996192
4667	0	0.553946	0.275683	0.411629	0.24674	0.042847	0.0179011	0.0326176	0.00530757	0.097282	0.0103519	0.0168799	0.00597775
4668	0	0.40647	0.338039	0.2308	0.444025	0.339306	0.122219	0.289265	0.280221	0.0368921	0.0468697	0.0299238	0.0512946
4669	41.6	0.490229	0.430422	0.29419	0.416983	0.648621	0.364812	0.220538	0.311619	0.266321	0.0318629	0.0187063	0.0184466
4670	0	0.106839	0.137142	0.0664652	0.15175	0.310251	0.441887	0.194744	0.311255	0.0452079	0.0226581	0.0255723	0.0260556
4671	67	0.0301513	0.0226832	0.0295735	0.0172673	0.00409051	0.0016619	0.00447502	0.00140365	0.00217414	0.00237448	0.0013018	0.000967918
4671	67	0.0135919	0.0300162	0.0241462	0.206544	0.00273451	0.00607348	0.00705705	0.0159248	0.00214965	0.00131024	0.00243074	0.00446269
4672	22	0.187817	0.101811	0.165327	0.147968	0.0417597	0.0525895	0.0511395	0.0753126	0.0325977	0.0186117	0.0537291	0.0420836
4673	0	0.621693	0.413457	0.467597	0.553168	0.445465	0.424059	0.486304	0.45753	0.094684	0.0622433	0.0827376	0.11158
4673	0	0.363714	0.165909	0.209584	0.674975	0.595702	0.381225	0.288152	0.574455	0.142656	0.0190544	0.0220909	0.0942679
4673	0	0.314917	0.485171	0.359376	0.522953	0.41239	0.451112	0.4394	0.451374	0.201175	0.323083	0.239178	0.23528
4674	0	0.811214	0.766882	0.872168	0.864755	0.667528	0.709709	0.552926	0.793204	0.385492	0.307847	0.267924	0.205493
4675	133	0.843215	0.816898	0.585432	0.647608	0.687473	0.55784	0.48988	0.531859	0.0560667	0.060163	0.0463702	0.099548
4675	133	0.673681	0.706213	0.819631	0.860561	0.597259	0.671061	0.648676	0.867499	0.172908	0.114494	0.194902	0.299104
4676	27	0.292599	0.232116	0.287609	0.281827	0.456725	0.434386	0.405442	0.2892	0.0362675	0.0273554	0.0214382	0.041613
4676	13	0.334624	0.421685	0.398293	0.458894	0.48068	0.483477	0.442062	0.490764	0.0837781	0.100533	0.0839222	0.113281
4676	27	0.210031	0.242399	0.306528	0.224354	0.480633	0.370678	0.493747	0.334283	0.0266908	0.0330531	0.0397246	0.0285414
4677	0	0.0412882	0.106268	0.0274687	0.0348636	0.010345	0.0316986	0.0126402	0.0114851	0.00622444	0.00564046	0.00735892	0.00567168
4678	5	0.367678	0.650091	0.518295	0.58154	0.686054	0.677572	0.53609	0.61541	0.0967235	0.0803896	0.0678986	0.152928
4679	0	0.0394564	0.0265779	0.0349052	0.050485	0.0162642	0.030356	0.00847862	0.0197794	0.0202206	0.0104648	0.011209	0.0155458
4680	0	0.882365	0.894045	0.930578	0.917694	0.978747	0.96633	0.974619	0.972893	0.638158	0.551003	0.681864	0.354628
4680	0	0.931765	0.926977	0.928355	0.898968	0.957038	0.932455	0.960509	0.970739	0.488867	0.597482	0.61419	0.727908
4681	18.06	0.813915	0.803165	0.82374	0.825096	0.722192	0.624484	0.762451	0.660002	0.103298	0.103289	0.0747123	0.120843
4682	0	0.0305943	0.0217894	0.0199963	0.0238319	0.00186394	0.00157823	0.000715553	0.000540332	0.00544279	0.00302003	0.00320446	0.00225986
4683	0	0.0333087	0.0621725	0.0366847	0.0486946	0.0168289	0.101568	0.053676	0.0260866	0.00824352	0.0127222	0.01195	0.0103662
4684	37	0.78192	0.771629	0.788765	0.817028	0.591423	0.645444	0.566934	0.680385	0.167715	0.181336	0.178083	0.19847
4685	163	0.631676	0.876779	0.882978	0.858103	0.706822	0.34818	0.574717	0.531259	0.0417383	0.102232	0.250372	0.0556613
4686	52	0.54871	0.345621	0.444318	0.51703	0.584466	0.34064	0.538528	0.659745	0.0593062	0.0522464	0.0432484	0.0447857
4686	124	0.809737	0.79681	0.575449	0.694192	0.615311	0.657907	0.534097	0.576807	0.13581	0.132563	0.105742	0.0704565
4687	0	0.798296	0.649321	0.710165	0.790069	0.800694	0.594536	0.380574	0.590267	0.0967278	0.2085	0.0884286	0.113576
4688	91	0.935889	0.953913	0.953063	0.936927	0.64491	0.682173	0.684611	0.605682	0.210114	0.174942	0.179629	0.194269
4689	0	0.654649	0.676469	0.571916	0.6992	0.155466	0.139461	0.111341	0.148668	0.0499184	0.0245546	0.0299738	0.0379005
4690	1210	0.784276	0.706931	0.754188	0.81707	0.555136	0.548287	0.619135	0.628784	0.102319	0.0419394	0.0604172	0.087856
4691	0	0.0561746	0.0443111	0.0703222	0.0867729	0.0326732	0.0290944	0.0347753	0.0426138	0.00356105	0.00521708	0.0150739	0.0149673
4692	37	0.373187	0.412632	0.356427	0.228382	0.180183	0.0936235	0.0811605	0.164824	0.0173852	0.0138303	0.0149368	0.0095495
4693	0	0.745466	0.873395	0.919436	0.689404	0.354659	0.649669	0.454912	0.242699	0.181133	0.243322	0.20251	0.153934
4694	0	0.0420359	0.0543787	0.0656893	0.169858	0.0649664	0.0517188	0.0526178	0.152635	0.00695722	0.00610921	0.00612377	0.00944584
4695	0	0.6346	0.393988	0.307294	0.148264	0.395558	0.139245	0.0571139	0.186454	0.190598	0.111691	0.111562	0.0363639
4695	0	0.169244	0.115796	0.141059	0.211897	0.209819	0.185687	0.0902393	0.402757	0.0338123	0.0416075	0.0637714	0.049091
4696	0	0.0261012	0.0458726	0.0686652	0.078951	0.00388983	0.00344592	0.00689269	0.0184775	0.00378835	0.00223079	0.00356732	0.00479433
4697	14.6	0.320431	0.292055	0.495355	0.285681	0.178257	0.163231	0.215675	0.246487	0.00738832	0.00760628	0.0123353	0.0119413
4698	0	0.176528	0.177422	0.172358	0.241745	0.142705	0.0897432	0.0860715	0.0698476	0.0590739	0.0422702	0.0552925	0.0322754
4699	0	0.0331114	0.0698982	0.0567916	0.0626143	0.023748	0.0291618	0.0579942	0.0523586	0.00474557	0.00623866	0.0054891	0.00860423
4699	0	0.0615791	0.0566505	0.237404	0.126198	0.0788431	0.0518645	0.153264	0.120368	0.0594146	0.00683476	0.117065	0.0161972
4700	1	0.521372	0.378808	0.364336	0.605252	0.428743	0.344931	0.473141	0.515918	0.0521408	0.0881769	0.0675181	0.0875754
4701	0	0.0687456	0.109931	0.0650403	0.0910486	0.1404	0.152573	0.134434	0.143185	0.0208515	0.0325634	0.0281078	0.0408387
4702	121	0.951263	0.925189	0.919096	0.915177	0.922963	0.907438	0.895668	0.92628	0.264128	0.205587	0.159836	0.100969
4702	121	0.819886	0.935956	0.911401	0.912544	0.843685	0.882637	0.89581	0.923978	0.161262	0.231376	0.178528	0.285733
4702	121	0.73816	0.841582	0.856965	0.867998	0.805029	0.749807	0.913833	0.807868	0.0353513	0.0448284	0.111776	0.0956527
4703	0	0.412599	0.324555	0.356441	0.239893	0.138549	0.102191	0.0897785	0.105876	0.00633108	0.00464911	0.00938213	0.00689549
4704	6760	0.888736	0.891141	0.920785	0.875775	0.692174	0.711732	0.690009	0.700877	0.245633	0.148643	0.293115	0.194908
4705	0	0.335729	0.267734	0.41669	0.404899	0.429751	0.413944	0.397306	0.341686	0.139653	0.0971573	0.192003	0.16351
4706	0	0.642983	0.56988	0.647442	0.55174	0.237092	0.274692	0.219595	0.211665	0.0314974	0.0172526	0.0268546	0.0400473
4707	0	0.71112	0.642772	0.799666	0.885519	0.63937	0.549051	0.69639	0.832548	0.147787	0.18585	0.156172	0.190158
4707	0	0.877989	0.844262	0.74179	0.88198	0.839195	0.846073	0.780906	0.758028	0.433921	0.331122	0.13277	0.243305
4707	0	0.801019	0.860244	0.835787	0.856128	0.853738	0.879567	0.843129	0.702888	0.230574	0.20686	0.135062	0.15456
4707	0	0.807113	0.585916	0.475425	0.560007	0.758509	0.780195	0.510511	0.649306	0.178373	0.101437	0.141581	0.100343
4707	0	0.565135	0.44718	0.3202	0.392936	0.601919	0.485549	0.413928	0.702397	0.127293	0.108543	0.0416162	0.105671
4707	0	0.646942	0.795948	0.744433	0.577237	0.684864	0.541633	0.684836	0.688549	0.0792817	0.118365	0.228615	0.203217
4707	0	0.89923	0.863725	0.928735	0.963059	0.768744	0.925092	0.828684	0.805263	0.0587449	0.31202	0.168408	0.050322
4707	0	0.875254	0.857758	0.901411	0.896146	0.687231	0.659609	0.663656	0.650084	0.0672677	0.0826825	0.0922831	0.110566
4708	24	0.028895	0.039982	0.0130412	0.0384681	0.0441621	0.0542637	0.0347691	0.0865084	0.0197718	0.0102735	0.0108767	0.0267364
4709	1846	0.465412	0.442782	0.592425	0.677759	0.366545	0.342997	0.369461	0.366988	0.0505703	0.0389446	0.0537087	0.0674926
4709	1846	0.527553	0.732867	0.782042	0.592908	0.629971	0.586555	0.552861	0.671523	0.154285	0.139189	0.0961639	0.233112
4710	0	0.701851	0.569709	0.702419	0.673436	0.425514	0.232302	0.455074	0.365458	0.0721436	0.0130943	0.0278988	0.0621026
4711	0	0.0863543	0.0518662	0.118439	0.139521	0.0343456	0.0162943	0.0379763	0.0745556	0.00345547	0.00364286	0.0214636	0.0254324
4712	0	0.465652	0.654599	0.52979	0.459045	0.293621	0.418719	0.408812	0.402007	0.168848	0.159436	0.199026	0.233976
4713	122	0.864011	0.87261	0.832631	0.835456	0.692049	0.71717	0.75565	0.678934	0.454392	0.440358	0.516218	0.45051
4714	0	0.0451748	0.0373234	0.0343568	0.0404065	0.0559226	0.0282118	0.0351323	0.0519994	0.00263918	0.00367049	0.00300013	0.00230905
4715	2	0.824463	0.746067	0.779641	0.780978	0.633205	0.532649	0.740314	0.6853	0.162171	0.223814	0.134072	0.370217
4716	0	0.125746	0.0993481	0.154534	0.139785	0.350547	0.343236	0.237602	0.22821	0.0152737	0.0414722	0.01872	0.017771
4717	8	0.196761	0.151314	0.173418	0.157694	0.096603	0.0730605	0.0544338	0.0699402	0.0117147	0.0075825	0.00669162	0.0108009
4718	146	0.506341	0.787818	0.627606	0.380946	0.0707693	0.0483702	0.0725098	0.114371	0.0100743	0.0669481	0.0229536	0.0567413
4718	146	0.592063	0.509711	0.479488	0.762051	0.287468	0.0862028	0.332567	0.166209	0.0168814	0.0268966	0.0472481	0.0396171
4719	0	0.516003	0.456319	0.612429	0.419892	0.0827971	0.0517088	0.187863	0.196611	0.0276034	0.0185657	0.0245558	0.0461182
4720	1	0.242837	0.363709	0.20469	0.232334	0.0758653	0.277001	0.113181	0.148319	0.0625467	0.0351907	0.0604876	0.055486
4721	24	0.539583	0.782607	0.75247	0.776405	0.544129	0.527065	0.475146	0.485719	0.0979604	0.040745	0.0658126	0.0754609
4722	11	0.827743	0.418565	0.637493	0.434525	0.513143	0.357627	0.364069	0.368532	0.0623429	0.0181195	0.0154077	0.0147014
4723	6	0.586256	0.57396	0.649053	0.607605	0.398487	0.415398	0.27236	0.413605	0.0670892	0.0663778	0.0404192	0.0373705
4723	0	0.756699	0.514332	0.504675	0.774665	0.594335	0.513817	0.332462	0.609006	0.183631	0.0834802	0.0504927	0.261033
4724	0	0.45871	0.126527	0.1162	0.230121	0.314401	0.107226	0.0611862	0.0465616	0.0265423	0.0174158	0.00582417	0.0136356
4725	0	0.858035	0.498776	0.747332	0.629815	0.641607	0.395921	0.517651	0.469005	0.0629276	0.0596205	0.16126	0.184199
4726	0	0.105331	0.153057	0.0605702	0.273831	0.0183439	0.00544207	0.00882381	0.0737661	0.0125789	0.0173928	0.0128095	0.0664453
4727	130	0.803527	0.763012	0.792864	0.84152	0.636125	0.634792	0.632399	0.655715	0.116001	0.083277	0.0706483	0.154369
4727	130	0.950531	0.924862	0.937731	0.952828	0.620639	0.652164	0.611244	0.777147	0.0549455	0.0780032	0.099147	0.0887158
4727	130	0.781724	0.846285	0.730361	0.770311	0.636967	0.721094	0.688289	0.571582	0.298646	0.137102	0.0457225	0.187641
4727	130	0.965449	0.951043	0.942798	0.936744	0.781243	0.711746	0.77693	0.704819	0.16347	0.110126	0.168545	0.0511522
4728	91.4	0.404826	0.569748	0.339232	0.474183	0.408303	0.188566	0.239327	0.513745	0.100364	0.0613357	0.0299159	0.0388752
4728	143	0.3405	0.401701	0.392025	0.470933	0.212513	0.259999	0.191882	0.551425	0.0612486	0.058532	0.0277763	0.138318
4729	0	0.31072	0.289069	0.174676	0.353765	0.617578	0.462703	0.370145	0.471719	0.180394	0.102283	0.0940124	0.162909
4730	8	0.0270117	0.0334648	0.0318095	0.0398678	0.0017061	0.00113592	0.00206535	0.0029576	0.00335319	0.00418226	0.00486055	0.00786715
4731	0	0.487388	0.599912	0.568579	0.601512	0.393329	0.301577	0.27237	0.52757	0.0390371	0.161511	0.031908	0.0452952
4732	484	0.856358	0.645447	0.782625	0.704571	0.357649	0.352709	0.416692	0.329629	0.0814468	0.0260406	0.0681363	0.0996784
4732	484	0.520993	0.788029	0.76793	0.741028	0.683906	0.627557	0.643179	0.549932	0.147899	0.186352	0.0604747	0.0302883
4732	484	0.13564	0.694705	0.389873	0.408503	0.444153	0.491312	0.177319	0.26082	0.106542	0.0601976	0.0265166	0.0495595
4733	0	0.732812	0.698675	0.714476	0.613077	0.784978	0.677422	0.74881	0.669864	0.201499	0.127479	0.142919	0.0948158
4734	29	0.72187	0.693699	0.771463	0.468805	0.782864	0.820456	0.913621	0.507801	0.154449	0.0941969	0.28473	0.0213019
4734	29	0.560877	0.479197	0.587912	0.434316	0.403841	0.415988	0.449558	0.360426	0.204222	0.109242	0.189343	0.0728436
4734	29	0.627697	0.433169	0.535994	0.50971	0.199358	0.238048	0.283643	0.189303	0.0596889	0.0378607	0.0639892	0.0270565
4735	0	0.366069	0.62963	0.359003	0.272194	0.504865	0.423727	0.325465	0.287794	0.024833	0.0708946	0.0562628	0.0579646
4736	15	0.0544631	0.0678779	0.062061	0.0568752	0.0134698	0.0533377	0.0418108	0.144225	0.0491596	0.0703184	0.0330991	0.0577095
4737	0	0.815811	0.879563	0.890033	0.788418	0.732283	0.714104	0.749855	0.737515	0.0767365	0.0220328	0.0189377	0.0974324
4737	0	0.281207	0.3184	0.190953	0.256969	0.134285	0.102731	0.152871	0.226739	0.0227721	0.0391907	0.0250774	0.0666462
4738	0	0.668188	0.735512	0.790034	0.798447	0.61859	0.681382	0.647558	0.684774	0.153141	0.147005	0.156715	0.263626
4739	0	0.366794	0.493623	0.554856	0.580456	0.182057	0.246931	0.205009	0.37798	0.0640747	0.050111	0.0963109	0.349276
4739	0	0.475161	0.385642	0.482246	0.560104	0.256128	0.181982	0.472039	0.237428	0.218537	0.0458201	0.218176	0.124951
4740	0	0.0584553	0.138929	0.136041	0.150346	0.00525734	0.0204757	0.0105049	0.0177118	0.00279592	0.00186037	0.0065373	0.0403321
4741	1056	0.666273	0.600993	0.613445	0.882227	0.296262	0.228988	0.238961	0.717976	0.161546	0.15182	0.204512	0.1209
4741	1056	0.88259	0.817755	0.883082	0.865255	0.64701	0.495449	0.638112	0.567414	0.1337	0.112266	0.185109	0.142082
4741	1056	0.307782	0.453128	0.363333	0.421654	0.234707	0.345332	0.402483	0.289561	0.0420584	0.0674428	0.0458458	0.0432491
4741	1056	0.901204	0.922858	0.906569	0.965326	0.453296	0.469533	0.523628	0.586498	0.131637	0.0958665	0.142872	0.077703
4741	1056	0.932176	0.906751	0.915541	0.914397	0.625098	0.618977	0.560852	0.735636	0.130932	0.169489	0.31718	0.17993
4741	1056	0.643781	0.8618	0.714909	0.806227	0.187075	0.714512	0.595728	0.47589	0.146828	0.270593	0.172303	0.212406
4742	0	0.0519264	0.0508439	0.0677592	0.0633596	0.0181061	0.0111775	0.0282753	0.051309	0.00694921	0.00645698	0.00919063	0.00958639
4743	47	0.628888	0.808044	0.822797	0.720627	0.337692	0.498124	0.57706	0.511161	0.0527276	0.044498	0.0317631	0.0528683
4744	568	0.541324	0.546811	0.502866	0.629463	0.220058	0.433731	0.124756	0.210163	0.0795386	0.0565215	0.0106549	0.0261905
4745	0	0.242961	0.29473	0.441174	0.227089	0.11191	0.279187	0.23306	0.289212	0.0149974	0.0525649	0.0121395	0.0547393
4746	422	0.614966	0.577239	0.733525	0.762528	0.41317	0.44078	0.47008	0.482952	0.0347932	0.0457182	0.104877	0.125158
4747	0	0.0908302	0.0774455	0.0849249	0.16953	0.228083	0.380188	0.199184	0.313577	0.120105	0.142621	0.199149	0.168261
4748	0	0.716799	0.347156	0.563137	0.439905	0.596556	0.550844	0.604963	0.560823	0.147694	0.0551177	0.0832748	0.113605
4748	0	0.367617	0.46517	0.395416	0.456668	0.558165	0.558057	0.553084	0.537291	0.079409	0.0434989	0.0851621	0.0307843
4749	18	0.12216	0.422675	0.292231	0.241568	0.188559	0.663449	0.567862	0.356717	0.03053	0.0623771	0.0627959	0.0221864
4750	0	0.11284	0.087996	0.107292	0.0912084	0.00935662	0.00387626	0.0046076	0.00506596	0.00269615	0.00208081	0.00150179	0.00147646
4751	0	0.147232	0.118788	0.143066	0.170899	0.156784	0.163342	0.105171	0.18174	0.0164944	0.0203735	0.0197208	0.0379126
4752	316	0.183146	0.248531	0.243989	0.179149	0.307492	0.332337	0.344147	0.422612	0.0222825	0.0264775	0.0461948	0.0292302
4753	12	0.829629	0.802228	0.818651	0.744183	0.672116	0.544825	0.68951	0.42617	0.08923	0.0984363	0.113514	0.068155
4754	106	0.203304	0.222021	0.353864	0.308889	0.20544	0.304626	0.129372	0.168719	0.00987531	0.023517	0.011626	0.0797564
4754	106	0.301168	0.135816	0.323317	0.285634	0.261507	0.19846	0.307976	0.286315	0.00997852	0.0207298	0.00974284	0.00935865
4755	0	0.0846292	0.031673	0.0720603	0.0741305	0.102689	0.147419	0.132354	0.158915	0.0537887	0.0339015	0.0555001	0.0343346
4756	0	0.376953	0.13113	0.0944569	0.186729	0.0870728	0.0426452	0.0549954	0.0841518	0.0678168	0.0204526	0.0219217	0.0239103
4757	0	0.09208	0.0733505	0.115461	0.123232	0.130154	0.0736183	0.19688	0.349473	0.0147178	0.00738285	0.00841176	0.0564713
4757	0	0.0794185	0.142076	0.0426486	0.0470527	0.304909	0.204238	0.133451	0.249621	0.0487059	0.102281	0.0493775	0.0360053
4758	104	0.310962	0.335878	0.269065	0.534565	0.105733	0.0685392	0.106867	0.11138	0.0364745	0.0247922	0.0484627	0.0389483
4759	261.5	0.81466	0.83497	0.832324	0.800273	0.521882	0.481769	0.473979	0.408128	0.0711959	0.0223401	0.0409574	0.0230973
4760	0	0.0972211	0.0871616	0.0733539	0.0944283	0.24527	0.171375	0.137736	0.17564	0.0446162	0.0235482	0.0456436	0.0788488
4761	0	0.630579	0.626203	0.72049	0.717746	0.251972	0.348338	0.262254	0.332178	0.0205414	0.0350833	0.0176234	0.0338432
4762	394	0.198329	0.0528371	0.0620441	0.0346405	0.0511377	0.0149892	0.0178214	0.0187956	0.0260358	0.0031325	0.0031153	0.00185396
4762	394	0.0730769	0.110581	0.046877	0.0872303	0.00439308	0.0199324	0.00961208	0.00340385	0.0033421	0.00344726	0.00342251	0.00262691
4762	394	0.092004	0.100812	0.104307	0.115154	0.00452056	0.0383723	0.0206691	0.0214406	0.0070194	0.03737	0.00297202	0.00577343
4763	237	0.386257	0.382511	0.403047	0.145126	0.227533	0.139913	0.234413	0.113627	0.0522583	0.0899975	0.10661	0.0489612
4764	555	0.689901	0.450198	0.544583	0.835969	0.527785	0.363296	0.397497	0.440513	0.0607343	0.0132344	0.0524119	0.104932
4765	0	0.750056	0.722237	0.74285	0.795054	0.826261	0.846765	0.774519	0.809683	0.149724	0.209755	0.249404	0.257214
4765	0	0.922504	0.980059	0.946714	0.911006	0.69188	0.744568	0.675843	0.693712	0.493117	0.501282	0.445775	0.525952
4765	0	0.729855	0.789011	0.934791	0.659658	0.587684	0.497045	0.750626	0.672847	0.437342	0.247839	0.389873	0.223972
4765	0	0.878504	0.909404	0.936119	0.922065	0.5897	0.702245	0.625466	0.757337	0.257868	0.256301	0.360135	0.342123
4765	0	0.696974	0.844672	0.744314	0.78812	0.445109	0.579674	0.61296	0.542291	0.115005	0.0734163	0.199744	0.249457
4765	0	0.93075	0.950317	0.90543	0.966602	0.908542	0.896822	0.862671	0.732611	0.698895	0.500546	0.501867	0.697863
4766	0	0.224795	0.249411	0.189029	0.256834	0.277108	0.30248	0.147253	0.190636	0.0334096	0.031099	0.0485996	0.0493235
4767	86	0.569889	0.636301	0.528863	0.571206	0.328876	0.37854	0.353776	0.407539	0.0325362	0.0431506	0.0364443	0.0439975
4768	0	0.163892	0.231217	0.135439	0.108864	0.0710597	0.0712794	0.0220878	0.0558711	0.00846338	0.00578095	0.00392893	0.00464244
4769	0	0.482653	0.668356	0.605907	0.393238	0.152717	0.197318	0.0946939	0.140332	0.0283447	0.0202419	0.0146936	0.0290517
4770	0	0.108319	0.0892226	0.0698665	0.146886	0.0951345	0.194706	0.0506791	0.114649	0.0635993	0.0332995	0.0301876	0.0410834
4771	0	0.178547	0.191355	0.150761	0.259233	0.0771429	0.221656	0.0745466	0.188836	0.0196716	0.0427977	0.0353527	0.0874572
4772	0	0.423402	0.475641	0.263028	0.341946	0.209479	0.325561	0.193292	0.213003	0.0375366	0.061095	0.0766458	0.0481918
4773	0	0.237606	0.314679	0.183019	0.191906	0.243987	0.233653	0.190221	0.269569	0.016209	0.0179356	0.0169547	0.0277812
4774	0	0.667492	0.422668	0.339837	0.572576	0.557427	0.494281	0.436649	0.510651	0.0669137	0.0434495	0.0265043	0.0309357
4774	0	0.329546	0.347466	0.356436	0.430175	0.456937	0.451944	0.500182	0.535599	0.0374686	0.0312228	0.0185394	0.0627393
4774	0	0.826447	0.837386	0.711682	0.728691	0.803616	0.691118	0.542787	0.685655	0.114551	0.107097	0.0707252	0.0777215
4774	0	0.544575	0.700338	0.574015	0.454152	0.342914	0.403103	0.417671	0.316026	0.0334795	0.032468	0.0256412	0.0147016
4775	0	0.070117	0.0604606	0.23849	0.0897868	0.0888667	0.071604	0.229193	0.220075	0.0222518	0.0156868	0.0504167	0.0209684
4776	67.1	0.041347	0.0461399	0.0429419	0.0921177	0.00550766	0.00586293	0.00646716	0.0150395	0.00379505	0.00328305	0.00289643	0.00395303
4777	0	0.404883	0.461988	0.675749	0.684434	0.386325	0.554059	0.405216	0.673783	0.0327398	0.0997026	0.0760123	0.151082
4778	46	0.700139	0.607867	0.602955	0.391123	0.0685941	0.0567366	0.095037	0.0740822	0.00628965	0.00360758	0.00646777	0.0036022
4778	46	0.468619	0.445269	0.45605	0.426439	0.119734	0.131014	0.127583	0.170865	0.00636137	0.00550334	0.00466676	0.00589676
4778	46	0.639347	0.592269	0.508004	0.605664	0.102719	0.0717611	0.0770471	0.0613305	0.00533386	0.00983938	0.00465809	0.00686885
4779	0	0.214139	0.314323	0.312006	0.394412	0.163287	0.163099	0.17291	0.120935	0.0147924	0.0243613	0.0336744	0.0199223
4779	0	0.250516	0.256336	0.238843	0.272918	0.175214	0.13015	0.252259	0.224479	0.0298335	0.0296957	0.0625199	0.0154916
4780	55	0.782249	0.80882	0.853183	0.620629	0.586446	0.645889	0.542973	0.508745	0.170857	0.181422	0.164177	0.178549
4781	0	0.617434	0.799528	0.487696	0.806395	0.376019	0.446927	0.49374	0.468046	0.125331	0.14095	0.249652	0.279423
4781	0	0.750678	0.613981	0.760021	0.748694	0.498967	0.598343	0.530675	0.642555	0.183916	0.146131	0.107123	0.122071
4781	0	0.737905	0.766331	0.873868	0.819937	0.589083	0.535655	0.756803	0.579431	0.0941866	0.0743757	0.363511	0.11831
4781	0	0.611791	0.695875	0.619749	0.435265	0.417666	0.501745	0.376409	0.407741	0.0779801	0.117314	0.0452314	0.0444048
4781	0	0.750988	0.8895	0.338364	0.737432	0.571168	0.327018	0.599229	0.631667	0.0351966	0.333739	0.138016	0.227083
4781	0	0.426662	0.921007	0.521476	0.711031	0.418993	0.864446	0.618688	0.513974	0.228835	0.250666	0.0894242	0.0887114
4781	0	0.588413	0.718553	0.496321	0.546818	0.420865	0.42847	0.362475	0.307209	0.201494	0.177514	0.248393	0.22192
4782	2849	0.428667	0.318635	0.314242	0.198707	0.262206	0.24955	0.178322	0.178684	0.162888	0.212431	0.271606	0.208156
4783	0	0.398597	0.152125	0.253183	0.324255	0.242579	0.272637	0.241148	0.4724	0.0863217	0.157345	0.0836682	0.203571
4784	3	0.0986669	0.0460349	0.0471404	0.188909	0.0155548	0.0155788	0.00775619	0.105247	0.00455498	0.00598691	0.00427122	0.0156331
4784	3	0.0820393	0.0447798	0.113547	0.256811	0.0113957	0.00527974	0.027459	0.118089	0.00525272	0.00479707	0.00665002	0.0298812
4785	0	0.560004	0.499252	0.449873	0.494575	0.518633	0.554521	0.536135	0.495565	0.0729509	0.0600407	0.0533714	0.0770652
4786	0	0.344717	0.275188	0.379393	0.187974	0.0989059	0.126889	0.120259	0.21908	0.11722	0.129064	0.0725286	0.0434496
4787	0	0.0323434	0.0367646	0.0262261	0.0430094	0.00955653	0.019923	0.0047312	0.00829383	0.00613699	0.0467718	0.00646895	0.00733291
4788	0	0.262936	0.140825	0.227915	0.461263	0.0872018	0.0229307	0.0597826	0.0579413	0.0317078	0.0109699	0.053185	0.00565488
4788	0	0.676924	0.188955	0.165297	0.224464	0.748491	0.148325	0.0698759	0.122577	0.104586	0.0295745	0.0134229	0.010341
4789	599	0.176913	0.259547	0.218136	0.222802	0.277973	0.44587	0.347336	0.221659	0.0115009	0.0241729	0.0201821	0.0378302
4790	0.7	0.282501	0.338992	0.289432	0.341091	0.14016	0.091546	0.176237	0.188182	0.0421	0.0105931	0.00925533	0.00961374
4791	59	0.0773338	0.138871	0.170225	0.357441	0.139989	0.0962951	0.0996318	0.44433	0.0379358	0.066646	0.0590042	0.0523055
4791	62	0.438561	0.241538	0.439529	0.205532	0.2328	0.195367	0.292344	0.227249	0.268339	0.0992896	0.169679	0.10428
4792	0	0.422982	0.473166	0.538672	0.535392	0.44223	0.543672	0.468925	0.662995	0.0734788	0.136967	0.112169	0.0989367
4793	23	0.691064	0.452615	0.65432	0.588528	0.261295	0.196209	0.414754	0.297601	0.0281747	0.0191006	0.0112548	0.0174581
4794	662	0.333661	0.522197	0.403985	0.481602	0.300385	0.432402	0.224674	0.298444	0.0643646	0.0597547	0.111257	0.0944354
4794	328	0.291305	0.320766	0.371242	0.62882	0.152761	0.153693	0.110681	0.189133	0.0286636	0.0426602	0.0769665	0.047146
4795	30	0.610941	0.678999	0.672116	0.742078	0.739657	0.663672	0.478303	0.724268	0.159415	0.156949	0.156922	0.298351
4796	0	0.0420563	0.0752174	0.0745459	0.0720343	0.00170557	0.00488788	0.00658481	0.0144567	0.00688626	0.00764866	0.00641843	0.0209893
4797	629	0.930479	0.904716	0.947049	0.908228	0.707027	0.661573	0.720187	0.715117	0.141695	0.172827	0.258258	0.0763767
4798	0	0.14057	0.0518213	0.0834978	0.0858408	0.116112	0.0805792	0.0614563	0.149042	0.0572804	0.0432312	0.0868917	0.100391
4799	79	0.342779	0.401089	0.454234	0.243051	0.350097	0.177176	0.290155	0.280694	0.226729	0.228429	0.108363	0.0718948
4799	79	0.609733	0.410608	0.626701	0.40497	0.371847	0.427557	0.586105	0.505537	0.138227	0.16545	0.133844	0.186165
4799	79	0.819044	0.683327	0.602952	0.462386	0.560271	0.627866	0.186951	0.72224	0.405362	0.130311	0.0602176	0.385098
4800	18	0.816093	0.831773	0.773726	0.901098	0.647448	0.692549	0.507603	0.641725	0.188319	0.177635	0.0909086	0.0875903
4800	18	0.448746	0.334806	0.306107	0.572617	0.389132	0.390064	0.201799	0.636916	0.0214475	0.0247233	0.0245811	0.0466617
4800	18	0.64266	0.383255	0.466984	0.755205	0.52688	0.235103	0.458182	0.59491	0.0895263	0.0290706	0.0695856	0.124463
4801	0	0.252626	0.438504	0.213916	0.323746	0.5196	0.543022	0.452477	0.474755	0.039291	0.0477532	0.049675	0.0444523
4801	0	0.150761	0.277908	0.155225	0.381617	0.366044	0.456496	0.420213	0.565398	0.0257134	0.0480803	0.0348972	0.0750834
4802	633	0.831996	0.698656	0.812469	0.902035	0.578907	0.597294	0.490825	0.74288	0.16577	0.191034	0.148169	0.345395
4803	20	0.164007	0.118643	0.0558898	0.0452782	0.262129	0.300839	0.0312314	0.0119522	0.0437276	0.0551738	0.0236262	0.0183709
4803	20	0.100007	0.11725	0.0602613	0.0438311	0.0167932	0.0441425	0.0243626	0.0180866	0.11555	0.0736419	0.0233076	0.0235185
4803	20	0.0135518	0.0170881	0.0334121	0.052106	0.00484692	0.00407904	0.00590727	0.00690211	0.0102256	0.0126816	0.0142548	0.0426386
4803	20	0.0163855	0.0511863	0.0774151	0.0136024	0.0109035	0.0130689	0.0201614	0.00418904	0.0178447	0.0397831	0.0897058	0.0121127
4803	20	0.0321868	0.200093	0.0435452	0.0258804	0.0049404	0.0273119	0.00637226	0.00246359	0.00935741	0.037051	0.0110924	0.00724664
4803	20	0.163463	0.114626	0.144387	0.11751	0.128877	0.0999788	0.0981255	0.0927991	0.0335648	0.0244071	0.049115	0.0697322
4804	0	0.241737	0.113302	0.0614996	0.181747	0.116684	0.016752	0.0129697	0.399737	0.0693599	0.0746937	0.00622194	0.226526
4805	0	0.0762273	0.0978804	0.17716	0.0872801	0.063631	0.0537882	0.105242	0.170968	0.0126098	0.0127993	0.00750815	0.024712
4806	6.25	0.561688	0.711071	0.662053	0.784975	0.382956	0.498843	0.401004	0.539571	0.00613808	0.022806	0.00771117	0.0180003
4806	9.9	0.790088	0.785311	0.789035	0.779809	0.467499	0.461959	0.334617	0.53422	0.0237144	0.00746271	0.00828074	0.0217765
4807	0	0.381127	0.470619	0.447923	0.428564	0.184845	0.135037	0.170003	0.176276	0.0890493	0.0599283	0.0415426	0.0536468
4808	0	0.211949	0.314415	0.240704	0.334628	0.163184	0.271263	0.126234	0.289871	0.127831	0.067183	0.0969426	0.0612512
4809	10.8	0.853009	0.775304	0.835375	0.841359	0.749729	0.601541	0.715734	0.695324	0.105986	0.0572538	0.133215	0.257873
4809	10.8	0.872402	0.826567	0.875852	0.868016	0.532755	0.660106	0.685788	0.671776	0.0832296	0.0651469	0.139348	0.0590474
4809	10.8	0.746729	0.847851	0.833189	0.819178	0.610591	0.640656	0.573595	0.596008	0.20512	0.0909696	0.0864379	0.168058
4810	3080	0.906828	0.954788	0.951508	0.954978	0.914934	0.889309	0.951463	0.95316	0.488203	0.422574	0.466987	0.349234
4811	35	0.696067	0.453082	0.467337	0.450948	0.186085	0.129266	0.10211	0.210868	0.0247342	0.0118576	0.0139712	0.0447014
4812	0	0.31211	0.173436	0.22516	0.190701	0.498451	0.568438	0.519681	0.516184	0.0964196	0.173036	0.058998	0.0547953
4813	0	0.191554	0.433381	0.184721	0.150249	0.243813	0.0929084	0.0901452	0.197875	0.00772817	0.00923974	0.00598596	0.00439055
4814	12	0.710441	0.70108	0.702724	0.608423	0.511368	0.602012	0.431861	0.223799	0.1372	0.315215	0.238428	0.153843
4815	0	0.22368	0.126351	0.195295	0.243235	0.219065	0.0789909	0.198399	0.237128	0.137819	0.0322582	0.0483637	0.110879
4816	0	0.613305	0.42077	0.400882	0.395551	0.0361596	0.0210907	0.027222	0.0428865	0.0158314	0.011397	0.00596184	0.00890228
4817	169	0.92425	0.9648	0.94962	0.91534	0.764541	0.815704	0.586923	0.783898	0.188281	0.170278	0.318778	0.395614
4818	108	0.780413	0.537226	0.653117	0.766664	0.548257	0.251615	0.45073	0.21574	0.176962	0.0526122	0.0382476	0.0395332
4819	0	0.105693	0.112865	0.409778	0.132332	0.0317139	0.085348	0.0628309	0.0526374	0.00620061	0.00433989	0.0211595	0.00511728
4820	0	0.32774	0.351403	0.187413	0.434368	0.240513	0.392022	0.263801	0.415972	0.0275455	0.0210403	0.0157805	0.0158269
4820	0	0.41379	0.434156	0.37008	0.414691	0.371154	0.146744	0.194664	0.100783	0.032057	0.0235993	0.0177392	0.024265
4821	0	0.0422875	0.083943	0.0721024	0.201654	0.00433255	0.0261041	0.0151872	0.00885298	0.00533024	0.00754276	0.0051721	0.00837141
4822	5	0.785103	0.763157	0.627774	0.592532	0.554563	0.507279	0.597531	0.503696	0.191115	0.303497	0.187292	0.1102
4823	0	0.771174	0.827572	0.83894	0.867226	0.777769	0.834917	0.813465	0.849617	0.544525	0.43247	0.465384	0.437928
4824	0	0.662756	0.481261	0.586439	0.450249	0.627469	0.270436	0.422449	0.330097	0.14126	0.0450587	0.0830042	0.0884238
4825	0	0.549524	0.535083	0.571092	0.66124	0.504383	0.423808	0.573298	0.577726	0.0898069	0.0268467	0.076375	0.132133
4826	0	0.0913626	0.174912	0.107472	0.192505	0.144973	0.273083	0.193016	0.416668	0.0244199	0.0335256	0.0197853	0.0181039
4826	0	0.189511	0.270587	0.205824	0.246577	0.480945	0.530786	0.511809	0.497089	0.0539093	0.0602992	0.0745877	0.0876853
4827	0	0.530167	0.61595	0.74275	0.707303	0.402069	0.691463	0.723072	0.844756	0.0134158	0.0457734	0.0372987	0.0565547
4828	0	0.0582586	0.043837	0.0777321	0.030726	0.00301802	0.00979257	0.0157437	0.00433911	0.00189397	0.00223152	0.00225144	0.00179618
4829	0	0.0412673	0.119108	0.0968116	0.114676	0.122649	0.239215	0.242307	0.448221	0.00996051	0.0178941	0.01553	0.0213253
4830	0	0.113226	0.152094	0.102738	0.166451	0.0756017	0.075771	0.0572338	0.0787972	0.0054812	0.00423154	0.00397678	0.00898926
4831	0	0.594812	0.426446	0.451408	0.693288	0.424967	0.41638	0.476712	0.376078	0.0424329	0.0248388	0.0186894	0.0812987
4832	39	0.395115	0.4693	0.525716	0.266789	0.0540475	0.146215	0.164511	0.116498	0.0159763	0.0182283	0.0218091	0.00799873
4833	0	0.430576	0.506808	0.441515	0.522823	0.215138	0.550701	0.316258	0.395917	0.019048	0.0441581	0.0385169	0.0637926
4834	64.63	0.714771	0.653109	0.375357	0.570338	0.461528	0.529057	0.468434	0.519066	0.0258861	0.0332125	0.0271324	0.0723275
4835	0	0.058193	0.146727	0.0261402	0.102975	0.0267291	0.139065	0.0213002	0.148832	0.00820952	0.0127815	0.00403343	0.0158745
4836	43	0.736819	0.610178	0.710629	0.76777	0.111419	0.142095	0.12399	0.344145	0.0153063	0.0183299	0.0193032	0.0158991
4837	0	0.24671	0.193397	0.092069	0.293541	0.400518	0.383694	0.312434	0.659815	0.0189927	0.0191783	0.0155991	0.121882
4838	0	0.839066	0.823004	0.82322	0.800276	0.462923	0.492399	0.716307	0.47989	0.0509088	0.124661	0.0860152	0.0541986
4839	5	0.135927	0.131544	0.1375	0.118678	0.0504716	0.0205317	0.0300935	0.0236581	0.0119737	0.00773183	0.00671935	0.00491623
4839	5	0.246812	0.170507	0.218088	0.229972	0.0682761	0.0324454	0.0581775	0.0617607	0.00999001	0.00912999	0.0115843	0.0133614
4840	541	0.821969	0.921167	0.935276	0.877782	0.524278	0.576773	0.633014	0.501071	0.0483549	0.0476122	0.0868679	0.141296
4841	0	0.503003	0.267021	0.29028	0.204772	0.223218	0.134054	0.165135	0.107434	0.0288869	0.0250871	0.0200314	0.0146256
4842	0	0.49963	0.472964	0.587511	0.434457	0.74413	0.682821	0.764635	0.71185	0.273596	0.192775	0.0969143	0.223437
4843	0	0.374501	0.293461	0.427379	0.416997	0.207835	0.293007	0.314058	0.329697	0.0546243	0.0227682	0.0436794	0.0550985
4844	70	0.180512	0.167773	0.0720733	0.203899	0.108992	0.153488	0.0943104	0.207444	0.0185907	0.0189435	0.0136248	0.0195353
4845	0	0.07639	0.177199	0.163569	0.202032	0.0188454	0.0402087	0.0314336	0.0502617	0.00729002	0.0304019	0.00780832	0.020586
4846	1	0.847908	0.808582	0.675372	0.767626	0.186785	0.627302	0.148766	0.276225	0.188105	0.351459	0.192731	0.0704874
4846	1	0.815353	0.698925	0.683408	0.686538	0.587039	0.545973	0.361537	0.461894	0.0946664	0.0256105	0.0174301	0.0588729
4846	1	0.613114	0.704026	0.768052	0.787352	0.287769	0.16923	0.465146	0.33642	0.0254919	0.0320495	0.0410599	0.0425973
4847	105	0.4076	0.361362	0.352829	0.373455	0.315454	0.334826	0.235242	0.246491	0.0296682	0.0356828	0.0439274	0.065872
4848	0	0.185898	0.173168	0.217507	0.157426	0.0698935	0.149973	0.121533	0.144205	0.0279158	0.0237089	0.0477278	0.0262207
4849	0	0.311465	0.0952158	0.126895	0.533795	0.0315154	0.107433	0.146147	0.21927	0.0250982	0.0334749	0.0191718	0.0569434
4850	0	0.845594	0.89082	0.902058	0.893964	0.691292	0.573795	0.577808	0.637055	0.0304675	0.031442	0.0239415	0.0592403
4851	0	0.256812	0.309161	0.229046	0.467373	0.0326487	0.0468239	0.0182104	0.314281	0.00251368	0.00283227	0.00699965	0.0198409
4852	729	0.938408	0.95955	0.953983	0.962111	0.873713	0.842926	0.88697	0.908665	0.222417	0.270375	0.262876	0.400685
4852	729	0.858659	0.86367	0.863073	0.914161	0.52787	0.756373	0.613537	0.756507	0.281506	0.218573	0.285349	0.255428
4853	0	0.123422	0.0365918	0.0612188	0.0478921	0.0156682	0.00433214	0.0101538	0.00565984	0.00841511	0.00308177	0.00481938	0.00401333
4853	0	0.104775	0.0603817	0.0991464	0.073666	0.1241	0.0590772	0.12682	0.0886963	0.0122669	0.00953536	0.00693987	0.0151807
4853	0	0.0241255	0.0360411	0.0429216	0.0459813	0.0178389	0.0173957	0.0241297	0.0163388	0.00751481	0.0107294	0.0111667	0.0119809
4854	139	0.678353	0.428949	0.539239	0.613479	0.328325	0.328114	0.394232	0.696441	0.0722482	0.0666014	0.0415816	0.313489
4855	0	0.219052	0.131119	0.382705	0.12903	0.40761	0.263408	0.549289	0.429513	0.0303592	0.0206595	0.109655	0.0388771
4856	0.56	0.737662	0.192666	0.454348	0.469518	0.527573	0.183737	0.28997	0.269959	0.078985	0.0427809	0.0598108	0.0453224
4857	0	0.322306	0.263994	0.234013	0.539025	0.087969	0.193373	0.0640534	0.27365	0.0213422	0.021295	0.0286149	0.0445284
4858	29	0.367311	0.478342	0.272974	0.409273	0.242566	0.227005	0.204063	0.266938	0.0431923	0.030931	0.0141355	0.0329139
4859	0	0.115996	0.13305	0.121926	0.171309	0.00634619	0.0119824	0.00538333	0.00496462	0.00187375	0.00353099	0.00175357	0.00168248
4860	38	0.687392	0.552771	0.652411	0.73667	0.390622	0.370989	0.51151	0.487127	0.0859674	0.0496321	0.166471	0.344786
4860	38	0.420786	0.569193	0.292345	0.406813	0.399622	0.357475	0.305435	0.405637	0.0372322	0.0603961	0.0354196	0.0385699
4861	41	0.705907	0.606121	0.757579	0.886529	0.445594	0.437786	0.584398	0.539418	0.135663	0.0841048	0.153759	0.303523
4862	497	0.805346	0.752411	0.802882	0.799739	0.389818	0.330092	0.466309	0.368852	0.34332	0.144478	0.377005	0.252975
4863	0	0.52274	0.61289	0.664131	0.510676	0.0457009	0.0668442	0.132548	0.0303138	0.0325606	0.0279601	0.0680936	0.0289986
4864	0.9	0.143816	0.203086	0.149895	0.209487	0.0326015	0.139335	0.105474	0.0853345	0.041824	0.0849541	0.0389542	0.140396
4865	0	0.286422	0.240122	0.327758	0.298322	0.163338	0.135459	0.10194	0.154495	0.144056	0.02776	0.0106651	0.0295452
4866	62	0.377648	0.32854	0.525905	0.426081	0.381259	0.139317	0.225209	0.380169	0.0399575	0.0186457	0.0172164	0.0521267
4866	62	0.576749	0.361429	0.475101	0.62749	0.531973	0.436507	0.375569	0.495653	0.0705953	0.153869	0.10078	0.0756423
4867	0	0.332363	0.249043	0.213246	0.640953	0.118463	0.062603	0.111956	0.0352555	0.00559882	0.0127182	0.00332562	0.0228443
4868	0	0.117453	0.109917	0.120696	0.118072	0.0196452	0.0462076	0.0682582	0.0274565	0.026058	0.0115716	0.0249755	0.0505637
4869	9	0.14146	0.135259	0.149905	0.158417	0.154065	0.168884	0.0960371	0.156896	0.00249608	0.00510593	0.00336919	0.00193389
4870	0	0.315618	0.451789	0.329564	0.286311	0.0657508	0.0992468	0.125067	0.0732271	0.0362076	0.164491	0.0278506	0.0170578
4871	151.2	0.292225	0.171745	0.266854	0.305545	0.109124	0.040974	0.144427	0.23433	0.0295161	0.0174329	0.0263968	0.0541948
4872	0	0.185261	0.266928	0.628615	0.433366	0.55788	0.496135	0.816571	0.728539	0.14031	0.0637687	0.0741876	0.0563568
4872	0	0.20773	0.230151	0.0853045	0.15935	0.364847	0.335516	0.22419	0.260345	0.049903	0.0502504	0.0226283	0.0236084
4873	0	0.0694651	0.0363492	0.0204453	0.0715246	0.128435	0.0466795	0.0499187	0.205176	0.00557707	0.0224176	0.00283582	0.0123758
4874	0	0.728733	0.673341	0.779144	0.671328	0.559937	0.226224	0.411234	0.450432	0.0182222	0.0126683	0.0202323	0.0170349
4875	4	0.897341	0.358042	0.607141	0.693414	0.718517	0.724162	0.71028	0.672455	0.36486	0.24915	0.218626	0.264026
4875	4	0.940625	0.947147	0.925829	0.962613	0.906435	0.872199	0.892915	0.965415	0.39609	0.395396	0.503499	0.33784
4875	4	0.979734	0.966974	0.971337	0.95621	0.940399	0.944431	0.954692	0.94999	0.728538	0.550176	0.785272	0.740024
4875	4	0.97042	0.961504	0.98004	0.962196	0.932602	0.940484	0.948872	0.969893	0.485518	0.432618	0.39274	0.375525
4875	4	0.985946	0.980907	0.975722	0.980866	0.919385	0.958416	0.864862	0.92433	0.626258	0.576773	0.527647	0.439744
4875	0	0.196744	0.362705	0.347562	0.587684	0.509396	0.614625	0.538542	0.691733	0.0728632	0.249062	0.27428	0.137094
4875	4	0.862361	0.876955	0.898806	0.859252	0.932802	0.898786	0.853832	0.797688	0.286085	0.492773	0.445607	0.242754
4875	4	0.857017	0.70651	0.944694	0.920987	0.743448	0.690587	0.741214	0.79154	0.254233	0.345602	0.413109	0.481831
4876	453.1	0.176162	0.265888	0.415097	0.358306	0.262435	0.409094	0.525388	0.271616	0.0286808	0.182568	0.0410432	0.17106
4877	0	0.0935487	0.16579	0.0959538	0.19655	0.115887	0.242325	0.108787	0.129446	0.0322074	0.0226408	0.0198472	0.0256101
4878	83	0.312292	0.118877	0.08616	0.116131	0.0255246	0.00751567	0.00757156	0.0329651	0.0219759	0.00286264	0.00192313	0.0034858
4879	630.4	0.764457	0.627732	0.61015	0.450199	0.669738	0.66698	0.774332	0.81994	0.465523	0.317951	0.348047	0.418142
4879	630.4	0.975306	0.97577	0.981784	0.980999	0.884515	0.927145	0.920935	0.898582	0.676076	0.602971	0.590885	0.498928
4880	0	0.295515	0.347013	0.234525	0.437539	0.459714	0.53668	0.551439	0.555149	0.0372509	0.0330436	0.0257137	0.0568521
4881	0	0.0251568	0.0103462	0.0112779	0.0390873	0.00163314	0.00145859	0.000990647	0.00629861	0.00882771	0.00285903	0.00394371	0.00672911
4882	0	0.0405158	0.0401417	0.0334169	0.151382	0.0338724	0.0355298	0.0480164	0.157161	0.00599601	0.00489198	0.00485619	0.0168917
4883	93	0.751852	0.778192	0.565001	0.76853	0.497502	0.492644	0.469336	0.617243	0.217238	0.252004	0.233388	0.361742
4884	0	0.0384333	0.0365227	0.0381851	0.0250908	0.000515916	0.000247381	0.000205146	0.00055761	0.000855624	0.00210168	0.00134117	0.00168811
4885	24	0.123071	0.102548	0.0815335	0.0596228	0.0426476	0.0396136	0.0523141	0.0432104	0.00249085	0.00309724	0.00287304	0.00648499
4886	16	0.839269	0.691766	0.837847	0.913484	0.618474	0.582406	0.720009	0.630392	0.177953	0.19762	0.181956	0.29499
4886	16	0.406074	0.620014	0.667507	0.48638	0.581174	0.603516	0.467455	0.613656	0.037695	0.0930261	0.080106	0.0705215
4887	0	0.123251	0.178343	0.159768	0.117024	0.0639856	0.0793897	0.121386	0.110702	0.0142599	0.0328961	0.0479155	0.0223853
4888	4	0.857459	0.766813	0.843223	0.770072	0.332825	0.274312	0.359779	0.188188	0.20373	0.155254	0.167346	0.0314225
4889	8	0.0450098	0.144235	0.0787694	0.101984	0.0435356	0.0784748	0.0407582	0.0230008	0.0143114	0.0244364	0.0421887	0.0149497
4890	0	0.164061	0.110494	0.0776403	0.0662863	0.0434748	0.0932046	0.0443717	0.0410459	0.0463422	0.037539	0.0426761	0.0456411
4891	0	0.0357041	0.0592242	0.0308105	0.0720949	0.0127357	0.126402	0.0292675	0.0311408	0.00256319	0.00600325	0.00324934	0.0121762
4892	0	0.163057	0.212444	0.10103	0.266465	0.26871	0.267152	0.257159	0.244226	0.044298	0.0346663	0.0362818	0.0646353
4892	0	0.0735117	0.0880586	0.0505121	0.22269	0.156114	0.115004	0.0883245	0.258359	0.03233	0.0497864	0.0239441	0.113057
4893	0.9	0.0687072	0.030714	0.0216375	0.184158	0.243883	0.125555	0.121313	0.345767	0.0602004	0.0304864	0.0242437	0.0638056
4893	0.9	0.447833	0.154863	0.165002	0.238934	0.653383	0.28161	0.265513	0.446433	0.135716	0.0261326	0.0274941	0.169726
4893	0.9	0.646023	0.848557	0.867884	0.784206	0.672032	0.763047	0.816671	0.652233	0.558934	0.32561	0.319902	0.423849
4894	3	0.223216	0.112136	0.143448	0.389982	0.0975059	0.073124	0.0912303	0.118493	0.0768334	0.0691847	0.0340418	0.0530678
4895	1532	0.935676	0.917612	0.91176	0.877789	0.750846	0.756116	0.743936	0.629719	0.190832	0.204265	0.167484	0.147154
4895	1532	0.905589	0.934572	0.94486	0.716188	0.50873	0.359155	0.364856	0.267413	0.102813	0.0838922	0.0736995	0.060441
4895	1532	0.448083	0.59346	0.532672	0.610727	0.339315	0.349883	0.348778	0.395841	0.0185126	0.0336134	0.0199031	0.0453341
4895	1532	0.616967	0.713129	0.291787	0.446593	0.537373	0.605721	0.594995	0.509643	0.221526	0.254317	0.158415	0.150471
4895	1532	0.969073	0.946827	0.937826	0.981429	0.841933	0.85743	0.7533	0.889279	0.489858	0.508657	0.385784	0.547934
4895	1532	0.636078	0.64217	0.793671	0.707511	0.391646	0.407998	0.341641	0.455484	0.139775	0.076593	0.112015	0.176007
4895	1532	0.630455	0.496666	0.640201	0.38651	0.605075	0.557976	0.571926	0.520391	0.307135	0.385859	0.363793	0.385913
4895	1532	0.899754	0.87403	0.932113	0.925418	0.934172	0.937336	0.952526	0.973076	0.562527	0.548178	0.608678	0.667055
4895	1532	0.786783	0.736663	0.758866	0.819501	0.593144	0.597972	0.724667	0.360485	0.237775	0.4989	0.259839	0.118425
4895	1532	0.84087	0.855381	0.830863	0.903642	0.807617	0.673865	0.643691	0.79499	0.118571	0.124461	0.13394	0.137983
4895	1532	0.949608	0.916875	0.921051	0.977206	0.964024	0.9134	0.939672	0.954219	0.618625	0.494286	0.624405	0.639272
4895	1532	0.65812	0.751539	0.65071	0.863416	0.548126	0.482453	0.529722	0.807632	0.186082	0.258073	0.150668	0.314198
4895	1532	0.984017	0.955482	0.970369	0.975936	0.972395	0.899275	0.940967	0.886945	0.447628	0.558784	0.658146	0.365055
4895	1532	0.921767	0.936824	0.903729	0.936616	0.610889	0.566115	0.506321	0.791053	0.152546	0.234681	0.350487	0.398231
4895	1532	0.7811	0.883601	0.782855	0.705009	0.809761	0.715797	0.786664	0.781164	0.761391	0.790232	0.597701	0.651187
4895	1532	0.922781	0.933744	0.952084	0.943438	0.688458	0.677475	0.739001	0.807028	0.44264	0.372476	0.342974	0.639846
4895	1532	0.925969	0.890511	0.879583	0.914478	0.690011	0.750577	0.695694	0.762515	0.12182	0.150673	0.120581	0.220169
4895	1532	0.471178	0.617954	0.489072	0.211771	0.117126	0.201715	0.150943	0.0564418	0.0350498	0.0517407	0.0241768	0.0350535
4895	1532	0.955466	0.962674	0.953656	0.959522	0.850472	0.886763	0.860457	0.891383	0.702798	0.39731	0.390171	0.576429
4895	1532	0.955884	0.945697	0.981638	0.953522	0.9404	0.854959	0.975524	0.937961	0.591647	0.741509	0.839675	0.623001
4895	1532	0.792159	0.655691	0.837895	0.823289	0.909451	0.859735	0.89506	0.875567	0.493919	0.403225	0.143404	0.388337
4896	1660	0.587223	0.410121	0.739885	0.613467	0.790345	0.565257	0.678515	0.567129	0.0916444	0.0267347	0.0564638	0.0762802
4897	0	0.298954	0.422695	0.342395	0.365974	0.323207	0.398741	0.442853	0.291233	0.136239	0.134734	0.13281	0.160817
4898	0	0.145102	0.114081	0.132121	0.134874	0.170703	0.15917	0.159691	0.153761	0.011568	0.00660939	0.0142945	0.0148688
4899	0	0.183857	0.0763278	0.142541	0.0922402	0.0479342	0.0522293	0.0264706	0.0527645	0.0038415	0.00307532	0.0051483	0.00536253
4899	0	0.266128	0.293995	0.32923	0.239175	0.0998324	0.154453	0.147242	0.0873395	0.02827	0.0333603	0.0702716	0.0163448
4900	0	0.207016	0.119425	0.174616	0.189914	0.308341	0.262514	0.284015	0.243584	0.0686694	0.0597262	0.0967396	0.129206
4901	34	0.962011	0.960111	0.934213	0.883064	0.919704	0.805578	0.776083	0.760022	0.386365	0.217617	0.150301	0.237077
4902	0	0.461356	0.144985	0.26388	0.294867	0.181438	0.166692	0.296651	0.0859907	0.119187	0.0740476	0.032757	0.0416071
4903	0	0.0981494	0.358306	0.108184	0.17701	0.0758338	0.181889	0.0579738	0.0806189	0.00734811	0.0243397	0.00992189	0.00921569
4904	0	0.202638	0.0775225	0.0962303	0.201327	0.150432	0.183562	0.166283	0.549254	0.0119183	0.0140845	0.0176133	0.0652278
4905	0	0.0204994	0.0465375	0.0263858	0.0276904	0.0724081	0.047194	0.0560842	0.0234182	0.0125041	0.005367	0.00456043	0.00567129
4906	4	0.0564923	0.0637032	0.0335422	0.112302	0.0752926	0.0746177	0.0742913	0.39383	0.0101334	0.0310463	0.0102018	0.0415018
4907	0	0.351397	0.407562	0.285339	0.384572	0.120908	0.2228	0.0970181	0.231718	0.0185101	0.0237631	0.0113612	0.0319346
4908	0	0.191437	0.220782	0.231785	0.226172	0.0115752	0.0265175	0.0221258	0.0634532	0.0015929	0.00156509	0.00184932	0.00648231
4909	0	0.594729	0.37649	0.65706	0.730756	0.345134	0.108182	0.134073	0.286382	0.118758	0.0773648	0.179706	0.136304
4910	0	0.144991	0.126263	0.0865299	0.166619	0.133763	0.0992133	0.0996756	0.179518	0.0298221	0.0121692	0.0250512	0.0193767
4911	1149	0.975718	0.956947	0.974005	0.9559	0.679802	0.670678	0.751814	0.833955	0.15216	0.137534	0.146366	0.140566
4911	1149	0.894507	0.916052	0.952981	0.964426	0.766371	0.62959	0.672915	0.782943	0.146322	0.067883	0.213144	0.103065
4912	3	0.238763	0.248349	0.296432	0.478741	0.0819953	0.0620521	0.0920031	0.177175	0.00611771	0.00781277	0.00743981	0.011971
4913	4	0.702771	0.732698	0.624099	0.706735	0.395792	0.431892	0.304118	0.471482	0.0889482	0.157099	0.0474527	0.117669
4914	0	0.045556	0.0737499	0.0618687	0.0572543	0.0052679	0.00286997	0.0147626	0.00174859	0.00176618	0.000947415	0.00103462	0.00108102
4915	0	0.0523872	0.080122	0.0424982	0.0595148	0.0238712	0.0236519	0.0163765	0.00687669	0.00739712	0.00907882	0.00491636	0.002997
4915	0	0.0135832	0.0154143	0.0278647	0.015452	0.00480064	0.00495043	0.00314432	0.00218582	0.00325134	0.0025028	0.00581254	0.00506031
4916	0	0.657686	0.732568	0.492638	0.605808	0.470167	0.324718	0.409865	0.287813	0.0192397	0.072933	0.0170451	0.0877263
4917	86	0.51039	0.237233	0.363589	0.434634	0.660574	0.352878	0.629531	0.575228	0.0625128	0.0184797	0.0284566	0.0317045
4918	4	0.795102	0.836853	0.85984	0.876249	0.87152	0.858611	0.92395	0.948691	0.201625	0.220341	0.214353	0.232254
4919	0	0.148363	0.348376	0.0779237	0.11716	0.136648	0.245187	0.137495	0.110921	0.0178547	0.0667711	0.00855483	0.018421
4920	140	0.42335	0.40221	0.298099	0.49987	0.359645	0.163813	0.10605	0.206617	0.0425253	0.0356296	0.033935	0.0783643
4921	40	0.976064	0.973316	0.961261	0.954462	0.854389	0.933904	0.894231	0.591727	0.222924	0.409481	0.201044	0.186269
4922	8	0.0427072	0.0848209	0.0717978	0.0634136	0.333794	0.308549	0.319064	0.256735	0.0367878	0.0539734	0.0308853	0.0335273
4923	0	0.208161	0.275927	0.143963	0.210847	0.0207107	0.0905543	0.0888117	0.0343712	0.0525868	0.0592604	0.0668089	0.104504
4924	25	0.539664	0.559027	0.521259	0.347862	0.383628	0.304531	0.326654	0.349651	0.0262896	0.0388467	0.0433821	0.0276229
4925	0	0.103149	0.117713	0.0825038	0.0927497	0.111925	0.200759	0.0734991	0.08136	0.0312744	0.0155523	0.0200266	0.0208687
4926	0	0.298322	0.648668	0.418845	0.732901	0.315265	0.417802	0.230663	0.631804	0.0140933	0.0257428	0.0247462	0.0383358
4927	63.7	0.483221	0.653098	0.570901	0.379187	0.260901	0.345603	0.376419	0.197944	0.00841341	0.060184	0.0122752	0.00544308
4928	2555	0.857467	0.917215	0.888456	0.830745	0.67079	0.742879	0.700201	0.692635	0.0479778	0.0760648	0.0719763	0.0242758
4929	11.4	0.135151	0.0814882	0.09002	0.0916238	0.0925115	0.075069	0.0603392	0.0337675	0.00408959	0.00276796	0.00367038	0.00320847
4929	11.4	0.137803	0.147132	0.0532643	0.204998	0.0673394	0.0510494	0.0208928	0.0489861	0.00652346	0.00626742	0.0036542	0.00604081
4930	0	0.238767	0.215518	0.29555	0.322321	0.413707	0.368886	0.377707	0.443893	0.0497777	0.0174377	0.0214968	0.0238474
4931	0	0.191287	0.260428	0.446907	0.274081	0.159961	0.147401	0.406238	0.196708	0.047751	0.0367983	0.0345793	0.0519362
4932	0	0.0299594	0.0264228	0.0265383	0.058937	0.0150779	0.00723221	0.0134808	0.0159551	0.0100181	0.00398793	0.00550186	0.00800195
4933	218	0.628532	0.406229	0.302958	0.376346	0.296486	0.294695	0.205072	0.420224	0.212195	0.0839289	0.032925	0.141597
4934	18	0.284349	0.564407	0.298253	0.746549	0.201975	0.216647	0.124326	0.316962	0.00900384	0.0359176	0.00828915	0.064552
4935	0	0.479695	0.657965	0.392033	0.414436	0.276164	0.494631	0.367479	0.219562	0.139139	0.120541	0.147638	0.0861835
4935	0	0.0518476	0.15616	0.0322885	0.0823574	0.109764	0.246209	0.134849	0.216599	0.0255723	0.0712314	0.0886484	0.0857981
4935	0	0.0527567	0.0723031	0.0465195	0.0859297	0.135213	0.127495	0.117917	0.139023	0.0959906	0.0864733	0.0703597	0.0378286
4935	0	0.103642	0.140262	0.0359953	0.390111	0.189874	0.19316	0.283072	0.430811	0.0908218	0.193055	0.220772	0.264891
4936	0	0.0207457	0.0156694	0.0109047	0.0410949	0.00322389	0.00946963	0.00161937	0.00284555	0.00723804	0.00497836	0.00459878	0.00952644
4937	0	0.165889	0.141838	0.272309	0.287093	0.15507	0.120248	0.0940227	0.247545	0.00579407	0.0127391	0.0202293	0.0435768
4938	0	0.603737	0.603724	0.63601	0.656243	0.496958	0.469092	0.458028	0.315409	0.0713679	0.106557	0.0925855	0.111741
4939	0	0.314002	0.523884	0.76222	0.547406	0.0235261	0.09209	0.341121	0.0928063	0.00175238	0.00308884	0.00868622	0.00498348
4939	0	0.477482	0.214832	0.205674	0.443524	0.0273096	0.0215622	0.0169009	0.0669482	0.0026888	0.00175235	0.00244913	0.0114084
4940	0	0.186263	0.159929	0.187759	0.209437	0.0365992	0.0312505	0.0392774	0.0556357	0.017168	0.00925498	0.021041	0.0194378
4941	0	0.121572	0.16313	0.175653	0.152696	0.0794255	0.107945	0.0785387	0.0800113	0.00984336	0.0121186	0.00848687	0.00722459
4942	0	0.36719	0.532062	0.546289	0.755253	0.491313	0.712432	0.578918	0.812161	0.0455084	0.0331737	0.0190227	0.20749
4942	0	0.377799	0.278235	0.318421	0.335847	0.366738	0.336755	0.291389	0.337747	0.0204898	0.0191364	0.0125469	0.030741
4942	0	0.450809	0.406357	0.791252	0.723858	0.831725	0.787837	0.833708	0.573066	0.0448855	0.0449115	0.0265363	0.0424162
4942	0	0.545304	0.740061	0.84396	0.709397	0.754701	0.706885	0.69789	0.540029	0.0475931	0.137895	0.136062	0.0695939
4942	0	0.211181	0.835017	0.659897	0.811092	0.391224	0.748691	0.390707	0.589518	0.0230987	0.290317	0.186734	0.321099
4942	0	0.628973	0.695346	0.726797	0.675658	0.832602	0.785541	0.886689	0.760822	0.0369055	0.0422606	0.0332922	0.0356371
4942	0	0.792028	0.815371	0.808657	0.883036	0.854289	0.867014	0.741764	0.772258	0.0792723	0.0842693	0.143597	0.125199
4942	0	0.689661	0.731666	0.653102	0.693278	0.77873	0.866972	0.735927	0.832165	0.0357403	0.0746069	0.0439563	0.0750951
4942	0	0.677078	0.657242	0.847415	0.88689	0.673902	0.52024	0.828158	0.79109	0.182917	0.205507	0.304124	0.359667
4942	0	0.824437	0.730025	0.678304	0.62772	0.916102	0.80529	0.829666	0.863913	0.20489	0.0994324	0.0657399	0.0818282
4942	0	0.453639	0.810749	0.224477	0.569332	0.479379	0.725996	0.388111	0.500545	0.12626	0.189586	0.0516337	0.105564
4942	0	0.716252	0.722262	0.158504	0.772241	0.48213	0.800127	0.199373	0.803089	0.126834	0.235923	0.0452238	0.567444
4943	0	0.615139	0.457217	0.220781	0.472791	0.334495	0.52201	0.340192	0.610762	0.243834	0.165768	0.214494	0.1323
4944	0	0.0224059	0.0157383	0.012585	0.0112635	0.00204656	0.000944528	0.000791441	0.00128662	0.00637177	0.00450756	0.00144903	0.0019738
4945	0	0.4479	0.304454	0.600806	0.474149	0.378612	0.290318	0.471782	0.298683	0.0408925	0.0449514	0.0992525	0.0772678
4945	0	0.129587	0.0724132	0.158977	0.210278	0.224304	0.139546	0.289216	0.340088	0.0213784	0.0103087	0.0160874	0.0171236
4946	283	0.342979	0.640621	0.448717	0.495901	0.133328	0.137825	0.171948	0.328672	0.0145379	0.0245181	0.0253331	0.104618
4946	283	0.466837	0.499822	0.296941	0.537928	0.112361	0.167907	0.0971381	0.188732	0.039937	0.0371613	0.0334161	0.0582434
4946	283	0.363951	0.49692	0.361312	0.639441	0.0919345	0.139943	0.0678072	0.108218	0.027147	0.0324316	0.0274809	0.0884209
4947	0	0.188352	0.132538	0.151915	0.193003	0.410209	0.272229	0.416559	0.355102	0.0689053	0.0828152	0.0774277	0.152861
4948	940	0.909371	0.934465	0.798226	0.920063	0.49816	0.45939	0.46608	0.561974	0.18366	0.141897	0.0847008	0.266911
4949	160	0.683514	0.717814	0.681433	0.838744	0.393802	0.383972	0.457671	0.495686	0.0765615	0.0638693	0.065644	0.0637609
4950	0	0.54536	0.418887	0.672067	0.577877	0.663449	0.342871	0.705574	0.641201	0.11799	0.0226421	0.0461547	0.0454395
4951	0	0.301378	0.362283	0.179648	0.24769	0.261023	0.119153	0.181415	0.237429	0.0943073	0.0262728	0.0243811	0.0300578
4952	485	0.287588	0.364447	0.302059	0.243974	0.0688004	0.107088	0.0923059	0.0420628	0.00832705	0.0221309	0.02344	0.0123903
4952	890	0.564946	0.26366	0.353499	0.781939	0.185799	0.113063	0.0482432	0.110531	0.0269799	0.0227804	0.00886597	0.0202335
4952	297	0.368683	0.392315	0.283221	0.464055	0.0755097	0.239754	0.177629	0.180149	0.0289673	0.0411691	0.0248885	0.060557
4953	83	0.587324	0.506309	0.720371	0.688824	0.61051	0.442397	0.513111	0.532031	0.0844823	0.10084	0.155666	0.0841496
4954	13	0.8168	0.832625	0.831408	0.841048	0.461365	0.357028	0.372223	0.51715	0.114517	0.0387285	0.0654354	0.0359719
4955	0	0.360722	0.377688	0.28161	0.567941	0.350804	0.206752	0.185711	0.416335	0.0160709	0.0238448	0.015591	0.043679
4956	0	0.0108919	0.0220177	0.00864431	0.0250925	0.0319505	0.0408194	0.0311354	0.0638153	0.00228971	0.00739421	0.00241894	0.00316005
4957	85	0.681557	0.604964	0.59022	0.706314	0.353863	0.422828	0.302667	0.392448	0.0546832	0.0578993	0.0610504	0.123837
4958	2033	0.890043	0.983688	0.906862	0.878184	0.841597	0.917537	0.767792	0.719975	0.406992	0.540657	0.499918	0.607904
4958	2033	0.903644	0.941373	0.893998	0.90964	0.891509	0.932652	0.854661	0.929104	0.478549	0.416994	0.236822	0.384632
4958	2033	0.926352	0.978536	0.978671	0.95698	0.952626	0.965485	0.967719	0.95914	0.550366	0.593553	0.494412	0.612949
4958	2033	0.950201	0.916951	0.968857	0.943134	0.921767	0.928238	0.919995	0.93375	0.518866	0.516612	0.708571	0.506722
4958	2033	0.943949	0.929446	0.927208	0.938471	0.903207	0.93214	0.905032	0.941069	0.674328	0.472493	0.504271	0.514327
4958	2033	0.96049	0.964765	0.978577	0.944004	0.905375	0.890461	0.937788	0.898513	0.812397	0.817768	0.857745	0.77828
4958	2033	0.959601	0.956239	0.921723	0.954206	0.880699	0.914963	0.854838	0.896072	0.335538	0.464377	0.561206	0.336777
4958	2033	0.905974	0.883102	0.87869	0.901332	0.817607	0.738813	0.768269	0.834535	0.252413	0.199449	0.0981089	0.21072
4958	2033	0.904668	0.889552	0.906383	0.907542	0.72358	0.771068	0.835805	0.768457	0.488388	0.58857	0.346528	0.369377
4958	2033	0.887372	0.893897	0.903254	0.928107	0.743062	0.797577	0.75805	0.763699	0.11304	0.226158	0.279699	0.248738
4958	2033	0.954716	0.959203	0.942093	0.971263	0.946649	0.90592	0.942043	0.961131	0.461338	0.4817	0.8064	0.701486
4958	2033	0.955872	0.959686	0.971573	0.970463	0.892142	0.826834	0.883874	0.857845	0.823515	0.840704	0.780293	0.730483
4958	2033	0.923991	0.949875	0.948381	0.924385	0.783641	0.790947	0.835999	0.74146	0.76329	0.781712	0.642142	0.710843
4958	2033	0.972294	0.968093	0.978595	0.975746	0.963963	0.960844	0.954918	0.968016	0.693822	0.628163	0.647368	0.684388
4958	2033	0.977726	0.985432	0.984288	0.977583	0.943095	0.949979	0.949673	0.927328	0.672493	0.730616	0.728922	0.589307
4958	2033	0.798391	0.65801	0.749842	0.831991	0.893905	0.77931	0.788429	0.909599	0.229464	0.149831	0.301045	0.236986
4958	2033	0.967615	0.958142	0.957819	0.945119	0.766901	0.854355	0.935277	0.867389	0.655105	0.751676	0.865958	0.580414
4958	2033	0.961447	0.955559	0.963399	0.980409	0.759899	0.758678	0.7802	0.809597	0.707739	0.808635	0.684508	0.660446
4958	2033	0.832988	0.895792	0.816492	0.825889	0.754612	0.885347	0.89853	0.764639	0.471054	0.429985	0.385616	0.331236
4958	2033	0.902227	0.953493	0.918311	0.957743	0.917548	0.921636	0.905051	0.918917	0.646494	0.60842	0.421753	0.413047
4958	2033	0.96952	0.95847	0.948069	0.941648	0.897675	0.842309	0.899095	0.838833	0.532772	0.523844	0.61795	0.439234
4958	2033	0.964767	0.955555	0.957996	0.95805	0.836145	0.831052	0.81998	0.827688	0.715694	0.728593	0.785235	0.750044
4959	0	0.136967	0.12	0.164458	0.174014	0.087785	0.0855946	0.166367	0.0985293	0.00888982	0.0132256	0.013007	0.00819702
4960	0	0.313195	0.21842	0.198097	0.316761	0.297599	0.177433	0.168931	0.29723	0.0860043	0.0797048	0.0872343	0.111866
4961	168	0.432775	0.622181	0.413779	0.561747	0.335694	0.331118	0.352267	0.357745	0.194515	0.219358	0.331871	0.309494
4962	9	0.851837	0.91064	0.90472	0.888298	0.411155	0.398891	0.267649	0.384218	0.0576252	0.0740118	0.0582113	0.0975287
4963	0	0.916195	0.940219	0.925954	0.902685	0.912077	0.882145	0.874401	0.795899	0.352611	0.266551	0.365447	0.125659
4963	0	0.924707	0.96542	0.958328	0.912344	0.845627	0.862147	0.883691	0.860761	0.305918	0.280429	0.316355	0.271015
4963	0	0.954812	0.945346	0.955264	0.963483	0.790824	0.763908	0.823737	0.834098	0.308326	0.383016	0.414793	0.459254
4963	0	0.935879	0.922405	0.946725	0.90856	0.674781	0.813136	0.710531	0.656707	0.18857	0.17334	0.186572	0.336896
4964	1495	0.315202	0.599078	0.519642	0.690722	0.395656	0.633437	0.711238	0.616719	0.0702842	0.165242	0.0551822	0.146166
4965	67	0.665121	0.887654	0.717127	0.873663	0.597082	0.898224	0.568068	0.820235	0.217387	0.380822	0.286133	0.427294
4965	67	0.791408	0.761645	0.725228	0.680771	0.840388	0.733686	0.685516	0.604746	0.405101	0.172813	0.273359	0.295262
4965	67	0.478012	0.668149	0.785202	0.880838	0.689296	0.6022	0.706353	0.745651	0.208499	0.183139	0.138506	0.166921
4965	67	0.902451	0.844561	0.883708	0.898253	0.777364	0.709551	0.654918	0.805325	0.387241	0.187458	0.207717	0.201141
4966	2500	0.756445	0.790659	0.722399	0.789716	0.562555	0.433223	0.373089	0.512301	0.127073	0.0694571	0.0530006	0.159196
4967	6	0.157613	0.168763	0.227915	0.169311	0.126833	0.134684	0.12733	0.129315	0.0359662	0.0370154	0.0392057	0.0260107
4967	0	0.251822	0.262283	0.260196	0.49893	0.0869445	0.226868	0.0409961	0.37672	0.0325434	0.0165403	0.0133633	0.173903
4968	0	0.315478	0.23541	0.253961	0.522719	0.279301	0.224017	0.15673	0.371181	0.0219042	0.0103949	0.0171898	0.0482486
4969	0	0.0821356	0.137054	0.1898	0.181686	0.0171879	0.128854	0.0709427	0.0302705	0.00840534	0.0102903	0.00516616	0.058551
4970	8	0.432575	0.585643	0.628247	0.544406	0.362729	0.528266	0.490277	0.523962	0.0446285	0.0419657	0.0562797	0.039481
4971	3387	0.0656866	0.0737762	0.127878	0.113457	0.0780793	0.0793733	0.127947	0.0634268	0.0232113	0.0267671	0.0289397	0.0135466
4971	3387	0.176644	0.234419	0.295164	0.329852	0.248355	0.300311	0.178634	0.133584	0.0138257	0.0281141	0.0176854	0.0267133
4971	3387	0.126952	0.147405	0.0784195	0.0867219	0.0937285	0.0936607	0.0585212	0.041182	0.0275773	0.0131434	0.0102716	0.00952184
4972	0	0.940442	0.933244	0.932356	0.905875	0.623216	0.772763	0.616095	0.699635	0.107666	0.112458	0.117095	0.196281
4973	0	0.137676	0.0959752	0.0846263	0.327576	0.153865	0.078774	0.0768973	0.301282	0.0237449	0.0122057	0.0109957	0.0372442
4974	5.2	0.233169	0.132267	0.314695	0.142995	0.341434	0.159272	0.272995	0.226972	0.178789	0.165805	0.0942381	0.122942
4975	89	0.809252	0.743394	0.784643	0.758752	0.37142	0.453195	0.429282	0.393589	0.14452	0.0808259	0.0906921	0.0823455
4975	51.8	0.556791	0.855749	0.651934	0.526901	0.399068	0.403196	0.434192	0.537707	0.170414	0.176088	0.113445	0.0584301
4976	0	0.0430521	0.0252929	0.0346507	0.120204	0.0343826	0.0631723	0.0415253	0.106517	0.007239	0.00754452	0.0056454	0.0208672
4976	0	0.010163	0.0577916	0.0740997	0.146604	0.00621879	0.1124	0.0725991	0.0460619	0.00390734	0.00657402	0.0136342	0.00698908
4976	0	0.0220496	0.124419	0.0625879	0.0444092	0.012246	0.0739648	0.0372441	0.0106066	0.002312	0.012839	0.00692622	0.0052922
4977	0	0.621089	0.718687	0.769385	0.59109	0.321931	0.261256	0.37335	0.178882	0.0246884	0.0314557	0.0882084	0.0351699
4978	0	0.271742	0.144464	0.312967	0.2343	0.365744	0.2224	0.23779	0.267707	0.0363322	0.0151469	0.0362925	0.0458405
4979	0	0.784002	0.840445	0.929786	0.894906	0.370852	0.36169	0.260532	0.436843	0.0996789	0.196476	0.0844514	0.154227
4980	0	0.0995966	0.0628348	0.111382	0.0747521	0.047325	0.0673882	0.0934704	0.0572423	0.00738245	0.00518453	0.0102087	0.00724838
4980	0	0.0429247	0.0553576	0.0289748	0.0929589	0.0370179	0.00981982	0.0133988	0.0506137	0.00474263	0.00483089	0.00635192	0.0107301
4981	0	0.103159	0.0944757	0.112391	0.363229	0.0162265	0.0414902	0.0115429	0.0727437	0.00415992	0.00818321	0.00395475	0.0602562
4982	0	0.382996	0.244083	0.292033	0.534569	0.306668	0.0947595	0.201446	0.265891	0.0679668	0.0344904	0.018377	0.0616908
4983	0	0.681335	0.676046	0.650617	0.679313	0.500098	0.434732	0.272963	0.471222	0.0422612	0.0807071	0.0397719	0.064065
4984	0	0.0807525	0.127392	0.0671743	0.0769765	0.0157537	0.0187869	0.0765314	0.023007	0.00812319	0.0112894	0.0208063	0.0138132
4985	866	0.608425	0.1884	0.311444	0.1561	0.111808	0.0903042	0.201383	0.0603865	0.00360777	0.00379137	0.00550669	0.00577201
4986	0	0.90083	0.846119	0.72951	0.779625	0.329184	0.505077	0.307447	0.616594	0.0393701	0.0485525	0.0482231	0.0431778
4987	0	0.902628	0.821125	0.855316	0.708559	0.723648	0.647025	0.732447	0.651278	0.217894	0.171685	0.182493	0.226442
4988	7	0.385011	0.52344	0.401771	0.437116	0.294654	0.473614	0.402301	0.431005	0.0546437	0.056531	0.0662427	0.0557496
4988	7	0.672824	0.694313	0.472373	0.524879	0.645082	0.600673	0.467572	0.523002	0.0933071	0.101592	0.0735629	0.0908457
4988	7	0.91038	0.821211	0.928619	0.883077	0.789628	0.625711	0.734968	0.749635	0.188904	0.130018	0.202631	0.142265
4989	0	0.17652	0.0497695	0.0288279	0.0330414	0.0458623	0.00599723	0.00743983	0.00985771	0.0429448	0.00842492	0.00683228	0.0126661
4990	28	0.254778	0.421595	0.376053	0.544867	0.235724	0.174858	0.162811	0.219099	0.0101267	0.00986039	0.00629608	0.0148929
4991	20	0.388145	0.437864	0.4458	0.486122	0.197469	0.273315	0.134189	0.28628	0.0194335	0.0747403	0.00917185	0.0214996
4992	11	0.311245	0.279208	0.312722	0.391335	0.469424	0.474474	0.404916	0.469551	0.107498	0.0645038	0.0828539	0.0949647
4993	131	0.109972	0.281741	0.149921	0.311234	0.107648	0.267872	0.210916	0.176293	0.0138108	0.0196351	0.0105336	0.132192
4994	224.5	0.501998	0.478903	0.447617	0.494947	0.500822	0.471353	0.512786	0.460819	0.0294181	0.0461644	0.0358592	0.047031
4995	0	0.361121	0.308426	0.287891	0.347535	0.0655872	0.0329386	0.0800376	0.0433553	0.00847504	0.00811768	0.0270381	0.0159538
4996	0	0.0241604	0.0308274	0.0233266	0.0835551	0.000525509	0.00144796	0.00114878	0.00595074	0.00288868	0.00357126	0.00479126	0.0166713
4996	0	0.090286	0.104784	0.111532	0.237967	0.00122571	0.00671313	0.00155265	0.00419202	0.00437366	0.00378982	0.00535254	0.00811704
4997	0	0.0867811	0.0350575	0.0177264	0.0870553	0.017091	0.00217296	0.00130873	0.00422825	0.0112515	0.00245861	0.00189579	0.00405039
4998	0	0.128699	0.125334	0.143082	0.156658	0.174794	0.110861	0.100826	0.38216	0.0141251	0.0159628	0.0129635	0.0668228
4999	0	0.21143	0.180888	0.164921	0.251165	0.246328	0.18928	0.227973	0.298426	0.0315843	0.0606022	0.0279868	0.0410863
5000	337	0.505831	0.578306	0.740661	0.785266	0.672267	0.584127	0.747741	0.895483	0.0811517	0.0727593	0.110704	0.207382
5000	337	0.6444	0.980232	0.825988	0.82286	0.734297	0.845429	0.728705	0.729901	0.128328	0.174636	0.161455	0.260344
5000	337	0.557822	0.33522	0.534353	0.78826	0.605496	0.566401	0.589287	0.789225	0.110607	0.0971783	0.106661	0.170544
5000	337	0.69277	0.640492	0.817462	0.502341	0.415203	0.372297	0.564055	0.297389	0.0715692	0.0936385	0.0798575	0.0301062
5000	337	0.084373	0.0477773	0.0505531	0.130441	0.0713621	0.0194502	0.0204991	0.0317972	0.00506168	0.00688241	0.00454665	0.0286731
5000	337	0.189726	0.568693	0.245684	0.452215	0.201166	0.366857	0.169969	0.462378	0.0458589	0.104603	0.0199092	0.0516061
5000	337	0.728101	0.77757	0.795869	0.882758	0.758306	0.878745	0.840624	0.927453	0.36363	0.437755	0.271803	0.349667
5000	337	0.105747	0.158084	0.104269	0.254974	0.100155	0.157724	0.0702712	0.271213	0.00944007	0.0127375	0.0188397	0.0142716
5000	337	0.677193	0.441273	0.621472	0.873846	0.549788	0.521724	0.605806	0.521667	0.0420324	0.0581729	0.0701877	0.0510503
5000	337	0.488254	0.716791	0.658258	0.382968	0.587762	0.778458	0.540678	0.612847	0.0540816	0.183466	0.0613114	0.0987961
5001	0	0.646205	0.519538	0.512958	0.721201	0.534553	0.520128	0.54467	0.588365	0.138503	0.153633	0.108319	0.176837
5001	4	0.208141	0.495601	0.682477	0.645886	0.306315	0.484597	0.526374	0.600122	0.0297759	0.0598226	0.0633285	0.0344261
5002	0	0.0456588	0.105756	0.0741092	0.0790101	0.0713948	0.0997819	0.0738122	0.110427	0.00419917	0.00457878	0.00267274	0.00521085
5003	0	0.51028	0.474071	0.401401	0.477739	0.363557	0.284127	0.385164	0.216217	0.0178177	0.02812	0.0348863	0.0248398
5004	0	0.293042	0.432641	0.507518	0.214476	0.258035	0.145742	0.399132	0.149159	0.0377989	0.0513621	0.0567236	0.0428042
5005	4707	0.239653	0.52861	0.351793	0.446558	0.494885	0.344479	0.501635	0.366596	0.222006	0.17464	0.163184	0.0737594
5005	4707	0.418771	0.250747	0.274777	0.415392	0.572896	0.454899	0.522846	0.542335	0.103739	0.0881084	0.12562	0.181285
5006	0	0.524724	0.713049	0.645	0.738984	0.476143	0.511023	0.442327	0.494035	0.0496363	0.0712604	0.0905429	0.0720593
5007	0	0.192154	0.226136	0.14524	0.24039	0.194311	0.13218	0.123226	0.160526	0.0189524	0.0370039	0.0143215	0.024024
5008	0	0.103741	0.0620046	0.0658602	0.161975	0.00984442	0.00840776	0.00596098	0.0229179	0.0151532	0.00795567	0.010797	0.0686402
5009	55	0.253092	0.234277	0.304975	0.318822	0.118247	0.0639539	0.114585	0.109084	0.00609177	0.00754997	0.00627866	0.00578558
5010	0	0.857262	0.901435	0.881334	0.884013	0.625582	0.753409	0.661091	0.709129	0.297567	0.344616	0.224238	0.322896
5010	0	0.738584	0.734512	0.787935	0.687805	0.802434	0.721696	0.748408	0.516644	0.387374	0.354089	0.296573	0.265934
5011	0	0.170086	0.138803	0.129741	0.191605	0.0729627	0.0941072	0.123956	0.199295	0.0062729	0.00640969	0.0100472	0.0173243
5012	0	0.512959	0.211082	0.258179	0.325656	0.427126	0.121685	0.239474	0.264717	0.047276	0.0660375	0.041393	0.129089
5013	3.4	0.881402	0.877535	0.905122	0.885546	0.775825	0.772971	0.789071	0.785102	0.247177	0.424185	0.218781	0.334997
5014	0	0.106647	0.076205	0.1275	0.315481	0.054542	0.0628057	0.0397281	0.174901	0.0275034	0.0741876	0.0791247	0.0773574
5015	361	0.864983	0.89427	0.823511	0.931821	0.492227	0.535371	0.475474	0.582837	0.152349	0.11686	0.148733	0.169602
5016	470	0.0954	0.0731611	0.0761263	0.102314	0.0432165	0.0564643	0.0130093	0.0712412	0.00888147	0.0043141	0.00339402	0.00439952
5016	184.78	0.0697391	0.579117	0.0893689	0.217768	0.0725555	0.240721	0.157862	0.104299	0.0123067	0.0877548	0.0267923	0.0347789
5017	119	0.60015	0.691955	0.493538	0.666767	0.522477	0.438738	0.416796	0.569433	0.17005	0.206347	0.119336	0.213042
5018	0	0.0902262	0.0712717	0.0860024	0.364459	0.160928	0.12857	0.163288	0.424812	0.0119293	0.00700547	0.0162634	0.0385276
5019	165	0.24393	0.100986	0.288778	0.214759	0.0880084	0.0253381	0.0847658	0.102618	0.026692	0.00528996	0.0131814	0.00763119
5020	0	0.0229147	0.0487707	0.0366264	0.14113	0.0268381	0.0327153	0.0322978	0.0647773	0.00543751	0.0217274	0.0241873	0.013178
5021	0	0.0865689	0.118699	0.112172	0.478591	0.121847	0.161158	0.398735	0.540349	0.0800223	0.0177097	0.0789353	0.147759
5022	0	0.0598358	0.0855649	0.0602879	0.0709887	0.0127902	0.0173828	0.0383177	0.0142827	0.00164819	0.00310679	0.00197962	0.00279097
5023	0	0.0342958	0.0857427	0.0483624	0.14289	0.0424377	0.0767642	0.0492829	0.205551	0.00210848	0.00757166	0.00322917	0.00920782
5023	0	0.504134	0.408438	0.20177	0.161572	0.324549	0.415545	0.298037	0.294279	0.0609814	0.0195975	0.0108548	0.0437303
5024	395	0.466941	0.670428	0.385666	0.427918	0.487408	0.495516	0.43766	0.435432	0.0478027	0.0551074	0.0453617	0.0482474
5024	395	0.180289	0.333512	0.235064	0.280916	0.506222	0.509512	0.499286	0.484666	0.0483559	0.0676728	0.0567709	0.145718
5024	395	0.312367	0.444951	0.44857	0.571105	0.274786	0.359197	0.168433	0.475288	0.0344925	0.0974583	0.136088	0.0923221
5024	395	0.65564	0.461191	0.714476	0.705609	0.653327	0.453411	0.69293	0.65474	0.312992	0.166792	0.332386	0.217416
5025	0	0.628472	0.716766	0.779702	0.817331	0.614882	0.541113	0.451489	0.578908	0.0964641	0.022242	0.0213598	0.0540171
5026	0	0.0442889	0.0657576	0.0888256	0.302269	0.040246	0.0518419	0.0337717	0.414973	0.00576678	0.00998933	0.0132712	0.179115
5027	0	0.732911	0.740179	0.698323	0.675493	0.613583	0.558921	0.591199	0.59685	0.0546284	0.0773048	0.0889961	0.112319
5028	347	0.940595	0.929606	0.917792	0.887269	0.660207	0.626065	0.735269	0.572407	0.303051	0.212345	0.290879	0.230586
5028	347	0.957771	0.912329	0.854733	0.934662	0.733901	0.694155	0.797615	0.833182	0.232397	0.171453	0.151993	0.185063
5029	0	0.201038	0.117978	0.289886	0.166271	0.181657	0.101537	0.118787	0.0547999	0.0331129	0.0324534	0.0262235	0.0235397
5030	0	0.128522	0.267486	0.0388699	0.109796	0.0170936	0.0205205	0.00169418	0.00563151	0.0063473	0.015555	0.00109518	0.00222344
5031	0	0.377783	0.454078	0.355942	0.243415	0.288029	0.294883	0.361164	0.426611	0.131723	0.146537	0.159913	0.326006
5032	0	0.846634	0.78716	0.707729	0.76918	0.677661	0.507018	0.63944	0.578974	0.158837	0.101678	0.0247419	0.0521356
5033	217	0.0791104	0.0504142	0.137584	0.110724	0.00530605	0.00270967	0.00654984	0.0120272	0.0129885	0.00717782	0.0104665	0.00712897
5034	145	0.404383	0.656253	0.612979	0.639483	0.235399	0.444614	0.455064	0.576661	0.159071	0.192359	0.214192	0.0902549
5034	145	0.427477	0.422894	0.343654	0.443813	0.350205	0.331879	0.308049	0.325311	0.0837524	0.0528993	0.0518501	0.0487061
5034	72	0.442238	0.356051	0.277815	0.392864	0.311619	0.350002	0.251703	0.359462	0.103898	0.11305	0.0871506	0.156846
5035	0	0.130569	0.160733	0.180321	0.25443	0.0327694	0.0142469	0.0148501	0.117432	0.00934254	0.0132081	0.0124258	0.0238814
5036	0	0.264757	0.261224	0.404421	0.493147	0.22561	0.377627	0.212433	0.470244	0.00931721	0.0433639	0.0725572	0.0235815
5037	48	0.468837	0.568588	0.36461	0.6254	0.551041	0.768847	0.496942	0.795406	0.0935225	0.0500338	0.0614285	0.144096
5038	0	0.0394475	0.100778	0.0360353	0.1168	0.0648241	0.128624	0.0912076	0.0934341	0.0126707	0.0211158	0.0128281	0.0150076
5039	0	0.163957	0.139755	0.144862	0.1626	0.147673	0.0854053	0.113347	0.0987385	0.0109636	0.0152354	0.0391697	0.00920269
5039	0	0.217678	0.489893	0.585575	0.406722	0.0451925	0.136564	0.157562	0.118661	0.0498733	0.0949395	0.170273	0.0546911
5040	237	0.804171	0.719005	0.719537	0.852492	0.42072	0.393571	0.372507	0.406471	0.0962298	0.0674126	0.0932576	0.103098
5041	0	0.248277	0.607213	0.372571	0.488112	0.425478	0.469064	0.438671	0.376276	0.0295588	0.0289322	0.0645045	0.0323508
5042	0	0.104654	0.12161	0.170662	0.125269	0.222978	0.300448	0.315224	0.478939	0.0266218	0.0326346	0.0587224	0.103142
5043	63	0.288411	0.220649	0.442456	0.487287	0.362137	0.448358	0.497112	0.397508	0.170712	0.0999225	0.253008	0.0677088
5044	21	0.788728	0.609215	0.460853	0.621684	0.630197	0.365792	0.472745	0.645448	0.149181	0.128958	0.0300596	0.111318
5044	5	0.449173	0.304219	0.198677	0.451325	0.430975	0.468448	0.223284	0.3033	0.0389018	0.0196697	0.0126854	0.0799379
5044	1	0.149803	0.177886	0.193772	0.168645	0.119337	0.111897	0.136328	0.223395	0.00694569	0.00994603	0.0158966	0.0125537
5045	1148	0.788395	0.648099	0.715891	0.87831	0.356741	0.424894	0.452685	0.41409	0.00377652	0.00895005	0.0274438	0.0119324
5046	0	0.207043	0.206574	0.189637	0.186189	0.0379361	0.109584	0.0427863	0.106219	0.0298175	0.0215452	0.0432753	0.0407409
5047	0	0.158869	0.201526	0.101035	0.29148	0.152452	0.231957	0.250567	0.346328	0.0235745	0.0114807	0.0137869	0.0551197
5048	0	0.156594	0.372829	0.20967	0.251504	0.0374191	0.0750796	0.0326811	0.120183	0.0103953	0.0261909	0.0177559	0.00818292
5048	0	0.627276	0.519756	0.313699	0.281328	0.353313	0.148748	0.2194	0.101754	0.0705477	0.03261	0.0366719	0.015209
5049	0	0.419525	0.400445	0.286186	0.464283	0.403576	0.346064	0.259073	0.251976	0.130997	0.0607798	0.0495682	0.0182501
5050	0	0.502207	0.498297	0.516595	0.569769	0.122445	0.220348	0.187961	0.238475	0.0186826	0.0198969	0.0164208	0.0153167
5051	304	0.985204	0.978762	0.976438	0.990697	0.665596	0.607591	0.746744	0.83535	0.258055	0.287292	0.328005	0.188968
5051	304	0.937375	0.96513	0.962889	0.954821	0.607532	0.794337	0.796758	0.672891	0.238344	0.146657	0.241022	0.129937
5052	0	0.0999389	0.130356	0.200516	0.124422	0.200281	0.0779831	0.0815602	0.12848	0.0185184	0.0157312	0.0181723	0.0110645
5053	477	0.808064	0.383284	0.690896	0.626688	0.730232	0.550036	0.574981	0.718266	0.151589	0.200318	0.217006	0.100999
5054	7	0.308386	0.188457	0.20132	0.298644	0.275067	0.160011	0.188699	0.321171	0.0190438	0.0113735	0.0205241	0.103598
5055	23.9	0.142081	0.118221	0.135035	0.224317	0.161296	0.212544	0.202435	0.292786	0.0772459	0.0280653	0.0321201	0.0741438
5056	0	0.798373	0.762839	0.558941	0.652704	0.510885	0.704029	0.534984	0.495449	0.131856	0.185082	0.208625	0.204829
5057	0	0.255627	0.21268	0.244455	0.205935	0.109284	0.0848051	0.0520005	0.0601081	0.0120675	0.0171365	0.00971648	0.0132196
5058	0	0.836711	0.798473	0.809736	0.770992	0.661654	0.571942	0.502693	0.519432	0.180375	0.0686283	0.0926869	0.118357
5059	0	0.448126	0.241869	0.22482	0.259625	0.276774	0.184093	0.173805	0.247012	0.0318541	0.0167086	0.00639673	0.0398727
5060	552	0.580267	0.543018	0.357122	0.476144	0.292741	0.537338	0.325203	0.394445	0.129496	0.233024	0.130999	0.271039
5061	41	0.665294	0.320344	0.639385	0.54215	0.512034	0.454179	0.467557	0.476862	0.131244	0.0405929	0.0809218	0.050753
5062	14	0.371799	0.2466	0.0870525	0.380123	0.17097	0.200988	0.0450749	0.38152	0.0205514	0.0364318	0.017337	0.128421
5063	1.14	0.405101	0.437695	0.435757	0.40077	0.173383	0.138993	0.0857692	0.0682181	0.00718036	0.00908448	0.00755621	0.00763096
5064	0	0.826018	0.77158	0.632033	0.722116	0.798589	0.631597	0.386687	0.476988	0.0974549	0.0334555	0.0168106	0.0252951
5065	0	0.393295	0.304646	0.455424	0.304992	0.165392	0.22798	0.114321	0.0342439	0.121286	0.0803574	0.0904	0.161266
5065	0	0.32753	0.367572	0.3397	0.245668	0.163854	0.146104	0.214363	0.183322	0.0339456	0.039874	0.0730879	0.0613754
5066	72.4	0.680122	0.39971	0.604213	0.503677	0.44561	0.398115	0.470277	0.372203	0.0344308	0.0340076	0.0251874	0.0216498
5067	141	0.0675554	0.0694669	0.0540677	0.050918	0.121727	0.222823	0.111674	0.067638	0.0287691	0.0598144	0.0437874	0.0245889
5068	0	0.490816	0.135591	0.128488	0.248889	0.505706	0.439529	0.497347	0.458797	0.0357352	0.0123899	0.0118864	0.0271268
5069	0	0.597036	0.530558	0.429073	0.400708	0.344668	0.227785	0.118168	0.419812	0.0321667	0.0678871	0.0540637	0.102904
5070	0	0.0723661	0.0624395	0.0913291	0.057402	0.103184	0.123267	0.125575	0.129379	0.0167324	0.0157679	0.0149865	0.00865175
5071	0	0.0343203	0.0549	0.0448127	0.0315486	0.00679756	0.0051886	0.00499653	0.00296093	0.00440896	0.00344484	0.00161609	0.00281238
5072	0	0.890358	0.939972	0.855409	0.879331	0.872877	0.90835	0.736912	0.810456	0.149004	0.158575	0.147519	0.0685593
5072	0	0.604393	0.834084	0.668288	0.622329	0.660205	0.710068	0.626671	0.610046	0.0433364	0.0305768	0.0974377	0.0627203
5072	0	0.916946	0.931394	0.949487	0.917268	0.875127	0.854994	0.904281	0.859166	0.211627	0.179295	0.174981	0.222581
5073	0	0.535385	0.638735	0.637867	0.65358	0.364632	0.307969	0.35049	0.548005	0.171194	0.109372	0.0887784	0.201761
5074	378	0.0270084	0.0183549	0.0445745	0.03223	0.0163954	0.00422148	0.0106063	0.00671034	0.00835217	0.00809915	0.00958649	0.0158783
5075	0	0.678497	0.35068	0.485233	0.366233	0.0656361	0.0369622	0.0343759	0.0265595	0.0151244	0.0138629	0.0100199	0.0150633
5075	0	0.160645	0.384349	0.117699	0.497818	0.0145382	0.051581	0.0118197	0.234149	0.0110386	0.0108124	0.00732752	0.0481622
5076	0	0.752602	0.611597	0.793741	0.839342	0.530442	0.535568	0.556208	0.539599	0.141151	0.254257	0.245256	0.173647
5077	0	0.0366033	0.0178252	0.0185877	0.0117217	0.0258389	0.00345337	0.0146891	0.00203348	0.00355381	0.00220525	0.00248735	0.00315957
5078	79.6	0.291065	0.315929	0.369679	0.353901	0.669313	0.506533	0.571253	0.600239	0.124541	0.175401	0.159717	0.158973
5079	0	0.34832	0.281397	0.160601	0.408174	0.1091	0.0813202	0.0938906	0.247663	0.014567	0.00633122	0.00644007	0.0141404
5080	0	0.0922157	0.0856483	0.0215359	0.0633574	0.0241686	0.0119578	0.00401252	0.00528014	0.0129738	0.00391899	0.00300769	0.00970468
5081	411	0.846619	0.841336	0.820475	0.899566	0.685598	0.543453	0.588667	0.645296	0.0843113	0.0696299	0.108948	0.158062
5082	513	0.567675	0.840823	0.701167	0.765271	0.708227	0.675948	0.714255	0.817295	0.0540389	0.244221	0.113483	0.13491
5083	0	0.540558	0.83803	0.824918	0.863711	0.463505	0.555936	0.517404	0.617303	0.0490751	0.0745714	0.0761737	0.123256
5084	0	0.116806	0.144119	0.0864256	0.192425	0.0333328	0.0931886	0.0784304	0.055483	0.00583307	0.00565095	0.00937552	0.0154637
5085	175	0.672319	0.801704	0.748513	0.674079	0.404601	0.62471	0.559516	0.494268	0.070548	0.144894	0.0707793	0.0916382
5086	0	0.139273	0.0659559	0.0615186	0.158029	0.0141622	0.004739	0.00413423	0.0110941	0.0086117	0.00529246	0.00264957	0.00802675
5087	0	0.702844	0.702597	0.674051	0.804	0.388241	0.372789	0.0674761	0.267337	0.0543897	0.0346367	0.0399443	0.0742703
5088	0	0.28488	0.149565	0.187788	0.282941	0.00267807	0.00855719	0.01217	0.0111179	0.00268792	0.00656017	0.00158522	0.00786363
5088	0	0.638515	0.660579	0.23434	0.502601	0.0350995	0.0200088	0.0413116	0.183678	0.0172191	0.00749894	0.0700989	0.375091
5089	0	0.212402	0.17872	0.302196	0.221536	0.104174	0.0377004	0.0401615	0.181129	0.0126838	0.0229264	0.0274276	0.0116427
5090	0	0.0794243	0.03087	0.0575607	0.156624	0.141384	0.0617918	0.0706484	0.216387	0.0252477	0.00914211	0.013282	0.0254827
5090	0	0.0846377	0.139159	0.181399	0.145142	0.0741759	0.0918344	0.12043	0.137857	0.0159147	0.0162273	0.0311985	0.0146192
5090	0	0.143435	0.0406327	0.0370238	0.11609	0.215469	0.128357	0.054725	0.402143	0.0609267	0.0270269	0.0325274	0.0814573
5091	0	0.588118	0.647125	0.670574	0.598447	0.187693	0.298573	0.148063	0.310922	0.0368706	0.0257209	0.048536	0.106573
5092	0	0.163035	0.418761	0.220326	0.288245	0.520229	0.475659	0.501128	0.447258	0.0707145	0.198082	0.111909	0.0341125
5093	0	0.147635	0.0751546	0.174143	0.234418	0.300883	0.279836	0.245104	0.277068	0.0296054	0.0189134	0.0285454	0.0441046
5094	0	0.066998	0.0357982	0.0443225	0.0583971	0.00441478	0.00360987	0.000861039	0.00926943	0.00238523	0.00141779	0.000787726	0.00207002
5095	143	0.181564	0.210653	0.160819	0.186795	0.285554	0.423011	0.387898	0.386273	0.0347611	0.031954	0.0294971	0.0441108
5096	0	0.385295	0.534204	0.288846	0.56446	0.144831	0.0720034	0.0311405	0.20267	0.00737521	0.0105034	0.00771246	0.027524
5096	0	0.59883	0.670596	0.523535	0.58838	0.0815389	0.183207	0.249478	0.209431	0.0315482	0.0216449	0.0142614	0.0436539
5096	0	0.454655	0.278385	0.249387	0.275852	0.0109264	0.127451	0.0453802	0.0355852	0.00772321	0.00955152	0.00865825	0.00813685
5097	0	0.0378594	0.0300773	0.0331377	0.04276	0.0012992	0.0129296	0.0130762	0.0161092	0.0032404	0.00234711	0.0024554	0.00481848
5098	132	0.878969	0.921792	0.871458	0.897754	0.631674	0.543255	0.551028	0.691171	0.288175	0.156905	0.142588	0.124429
5099	46	0.52008	0.375222	0.261267	0.718705	0.352824	0.237845	0.332167	0.622614	0.0395706	0.030739	0.0407359	0.0389891
5099	46	0.72226	0.792156	0.902411	0.677001	0.658427	0.619021	0.781769	0.673978	0.225261	0.248003	0.237402	0.258442
5100	0	0.791414	0.756189	0.806076	0.753087	0.381393	0.439112	0.405021	0.468168	0.0264417	0.0230929	0.0212026	0.0208028
5101	89	0.861405	0.830545	0.914475	0.851571	0.600012	0.512656	0.699314	0.600678	0.0613805	0.0122825	0.0267131	0.0140536
5102	107	0.76998	0.798679	0.835128	0.795045	0.667237	0.712027	0.749344	0.678048	0.10593	0.163367	0.187683	0.190899
5103	0.5	0.103395	0.0485083	0.041002	0.0610298	0.0783761	0.062874	0.033794	0.0861152	0.0226652	0.0133946	0.0167172	0.0208234
5104	0	0.809423	0.723093	0.784763	0.792141	0.472786	0.333193	0.471569	0.502975	0.0075433	0.00573814	0.00605103	0.00479205
5104	0	0.820974	0.727446	0.750192	0.849828	0.482702	0.273728	0.496279	0.48735	0.0171851	0.0121749	0.00817994	0.0148058
5105	0	0.148141	0.303182	0.439136	0.246344	0.141337	0.138706	0.412567	0.223993	0.0216603	0.0132647	0.0568582	0.110186
5106	0	0.772578	0.803553	0.868452	0.711088	0.637344	0.593232	0.856987	0.422192	0.210054	0.139575	0.181304	0.202401
5107	1	0.184096	0.114557	0.0801969	0.19584	0.398974	0.378984	0.369634	0.312717	0.073198	0.107295	0.0613609	0.0926226
5108	29	0.307203	0.66769	0.705713	0.453052	0.350661	0.60553	0.402928	0.485236	0.139434	0.0731652	0.180092	0.154302
5109	0	0.812263	0.84943	0.884625	0.820431	0.396445	0.477698	0.530311	0.633105	0.177331	0.107917	0.0734173	0.1243
5110	0	0.586033	0.397535	0.372608	0.516707	0.623238	0.410173	0.342457	0.377852	0.189299	0.0581742	0.050069	0.0820508
5111	0	0.0500664	0.0232204	0.0241754	0.0371855	0.104527	0.0828151	0.02532	0.0945212	0.00585751	0.00468918	0.00610155	0.00740664
5112	0	0.679176	0.694434	0.40112	0.737411	0.115544	0.0855245	0.0203455	0.257773	0.0402313	0.0391704	0.012629	0.021481
5113	0	0.126461	0.206605	0.16068	0.148435	0.118155	0.133617	0.169472	0.16943	0.0286403	0.109774	0.0492291	0.0532389
5114	0	0.696539	0.624357	0.7025	0.853657	0.355673	0.363701	0.51415	0.657858	0.0381689	0.0524853	0.0756092	0.117318
5115	0	0.398703	0.280988	0.23269	0.38777	0.167817	0.139205	0.102917	0.153692	0.110086	0.0295982	0.0526229	0.0777191
5116	0	0.105084	0.10693	0.0791672	0.0801491	0.00594637	0.0253697	0.0156429	0.0177459	0.00327685	0.0047152	0.00378037	0.00725647
5117	0	0.0634191	0.100346	0.0662341	0.0629586	0.185222	0.120703	0.110879	0.149697	0.0134464	0.0335267	0.0067106	0.00946996
5118	0	0.497616	0.624898	0.431853	0.397577	0.571281	0.522394	0.543674	0.631978	0.00692799	0.00699248	0.00874316	0.0246646
5118	0	0.367185	0.50975	0.562505	0.475764	0.383808	0.488009	0.420926	0.424457	0.00926544	0.0110383	0.007625	0.00617494
5119	0	0.798385	0.797718	0.837778	0.689439	0.509882	0.454222	0.53481	0.461013	0.24498	0.22696	0.253052	0.131207
5120	0	0.0357692	0.0357184	0.0368931	0.0269564	0.00142048	0.000317478	0.000331591	0.000103828	0.00204591	0.00107978	0.00117992	0.00125746
5121	0	0.604029	0.403276	0.25164	0.305441	0.511235	0.19335	0.208524	0.247606	0.0497017	0.0214073	0.0209099	0.009139
5122	0	0.0283534	0.0251605	0.0211343	0.0291005	0.00489765	0.00172743	0.00158482	0.00225369	0.0112083	0.0065214	0.00465426	0.00462668
5123	14	0.0865816	0.137371	0.113544	0.189793	0.1518	0.0847292	0.0969619	0.562465	0.0396864	0.0233255	0.0140358	0.12539
5124	0	0.792245	0.828856	0.817154	0.813635	0.422926	0.242896	0.247672	0.513354	0.0353052	0.0118077	0.0255363	0.0175883
5125	98	0.181551	0.254219	0.294573	0.286169	0.146941	0.131619	0.192942	0.206449	0.00742846	0.0208451	0.0200318	0.0137429
5125	227	0.475163	0.422722	0.473487	0.689944	0.287439	0.211724	0.207974	0.339998	0.00597234	0.00326849	0.00609863	0.0242766
5125	60	0.163871	0.162589	0.167251	0.207483	0.121236	0.0909301	0.0488293	0.102302	0.00740946	0.00523154	0.00868725	0.0138067
5126	26	0.993496	0.994724	0.995598	0.99087	0.869413	0.866622	0.91424	0.865646	0.599945	0.439144	0.460733	0.39865
5127	0	0.334553	0.348556	0.282533	0.37836	0.52208	0.376819	0.314253	0.365785	0.04146	0.0316846	0.0266126	0.049696
5128	0	0.497203	0.418078	0.433594	0.36978	0.194231	0.121617	0.276134	0.176553	0.0188008	0.028265	0.0260155	0.0258129
5129	115	0.962518	0.956399	0.946348	0.932918	0.614273	0.60704	0.502511	0.597419	0.0885401	0.0775028	0.0459102	0.0854332
5129	115	0.972583	0.951078	0.910795	0.90586	0.434226	0.533274	0.566317	0.540694	0.175258	0.128807	0.102938	0.0907159
5129	115	0.609087	0.722138	0.681772	0.678618	0.113558	0.0582482	0.164355	0.163193	0.0177791	0.0239023	0.0334367	0.0208873
5129	115	0.883888	0.939968	0.918776	0.907328	0.533984	0.77516	0.559587	0.819613	0.164584	0.17704	0.045438	0.23566
5129	115	0.918229	0.87976	0.908066	0.850466	0.318609	0.460336	0.560226	0.422316	0.107047	0.16366	0.222994	0.0939504
5129	115	0.89894	0.894644	0.898319	0.926316	0.303194	0.48129	0.569399	0.367328	0.0928559	0.107865	0.0566276	0.0889002
5130	0	0.100997	0.100816	0.296784	0.509075	0.166141	0.175172	0.138665	0.125753	0.0605462	0.0117565	0.0283511	0.0168486
5130	0	0.594727	0.648667	0.793444	0.64265	0.423506	0.42613	0.519831	0.4561	0.0504098	0.0327611	0.0440275	0.121146
5131	5	0.789056	0.853558	0.85874	0.802904	0.465511	0.492403	0.514507	0.509929	0.416542	0.483392	0.49136	0.504615
5132	0	0.302365	0.210106	0.163893	0.192293	0.144362	0.17787	0.274535	0.217315	0.0247516	0.00870072	0.0118862	0.0333123
5133	0	0.224828	0.288546	0.204313	0.223427	0.0731009	0.0338326	0.0129167	0.0852894	0.00405596	0.00224406	0.000542126	0.00337413
5134	0	0.0793658	0.059597	0.052911	0.0529462	0.00155813	0.00247475	0.00116709	0.00146756	0.00276102	0.00938381	0.00583931	0.00521227
5135	0	0.366426	0.337948	0.563221	0.279908	0.321782	0.277745	0.424047	0.317989	0.0524682	0.0428014	0.0716432	0.0343653
5136	0	0.0274727	0.0131512	0.0349099	0.0369906	0.0029458	0.00429297	0.0284192	0.0139182	0.00920553	0.00819017	0.0115183	0.0128353
5136	0	0.430518	0.261296	0.645799	0.487893	0.362664	0.4194	0.168873	0.282772	0.226276	0.383965	0.118477	0.103371
5136	0	0.66085	0.44203	0.622079	0.395144	0.152135	0.252727	0.141976	0.0787577	0.154937	0.157957	0.160941	0.160883
5137	0	0.10642	0.0625165	0.092518	0.123234	0.103398	0.046534	0.0558019	0.108272	0.0125685	0.0123347	0.00994593	0.0213515
5138	0	0.0345697	0.0869808	0.232149	0.072713	0.0245946	0.0659416	0.15694	0.024586	0.00506714	0.0130544	0.0250116	0.0135586
5139	100	0.540669	0.353903	0.602905	0.501904	0.545223	0.274411	0.303314	0.277645	0.140184	0.0485013	0.133521	0.0589515
5140	0	0.347786	0.205652	0.376574	0.446475	0.487273	0.457699	0.418369	0.432199	0.0582495	0.0222515	0.0317676	0.0783354
5141	0	0.115516	0.0708607	0.0621875	0.0681947	0.110211	0.0706749	0.0707739	0.0522094	0.0152537	0.0216245	0.0192568	0.0167206
5142	0	0.757073	0.745135	0.630528	0.718808	0.364185	0.397726	0.266991	0.403284	0.015731	0.0200164	0.0213283	0.036387
5142	0	0.55524	0.663122	0.742811	0.663408	0.26607	0.312337	0.416278	0.317438	0.0124779	0.0259533	0.0241399	0.017674
5143	37	0.59606	0.446174	0.597579	0.59791	0.443652	0.275656	0.382101	0.467452	0.0839216	0.102188	0.171737	0.0727003
5144	14	0.253029	0.290667	0.282844	0.260783	0.0989022	0.0303115	0.0946071	0.154538	0.00598839	0.00965058	0.00744964	0.0278018
5145	0	0.694551	0.479534	0.315552	0.318573	0.608395	0.48655	0.434316	0.491258	0.03618	0.0590266	0.0566297	0.0982889
5146	0	0.0531856	0.0416419	0.0423477	0.0637968	0.0745153	0.0354654	0.0510852	0.0457802	0.0186346	0.0148923	0.0174939	0.0200832
5147	0	0.191787	0.203011	0.164677	0.19087	0.142426	0.0651105	0.37595	0.118211	0.0987277	0.0311291	0.0618962	0.0418111
5148	53	0.785192	0.750014	0.79098	0.809777	0.439427	0.418145	0.267635	0.345176	0.0712027	0.0587687	0.086475	0.0728105
5148	143	0.534949	0.564599	0.606406	0.669392	0.133952	0.359732	0.469563	0.275655	0.0929119	0.121902	0.0525902	0.0482801
5149	751.6	0.93234	0.939131	0.954434	0.91896	0.778851	0.751884	0.900418	0.862205	0.20776	0.204744	0.309264	0.354071
5150	0	0.199196	0.163856	0.15989	0.196989	0.0850752	0.0922109	0.0326478	0.0637477	0.00401213	0.00348432	0.00263039	0.00575064
5151	2909	0.939751	0.900314	0.943683	0.888344	0.817325	0.789093	0.780724	0.682038	0.0631195	0.108409	0.409966	0.224608
5151	2909	0.89517	0.856385	0.861448	0.784835	0.550064	0.649251	0.560597	0.545563	0.133279	0.0503515	0.0417027	0.135926
5152	0	0.132443	0.3665	0.217751	0.377768	0.305028	0.406126	0.258914	0.464457	0.0328786	0.0357702	0.0117612	0.0572476
5153	20	0.167504	0.316069	0.188704	0.207425	0.100814	0.251301	0.13596	0.147877	0.0132306	0.0181098	0.014617	0.0212087
5154	1	0.101673	0.216345	0.0827302	0.167214	0.14919	0.201772	0.111293	0.138606	0.0795452	0.0785486	0.0198277	0.0700251
5155	0	0.128011	0.122679	0.106377	0.180512	0.180148	0.191368	0.0935046	0.0759928	0.161265	0.0609928	0.0439176	0.0795444
5156	229	0.292067	0.419813	0.396888	0.391202	0.175956	0.10039	0.0629499	0.439495	0.0123261	0.0123859	0.0128025	0.0103395
5157	0	0.0595017	0.0321747	0.0368746	0.0720855	0.0868964	0.0289582	0.021379	0.0493747	0.010769	0.00818053	0.00417996	0.0139496
5158	0	0.466135	0.487678	0.473245	0.390233	0.380346	0.25029	0.248566	0.270256	0.0549489	0.155629	0.127888	0.0722351
5159	10	0.752985	0.87452	0.832561	0.838176	0.632677	0.539163	0.603448	0.690854	0.160706	0.0991685	0.177363	0.176077
5160	722	0.575572	0.765671	0.582857	0.564011	0.700444	0.674939	0.687961	0.641731	0.198245	0.223011	0.212097	0.144494
5161	0	0.24351	0.160332	0.325001	0.257783	0.218099	0.275416	0.254949	0.214913	0.0358104	0.0399559	0.0820096	0.0429616
5162	1	0.363713	0.594785	0.538012	0.599097	0.340982	0.348838	0.178479	0.208607	0.0670297	0.0998518	0.0701338	0.114745
5162	25	0.213196	0.579773	0.263416	0.520432	0.216331	0.176648	0.228878	0.333618	0.0375299	0.0695387	0.0425175	0.0759426
5163	5	0.746836	0.704896	0.728872	0.515925	0.480952	0.515139	0.57252	0.703203	0.0186581	0.0181678	0.0445458	0.17211
5164	0	0.0956431	0.101922	0.087984	0.19851	0.0243429	0.0245632	0.0227378	0.0188266	0.00255999	0.000588448	0.00532987	0.00551782
5165	0	0.0093676	0.00935348	0.0117626	0.0115949	0.00713696	0.00849529	0.00833426	0.00902016	0.00247115	0.00411152	0.00284648	0.00426041
5166	0	0.0898119	0.141604	0.0743385	0.115951	0.0135329	0.0131952	0.00572493	0.0436741	0.00359835	0.0124674	0.00533656	0.0247214
5167	0	0.096724	0.111911	0.095345	0.152362	0.0153386	0.00476287	0.0233415	0.0210592	0.00310963	0.00462352	0.00381165	0.00498045
5168	90	0.243377	0.267502	0.50309	0.555601	0.102578	0.13878	0.192368	0.0465083	0.00580688	0.0130836	0.00755428	0.0123535
5169	0	0.0180184	0.0266958	0.0482378	0.0786991	0.310527	0.166382	0.398145	0.359172	0.0163325	0.0494862	0.0318006	0.0131531
5170	15	0.313941	0.175685	0.187571	0.125732	0.460287	0.430877	0.373156	0.476845	0.0596492	0.049636	0.0447016	0.0470546
5171	2	0.398399	0.240952	0.385877	0.488366	0.149709	0.167376	0.170194	0.185545	0.0200852	0.0169601	0.00862973	0.0459882
5172	0	0.728338	0.275939	0.424175	0.357162	0.477915	0.219863	0.19816	0.314914	0.229161	0.0191369	0.0179132	0.028641
5173	0	0.342275	0.207393	0.164252	0.272766	0.251446	0.12844	0.0479554	0.147806	0.0042176	0.00733809	0.0116046	0.0104934
5174	7.4	0.125795	0.120974	0.0758991	0.265474	0.141314	0.150871	0.072946	0.0609646	0.0119455	0.0293167	0.0089985	0.0352843
5174	138	0.105848	0.101172	0.0746572	0.483736	0.106411	0.169488	0.104243	0.00776429	0.0100926	0.00553003	0.00268064	0.00208587
5175	43	0.348491	0.133352	0.114846	0.198218	0.0405665	0.0642889	0.0364898	0.0367474	0.0361485	0.00988866	0.00494841	0.00929609
5176	0	0.143696	0.262249	0.557283	0.0961215	0.040259	0.122188	0.174068	0.0554377	0.00525287	0.0151582	0.0229899	0.0505954
5177	0	0.0376367	0.0308795	0.0305008	0.0500628	7.86667e-05	0.00111168	0.000124875	0.000172517	0.000237697	0.000710687	0.00120367	0.00107637
5177	0	0.0322456	0.0272175	0.0289448	0.0380309	0.000186607	0.000117899	0.000214064	0.000259907	0.000583376	0.000449996	0.000716956	0.0013127
5178	0	0.0394517	0.0877865	0.135134	0.682109	0.00592033	0.0404963	0.0200845	0.571417	0.0159209	0.0233656	0.0175793	0.110418
5179	0	0.0669991	0.0539573	0.0368945	0.0277208	0.00208286	0.00589978	0.00175472	0.00540389	0.000454796	0.00123268	0.000656093	0.0010523
5180	0	0.407192	0.330276	0.376016	0.530872	0.436144	0.462567	0.378858	0.48472	0.0319807	0.0408864	0.0269737	0.13283
5181	597	0.225091	0.237418	0.516476	0.448552	0.274914	0.215271	0.634254	0.400296	0.0539192	0.0414835	0.0722116	0.0971247
5182	1378	0.746581	0.736042	0.703341	0.508544	0.316535	0.528491	0.357987	0.280034	0.0502653	0.0292424	0.0585861	0.0188579
5183	8	0.416046	0.365389	0.244037	0.401828	0.411867	0.470581	0.377494	0.583574	0.0308649	0.0271527	0.0292911	0.0219301
5184	160	0.869574	0.897552	0.92757	0.92204	0.722504	0.832148	0.887595	0.805633	0.205845	0.249618	0.334259	0.294992
5184	160	0.885117	0.796643	0.80384	0.955312	0.522584	0.564191	0.617399	0.627298	0.0144396	0.00370404	0.00383235	0.0623006
5184	160	0.871223	0.872094	0.839367	0.920262	0.959983	0.912864	0.88406	0.957259	0.11628	0.0786027	0.0942514	0.115519
5184	160	0.762598	0.628308	0.830947	0.753432	0.322396	0.294343	0.513413	0.409473	0.00482659	0.00163074	0.0107802	0.00492474
5184	160	0.937353	0.903273	0.937119	0.940731	0.503694	0.477788	0.324292	0.375618	0.00687009	0.0175681	0.0119028	0.00758819
5184	160	0.959759	0.943148	0.954256	0.942194	0.86546	0.802226	0.869455	0.938619	0.0430492	0.0651573	0.109944	0.0455649
5184	160	0.923404	0.903836	0.915643	0.888693	0.899176	0.906256	0.900891	0.889889	0.470301	0.541452	0.467094	0.425043
5184	160	0.846578	0.914464	0.762571	0.97198	0.278074	0.569447	0.255994	0.523625	0.0109865	0.0304601	0.00341008	0.0405382
5184	160	0.674678	0.813189	0.817336	0.509062	0.327802	0.434002	0.346616	0.20475	0.00362618	0.0231011	0.00671613	0.0136384
5184	160	0.886817	0.878072	0.859122	0.903338	0.919592	0.92762	0.941631	0.917585	0.113048	0.0501083	0.0608053	0.0667691
5184	160	0.924529	0.875915	0.922207	0.924511	0.86277	0.827616	0.886822	0.89516	0.325727	0.0703459	0.14123	0.0593079
5184	160	0.88353	0.881627	0.860066	0.907329	0.68061	0.817865	0.868604	0.690924	0.111993	0.147167	0.168639	0.117623
5184	160	0.82927	0.849499	0.863366	0.868885	0.813204	0.814367	0.839878	0.842247	0.0681824	0.0594868	0.0579322	0.0811989
5184	160	0.829203	0.773936	0.811162	0.855763	0.883346	0.876689	0.90247	0.825971	0.320721	0.228612	0.212331	0.166486
5184	160	0.955776	0.636691	0.835407	0.895196	0.955717	0.54933	0.864922	0.960568	0.292122	0.079928	0.243514	0.271719
5185	47	0.242567	0.148012	0.12198	0.324346	0.435076	0.314046	0.29448	0.506567	0.0367238	0.0445925	0.0337227	0.160753
5186	0	0.335815	0.292429	0.458485	0.343183	0.110136	0.22046	0.344787	0.384046	0.0680878	0.0409951	0.0716687	0.0563734
5186	0	0.539915	0.413547	0.354448	0.517613	0.386181	0.418203	0.508424	0.437875	0.0953823	0.0973654	0.236208	0.165907
5186	0	0.0987572	0.08486	0.109988	0.36301	0.130438	0.143927	0.159411	0.237959	0.0145524	0.0360536	0.023465	0.0198185
5187	0	0.43726	0.282052	0.426158	0.680743	0.12853	0.18176	0.275973	0.217206	0.027403	0.0265554	0.0341846	0.0476049
5188	120	0.0604889	0.1057	0.0832473	0.215407	0.136926	0.183256	0.184443	0.257293	0.0201061	0.0228352	0.0163168	0.0202882
5188	70	0.258279	0.537688	0.276265	0.310088	0.324271	0.292735	0.358362	0.172026	0.0423326	0.047013	0.0239847	0.0162938
5188	20	0.266887	0.45698	0.315988	0.166938	0.210004	0.306523	0.233343	0.13355	0.0237903	0.030696	0.0463376	0.0297584
5189	195	0.759508	0.752105	0.799853	0.824775	0.314276	0.338432	0.378005	0.527594	0.0491075	0.0410122	0.0553444	0.101361
5190	121	0.0820959	0.124759	0.174815	0.305292	0.0875996	0.0980408	0.191662	0.30575	0.0402232	0.0216104	0.0349983	0.0326787
5190	41	0.398855	0.478091	0.393151	0.346665	0.331554	0.304199	0.342477	0.239541	0.0455749	0.0291864	0.0972986	0.0809596
5191	0	0.149048	0.307563	0.158501	0.185243	0.0512313	0.0678682	0.0181628	0.0817472	0.00768039	0.0223547	0.00483388	0.00932134
5192	27	0.0236353	0.0467934	0.0366142	0.0282433	4.60677e-05	0.000472536	0.000157946	0.000370365	0.00116568	0.000817808	0.00100161	0.00198942
5192	31.6	0.0325729	0.0880076	0.0575136	0.0603427	0.0017764	0.00377608	0.00121867	0.00265293	0.00215354	0.00658111	0.00788933	0.00859088
5193	0	0.199411	0.0434499	0.125446	0.382337	0.15332	0.088383	0.12476	0.107259	0.0261992	0.0153805	0.00863731	0.0438759
5194	0	0.0302607	0.0144168	0.0103676	0.0162626	0.00750565	0.00391209	0.00325565	0.00654637	0.0189266	0.00964867	0.00359014	0.0126929
5195	0	0.137598	0.0557478	0.0464571	0.192789	0.342017	0.259644	0.144338	0.387176	0.067815	0.0444652	0.0383963	0.0859385
5196	203.64	0.241721	0.326065	0.230946	0.322361	0.141107	0.152084	0.0775919	0.221226	0.00686063	0.00664685	0.00463334	0.00798635
5197	79.4	0.418508	0.271697	0.176303	0.356252	0.372814	0.435758	0.336752	0.489556	0.0146761	0.00752068	0.00325745	0.0144241
5198	0	0.635495	0.543943	0.42002	0.499895	0.421398	0.311091	0.241068	0.383288	0.0351405	0.0329295	0.00936772	0.0136334
5199	0	0.511629	0.188505	0.267076	0.378786	0.558575	0.0980151	0.102406	0.137262	0.215242	0.0101114	0.01189	0.0697202
5200	391	0.251482	0.242598	0.458609	0.390713	0.456773	0.266865	0.452014	0.343152	0.113275	0.0703291	0.174202	0.298709
5201	109	0.758338	0.463007	0.415796	0.483465	0.251186	0.185436	0.125742	0.168686	0.0394737	0.00833481	0.0216998	0.0111884
5202	56	0.587469	0.0716739	0.191002	0.204669	0.821364	0.36829	0.449315	0.611148	0.146926	0.0167428	0.0255096	0.0402326
5203	8	0.209847	0.186309	0.170139	0.389862	0.251697	0.236254	0.257626	0.390514	0.0992479	0.0780103	0.0612232	0.163921
5203	9	0.638972	0.694218	0.685715	0.698495	0.384255	0.440575	0.46631	0.434467	0.189114	0.221255	0.244371	0.184662
5204	0	0.849231	0.889635	0.804586	0.850591	0.438802	0.504598	0.405672	0.396597	0.0367745	0.0367986	0.0265735	0.0366761
5204	0	0.851813	0.853546	0.865668	0.896132	0.635583	0.561774	0.61709	0.625227	0.182053	0.104612	0.169155	0.158839
5205	0	0.184498	0.125443	0.153291	0.26555	0.179378	0.0773473	0.116205	0.141779	0.0173566	0.0148006	0.0194025	0.0184657
5206	0	0.0872646	0.0737031	0.0786187	0.0954261	0.0172706	0.0745346	0.039311	0.0306447	0.00744673	0.00714592	0.00581113	0.00568545
5207	0	0.325452	0.267074	0.215832	0.315869	0.258905	0.24172	0.19571	0.253552	0.0536795	0.0409603	0.0472077	0.0682184
5208	113	0.783022	0.866612	0.709634	0.835402	0.32406	0.317096	0.180978	0.316066	0.0374618	0.0580035	0.032518	0.0574537
5209	0	0.115118	0.129333	0.298487	0.375795	0.244002	0.236179	0.25625	0.237733	0.0292205	0.0359407	0.0274333	0.111213
5210	0	0.0290879	0.0341435	0.055381	0.0441031	0.00365961	0.00759101	0.0363922	0.00759676	0.00214898	0.00176152	0.00493088	0.00220504
5211	573	0.355951	0.499152	0.464556	0.396007	0.392965	0.388429	0.406309	0.489277	0.0215564	0.0630302	0.0536361	0.0513021
5211	573	0.457486	0.431313	0.571315	0.63164	0.436203	0.528597	0.689893	0.653965	0.12095	0.101878	0.144006	0.0663988
5212	397	0.113414	0.286306	0.174412	0.768635	0.0907918	0.225585	0.101647	0.227916	0.0486847	0.116989	0.0503136	0.470296
5213	0	0.0679656	0.057255	0.045995	0.0553565	0.0728656	0.040964	0.0198367	0.0114403	0.0129	0.0132804	0.00529698	0.00921423
5214	70	0.762228	0.717308	0.600013	0.617175	0.421902	0.351022	0.354965	0.445513	0.0631586	0.025421	0.0221722	0.0434396
5215	0	0.477759	0.258156	0.322112	0.422426	0.412482	0.390857	0.35229	0.449722	0.0640397	0.0326021	0.0332358	0.123954
5216	0	0.294734	0.436182	0.351624	0.332064	0.16387	0.121738	0.165943	0.17679	0.015755	0.0195664	0.00922113	0.0249317
5217	0	0.873241	0.867809	0.880278	0.861156	0.503897	0.517377	0.491159	0.474075	0.0203555	0.0174703	0.0223574	0.0205437
5218	23.6	0.493852	0.391443	0.570272	0.487138	0.158003	0.0251901	0.0725564	0.0568007	0.0227011	0.0122409	0.0140608	0.0951092
5219	0	0.733989	0.654237	0.688642	0.67568	0.365835	0.321481	0.361365	0.34276	0.0658004	0.0501187	0.041852	0.0665458
5220	50	0.827884	0.843312	0.83804	0.659475	0.641156	0.508387	0.49863	0.557069	0.124261	0.0622694	0.115057	0.142129
5221	0	0.0605325	0.0700671	0.0661852	0.138428	0.0641699	0.111473	0.0515206	0.178669	0.0157373	0.0337962	0.0116084	0.0297581
5222	0	0.19541	0.155694	0.16213	0.255725	0.0698773	0.0730075	0.0644327	0.0811575	0.0129812	0.0189427	0.00856669	0.020146
5223	0	0.231566	0.146645	0.0725558	0.215078	0.583329	0.246943	0.203658	0.522234	0.113455	0.0327821	0.0167411	0.109985
5223	0	0.0759548	0.0720903	0.112135	0.0816023	0.180973	0.205693	0.333336	0.214386	0.0198307	0.0147175	0.0242099	0.0344541
5224	0	0.287482	0.258435	0.328456	0.344889	0.0426048	0.0195575	0.0520281	0.0859185	0.0202307	0.021122	0.0209175	0.0197371
5225	0	0.810381	0.707362	0.668938	0.593839	0.0667247	0.146748	0.112192	0.15491	0.0269724	0.0340495	0.0680848	0.0426951
5225	0	0.0978035	0.127948	0.189951	0.127814	0.0246416	0.0295173	0.0615317	0.029704	0.00815568	0.0133505	0.0150674	0.00610597
5225	0	0.0596139	0.0657426	0.0861951	0.0719805	0.0262545	0.0123809	0.0215244	0.0554777	0.00286897	0.00707714	0.0108051	0.0219121
5226	945	0.975513	0.97465	0.95979	0.934994	0.843073	0.911143	0.90185	0.893159	0.365631	0.447199	0.438004	0.295489
5227	1.6	0.415988	0.442039	0.471081	0.433061	0.246807	0.258124	0.255865	0.16013	0.0494834	0.0412793	0.0682908	0.0610484
5228	0	0.183977	0.340427	0.469092	0.231151	0.0371091	0.0685525	0.0152773	0.0458385	0.00461455	0.00720761	0.00334918	0.00309994
5229	0	0.492977	0.440225	0.679358	0.651112	0.288765	0.374335	0.677826	0.790193	0.120735	0.0637425	0.354113	0.327615
5230	0	0.951763	0.979088	0.967628	0.943734	0.822278	0.800815	0.844359	0.867964	0.146502	0.0785663	0.12394	0.241801
5230	0	0.965197	0.982237	0.978017	0.965763	0.739942	0.750572	0.766459	0.773874	0.380677	0.352353	0.379207	0.365815
5230	0	0.907296	0.939448	0.959292	0.956129	0.90314	0.908718	0.91923	0.917847	0.403675	0.464178	0.51942	0.472826
5230	0	0.98192	0.974535	0.961546	0.941687	0.820288	0.846018	0.817079	0.681409	0.279657	0.13645	0.149035	0.0739864
5230	0	0.92347	0.919248	0.933507	0.905798	0.59753	0.679803	0.57233	0.443667	0.171694	0.100501	0.156545	0.21791
5231	0	0.630934	0.705537	0.728486	0.812317	0.255535	0.645715	0.399826	0.718313	0.19929	0.145431	0.201828	0.231094
5232	0	0.0799391	0.295305	0.199049	0.394232	0.158651	0.356482	0.303139	0.301571	0.0263156	0.0491556	0.0435781	0.0405134
5233	0	0.787815	0.772255	0.867059	0.921067	0.54028	0.663559	0.719718	0.8739	0.140837	0.157999	0.356782	0.256145
5234	0	0.249656	0.0553788	0.0525413	0.188798	0.0221418	0.00228925	0.00373664	0.00926402	0.0345198	0.00915657	0.00585315	0.0144739
5235	0	0.641831	0.368372	0.501669	0.421246	0.447263	0.331007	0.409246	0.50649	0.106114	0.0157541	0.0555732	0.0265033
5236	680	0.394085	0.394572	0.60128	0.43737	0.0333466	0.18549	0.454134	0.159232	0.041657	0.0204627	0.0733263	0.045021
5237	90	0.144515	0.120616	0.171917	0.321626	0.0286232	0.0615162	0.0219172	0.0358596	0.00810935	0.00513917	0.0115536	0.0976171
5238	0	0.122785	0.0812679	0.0993834	0.279171	0.0161601	0.0156759	0.00620292	0.0645747	0.0194083	0.0081467	0.00846927	0.0282506
5238	0	0.0676389	0.0853661	0.0557171	0.0627131	0.0340006	0.0315371	0.0196596	0.0468798	0.00557742	0.00839332	0.0074774	0.0416587
5239	0	0.685439	0.766156	0.77741	0.737881	0.392482	0.5054	0.578085	0.655644	0.0280934	0.0913046	0.0581856	0.0837938
5240	214	0.884931	0.943087	0.945794	0.906154	0.729913	0.713029	0.63631	0.630609	0.163566	0.23911	0.224874	0.327173
5241	0	0.0594041	0.0392731	0.0732506	0.118059	0.00581805	0.00310103	0.00561096	0.00933128	0.00376862	0.00232453	0.00282605	0.004694
5242	20	0.573368	0.413843	0.694751	0.551557	0.350875	0.260935	0.476782	0.183307	0.013942	0.0131131	0.0255238	0.0329621
5243	0	0.742959	0.780092	0.821089	0.853098	0.522949	0.431342	0.487701	0.658577	0.0730591	0.0592716	0.116859	0.192811
5244	178	0.888162	0.901729	0.887296	0.902599	0.504049	0.350877	0.430048	0.434253	0.182963	0.159793	0.0973212	0.0920597
5245	76	0.397518	0.620548	0.539192	0.396734	0.326913	0.483522	0.387409	0.411868	0.0776574	0.166022	0.0286805	0.073575
5246	376	0.903028	0.902901	0.913508	0.941055	0.661175	0.729773	0.7837	0.615324	0.493626	0.409424	0.558729	0.348588
5247	0	0.0322384	0.0175495	0.0252234	0.0320211	0.00355846	0.00105765	0.00347004	0.00330793	0.00140112	0.00166639	0.00154502	0.00231011
5248	209	0.60771	0.759552	0.751737	0.693229	0.638804	0.484591	0.569638	0.63146	0.20678	0.096069	0.094448	0.132339
5248	209	0.219357	0.23929	0.2036	0.229011	0.466702	0.440313	0.490612	0.449121	0.0890578	0.0648949	0.0913999	0.0281457
5249	62	0.362826	0.193411	0.187588	0.226767	0.0670576	0.0517938	0.0504349	0.0415265	0.0206397	0.0131346	0.0155344	0.0234212
5250	0	0.672899	0.410578	0.284743	0.403831	0.0830506	0.0574866	0.0509114	0.118483	0.0415833	0.025412	0.0188872	0.0208148
5251	0	0.204461	0.376878	0.262247	0.589152	0.188077	0.171688	0.152894	0.167867	0.0551418	0.0707029	0.0420588	0.0852694
5252	19	0.00854451	0.00870996	0.00852169	0.0209592	0.0418413	0.0270145	0.0157796	0.0722753	0.0340915	0.032597	0.0178609	0.0363909
5253	0	0.333546	0.202634	0.296886	0.444769	0.212511	0.162688	0.110478	0.214021	0.0399406	0.0256575	0.0128006	0.0427452
5254	0	0.788933	0.716158	0.596903	0.650973	0.667542	0.652699	0.666809	0.448738	0.147147	0.307158	0.0611231	0.0275886
5255	0	0.0969566	0.0631124	0.0751171	0.0448127	0.167724	0.225147	0.220781	0.157949	0.0377551	0.0273757	0.0445637	0.028141
5255	0	0.06494	0.0342326	0.0610255	0.0452332	0.10176	0.0684749	0.0936457	0.142501	0.017417	0.0220708	0.017175	0.0206862
5256	36	0.234495	0.359775	0.0878903	0.0852579	0.316987	0.459996	0.401548	0.344295	0.0327276	0.0511478	0.0145947	0.0393854
5257	0	0.0262528	0.00825886	0.0472633	0.0496668	0.0315413	0.0066451	0.0193682	0.0340292	0.000522348	0.000168471	0.000143611	0.000358157
5257	0	0.196604	0.207749	0.586034	0.842323	0.211413	0.162592	0.326223	0.578866	0.035315	0.0109242	0.0285712	0.0499674
5257	0	0.215066	0.219199	0.108229	0.141104	0.229581	0.153934	0.121582	0.0999281	0.0083909	0.0176272	0.00504455	0.00504386
5258	0	0.743926	0.820595	0.834505	0.799818	0.502329	0.470771	0.502087	0.429789	0.203262	0.182101	0.191707	0.201652
5259	0	0.513555	0.469832	0.322269	0.524455	0.343005	0.254006	0.257745	0.286099	0.180385	0.138301	0.139336	0.0571316
5260	0	0.330324	0.160557	0.196216	0.159642	0.385052	0.276024	0.177072	0.35976	0.0467001	0.0392023	0.0628889	0.0222638
5261	0	0.448884	0.548627	0.246744	0.323005	0.334201	0.153324	0.0595563	0.118746	0.00908269	0.0160883	0.00173259	0.00469375
5262	0	0.196623	0.148703	0.424489	0.305395	0.0683011	0.10564	0.152943	0.196033	0.01745	0.0162549	0.0401935	0.0513938
5263	0	0.282981	0.22338	0.189209	0.411284	0.127534	0.218102	0.114115	0.18117	0.126749	0.113638	0.136299	0.067699
5264	0	0.67964	0.277653	0.275212	0.365953	0.528119	0.201036	0.237685	0.161272	0.599988	0.0167273	0.0164388	0.021525
5264	0	0.256857	0.22148	0.182097	0.468461	0.262581	0.274947	0.289392	0.3406	0.0119424	0.0122298	0.0132177	0.0323074
5264	0	0.37761	0.334396	0.294869	0.347872	0.365347	0.191902	0.189787	0.248324	0.0132596	0.0230525	0.0133689	0.0344344
5264	0	0.262691	0.0977762	0.147258	0.229781	0.313193	0.143803	0.199007	0.345322	0.0420638	0.00880273	0.0147431	0.00820686
5264	0	0.395879	0.368249	0.364056	0.543888	0.281542	0.293662	0.336573	0.281143	0.0352726	0.017369	0.00832457	0.0326386
5265	0	0.179842	0.150469	0.141327	0.208445	0.180673	0.0567392	0.1768	0.141298	0.00763969	0.0037221	0.00644078	0.00638445
5266	0	0.330871	0.393907	0.383801	0.304277	0.311163	0.28359	0.14733	0.339561	0.0445334	0.0134489	0.0158656	0.0160955
5266	0	0.480389	0.503284	0.751594	0.690385	0.134866	0.174614	0.627124	0.0611143	0.0146133	0.0242548	0.078779	0.0340034
5267	0	0.265916	0.27833	0.0724985	0.146619	0.130539	0.266005	0.0437748	0.0596205	0.062789	0.0642811	0.0160259	0.0221781
5268	0	0.0450077	0.0388595	0.0235754	0.12183	0.0691079	0.064918	0.0282103	0.131515	0.0174333	0.0262458	0.00807889	0.0285984
5269	34	0.405676	0.318548	0.241516	0.357776	0.269226	0.205881	0.149448	0.193142	0.0352266	0.0361993	0.051633	0.0514893
5270	126	0.756096	0.719456	0.912157	0.674906	0.5593	0.500421	0.590648	0.487915	0.0147833	0.0175675	0.0416026	0.0121736
5271	0	0.684652	0.618736	0.510019	0.720142	0.285663	0.383616	0.239023	0.304118	0.0545149	0.0378938	0.0358551	0.0362885
5272	0	0.172813	0.207591	0.212094	0.477881	0.0604067	0.189379	0.129747	0.211702	0.00424221	0.00496922	0.00461908	0.0151008
5273	0	0.100884	0.0866221	0.0886763	0.124649	0.385428	0.374662	0.316819	0.450523	0.0621404	0.0299468	0.0500493	0.049602
5273	0	0.188783	0.137567	0.221243	0.247094	0.253174	0.260361	0.37549	0.331261	0.0461682	0.0309436	0.0337971	0.0386072
5274	0	0.495298	0.542405	0.446823	0.522301	0.494308	0.538116	0.430034	0.45219	0.134969	0.104726	0.219772	0.107216
5275	137	0.312387	0.376342	0.556235	0.565535	0.599815	0.33626	0.660666	0.424052	0.133526	0.0916999	0.38067	0.233598
5276	0	0.193817	0.0561179	0.0986052	0.204794	0.187266	0.0156341	0.0708733	0.0739183	0.0295357	0.00740779	0.00632868	0.00534797
5277	0	0.298434	0.204711	0.427216	0.393208	0.115692	0.227436	0.192225	0.453441	0.00728642	0.0294001	0.0215936	0.0796515
5277	0	0.31321	0.130923	0.341347	0.443031	0.19378	0.0565547	0.0627258	0.28425	0.0522661	0.0262404	0.0159147	0.0249276
5277	0	0.23385	0.257587	0.366794	0.323531	0.0687542	0.0963743	0.118785	0.313049	0.0102378	0.0307203	0.0249802	0.121983
5278	0	0.457812	0.580677	0.56242	0.591849	0.300479	0.180988	0.409585	0.336154	0.098897	0.126904	0.0738346	0.0387939
5279	0	0.616871	0.487637	0.539136	0.76317	0.475466	0.402545	0.406365	0.493773	0.0182199	0.0200524	0.0457984	0.0749151
5280	1455	0.870567	0.844634	0.85436	0.864413	0.679155	0.766936	0.630903	0.699568	0.246876	0.240828	0.209431	0.233781
5280	1455	0.834662	0.871164	0.828688	0.90865	0.845035	0.901529	0.904819	0.880017	0.346011	0.398527	0.389854	0.318248
5281	0	0.540134	0.564922	0.456288	0.321082	0.175332	0.303644	0.241974	0.357783	0.0332166	0.0572035	0.0227504	0.0233302
5282	0	0.77155	0.803311	0.87415	0.794469	0.751757	0.767759	0.800429	0.745282	0.165703	0.159539	0.405533	0.284883
5283	0	0.527959	0.465842	0.643087	0.668088	0.202932	0.141919	0.35059	0.227798	0.0152739	0.0182394	0.0575049	0.0265225
5284	0	0.0974666	0.0950329	0.146361	0.422936	0.0262641	0.0347734	0.0507357	0.149099	0.00517359	0.0214686	0.0247313	0.0455184
5285	0	0.739299	0.703082	0.705175	0.789285	0.560339	0.419871	0.417818	0.549159	0.0126328	0.00931479	0.00919956	0.0105473
5286	0	0.187447	0.174476	0.256121	0.145925	0.0458346	0.057546	0.0994066	0.0338343	0.033049	0.0154404	0.012839	0.00507048
5287	105	0.443588	0.725175	0.672035	0.801168	0.473029	0.761261	0.479191	0.296052	0.0863486	0.114156	0.0578188	0.20928
5287	105	0.71034	0.736207	0.799446	0.803089	0.429581	0.264811	0.481159	0.471035	0.0706627	0.0965997	0.0906617	0.110076
5288	0	0.0646123	0.0847994	0.0623957	0.137468	0.0427116	0.232978	0.0735669	0.215863	0.0295841	0.0393004	0.0158896	0.0465171
5289	0	0.476776	0.576934	0.425732	0.471673	0.54716	0.310891	0.262037	0.210311	0.0510262	0.0402212	0.0411295	0.0386913
5290	0	0.0114558	0.0042119	0.00829602	0.0269748	0.0166592	0.00691601	0.0152177	0.0395078	0.00678458	0.00714015	0.00363753	0.0164854
5291	0	0.402043	0.357517	0.212061	0.460853	0.0488722	0.047015	0.028526	0.0580284	0.0229151	0.0199463	0.0127067	0.0181014
5292	0	0.0573454	0.0516735	0.0607266	0.0552112	0.134277	0.0847181	0.0993817	0.0678855	0.00773079	0.0124825	0.0146888	0.0188185
5293	0	0.0888519	0.0695594	0.114612	0.0957919	0.049507	0.0484335	0.0561556	0.0433614	0.00307633	0.00480182	0.00414526	0.00619887
5294	0	0.104608	0.0776155	0.180523	0.143602	0.0517661	0.0171031	0.0562183	0.0485898	0.00497977	0.00580736	0.00957263	0.051072
5295	0	0.0532867	0.0756293	0.0788561	0.0894573	0.0426013	0.0963558	0.0229877	0.100275	0.019176	0.0119714	0.0152963	0.0456554
5296	0	0.210202	0.0965542	0.21367	0.14473	0.216527	0.143443	0.139376	0.201253	0.0104022	0.0150569	0.0200778	0.0220722
5297	0	0.182359	0.0773559	0.120765	0.267008	0.239532	0.102277	0.0892844	0.112537	0.0692353	0.00960917	0.00753627	0.0272682
5297	0	0.947456	0.886103	0.84158	0.913909	0.58326	0.676016	0.706134	0.587478	0.149678	0.0567739	0.067935	0.229284
5298	0	0.83045	0.913289	0.822501	0.847361	0.754834	0.662082	0.632912	0.642899	0.128687	0.194671	0.107917	0.163546
5299	0	0.433204	0.255196	0.243217	0.21298	0.110425	0.0627327	0.0250165	0.0386267	0.0246402	0.0097046	0.00983488	0.0136746
5300	480	0.389884	0.76015	0.663162	0.569637	0.610448	0.547103	0.552503	0.552339	0.349185	0.2251	0.227732	0.176458
5300	480	0.891592	0.761867	0.896006	0.846868	0.603865	0.554053	0.517592	0.489681	0.130354	0.14398	0.108172	0.121599
5300	480	0.594605	0.417408	0.440647	0.789741	0.53261	0.54498	0.554833	0.513648	0.168051	0.0928178	0.199099	0.179166
5301	0	0.595693	0.662767	0.708247	0.585834	0.641777	0.590929	0.716529	0.764704	0.283562	0.310482	0.198565	0.121669
5301	0	0.109387	0.100361	0.148135	0.117587	0.460063	0.120702	0.434181	0.0986036	0.0320342	0.0579699	0.0363537	0.0192645
5301	0	0.671319	0.879255	0.697706	0.779397	0.51432	0.75047	0.624959	0.620996	0.172279	0.289998	0.145031	0.179771
5301	0	0.644238	0.641494	0.607793	0.711429	0.428287	0.71685	0.732168	0.925247	0.166364	0.0715449	0.0990099	0.294934
5301	0	0.325043	0.449452	0.284503	0.586919	0.500244	0.767772	0.72432	0.835236	0.125378	0.0719029	0.199907	0.105198
5301	0	0.647089	0.617095	0.645358	0.567639	0.470895	0.307073	0.642552	0.624571	0.0970423	0.116227	0.0554765	0.137557
5302	13	0.88488	0.858994	0.69565	0.942423	0.834276	0.838773	0.654815	0.812033	0.451413	0.528648	0.174811	0.306475
5303	0	0.230001	0.167357	0.175013	0.207045	0.187772	0.11518	0.177191	0.113327	0.0169116	0.0136367	0.0196991	0.00685428
5304	8	0.88121	0.826578	0.894502	0.780769	0.674689	0.765895	0.664924	0.613973	0.0883806	0.11317	0.101615	0.016067
5305	995	0.575374	0.733416	0.654994	0.762249	0.567597	0.80757	0.548702	0.708825	0.234739	0.501215	0.219619	0.345407
5306	0	0.276449	0.279655	0.226186	0.263643	0.0972448	0.0628702	0.0407795	0.0868904	0.0168866	0.00974428	0.0136759	0.0261634
5307	0	0.0453866	0.0423194	0.0361117	0.0413568	0.0109119	0.00884829	0.00808614	0.0100876	0.0618438	0.0157649	0.020599	0.040879
5307	0	0.04107	0.0609477	0.070371	0.0619933	0.0613793	0.07784	0.0809057	0.0632853	0.0157646	0.021625	0.045582	0.0195249
5308	0	0.0609071	0.0788086	0.126406	0.129217	0.205496	0.164058	0.130339	0.0883385	0.0137779	0.0146172	0.0266301	0.0176034
5309	6	0.918921	0.893775	0.895947	0.871547	0.704748	0.680407	0.675639	0.693275	0.0925334	0.0921155	0.0601049	0.0435098
5309	6	0.922334	0.879568	0.876898	0.890787	0.836536	0.762016	0.82452	0.855554	0.240547	0.225552	0.257491	0.166749
5309	6	0.943181	0.886731	0.94849	0.939261	0.736199	0.678269	0.728047	0.639101	0.28171	0.288234	0.193647	0.168269
5310	148	0.032253	0.0426163	0.0544592	0.0425105	0.0412243	0.0221539	0.020172	0.02624	0.00828655	0.00904892	0.00534988	0.00447998
5311	606	0.94827	0.959533	0.942682	0.952904	0.763363	0.861762	0.689013	0.730975	0.296233	0.203832	0.191975	0.17045
5312	0	0.290957	0.453833	0.25306	0.557537	0.00701207	0.0102487	0.013707	0.0213593	0.0128645	0.0041193	0.00735624	0.022676
5313	0	0.538551	0.464578	0.318546	0.420611	0.26405	0.379142	0.218204	0.346674	0.0607994	0.0343394	0.0199938	0.0236525
5314	0	0.109912	0.43384	0.373713	0.460527	0.274961	0.299624	0.36256	0.381034	0.0198807	0.0320686	0.0571843	0.0284307
5315	411	0.886189	0.912009	0.902891	0.949543	0.885491	0.912167	0.95252	0.959074	0.222961	0.256095	0.366459	0.271703
5316	0	0.0551923	0.0395321	0.0559324	0.0779295	0.0473679	0.0118118	0.0764645	0.0255806	0.00639847	0.00352133	0.00670103	0.0174773
5317	0	0.554447	0.49855	0.387502	0.69734	0.521346	0.447567	0.40631	0.52011	0.125734	0.066917	0.0428156	0.0329851
5318	269.6	0.775063	0.870213	0.862494	0.83913	0.480546	0.587948	0.623348	0.478464	0.171516	0.195618	0.303108	0.263564
5318	269.6	0.791443	0.671945	0.646635	0.796228	0.525791	0.446968	0.211209	0.571471	0.244534	0.149123	0.122355	0.181714
5319	148	0.124127	0.255882	0.163155	0.18656	0.124684	0.266044	0.15194	0.219688	0.0326268	0.0572587	0.0468376	0.0144115
5320	0	0.168757	0.516616	0.420054	0.506032	0.388135	0.595482	0.493292	0.302618	0.121352	0.0877075	0.214463	0.0414927
5321	0	0.801718	0.783065	0.781296	0.815877	0.36596	0.30069	0.362848	0.451577	0.0468093	0.0935744	0.0514487	0.0929115
5322	0	0.364711	0.313289	0.284574	0.369247	0.344183	0.337585	0.298724	0.327843	0.025053	0.0137597	0.0187229	0.0158795
5323	14	0.788846	0.647687	0.740516	0.662214	0.495838	0.537605	0.642308	0.552251	0.188255	0.32447	0.204988	0.254705
5324	0	0.355856	0.295127	0.341177	0.278567	0.0593086	0.168841	0.0701284	0.130808	0.0186009	0.0143948	0.0140995	0.02553
5325	0	0.787937	0.76113	0.525936	0.718986	0.433264	0.425223	0.338068	0.448376	0.219684	0.169361	0.163918	0.136953
5325	0	0.851348	0.788618	0.699545	0.836864	0.643167	0.521164	0.373027	0.315241	0.182765	0.16262	0.0482017	0.0226384
5326	79	0.320193	0.335327	0.435656	0.734772	0.0198178	0.0421715	0.0522444	0.0676214	0.00346152	0.0061046	0.00334594	0.0430774
5326	79	0.401681	0.354217	0.3151	0.512145	0.0630717	0.0509141	0.0414927	0.0875795	0.00427402	0.00399309	0.00366113	0.00842967
5326	79	0.293693	0.406764	0.345253	0.358171	0.0162146	0.0436764	0.0414066	0.10524	0.00247402	0.0085412	0.00222437	0.00362763
5326	79	0.223478	0.236314	0.620462	0.341874	0.0292862	0.0316036	0.397971	0.0194866	0.00144919	0.00177238	0.0324851	0.00354834
5327	0	0.147606	0.144751	0.250106	0.12797	0.0643218	0.0674163	0.0680627	0.0457112	0.020446	0.00813468	0.0205448	0.00735235
5328	0	0.0653704	0.0637381	0.0660282	0.0753576	0.000961396	0.00431304	0.00197774	0.00241175	0.0214522	0.00929786	0.0265733	0.0181358
5329	0	0.0984625	0.337495	0.11996	0.363326	0.199067	0.173624	0.0985792	0.392635	0.0387022	0.0433715	0.00820186	0.0534684
5330	5	0.661872	0.529678	0.679099	0.663218	0.314337	0.443827	0.345339	0.354278	0.0433943	0.0655873	0.0746709	0.0236065
5331	1489	0.284929	0.221748	0.154566	0.170125	0.234617	0.0953788	0.344998	0.234644	0.0324813	0.0756181	0.0209692	0.066873
5331	1489	0.465236	0.175526	0.274413	0.289971	0.246857	0.0735877	0.234365	0.118953	0.112901	0.0359342	0.030697	0.0373504
5331	1489	0.82217	0.724327	0.687165	0.395026	0.232616	0.146659	0.336036	0.363167	0.18296	0.0766152	0.0417166	0.130666
5331	1489	0.429134	0.222165	0.383118	0.832634	0.246793	0.179018	0.0945282	0.581568	0.0302677	0.0101847	0.05757	0.0251684
5332	0	0.169121	0.123401	0.153811	0.160392	0.0742121	0.040296	0.0731741	0.0490478	0.011386	0.00782655	0.00937609	0.013738
5333	369	0.192704	0.228333	0.204602	0.193413	0.0586586	0.0955941	0.0405036	0.0843713	0.00128781	0.00153635	0.00132569	0.0021858
5333	369	0.404146	0.435652	0.531643	0.417573	0.0754321	0.039442	0.0589956	0.0374008	0.00125019	0.0014933	0.00105263	0.00119903
5334	0	0.0420985	0.0764321	0.211682	0.266884	0.00855476	0.0170381	0.0593085	0.209478	0.00549145	0.00905288	0.0132789	0.00745881
5335	50	0.146198	0.443105	0.181878	0.54681	0.129392	0.371161	0.130552	0.673275	0.0112809	0.0293315	0.0209551	0.0995053
5336	0	0.0454905	0.0644907	0.0762928	0.100241	0.0146711	0.0184151	0.0210281	0.0359356	0.0167462	0.0176545	0.0270784	0.0337392
5337	0	0.641781	0.832097	0.756631	0.622578	0.199082	0.19859	0.294491	0.172475	0.016576	0.0452879	0.0693781	0.0594456
5337	0	0.600907	0.542354	0.620146	0.824027	0.499745	0.575817	0.196663	0.539736	0.0295107	0.205238	0.0225688	0.109299
5337	0	0.449592	0.382977	0.62019	0.508747	0.236074	0.232839	0.444692	0.262533	0.0271772	0.0157869	0.029314	0.0564299
5338	343	0.336147	0.803237	0.357096	0.533182	0.518123	0.724653	0.583136	0.579181	0.0741532	0.156909	0.0525376	0.168262
5339	0	0.156099	0.1897	0.117325	0.14596	0.00619291	0.00170692	0.000996074	0.00178652	0.0178389	0.00515119	0.00495945	0.00959461
5340	0	0.311359	0.31602	0.400081	0.274778	0.247005	0.270179	0.396187	0.246986	0.0248887	0.0131301	0.0304593	0.0580946
5340	0	0.298561	0.370014	0.385027	0.219564	0.371296	0.264708	0.427173	0.262522	0.0519567	0.0316514	0.0241957	0.0206084
5341	134	0.9826	0.978233	0.951355	0.966569	0.712855	0.753486	0.620364	0.733014	0.0926903	0.12135	0.14072	0.149622
5342	691.5	0.865157	0.741769	0.860021	0.892351	0.79934	0.537799	0.771254	0.82771	0.311737	0.273961	0.365284	0.3735
5343	122	0.268794	0.272883	0.284067	0.581664	0.129443	0.110453	0.373767	0.585992	0.0321758	0.0449618	0.0533971	0.0522583
5344	6	0.0380867	0.0702709	0.0510892	0.0606262	0.0693965	0.0173313	0.0504787	0.0121893	0.00629217	0.00555855	0.013606	0.00215609
5345	71	0.564941	0.60624	0.304249	0.292552	0.283651	0.422169	0.385169	0.199159	0.1384	0.204857	0.129111	0.0451107
5345	71	0.43972	0.332458	0.314168	0.328307	0.697371	0.481703	0.441937	0.447158	0.337801	0.226306	0.350776	0.272637
5346	0	0.223641	0.186932	0.252049	0.247287	0.330777	0.349406	0.374594	0.514535	0.0322801	0.040561	0.022032	0.0450052
5347	141	0.736816	0.618089	0.703511	0.642584	0.487434	0.0751366	0.103587	0.211329	0.020057	0.0043237	0.00280033	0.0240188
5348	90	0.295997	0.51567	0.186662	0.220489	0.135025	0.270065	0.075281	0.0873364	0.0143689	0.0524752	0.0140875	0.00934887
5348	90	0.168622	0.113771	0.0859107	0.16328	0.0113546	0.0183912	0.00805358	0.0301799	0.0141977	0.0300148	0.00455328	0.0144709
5349	14	0.717773	0.839425	0.851018	0.85091	0.719207	0.61515	0.652921	0.736917	0.0682372	0.108916	0.0813899	0.217282
5350	0	0.238623	0.157401	0.334948	0.434577	0.0594316	0.0565859	0.0748177	0.240168	0.0218621	0.031944	0.0196317	0.031453
5351	242.7	0.291993	0.213673	0.146575	0.182125	0.223073	0.190514	0.211494	0.191836	0.112441	0.083396	0.0767844	0.126872
5351	242.7	0.201415	0.12346	0.157396	0.734727	0.22114	0.280749	0.223452	0.421541	0.0977227	0.118648	0.064201	0.425824
5352	0	0.114719	0.0633282	0.016696	0.0365829	0.00595977	0.00365766	0.00231714	0.00576107	0.0147786	0.00235255	0.00189737	0.00561735
5353	0	0.805999	0.650815	0.731673	0.728676	0.774361	0.611378	0.553916	0.690539	0.122526	0.0541047	0.103274	0.153784
5354	87	0.630166	0.483856	0.588195	0.407571	0.312001	0.270283	0.251543	0.242235	0.0275387	0.0138089	0.0281414	0.0340019
5355	0	0.119776	0.0586638	0.065996	0.101696	0.0828521	0.0766001	0.0820642	0.0644617	0.015192	0.00499122	0.00768822	0.0159435
5356	0	0.333008	0.287661	0.147274	0.232065	0.526756	0.332073	0.105849	0.186978	0.129647	0.10243	0.0212507	0.0867929
5357	0	0.911932	0.888911	0.913933	0.883019	0.60228	0.577192	0.759884	0.604404	0.40756	0.290923	0.291285	0.349949
5357	0	0.287728	0.387834	0.122566	0.0818752	0.543292	0.422475	0.481655	0.459419	0.0868481	0.0317808	0.0385263	0.0599368
5357	0	0.889971	0.948445	0.880684	0.885644	0.639407	0.847554	0.646295	0.590708	0.241611	0.276997	0.292047	0.354211
5357	0	0.84192	0.943067	0.836091	0.953924	0.510187	0.610689	0.680634	0.714596	0.0229126	0.248229	0.112012	0.124807
5358	0	0.618519	0.615534	0.578922	0.25455	0.317034	0.269323	0.26186	0.377644	0.114477	0.121218	0.0550698	0.0492422
5359	9	0.0955723	0.0610077	0.116427	0.0954016	0.108205	0.0844741	0.140354	0.118599	0.00331953	0.00244025	0.00214886	0.00293118
5360	1747	0.924573	0.915901	0.93006	0.961429	0.884695	0.829819	0.851793	0.94535	0.624565	0.539208	0.793348	0.591644
5360	1747	0.968982	0.970332	0.932016	0.888311	0.945917	0.959937	0.926908	0.928681	0.684196	0.767899	0.766596	0.542418
5360	1747	0.975384	0.964731	0.980184	0.972856	0.953914	0.938605	0.92684	0.942343	0.478191	0.764963	0.922246	0.807813
5360	1747	0.98065	0.970393	0.971535	0.975554	0.95609	0.940383	0.92189	0.932817	0.771412	0.884536	0.687384	0.612818
5360	1747	0.95232	0.973316	0.980968	0.946234	0.760618	0.887321	0.900042	0.834832	0.655093	0.684203	0.740474	0.640041
5360	1747	0.958968	0.978132	0.972644	0.9719	0.916734	0.935935	0.920969	0.875708	0.702402	0.822571	0.683923	0.829765
5360	1747	0.933806	0.914627	0.941133	0.916251	0.904035	0.91397	0.914623	0.887871	0.401693	0.355674	0.507266	0.344607
5361	0	0.208082	0.288026	0.201848	0.261996	0.179645	0.336163	0.0734483	0.300812	0.0376069	0.022895	0.0325192	0.0446814
5362	6.4	0.186817	0.34867	0.452925	0.230814	0.192229	0.247571	0.149232	0.387852	0.0191584	0.0315125	0.0384632	0.0457982
5362	6.4	0.15111	0.0591717	0.0693283	0.0605389	0.0416046	0.039364	0.050291	0.0326404	0.0220816	0.0113613	0.0208588	0.00790599
5363	0	0.84238	0.866796	0.787198	0.816721	0.596791	0.539889	0.506965	0.590214	0.132718	0.090816	0.0487292	0.129683
5364	323	0.204176	0.125466	0.407806	0.286673	0.362553	0.342078	0.376046	0.697335	0.0609406	0.0531349	0.0460368	0.114935
5364	323	0.105835	0.126008	0.163663	0.256114	0.172036	0.269415	0.210614	0.333502	0.00937292	0.018331	0.0104093	0.0485817
5364	323	0.219941	0.112016	0.124772	0.171221	0.411712	0.220262	0.253459	0.2513	0.0156987	0.0206363	0.0118082	0.00467711
5365	73	0.50999	0.45454	0.35979	0.583997	0.280948	0.251882	0.269451	0.389699	0.25348	0.0770237	0.0951199	0.232758
5366	133	0.84154	0.882138	0.829548	0.660491	0.646996	0.785441	0.679254	0.498392	0.39172	0.306033	0.31655	0.302107
5367	70	0.499532	0.166427	0.216204	0.505402	0.365461	0.292196	0.197228	0.389603	0.0564934	0.0420463	0.025256	0.082479
5368	0	0.153769	0.572848	0.149639	0.352618	0.216929	0.442597	0.208708	0.40703	0.0144886	0.0345954	0.0131935	0.0282252
5369	0	0.103846	0.0536058	0.0905503	0.214655	0.153193	0.127841	0.179198	0.200514	0.0331063	0.0186626	0.0142124	0.0279631
5370	0	0.310358	0.1663	0.216548	0.541491	0.303443	0.284825	0.268586	0.219671	0.0265687	0.0435224	0.0230206	0.0399828
5371	0	0.055609	0.0502635	0.0521068	0.061446	0.0109853	0.0130047	0.00848824	0.0125871	0.0099146	0.00482287	0.00560598	0.00609134
5372	0	0.481387	0.258686	0.26655	0.303895	0.140445	0.0950481	0.0831864	0.12742	0.00417687	0.00321827	0.00392125	0.00991916
5373	0	0.092152	0.0510317	0.027751	0.0457896	0.00645502	0.00326848	0.00335887	0.00357401	0.0278067	0.00790567	0.00561039	0.00594297
5374	0	0.722166	0.640316	0.816513	0.71101	0.601766	0.385134	0.784051	0.402625	0.103501	0.221993	0.226029	0.224982
5375	656	0.0624508	0.255384	0.493411	0.611675	0.141633	0.291636	0.469131	0.595367	0.0186969	0.0575594	0.107529	0.0330075
5376	353	0.451231	0.410242	0.436922	0.477181	0.577005	0.671836	0.530663	0.663206	0.0856615	0.151633	0.0646417	0.17141
5376	353	0.248381	0.259541	0.324388	0.349916	0.455349	0.433143	0.558764	0.415814	0.127408	0.164349	0.188601	0.169422
5376	353	0.557547	0.497028	0.656054	0.59438	0.818366	0.775656	0.811839	0.803069	0.315663	0.250657	0.270655	0.24808
5377	26	0.766921	0.757577	0.801702	0.709594	0.606407	0.694166	0.612779	0.680724	0.10556	0.0552841	0.0430175	0.145221
5377	26	0.640179	0.647492	0.573825	0.639678	0.452346	0.517627	0.522804	0.576069	0.0438585	0.0585296	0.0561414	0.257013
5377	26	0.795829	0.633051	0.391983	0.459019	0.490998	0.661179	0.565638	0.582445	0.0254562	0.0315914	0.0356684	0.125251
5377	26	0.597403	0.652876	0.569368	0.767339	0.644322	0.528526	0.556629	0.613975	0.031744	0.0460048	0.0232786	0.0578362
5377	26	0.522553	0.602861	0.672095	0.733881	0.563807	0.663793	0.518899	0.563201	0.0553013	0.172173	0.184598	0.0333271
5377	26	0.600057	0.636803	0.72265	0.655825	0.628418	0.566518	0.581995	0.591872	0.0201561	0.0179095	0.0256271	0.0375675
5377	26	0.253343	0.603021	0.683404	0.722889	0.623371	0.752117	0.770416	0.760996	0.03617	0.0405169	0.0349883	0.0739301
5377	26	0.477628	0.473519	0.641814	0.655228	0.522168	0.256392	0.36539	0.517522	0.0614938	0.00881642	0.0216842	0.0515798
5378	0	0.0260279	0.0221369	0.0245585	0.035629	0.0105305	0.0223553	0.0154133	0.00538167	0.0106929	0.00567767	0.00440993	0.026775
5379	416	0.255337	0.144438	0.315767	0.227407	0.0772288	0.0542606	0.147758	0.0507396	0.0496175	0.0301576	0.0509017	0.0106036
5380	0	0.433105	0.484604	0.156248	0.594194	0.506494	0.411341	0.102529	0.539869	0.0309149	0.0404962	0.0092508	0.0404733
5381	0	0.0481333	0.0233628	0.0321985	0.0978632	0.00521896	0.0102525	0.00310641	0.0193509	0.00475702	0.00308387	0.00603996	0.00582908
5382	0	0.156122	0.112138	0.132247	0.268695	0.413156	0.374136	0.377581	0.394625	0.071059	0.0346929	0.0331584	0.0706618
5383	5.1	0.145046	0.0166289	0.0138069	0.0206941	0.149243	0.00841583	0.0125278	0.0114672	0.0295613	0.0112124	0.00795556	0.00778812
5384	0	0.0587554	0.0797285	0.0835477	0.0931407	0.0714423	0.088578	0.115858	0.135664	0.00905119	0.00725153	0.0134634	0.00867375
5385	0	0.0512381	0.054198	0.0678918	0.117484	0.0142024	0.0182675	0.0122543	0.0335297	0.00592489	0.0093036	0.0061562	0.00753268
5386	0	0.355221	0.400145	0.344227	0.21947	0.20493	0.297721	0.310277	0.166994	0.0544087	0.0280662	0.043844	0.0571126
5386	0	0.442543	0.519755	0.578334	0.510121	0.386177	0.26156	0.328146	0.386822	0.0501002	0.0403384	0.0394867	0.056212
5387	22	0.164402	0.190456	0.187419	0.238727	0.308509	0.456701	0.379718	0.450435	0.0567955	0.0533476	0.0396392	0.103375
5388	1294	0.897387	0.923017	0.899498	0.650285	0.525486	0.655157	0.619633	0.670105	0.132947	0.127691	0.118877	0.0731669
5388	1294	0.889094	0.915482	0.928336	0.908416	0.680037	0.564526	0.529053	0.588404	0.153564	0.215978	0.21659	0.166601
5388	1294	0.758129	0.798924	0.840968	0.861769	0.60825	0.621177	0.685367	0.722872	0.254936	0.191185	0.241424	0.195787
5389	4	0.74147	0.78793	0.585934	0.79199	0.392223	0.369241	0.368086	0.517272	0.042094	0.0560642	0.0486876	0.110597
5390	0	0.869476	0.761292	0.753858	0.651784	0.789388	0.835791	0.739002	0.502161	0.276155	0.171214	0.147712	0.151902
5391	0	0.463723	0.679351	0.479103	0.640088	0.627254	0.616051	0.557323	0.581308	0.0819904	0.0703482	0.0378052	0.0799558
5391	0	0.479432	0.545881	0.538909	0.571442	0.532135	0.508083	0.520338	0.47924	0.046652	0.0658512	0.0318577	0.0372773
5391	0	0.563952	0.502589	0.58671	0.546012	0.412684	0.581948	0.471697	0.584902	0.0659274	0.0344829	0.0933843	0.068467
5391	3.8	0.301449	0.167343	0.254348	0.324686	0.441048	0.417091	0.471867	0.46454	0.0262655	0.0213388	0.0267177	0.0157943
5391	0	0.308037	0.276492	0.155327	0.366056	0.478552	0.509071	0.394569	0.57348	0.0258717	0.0187919	0.0226811	0.0468248
5391	0	0.671269	0.371036	0.623815	0.635939	0.592734	0.492536	0.544263	0.623649	0.0699383	0.0590029	0.0650705	0.0706577
5391	20	0.425366	0.359801	0.389194	0.81896	0.447193	0.541583	0.621442	0.688093	0.0823122	0.0240578	0.0141561	0.139828
5392	19	0.815018	0.825201	0.709285	0.822351	0.590646	0.73584	0.725455	0.620066	0.12793	0.166879	0.0492589	0.0945528
5393	0	0.380649	0.299626	0.496159	0.332687	0.126595	0.0892149	0.0764661	0.0851722	0.011881	0.0125486	0.0371927	0.0197089
5394	0	0.154975	0.152691	0.194221	0.282022	0.156517	0.133797	0.0820981	0.142602	0.00318403	0.00261566	0.00327731	0.0233035
5395	0	0.537648	0.606365	0.664519	0.470234	0.308151	0.184263	0.331563	0.145561	0.0374172	0.0267809	0.0446384	0.083689
5395	0	0.485133	0.434089	0.376379	0.567268	0.319847	0.448638	0.277871	0.378041	0.0375978	0.0518094	0.074727	0.0883947
5396	42	0.35488	0.526885	0.293196	0.622636	0.251676	0.187917	0.237689	0.124904	0.116185	0.0343373	0.0474475	0.0273363
5397	2341	0.725169	0.754083	0.740415	0.688414	0.769366	0.647849	0.726467	0.626143	0.385057	0.401685	0.308802	0.28256
5398	0	0.640218	0.585239	0.502602	0.622426	0.0898883	0.158867	0.166875	0.137719	0.0216036	0.0235079	0.0124134	0.0125929
5399	0	0.311012	0.234422	0.279227	0.428245	0.438905	0.107108	0.278465	0.484314	0.278317	0.235495	0.147374	0.207226
5400	9.85	0.0872583	0.142907	0.10408	0.270416	0.0551651	0.274386	0.0932501	0.308635	0.00653364	0.0168855	0.0129385	0.0662063
5401	525	0.792125	0.871858	0.82808	0.916659	0.722168	0.674421	0.610577	0.486844	0.360022	0.156846	0.250827	0.149928
5402	0	0.214482	0.313381	0.250756	0.344531	0.274766	0.319951	0.29286	0.322751	0.149313	0.0934652	0.2061	0.211014
5403	18	0.797297	0.854002	0.900483	0.703334	0.826676	0.879496	0.910933	0.766034	0.208159	0.103679	0.167843	0.237897
5404	0	0.0602003	0.137575	0.138581	0.0806536	0.0357542	0.10342	0.164806	0.128024	0.0130178	0.0404647	0.0292423	0.0375825
5405	0	0.206149	0.220522	0.236397	0.255174	0.345779	0.408606	0.411713	0.284238	0.161761	0.132435	0.0879661	0.113418
5405	0	0.3076	0.127582	0.192111	0.195695	0.254392	0.171797	0.20044	0.257021	0.0356881	0.0747528	0.0729916	0.109691
5406	0	0.176324	0.099741	0.168642	0.144371	0.0106804	0.0111254	0.0452311	0.0892005	0.0137062	0.0105704	0.0243722	0.0468046
5407	0	0.296894	0.433361	0.302164	0.530667	0.130571	0.0750299	0.131796	0.192281	0.00708546	0.0172643	0.00889854	0.0153185
5408	147	0.0307398	0.0576844	0.0330356	0.103584	0.0624439	0.111229	0.0385215	0.139779	0.0111282	0.0161769	0.00856989	0.0276906
5409	367	0.141547	0.0718121	0.0815325	0.22517	0.20581	0.138188	0.160938	0.239397	0.0542696	0.0355356	0.0243935	0.171412
5410	0	0.0160027	0.0106883	0.0443184	0.0346974	0.0162504	0.0172902	0.0382383	0.0327619	0.0138482	0.0106074	0.017073	0.007085
5411	3	0.515511	0.524348	0.584568	0.495972	0.413038	0.604832	0.476718	0.449696	0.0324408	0.0483162	0.0244741	0.0223564
5412	0	0.11604	0.0681734	0.1216	0.0920008	0.286269	0.171792	0.19409	0.204532	0.0408521	0.15469	0.0527256	0.0641552
5413	0	0.244486	0.093705	0.125602	0.177864	0.0679645	0.117719	0.0647045	0.190094	0.0412235	0.0235267	0.0315694	0.0137998
5414	0	0.582023	0.374772	0.196798	0.355254	0.593557	0.401678	0.335561	0.526373	0.0665771	0.0762974	0.0259914	0.0802851
5415	0	0.0123526	0.0243755	0.0109252	0.0427036	0.000471443	0.000689718	0.00109138	0.00330552	0.000952511	0.00339935	0.00251171	0.00932369
5416	0	0.185047	0.172959	0.130182	0.495785	0.174013	0.231151	0.130797	0.366972	0.0288077	0.0346936	0.023944	0.185514
5417	0	0.384071	0.147119	0.216505	0.232244	0.136182	0.142882	0.106284	0.0868328	0.0238898	0.00845473	0.00437929	0.00735598
5417	0	0.444324	0.165886	0.141403	0.203481	0.180546	0.0683217	0.0556342	0.0944448	0.0238684	0.0145323	0.0110923	0.0168261
5418	0	0.444144	0.458903	0.505426	0.527867	0.13559	0.118551	0.135999	0.295541	0.00290967	0.00510956	0.00601793	0.00448209
5419	0	0.368586	0.142965	0.243903	0.269546	0.234314	0.247289	0.151226	0.221625	0.0134927	0.0749349	0.0175143	0.0467058
5420	1.5	0.331244	0.280932	0.349521	0.47223	0.0623976	0.151594	0.0833428	0.0998016	0.0228339	0.0733124	0.080774	0.0605681
5421	0	0.207959	0.166565	0.176638	0.0986854	0.335294	0.129961	0.24048	0.363232	0.0170166	0.0125955	0.00691868	0.107543
5422	0	0.0397838	0.0438877	0.0770927	0.0432618	0.0451228	0.109538	0.0758855	0.116558	0.00346031	0.0139917	0.00685894	0.0442626
5423	0	0.405757	0.63814	0.453482	0.699971	0.377421	0.539374	0.523308	0.613133	0.0267043	0.175385	0.051278	0.0190964
5424	46	0.171503	0.160523	0.106673	0.140734	0.0175995	0.0620301	0.0345151	0.0318484	0.0124886	0.0284119	0.0103036	0.0181968
5425	37	0.140718	0.15791	0.0823107	0.247608	0.268764	0.184328	0.120113	0.189794	0.0150665	0.0122404	0.00544762	0.0138379
5426	0	0.570637	0.522568	0.574902	0.551924	0.384523	0.299174	0.338974	0.454891	0.0224208	0.00765249	0.0198056	0.0395953
5427	0	0.169304	0.19643	0.214497	0.33099	0.163432	0.194599	0.0508717	0.185731	0.047304	0.0292408	0.0492688	0.0957568
5428	0	0.195078	0.0971247	0.213184	0.12521	0.304473	0.105706	0.386135	0.142315	0.0736145	0.0241372	0.251787	0.0255206
5429	0	0.0214216	0.0930398	0.0720934	0.0735055	0.00357609	0.0338428	0.0629116	0.0276172	0.00463398	0.0100089	0.0281046	0.00897645
5430	7	0.136154	0.240029	0.0781285	0.13788	0.0494149	0.314195	0.0374727	0.017206	0.0153132	0.0240844	0.00690473	0.00662583
5431	259	0.164535	0.0593807	0.147438	0.293289	0.351047	0.107758	0.227404	0.180048	0.250594	0.104494	0.302904	0.227303
5432	0	0.103511	0.154993	0.072288	0.220224	0.223836	0.244093	0.203876	0.518673	0.0335828	0.106815	0.0552446	0.0796279
5432	0	0.0738635	0.100568	0.0908354	0.106334	0.174594	0.175264	0.213437	0.19313	0.0482961	0.0345768	0.0355608	0.0430098
5433	449	0.495489	0.532526	0.362884	0.404519	0.338322	0.187711	0.117967	0.140481	0.0392508	0.0490589	0.0228561	0.0300574
5434	63	0.713726	0.286297	0.56643	0.350209	0.619522	0.350049	0.385554	0.51329	0.283012	0.0499	0.107228	0.0695679
5435	0	0.0396827	0.0865282	0.040705	0.0350113	0.00409824	0.0263205	0.0147506	0.00532829	0.00418152	0.00562826	0.00603244	0.00410065
5436	0	0.260898	0.206775	0.270477	0.476397	0.439629	0.253942	0.162156	0.483015	0.034783	0.040552	0.031004	0.0625432
5437	0	0.0650864	0.0483467	0.0798509	0.262536	0.0356231	0.0356434	0.0723469	0.148079	0.0106488	0.0140594	0.0170046	0.0173832
5438	1	0.197118	0.16908	0.198595	0.324979	0.0423613	0.0953472	0.0605576	0.140246	0.091355	0.0615347	0.0547814	0.0343591
5439	0	0.294397	0.50554	0.376259	0.366304	0.288195	0.328568	0.418924	0.423073	0.0329074	0.0579503	0.0402759	0.0894946
5440	16.2	0.511417	0.260231	0.426749	0.288822	0.0957963	0.189086	0.284915	0.220835	0.0315408	0.0573059	0.0671457	0.0428135
5441	496	0.22055	0.167273	0.409407	0.262047	0.219951	0.133278	0.30032	0.298184	0.0269009	0.019157	0.0414188	0.0505877
5442	3	0.647062	0.501811	0.53189	0.58481	0.48169	0.430289	0.415361	0.690691	0.109644	0.112088	0.164079	0.151592
5443	0	0.540277	0.621168	0.457545	0.489954	0.4902	0.476842	0.36896	0.366025	0.0399094	0.0646673	0.039492	0.0651339
5444	107	0.531658	0.352626	0.2862	0.260538	0.0849717	0.0917748	0.104638	0.137116	0.00841461	0.0128915	0.011381	0.0133348
5445	0	0.465793	0.102954	0.0631891	0.351143	0.290452	0.0626759	0.011648	0.0331022	0.146671	0.0474446	0.0519886	0.0673938
5445	0	0.0571675	0.0153094	0.0127544	0.0259554	0.00107186	0.000905846	0.000582506	0.000578761	0.00789812	0.00647168	0.00356416	0.00733927
5446	0	0.0946331	0.0653886	0.0953294	0.0945835	0.00720353	0.00673513	0.0341808	0.0596605	0.00447166	0.00345712	0.00734087	0.00665678
5447	0	0.0599862	0.0639036	0.0736568	0.225476	0.0633244	0.130638	0.0548994	0.26444	0.0150436	0.0272724	0.00956581	0.0711709
5448	0	0.911362	0.875677	0.824909	0.744585	0.723225	0.822706	0.67626	0.567157	0.0408003	0.0239642	0.0255877	0.0224751
5449	3	0.155639	0.141043	0.265547	0.11577	0.19413	0.0886202	0.278921	0.057255	0.0544597	0.0192981	0.0246615	0.0476828
5450	0	0.693099	0.67442	0.718615	0.610254	0.556811	0.484111	0.625532	0.51106	0.0522159	0.121068	0.0907899	0.0702086
5451	0	0.885523	0.899128	0.924793	0.9544	0.447414	0.583013	0.421125	0.290681	0.0243036	0.0448057	0.0264992	0.0195889
5452	28	0.282267	0.222918	0.221006	0.330624	0.331671	0.283562	0.283526	0.341242	0.0370987	0.0151374	0.0148134	0.053391
5453	0	0.406914	0.168759	0.0919233	0.204959	0.473067	0.303087	0.0811253	0.182333	0.0572085	0.0293788	0.00613477	0.00873655
5454	0	0.113033	0.0917512	0.168584	0.128251	0.124811	0.149977	0.131576	0.270205	0.030777	0.0223529	0.0430668	0.0684379
5455	0	0.225759	0.048135	0.0845811	0.23693	0.191643	0.188733	0.216109	0.311606	0.0341666	0.0187839	0.0239731	0.048559
5456	0	0.295165	0.238863	0.193704	0.334669	0.256981	0.234672	0.402509	0.475672	0.0341558	0.016111	0.0281857	0.0206656
5457	0	0.252169	0.138932	0.110671	0.241174	0.216704	0.186184	0.1178	0.151182	0.0225519	0.0284427	0.0116091	0.0170032
5458	872	0.896085	0.978264	0.960705	0.936256	0.884273	0.965082	0.958525	0.87917	0.309332	0.462736	0.274632	0.230428
5458	872	0.970767	0.854451	0.922267	0.908826	0.93731	0.754239	0.957987	0.949463	0.623617	0.122881	0.281967	0.478851
5458	872	0.908979	0.820355	0.896933	0.916829	0.723135	0.648913	0.680907	0.822684	0.238237	0.307995	0.185971	0.377691
5458	872	0.880283	0.811914	0.672698	0.85524	0.758453	0.465645	0.680954	0.525351	0.262551	0.0897896	0.336657	0.0994643
5459	0	0.75659	0.763642	0.812813	0.750482	0.453268	0.557764	0.51016	0.581252	0.0316954	0.0344112	0.0327586	0.0414819
5460	179	0.699239	0.682552	0.625795	0.726674	0.485939	0.434179	0.544507	0.527754	0.0422281	0.0339834	0.0398361	0.0194721
5461	41	0.816457	0.804898	0.858397	0.902662	0.7329	0.60746	0.652416	0.72473	0.314916	0.0914784	0.0374602	0.104029
5461	18	0.806558	0.858138	0.730601	0.879959	0.432566	0.516854	0.305522	0.623221	0.058876	0.0662643	0.0455148	0.0862997
5462	0	0.477084	0.387631	0.35711	0.297529	0.526106	0.563035	0.36219	0.387881	0.115102	0.107089	0.0812182	0.23949
5463	245.4	0.830974	0.789209	0.772722	0.738335	0.479265	0.321828	0.455889	0.521878	0.066857	0.141375	0.209547	0.0980107
5464	723	0.217974	0.195314	0.269483	0.301435	0.163536	0.211545	0.181042	0.248088	0.0137111	0.0154003	0.0166641	0.0221141
5465	15.95	0.0629579	0.0503897	0.0657424	0.234005	0.0674951	0.0402799	0.0262263	0.211152	0.0235692	0.0154895	0.0102467	0.0642267
5466	71	0.601262	0.672956	0.658314	0.800878	0.459148	0.681111	0.54133	0.632084	0.0155766	0.0623156	0.0230432	0.152621
5467	0	0.240135	0.155128	0.0963442	0.0613629	0.210867	0.0928387	0.0682306	0.107383	0.086737	0.0545143	0.0473099	0.0750154
5468	0	0.107299	0.22706	0.14401	0.151286	0.202009	0.281953	0.238138	0.219125	0.0280645	0.0367404	0.0239857	0.0248677
5469	0	0.313733	0.0769574	0.252372	0.152856	0.192404	0.132562	0.042876	0.220643	0.0349694	0.0190362	0.0355167	0.0834395
5470	0	0.565821	0.507007	0.650187	0.691173	0.570257	0.53086	0.575706	0.519363	0.0904806	0.197455	0.0915523	0.137973
5471	0	0.0951223	0.123349	0.0581849	0.280578	0.0786264	0.246343	0.0355332	0.0764685	0.114556	0.0207949	0.0115097	0.0553514
5471	0	0.0871971	0.0586732	0.250185	0.170482	0.00969472	0.00110481	0.00477885	0.0861151	0.0127207	0.00263509	0.0107858	0.0436233
5472	0	0.256942	0.167143	0.11897	0.449329	0.0259722	0.0319352	0.0171224	0.216807	0.013079	0.0100848	0.00952333	0.0127931
5473	414	0.397083	0.539545	0.444476	0.344416	0.512071	0.523852	0.499536	0.409073	0.0240718	0.0416295	0.014328	0.0626056
5473	414	0.750358	0.92881	0.971163	0.84621	0.736251	0.766231	0.412905	0.647137	0.318711	0.449924	0.338197	0.325942
5473	414	0.624735	0.529303	0.599607	0.603844	0.709862	0.376893	0.679128	0.798163	0.0784301	0.0872686	0.180431	0.0592112
5473	414	0.72124	0.528794	0.415555	0.503778	0.809893	0.541618	0.683397	0.742565	0.257574	0.132798	0.205179	0.154833
5474	0	0.12814	0.386649	0.0876743	0.294858	0.112659	0.107962	0.0058249	0.177926	0.0392428	0.052898	0.00471113	0.0345568
5475	0	0.65745	0.584402	0.516824	0.609744	0.361139	0.262684	0.230389	0.291086	0.350258	0.227221	0.207549	0.33207
5476	0	0.0669222	0.0455433	0.0573022	0.220183	0.0124411	0.00879468	0.00571326	0.0187305	0.00382759	0.00216894	0.00368573	0.0204055
5477	80	0.900805	0.916245	0.938426	0.928352	0.719517	0.65251	0.700986	0.701035	0.194424	0.242124	0.306241	0.39851
5478	0	0.688982	0.783778	0.574349	0.662457	0.521031	0.463035	0.418463	0.470275	0.0735586	0.187839	0.112179	0.0768154
5479	0	0.058163	0.0647389	0.0911775	0.0825048	0.00385105	0.0310099	0.00632167	0.018803	0.00389667	0.00448968	0.00648828	0.0149188
5480	9	0.462831	0.456776	0.279663	0.718678	0.39718	0.31816	0.272672	0.502091	0.137035	0.139024	0.085448	0.078242
5481	44	0.0652281	0.10557	0.0956001	0.0679717	0.00333818	0.015294	0.0110693	0.0181541	0.00597543	0.0115545	0.00518147	0.0115873
5482	115	0.692601	0.773112	0.785686	0.581371	0.411163	0.538386	0.452962	0.695224	0.146683	0.148813	0.185649	0.447613
5483	0	0.0895234	0.0632746	0.0796088	0.0793696	0.0226056	0.00835781	0.00493335	0.00998836	0.00219732	0.00354646	0.00173154	0.00597434
5484	1011	0.499195	0.536392	0.655197	0.568343	0.440088	0.42464	0.490609	0.666821	0.0842358	0.121892	0.129836	0.318291
5485	0	0.242017	0.249654	0.397721	0.325456	0.233612	0.192955	0.114293	0.328007	0.0240006	0.0418519	0.0303471	0.0666997
5486	329	0.195391	0.150621	0.141661	0.172607	0.0457706	0.0380996	0.0565419	0.0741434	0.0334187	0.0625107	0.020837	0.0619701
5487	26	0.256453	0.382982	0.233192	0.444667	0.428135	0.543258	0.425353	0.485143	0.0715476	0.0675044	0.059176	0.110379
5488	0	0.173924	0.396458	0.109719	0.498677	0.0867659	0.129633	0.0736709	0.184227	0.0167243	0.0191022	0.0140632	0.0313797
5488	0	0.271747	0.257413	0.209311	0.27042	0.112839	0.152343	0.0582009	0.147028	0.0111693	0.00553258	0.00653456	0.0103957
5489	0	0.197077	0.161356	0.183131	0.186746	0.0438161	0.126813	0.0890613	0.131077	0.011338	0.0130889	0.00922442	0.0222251
5490	0	0.153358	0.255655	0.165005	0.236846	0.0418425	0.0616645	0.035507	0.0671809	0.00821528	0.00564536	0.00582152	0.00594327
5491	0	0.544508	0.372747	0.446778	0.644174	0.66424	0.597865	0.634844	0.751659	0.187632	0.13104	0.174905	0.146011
5491	0	0.611118	0.687757	0.650839	0.668939	0.538685	0.664333	0.612442	0.646909	0.0322751	0.116163	0.0658947	0.0830961
5492	0	0.163287	0.214157	0.386317	0.133328	0.140637	0.154857	0.106369	0.0864253	0.0865972	0.0649747	0.181583	0.123631
5493	265	0.324496	0.234519	0.124466	0.443634	0.36249	0.162824	0.0493769	0.0791877	0.151161	0.0463789	0.0177076	0.0317977
5494	244	0.202614	0.433266	0.625128	0.575061	0.604518	0.422176	0.680426	0.450022	0.0260979	0.0892571	0.0923523	0.0776932
5495	1	0.043413	0.0537075	0.0560038	0.215903	0.0436016	0.079313	0.105512	0.165818	0.0216202	0.0198409	0.0220248	0.0311825
5496	0	0.658705	0.737492	0.720322	0.720746	0.512712	0.547236	0.526687	0.468237	0.1206	0.205151	0.19502	0.222857
5497	15.4	0.456335	0.498245	0.492803	0.688398	0.578056	0.156405	0.19345	0.17601	0.0258037	0.0218009	0.0150557	0.0276763
5497	15.4	0.886502	0.917935	0.900483	0.916447	0.600339	0.754855	0.533726	0.801586	0.19422	0.148447	0.218723	0.283569
5497	15.4	0.782418	0.6996	0.737708	0.773587	0.574658	0.481928	0.658525	0.663389	0.0893444	0.0679765	0.119704	0.190156
5498	0	0.181294	0.145478	0.277625	0.514182	0.0437575	0.108378	0.0543056	0.24016	0.00358343	0.00439971	0.0105752	0.08714
5499	0	0.709719	0.677159	0.65272	0.751535	0.828342	0.754192	0.808294	0.79841	0.236075	0.21211	0.265661	0.105671
5500	1724	0.276884	0.386188	0.393704	0.299246	0.305413	0.285378	0.283224	0.510313	0.0825344	0.147756	0.1236	0.100462
5500	1724	0.501869	0.281933	0.324383	0.380278	0.591145	0.569205	0.453311	0.588429	0.234735	0.105248	0.169825	0.13787
5500	1724	0.520962	0.365928	0.472688	0.365166	0.394173	0.548549	0.478872	0.420103	0.0355779	0.144333	0.106823	0.220781
5500	1724	0.574821	0.255346	0.646776	0.408887	0.596841	0.469394	0.341934	0.444948	0.267852	0.135733	0.0724191	0.150378
5501	428	0.18629	0.128578	0.247333	0.279083	0.15013	0.106446	0.240554	0.22366	0.0140763	0.00584681	0.0136949	0.0176628
5502	1545	0.889907	0.909697	0.928991	0.782022	0.709829	0.613514	0.718128	0.631882	0.122183	0.0862526	0.122023	0.106808
5503	217.4	0.0810635	0.237831	0.130879	0.165007	0.0149478	0.0586011	0.0466053	0.0832607	0.0186945	0.0390708	0.0416781	0.0520071
5504	0	0.895145	0.682966	0.767411	0.763806	0.51408	0.642322	0.570065	0.512907	0.0348063	0.0102841	0.0151924	0.013842
5504	0	0.656533	0.669817	0.552518	0.549481	0.466258	0.214865	0.413385	0.413083	0.116997	0.0567193	0.0692641	0.0424977
5504	0	0.708293	0.895672	0.81838	0.820643	0.561592	0.416455	0.65243	0.479202	0.0781196	0.103959	0.054814	0.0661455
5504	0	0.942446	0.731263	0.847213	0.866742	0.536115	0.622959	0.719323	0.668292	0.102277	0.135799	0.0650213	0.0631025
5504	0	0.545279	0.88602	0.785067	0.830886	0.389039	0.432294	0.262463	0.408042	0.096188	0.0830158	0.0722437	0.0521341
5504	0	0.975919	0.958138	0.932598	0.954499	0.727107	0.801579	0.699548	0.67253	0.207654	0.115846	0.111787	0.186262
5504	0	0.987538	0.994038	0.989931	0.994118	0.958911	0.964592	0.934521	0.926856	0.180216	0.15071	0.139268	0.170378
5504	0	0.986041	0.98504	0.989255	0.985872	0.807226	0.803328	0.807452	0.824308	0.230987	0.207691	0.18741	0.300584
5504	0	0.725248	0.706917	0.738702	0.905189	0.362258	0.471783	0.277819	0.474349	0.100436	0.199744	0.100154	0.129323
5505	0	0.317899	0.26061	0.182969	0.191562	0.0158527	0.0213629	0.0787441	0.133694	0.00472747	0.00151462	0.00254188	0.0038279
5505	0	0.102165	0.0538203	0.106602	0.0642941	0.0563663	0.0647304	0.0270583	0.111103	0.00271925	0.00166583	0.00161676	0.00324238
5506	0	0.424296	0.278275	0.497964	0.641674	0.240596	0.221813	0.320552	0.488897	0.182538	0.218388	0.318213	0.22927
5507	18	0.160689	0.164688	0.142028	0.102766	0.0771408	0.0613472	0.0241278	0.0368973	0.00358405	0.00473471	0.00210675	0.00352226
5507	18	0.205507	0.103165	0.0793419	0.0791875	0.0215008	0.0147242	0.0113291	0.00939189	0.00236745	0.00155737	0.00103747	0.000986516
5507	18	0.108197	0.122925	0.184635	0.153391	0.0148413	0.0321617	0.0372213	0.0247387	0.00144919	0.00143404	0.00191953	0.00109631
5507	18	0.187551	0.19108	0.128345	0.275345	0.0266055	0.0381749	0.022292	0.0480522	0.00286387	0.00412476	0.00345642	0.00435799
5508	0	0.660804	0.529853	0.571651	0.459944	0.399649	0.408028	0.331099	0.288812	0.149974	0.0692744	0.0271711	0.0523115
5509	0	0.226766	0.513215	0.196203	0.602007	0.231215	0.329186	0.221322	0.370396	0.0466732	0.108189	0.0385865	0.0539136
5510	9.4	0.552818	0.409423	0.336567	0.81105	0.501201	0.574434	0.321343	0.764099	0.215472	0.11717	0.0440134	0.295641
5511	0	0.135499	0.18182	0.477728	0.230279	0.198646	0.385913	0.63045	0.316186	0.0155951	0.023294	0.312902	0.0770339
5512	659	0.342873	0.622911	0.355074	0.415669	0.156747	0.205162	0.145556	0.190835	0.0458757	0.0554081	0.0294596	0.051324
5513	760	0.873744	0.871634	0.838132	0.82721	0.589709	0.565823	0.603883	0.534703	0.396878	0.319911	0.365137	0.356389
5514	0	0.0965335	0.178163	0.122318	0.0872482	0.0903562	0.181253	0.123128	0.0549434	0.00798957	0.0107432	0.0077167	0.00678388
5515	0	0.159548	0.198681	0.23224	0.223842	0.0101155	0.0127522	0.0229179	0.0264865	0.00528799	0.00647135	0.00390446	0.0042245
5515	0	0.159602	0.134609	0.103095	0.121188	0.00715875	0.00739527	0.00544892	0.00426166	0.00189935	0.00169537	0.00180069	0.00110992
5516	508	0.693154	0.537558	0.645991	0.727052	0.759795	0.561679	0.687281	0.57773	0.224639	0.154455	0.244073	0.255478
5517	368	0.111309	0.108172	0.0827782	0.140725	0.130132	0.125675	0.0463203	0.0821417	0.0196488	0.00622677	0.00796658	0.0172429
5517	368	0.282586	0.147871	0.259125	0.18623	0.249385	0.133061	0.0845903	0.190155	0.0538595	0.0152092	0.0213331	0.0174136
5518	8	0.153942	0.14156	0.146709	0.290391	0.173883	0.134267	0.0304093	0.263703	0.0513049	0.0180207	0.015901	0.0130728
5519	0	0.0486259	0.187652	0.0496341	0.0802972	0.00627659	0.00615654	0.00361143	0.00400875	0.00151039	0.00236882	0.00439362	0.00193348
5520	0	0.142202	0.271302	0.104585	0.131647	0.0275221	0.110567	0.030422	0.0598125	0.0181114	0.0442992	0.0277657	0.0177017
5521	0	0.0921511	0.0978618	0.216865	0.19972	0.22258	0.153948	0.147439	0.178328	0.0427353	0.0258596	0.0558761	0.133678
5522	0	0.171234	0.116592	0.134942	0.16066	0.0383185	0.071517	0.0854172	0.0258009	0.03109	0.031424	0.0327971	0.034458
5523	24	0.481726	0.634708	0.616408	0.572584	0.423255	0.444877	0.493763	0.6097	0.0796233	0.0351927	0.0192188	0.0494326
5523	24	0.457808	0.606383	0.367827	0.246738	0.511252	0.538469	0.499383	0.500642	0.12802	0.125342	0.0213746	0.0475442
5523	24	0.792733	0.584649	0.391101	0.389777	0.642124	0.845859	0.654129	0.581717	0.343055	0.0618963	0.0685482	0.182612
5523	24	0.661766	0.50172	0.64617	0.707439	0.648688	0.718667	0.563586	0.808949	0.112222	0.0844904	0.281955	0.165956
5524	19	0.167365	0.155013	0.392962	0.405013	0.0412817	0.0431942	0.0404979	0.141015	0.00545599	0.00441235	0.00468997	0.00795079
5525	58	0.219957	0.130649	0.185226	0.202722	0.591792	0.298879	0.432743	0.327001	0.0213485	0.0393814	0.0531852	0.0355566
5526	0	0.302836	0.188112	0.234031	0.402557	0.242932	0.225627	0.260557	0.168926	0.0238108	0.0136065	0.0123265	0.0197062
5527	15	0.115266	0.0908591	0.126542	0.135971	0.0902521	0.0300575	0.149871	0.137662	0.0178722	0.0157963	0.0297632	0.0679143
5528	44	0.552768	0.569451	0.64744	0.578197	0.417775	0.435232	0.435746	0.294356	0.0468471	0.0440317	0.0832677	0.0518145
5529	0	0.502557	0.182007	0.323359	0.47072	0.248775	0.101004	0.237365	0.421428	0.0320371	0.0110674	0.0179672	0.0418551
5530	0	0.109047	0.0935298	0.0767221	0.339751	0.0041956	0.00144294	0.00221996	0.010922	0.00231866	0.00247706	0.00192441	0.00210266
5531	0	0.075261	0.0651896	0.0693434	0.0853273	0.0953528	0.0447188	0.134412	0.10862	0.0251714	0.0180425	0.011033	0.119971
5532	7	0.449976	0.586779	0.549244	0.431545	0.447017	0.635927	0.439103	0.322114	0.0123448	0.0229497	0.0153682	0.0180735
5532	7	0.693658	0.690727	0.377158	0.740851	0.60505	0.52266	0.576518	0.664143	0.0246815	0.0385172	0.0422076	0.115563
5533	1	0.257859	0.221422	0.329651	0.344005	0.37151	0.117381	0.159967	0.248369	0.0417936	0.00882752	0.0177191	0.0232307
5534	0	0.212172	0.260206	0.403855	0.62453	0.351904	0.315035	0.383982	0.463179	0.122312	0.144269	0.116664	0.215535
5535	0	0.352125	0.428213	0.305889	0.210655	0.535784	0.57836	0.430201	0.464646	0.232399	0.240112	0.146816	0.0798
5536	0	0.269731	0.125477	0.13435	0.103312	0.267794	0.236568	0.181172	0.0776223	0.0235133	0.0087296	0.0181858	0.0165874
5537	0	0.180936	0.179301	0.19618	0.374223	0.552242	0.494514	0.524275	0.343096	0.15478	0.166796	0.206074	0.156324
5538	0	0.10594	0.0591613	0.0754334	0.0881244	0.0154445	0.0055375	0.00665891	0.035684	0.00473188	0.00479175	0.00474421	0.0122998
5539	0	0.318354	0.11327	0.0647607	0.0349835	0.0921439	0.0597899	0.0310562	0.0228367	0.0174261	0.0292955	0.00744934	0.00826764
5539	0	0.0486231	0.0430569	0.0538397	0.193708	0.0274527	0.0179066	0.0172395	0.0760674	0.00726317	0.00601257	0.0182169	0.0515021
5540	0	0.125453	0.237319	0.0538923	0.117936	0.0697471	0.0789252	0.115029	0.0764786	0.00736673	0.0101683	0.0062202	0.00675566
5541	0	0.259778	0.211711	0.196298	0.221226	0.137961	0.125996	0.158602	0.190636	0.00293015	0.00602467	0.00268132	0.00408963
5542	28	0.294155	0.26805	0.336525	0.306434	0.30532	0.368582	0.223324	0.270773	0.0179108	0.0134256	0.012263	0.0151835
5543	22	0.779609	0.655609	0.777935	0.87766	0.540578	0.413804	0.564045	0.589458	0.18622	0.0949344	0.141096	0.208343
5544	4	0.989392	0.994529	0.988622	0.987171	0.925975	0.96865	0.935184	0.951963	0.553932	0.782839	0.624528	0.477327
5544	4	0.949357	0.985351	0.977984	0.917787	0.949623	0.973574	0.96265	0.958543	0.560473	0.493227	0.43433	0.443493
5544	4	0.987776	0.991945	0.98493	0.987733	0.885009	0.945834	0.919905	0.949366	0.533991	0.719161	0.653446	0.647419
5544	4	0.998187	0.994311	0.998171	0.995862	0.965035	0.954386	0.941535	0.966072	0.574573	0.61994	0.48899	0.573026
5544	4	0.987581	0.994332	0.989652	0.982355	0.933066	0.953163	0.921468	0.934234	0.547951	0.671576	0.655912	0.766431
5544	4	0.984707	0.969528	0.968484	0.911123	0.967896	0.935711	0.954139	0.9556	0.433754	0.450905	0.497944	0.160209
5545	0	0.0193253	0.040587	0.034018	0.0992414	0.00229145	0.00445534	0.00109763	0.00140143	0.00417985	0.0156868	0.0044365	0.00536664
5546	117	0.923036	0.941397	0.916755	0.786426	0.919424	0.896442	0.866061	0.897879	0.380544	0.186885	0.224068	0.22289
5547	0	0.136129	0.0375831	0.036726	0.104744	0.094277	0.0768228	0.0240244	0.0338791	0.0466999	0.0106911	0.010021	0.017422
5548	0	0.529659	0.561941	0.483656	0.468396	0.383163	0.353054	0.371239	0.307768	0.102726	0.13174	0.157001	0.10694
5548	0	0.181749	0.182091	0.142045	0.122978	0.285618	0.215051	0.376162	0.213907	0.12113	0.0649889	0.0546634	0.0698271
5549	0	0.132789	0.253058	0.103687	0.351024	0.0245129	0.0408829	0.0267993	0.0190758	0.0055906	0.00778052	0.00570072	0.0100319
5550	0	0.135642	0.0692208	0.0896897	0.140117	0.00744228	0.00449563	0.0055588	0.00927688	0.00829493	0.00856611	0.00658346	0.00659324
5551	0	0.226194	0.390635	0.396963	0.582886	0.111455	0.186347	0.269161	0.203028	0.00630835	0.0194171	0.0211792	0.031661
5552	430	0.795351	0.503114	0.762282	0.736863	0.448556	0.343543	0.336202	0.511734	0.119897	0.0563962	0.134244	0.150088
5552	430	0.899694	0.873739	0.903359	0.709143	0.579654	0.410451	0.551331	0.611821	0.256514	0.238275	0.351751	0.317277
5553	20	0.397421	0.480004	0.451894	0.441919	0.285667	0.207847	0.31973	0.173006	0.0237116	0.0193411	0.0330308	0.0114085
5554	0	0.336319	0.45075	0.469128	0.291821	0.304261	0.388758	0.332034	0.231576	0.0405481	0.0389796	0.0541671	0.0192162
5555	886	0.831124	0.824227	0.845312	0.793542	0.194316	0.272537	0.272767	0.190913	0.00707302	0.0146084	0.0163885	0.0186202
5555	886	0.834303	0.914092	0.90883	0.85263	0.544271	0.51003	0.413694	0.63071	0.0311732	0.0209746	0.0284146	0.0221032
5555	886	0.524717	0.624395	0.61221	0.625182	0.183078	0.335107	0.257304	0.169743	0.0316196	0.0125862	0.00738508	0.0162916
5555	886	0.590833	0.354839	0.615334	0.284445	0.217447	0.12228	0.118725	0.0971199	0.0148019	0.00626285	0.00969724	0.00942936
5555	886	0.491752	0.714921	0.532511	0.587055	0.168429	0.145928	0.207849	0.15394	0.0116567	0.0127766	0.0201177	0.0113224
5556	405	0.916939	0.880868	0.907515	0.868834	0.753183	0.796527	0.794148	0.546001	0.141239	0.13618	0.143908	0.094369
5557	275.1	0.539604	0.350271	0.451622	0.393514	0.399654	0.509172	0.372682	0.471204	0.132656	0.0562748	0.0383155	0.0539076
5558	213	0.46048	0.629088	0.440871	0.402644	0.441132	0.446453	0.353677	0.366224	0.0337363	0.0498674	0.0774406	0.0256116
5559	871.7	0.683107	0.441978	0.475546	0.523319	0.469909	0.526992	0.431078	0.44308	0.370506	0.289853	0.280837	0.267727
5560	0	0.636049	0.792796	0.619347	0.562798	0.433764	0.377315	0.499842	0.556709	0.0705159	0.102803	0.300089	0.0306114
5561	0	0.074566	0.111303	0.321431	0.165323	0.000517186	0.000714221	0.00581689	0.00257093	0.00408639	0.0080489	0.0126874	0.00592891
5562	0	0.655327	0.542961	0.258716	0.604437	0.51474	0.493652	0.38489	0.557707	0.0597226	0.0536919	0.0293564	0.0661646
5563	0	0.336883	0.134309	0.0726205	0.131838	0.126574	0.0521558	0.0211525	0.0976546	0.0397949	0.0221786	0.0033154	0.0138098
5564	0	0.01883	0.0203172	0.0267056	0.0168758	0.000751881	0.000473087	0.000595633	0.000561612	0.00102815	0.00109791	0.00118123	0.000845686
5564	0	0.0645012	0.106459	0.0361849	0.0848349	0.00838747	0.013641	0.00368718	0.0152971	0.00322434	0.0115653	0.00329632	0.00180152
5565	18	0.65241	0.565173	0.605207	0.709597	0.288204	0.299244	0.390931	0.393117	0.0326919	0.0246777	0.0110415	0.0498219
5566	7	0.411706	0.50679	0.341228	0.637132	0.400239	0.462988	0.398017	0.445071	0.0387893	0.0485165	0.025612	0.0434874
5567	0	0.383987	0.196892	0.305391	0.16585	0.241292	0.127273	0.0793451	0.102543	0.0902237	0.0270263	0.0155577	0.0215503
5568	0	0.785697	0.744032	0.799334	0.855922	0.550422	0.493746	0.520762	0.741225	0.150916	0.115425	0.16571	0.137751
5568	0	0.200275	0.308086	0.254321	0.139298	0.226513	0.246014	0.239581	0.226512	0.0159045	0.0264517	0.0104093	0.0311097
5569	0	0.212913	0.165055	0.175502	0.177928	0.156954	0.267271	0.160898	0.13657	0.00954584	0.00444714	0.00329238	0.00439177
5570	0	0.792837	0.855093	0.696354	0.746327	0.429302	0.411867	0.347627	0.218093	0.0921993	0.102954	0.0728549	0.0752312
5571	7	0.614442	0.659834	0.663526	0.742039	0.381353	0.41017	0.48609	0.541605	0.0623388	0.119328	0.075439	0.182963
5572	0	0.398529	0.434351	0.357386	0.646475	0.40996	0.406431	0.535686	0.562298	0.156749	0.145832	0.119826	0.203654
5572	0	0.588908	0.537556	0.589576	0.514495	0.588344	0.535979	0.550629	0.643337	0.11876	0.104267	0.06065	0.139763
5573	0	0.797421	0.759151	0.823763	0.765782	0.579713	0.576852	0.647914	0.524855	0.313241	0.223977	0.232675	0.137366
5574	0	0.241402	0.19758	0.270721	0.35917	0.186045	0.227301	0.249715	0.243586	0.0206543	0.0194028	0.017964	0.0129766
5574	0	0.220365	0.130512	0.150295	0.208436	0.24126	0.160791	0.136917	0.11715	0.0166545	0.00925945	0.0151305	0.0059281
5575	0	0.682627	0.683445	0.518432	0.713574	0.410931	0.402302	0.519627	0.551083	0.0982981	0.126398	0.200041	0.263738
5576	0	0.0940109	0.0412494	0.102721	0.279499	0.00339467	0.00660998	0.00409216	0.0213881	0.0216072	0.0476048	0.0120398	0.0566659
5576	0	0.0631167	0.0455483	0.040635	0.0695683	0.0171433	0.0192113	0.0203201	0.0370123	0.0256057	0.0236845	0.0170217	0.0318656
5577	21.45	0.496729	0.395936	0.322924	0.489838	0.424275	0.397313	0.29856	0.381955	0.0562032	0.0381386	0.0265249	0.160377
5578	0	0.588521	0.464209	0.638772	0.378037	0.259707	0.139618	0.289365	0.111089	0.0106216	0.0141458	0.0120191	0.00506183
5579	2	0.385297	0.558644	0.304829	0.500597	0.149293	0.404649	0.134619	0.381702	0.0513563	0.0886984	0.071213	0.0508811
5580	33	0.123579	0.276534	0.197611	0.221158	0.0863388	0.175443	0.0329616	0.339409	0.068964	0.0833718	0.111766	0.143653
5581	154	0.935618	0.892352	0.893409	0.929509	0.804132	0.852438	0.854219	0.862796	0.348035	0.379512	0.359322	0.29007
5581	154	0.849646	0.887356	0.918427	0.8933	0.737785	0.739504	0.769712	0.763617	0.271303	0.228057	0.275488	0.274616
5581	154	0.955265	0.96307	0.957493	0.954869	0.930844	0.927536	0.925645	0.911058	0.254532	0.514424	0.376488	0.395946
5581	154	0.941527	0.951925	0.942139	0.922163	0.804326	0.878201	0.882947	0.85119	0.372639	0.296042	0.293617	0.267031
5581	154	0.937368	0.920541	0.768516	0.927179	0.821732	0.82194	0.734016	0.885101	0.264064	0.239333	0.187268	0.266326
5581	154	0.702551	0.918289	0.931004	0.935368	0.756687	0.853528	0.902769	0.871737	0.476733	0.450705	0.386381	0.376032
5581	154	0.946443	0.935701	0.946949	0.94256	0.919292	0.855915	0.891137	0.899162	0.519434	0.204771	0.546637	0.2563
5582	220	0.760418	0.831903	0.785859	0.727124	0.774482	0.713035	0.6224	0.585735	0.0838925	0.0580484	0.127244	0.21124
5583	0	0.0329657	0.0302399	0.0333507	0.03572	0.00224875	0.0067937	0.00379748	0.0357465	0.00277626	0.00521224	0.00234749	0.0150856
5584	0	0.138693	0.169733	0.195546	0.0711509	0.31151	0.535208	0.314451	0.18848	0.0943343	0.136258	0.336351	0.0193431
5585	0	0.0754904	0.0936969	0.107682	0.0881764	0.00596017	0.0103614	0.0102925	0.00812592	0.00360044	0.00737724	0.00705091	0.00462965
5586	2.3	0.810877	0.84078	0.827058	0.772572	0.493156	0.45503	0.591438	0.589482	0.120554	0.089356	0.180361	0.149997
5587	0	0.785943	0.779665	0.715125	0.743298	0.113551	0.0879234	0.0692577	0.0968425	0.00747239	0.00836197	0.0054425	0.00492337
5588	0	0.321104	0.146238	0.120379	0.17683	0.114285	0.0419317	0.0489221	0.12202	0.0275206	0.0164261	0.020875	0.0346359
5589	0	0.854158	0.834448	0.836431	0.91414	0.920605	0.919659	0.903588	0.90437	0.226769	0.263747	0.301975	0.274303
5589	0	0.491802	0.635309	0.575063	0.494024	0.424356	0.467698	0.422707	0.47652	0.0299661	0.0561615	0.0455147	0.0376492
5589	0	0.619119	0.413555	0.527886	0.662281	0.835133	0.779363	0.80467	0.861096	0.110981	0.0546812	0.0875687	0.139793
5589	0	0.542021	0.73065	0.412384	0.476682	0.654066	0.606739	0.610258	0.644714	0.0533721	0.0915151	0.0600609	0.0887678
5589	0	0.537432	0.601388	0.5773	0.540632	0.502885	0.519169	0.497381	0.515017	0.0529296	0.1308	0.0509526	0.0624832
5590	4.9	0.138745	0.153643	0.100853	0.285088	0.207458	0.0646742	0.0922833	0.278871	0.0308848	0.0952968	0.0635768	0.0558861
5591	0	0.0544712	0.113789	0.0572273	0.129041	0.0945037	0.10906	0.0953216	0.128567	0.00367561	0.00581843	0.00495051	0.011762
5592	50	0.0569625	0.0416927	0.0323997	0.078183	0.0604187	0.0933127	0.105278	0.102811	0.02436	0.0116112	0.0162003	0.0275125
5592	50	0.104551	0.13943	0.0698074	0.102812	0.0208934	0.0492385	0.02065	0.0226362	0.0179479	0.0175364	0.0231639	0.0167282
5592	50	0.0826553	0.071219	0.0454667	0.0490201	0.191413	0.181858	0.108736	0.18564	0.0450833	0.0324127	0.024938	0.037391
5592	50	0.0250679	0.0375273	0.0202075	0.0714194	0.0621623	0.0480879	0.0355675	0.110846	0.042121	0.0254149	0.020644	0.0476081
5592	50	0.190141	0.174822	0.402525	0.374285	0.167981	0.0845938	0.124612	0.144883	0.0507616	0.037936	0.0333501	0.0307766
5593	9	0.254558	0.651971	0.431821	0.710769	0.307413	0.447921	0.457174	0.599869	0.0729646	0.0517146	0.0728116	0.362415
5594	0	0.224364	0.334996	0.21098	0.22457	0.100631	0.508704	0.25882	0.376419	0.104023	0.117685	0.0968518	0.171523
5594	0	0.188304	0.174104	0.111254	0.159159	0.0962497	0.0544335	0.0904813	0.0846641	0.0283456	0.017448	0.0120426	0.0223373
5595	0	0.0380649	0.0459589	0.0301521	0.0516986	0.0180306	0.014466	0.0094338	0.0159823	0.00410071	0.00403167	0.00232517	0.00517304
5596	0	0.0528571	0.0443747	0.0345689	0.0378729	0.00423618	0.00358607	0.00265278	0.00319294	0.00187841	0.00133551	0.001167	0.00217037
5597	0	0.357742	0.0819659	0.073182	0.0923494	0.105504	0.0686251	0.0526918	0.124591	0.0258088	0.0132852	0.0156635	0.0191616
5598	0	0.16557	0.14337	0.153713	0.183092	0.0112801	0.0494445	0.012878	0.0827096	0.00489111	0.00601065	0.00426682	0.0086031
5599	4	0.509173	0.369776	0.363185	0.365744	0.217614	0.180166	0.0603709	0.052772	0.0190237	0.0155031	0.0189968	0.0138596
5599	5	0.345985	0.236811	0.291756	0.299294	0.0145866	0.03363	0.0299862	0.0916214	0.00566282	0.00351126	0.00813816	0.014912
5600	0	0.0913409	0.0549445	0.0553064	0.0824071	0.0586007	0.0262215	0.0795976	0.132951	0.0307813	0.00388823	0.00647211	0.0154724
5601	3386	0.911759	0.956248	0.963575	0.864473	0.944372	0.908253	0.949871	0.909762	0.671644	0.512784	0.689053	0.683099
5602	0	0.254604	0.411806	0.296337	0.440641	0.225054	0.3308	0.30556	0.360272	0.0592527	0.0350139	0.0550941	0.097045
5603	0	0.416029	0.315098	0.385994	0.286807	0.250715	0.168567	0.217573	0.187469	0.0414018	0.0199833	0.044673	0.0277113
5604	0	0.850231	0.828198	0.851625	0.850363	0.299032	0.368507	0.454473	0.389983	0.176432	0.116214	0.151345	0.219608
5605	0	0.0100459	0.0110684	0.0105974	0.0103686	0.014695	0.0183579	0.0140774	0.0151233	0.0160108	0.0199131	0.0153569	0.0133864
5606	0	0.242416	0.243361	0.330537	0.227669	0.1886	0.155439	0.329405	0.227626	0.0416712	0.00959761	0.0449804	0.0151128
5607	0	0.377953	0.320987	0.430033	0.344566	0.378162	0.280352	0.344565	0.23118	0.0576861	0.0286433	0.0284061	0.018116
5607	0	0.485919	0.730564	0.542223	0.308555	0.43609	0.452638	0.347331	0.303468	0.042566	0.0669312	0.0551831	0.0116832
5608	3	0.289625	0.154408	0.203193	0.124304	0.40036	0.178756	0.458309	0.253424	0.080752	0.0358382	0.0364953	0.031597
5609	0	0.212805	0.226768	0.217822	0.128638	0.176668	0.232494	0.223696	0.210963	0.0203898	0.0394381	0.0362269	0.00921948
5610	0	0.0908095	0.0859509	0.103473	0.190695	0.0167108	0.089836	0.0242635	0.0812531	0.00583066	0.00480965	0.00334007	0.00991245
5611	0	0.583366	0.434363	0.686247	0.564185	0.12145	0.0559013	0.156964	0.191609	0.038623	0.00359551	0.0269979	0.0411744
5612	30.2	0.275548	0.3706	0.327146	0.342151	0.476692	0.421581	0.457003	0.463062	0.065553	0.0580262	0.0968881	0.0948035
5612	30.2	0.338704	0.351257	0.230914	0.490956	0.419816	0.48052	0.345542	0.391074	0.136529	0.246208	0.0986139	0.161943
5612	30.2	0.77976	0.674717	0.498388	0.837011	0.740324	0.558809	0.496731	0.383236	0.112672	0.0783265	0.0825342	0.153448
5612	30.2	0.275241	0.216437	0.176394	0.29387	0.357789	0.454218	0.254081	0.387376	0.0638806	0.145673	0.0281742	0.0901425
5613	0	0.403584	0.298771	0.191521	0.277504	0.447666	0.369132	0.323931	0.422401	0.0694249	0.105824	0.109269	0.119921
5614	0	0.40892	0.473148	0.374233	0.516584	0.124736	0.303804	0.247685	0.188001	0.0220598	0.0644399	0.0636218	0.0712585
5615	0	0.187572	0.434937	0.487282	0.38291	0.588415	0.509477	0.203089	0.640071	0.0212221	0.0755893	0.0181129	0.0608058
5616	0	0.712339	0.618869	0.737378	0.547661	0.558935	0.552116	0.589535	0.583868	0.0588704	0.106134	0.138341	0.0686122
5617	0	0.368791	0.295014	0.448401	0.605238	0.512855	0.521601	0.577389	0.655475	0.215262	0.195532	0.111084	0.136331
5618	0	0.0598583	0.0332314	0.0566477	0.0591673	0.00485821	0.0034712	0.00879154	0.00190755	0.00317119	0.00192313	0.00188351	0.00225272
5619	35	0.958884	0.937449	0.965261	0.958007	0.875327	0.880814	0.886261	0.829694	0.438658	0.423868	0.258602	0.315028
5620	0	0.226383	0.178646	0.237804	0.174588	0.177585	0.140108	0.141416	0.200158	0.158206	0.0920665	0.116366	0.0655533
5621	0	0.182636	0.261678	0.116506	0.250448	0.197749	0.344867	0.256995	0.249645	0.0968476	0.153352	0.0741602	0.125786
5622	72	0.218089	0.168706	0.155974	0.151967	0.218367	0.214661	0.194252	0.190511	0.00696047	0.0135108	0.00813668	0.0169579
5623	0	0.211364	0.0897821	0.200346	0.0646286	0.166609	0.125697	0.131444	0.104785	0.2406	0.0949837	0.228497	0.120965
5624	1398	0.972349	0.966374	0.980911	0.978322	0.937913	0.932016	0.936685	0.938818	0.623978	0.787701	0.906907	0.833639
5625	0	0.38145	0.451481	0.220799	0.444619	0.146592	0.159762	0.130291	0.153184	0.0243671	0.0320073	0.0207994	0.0535878
5625	0	0.344866	0.656821	0.236431	0.207735	0.235368	0.430178	0.194427	0.121524	0.0657029	0.103634	0.0529934	0.0521641
5626	0	0.283414	0.250662	0.276124	0.316196	0.214269	0.274524	0.269923	0.333177	0.00470085	0.0016063	0.00637733	0.00554731
5627	49	0.522273	0.394722	0.391453	0.352574	0.267265	0.427727	0.170532	0.22733	0.0252532	0.0259154	0.0192307	0.0312821
5628	0	0.4636	0.482601	0.735201	0.505262	0.659459	0.693141	0.810554	0.674333	0.137954	0.0799968	0.0767504	0.0376423
5629	362	0.729648	0.57531	0.607307	0.732904	0.616756	0.414316	0.362947	0.555615	0.0944457	0.178587	0.0984922	0.185176
5630	435	0.621907	0.563667	0.657813	0.836272	0.584041	0.526062	0.736383	0.7726	0.0461188	0.0388566	0.0198555	0.140914
5631	524	0.942122	0.968184	0.965163	0.953682	0.645074	0.629019	0.612576	0.642606	0.201188	0.140708	0.18476	0.274096
5631	524	0.904665	0.843182	0.884483	0.877721	0.596098	0.552552	0.580099	0.525495	0.258021	0.177722	0.243011	0.160195
5631	524	0.755785	0.826669	0.863276	0.858021	0.437283	0.405736	0.542797	0.379041	0.0613206	0.0980913	0.0695487	0.0764005
5632	0	0.01073	0.0189916	0.0140027	0.0142973	0.0502171	0.11243	0.0820393	0.0652949	0.00596648	0.0115318	0.0057886	0.00708057
5633	0	0.440949	0.417567	0.494593	0.651663	0.234802	0.283551	0.385807	0.481288	0.0556681	0.0783438	0.0844707	0.119363
5634	0	0.00790946	0.00646931	0.00757156	0.0493172	0.0114786	0.0180835	0.0215131	0.0496283	0.0113221	0.0109017	0.0175139	0.0224961
5635	0	0.371826	0.240324	0.330697	0.292861	0.303429	0.35025	0.38652	0.233373	0.0715523	0.0574637	0.0440046	0.0409273
5636	0	0.209777	0.0793892	0.186095	0.0915935	0.0160389	0.00351634	0.00522925	0.00607471	0.0285528	0.00591334	0.0118516	0.00969936
5637	0	0.460764	0.378487	0.507596	0.524395	0.461316	0.284414	0.30562	0.352771	0.0238542	0.0170686	0.0298666	0.0306633
5638	0	0.0851617	0.118274	0.0534625	0.236149	0.0111483	0.00634521	0.0183327	0.0448959	0.00491482	0.0560085	0.00424738	0.0476404
5639	2.1	0.63975	0.794228	0.776354	0.655268	0.42121	0.434365	0.717519	0.648696	0.10268	0.0710318	0.207841	0.261935
5640	4	0.217052	0.241807	0.358692	0.343346	0.220582	0.296855	0.484188	0.40442	0.0146146	0.0141024	0.0238981	0.0244729
5641	0	0.778785	0.6662	0.796714	0.764642	0.725067	0.58603	0.578889	0.679429	0.314353	0.128082	0.147243	0.0894209
5642	0	0.158271	0.16698	0.189858	0.156167	0.0367328	0.0461727	0.0471284	0.0838469	0.0258575	0.0367401	0.0275058	0.0411459
5643	189	0.886254	0.925609	0.928895	0.892915	0.898832	0.892271	0.909199	0.851026	0.366638	0.316805	0.361814	0.283306
5644	0	0.178049	0.30872	0.171445	0.313602	0.423837	0.420507	0.270436	0.370277	0.0843876	0.104345	0.0465101	0.10598
5645	0	0.963911	0.915613	0.955567	0.952714	0.708485	0.555393	0.519675	0.705363	0.0474909	0.047257	0.138453	0.0479763
5646	487	0.261069	0.118516	0.162018	0.601548	0.0529515	0.0666508	0.0300393	0.459209	0.0942692	0.0210811	0.0152258	0.0849308
5647	45	0.649423	0.83816	0.768571	0.710854	0.191661	0.405112	0.355243	0.464367	0.059191	0.0722828	0.0845586	0.0448666
5648	159	0.299775	0.375889	0.607737	0.287176	0.251303	0.331681	0.410742	0.503905	0.0453782	0.0409	0.0931376	0.012827
5648	159	0.437585	0.364833	0.435397	0.661579	0.379881	0.402975	0.489306	0.69886	0.215331	0.169122	0.150053	0.216978
5649	115.3	0.21441	0.296471	0.183971	0.269628	0.0328805	0.0575649	0.0776042	0.0169861	0.0351907	0.0364247	0.0362984	0.0118282
5650	0	0.148607	0.103072	0.203578	0.141899	0.155469	0.112878	0.19132	0.28005	0.0728792	0.0144647	0.041395	0.0705576
5651	307	0.0793487	0.156774	0.189851	0.135665	0.0457998	0.029388	0.234548	0.195121	0.0105891	0.0128897	0.0169917	0.0117605
5652	0	0.0553078	0.0369938	0.0459592	0.0595815	0.00862642	0.0015903	0.0157825	0.0139827	0.00367012	0.00476564	0.00242905	0.00644702
5653	0	0.0413029	0.0894348	0.0423311	0.119151	0.0225079	0.0268285	0.0144202	0.0374158	0.00353269	0.00645516	0.00884554	0.0185198
5654	0	0.173693	0.187434	0.326126	0.349331	0.0711925	0.100693	0.1082	0.0709583	0.0457995	0.0670902	0.0543079	0.0568952
5655	766	0.765131	0.826644	0.699375	0.679401	0.456973	0.54197	0.478039	0.662532	0.102247	0.285768	0.0862041	0.126381
5656	0	0.420196	0.562247	0.384646	0.334929	0.460591	0.409666	0.407041	0.379534	0.0514644	0.0469157	0.0504528	0.0394222
5657	15.5	0.312463	0.284396	0.176888	0.259612	0.0952429	0.0650339	0.0739204	0.147372	0.00661872	0.00368134	0.00305139	0.00420462
5658	117	0.897807	0.857899	0.907277	0.863935	0.648506	0.580568	0.600747	0.516081	0.0340162	0.171108	0.0390899	0.221049
5658	117	0.97573	0.968925	0.95758	0.976167	0.923819	0.915562	0.87628	0.924716	0.122089	0.131683	0.0992725	0.0678492
5659	0.7	0.761924	0.653287	0.722922	0.794272	0.280932	0.219095	0.275224	0.429103	0.0367676	0.0152357	0.0357868	0.0604939
5659	0	0.526212	0.516798	0.343936	0.334244	0.273753	0.243066	0.156429	0.223456	0.0428907	0.108357	0.0575249	0.0435467
5659	0	0.739906	0.651416	0.503586	0.631485	0.243166	0.3186	0.229155	0.151604	0.107423	0.0670665	0.0556307	0.0596372
5660	0	0.173491	0.080411	0.0399923	0.249952	0.276152	0.105147	0.0261972	0.285636	0.0143425	0.00959704	0.00633183	0.00910008
5661	0	0.228842	0.168877	0.229747	0.243591	0.404244	0.295239	0.388517	0.35898	0.228977	0.146778	0.187823	0.125673
5662	0	0.21208	0.419448	0.456536	0.503691	0.0905314	0.086555	0.0685947	0.0632463	0.0181819	0.0223258	0.0148399	0.0185078
5663	45	0.264018	0.136554	0.162467	0.469467	0.458292	0.445695	0.422107	0.478291	0.132564	0.1546	0.182861	0.115388
5664	382	0.29507	0.3331	0.288475	0.53251	0.302446	0.235506	0.303135	0.333664	0.0797127	0.0546736	0.0279627	0.121528
5665	0	0.619919	0.558089	0.699676	0.605312	0.667504	0.77508	0.802391	0.702642	0.200904	0.178804	0.096497	0.129697
5666	15.9	0.618778	0.426395	0.549129	0.53438	0.164298	0.0903484	0.132121	0.0938711	0.0174422	0.00546545	0.0119013	0.0281887
5667	0	0.482498	0.460793	0.347904	0.596886	0.566037	0.38375	0.348679	0.500466	0.0904808	0.0961865	0.154501	0.124726
5668	0	0.186846	0.207093	0.283453	0.25984	0.198325	0.152919	0.311305	0.273297	0.0594192	0.0477667	0.031978	0.135736
5669	0	0.169927	0.247705	0.213825	0.318385	0.215304	0.27113	0.148052	0.337336	0.057954	0.0738711	0.0256223	0.0749135
5670	75	0.287188	0.225451	0.138089	0.232032	0.189765	0.187227	0.155651	0.132326	0.0289819	0.0236112	0.0163038	0.0251273
5670	75	0.697681	0.630419	0.7749	0.823156	0.4513	0.392085	0.49875	0.342821	0.0948832	0.0819174	0.0718692	0.110021
5671	64	0.635462	0.661779	0.677879	0.575912	0.550147	0.570268	0.687083	0.592218	0.0627022	0.110194	0.0852988	0.0863644
5672	0	0.558072	0.393729	0.313872	0.711672	0.163092	0.266807	0.179709	0.457828	0.0484612	0.0287136	0.0420573	0.0713771
5673	0	0.119764	0.19861	0.1193	0.1758	0.0516676	0.0813053	0.0272132	0.0419883	0.00860176	0.0178468	0.00568092	0.0269529
5674	22.61	0.169947	0.199908	0.146411	0.158092	0.258633	0.191291	0.141745	0.260123	0.0605299	0.0711157	0.0812584	0.0584041
5675	0	0.131558	0.36969	0.267803	0.420079	0.430791	0.571341	0.577576	0.546832	0.0475847	0.073827	0.0229355	0.0343358
5676	0	0.0131797	0.0121586	0.012373	0.0495525	0.0129878	0.0231459	0.0170858	0.0488582	0.00322639	0.00268197	0.00473403	0.0116203
5677	1758	0.811836	0.728878	0.632193	0.767593	0.465118	0.528842	0.607915	0.8229	0.291435	0.219261	0.201266	0.261035
5678	594.2	0.866767	0.615545	0.832676	0.85459	0.563926	0.506177	0.614068	0.647732	0.266855	0.255334	0.324174	0.2141
5678	594.2	0.792845	0.756011	0.729472	0.817463	0.512961	0.705161	0.394416	0.552112	0.234538	0.230964	0.113668	0.295872
5678	594.2	0.599057	0.604127	0.498343	0.864436	0.470933	0.381517	0.387165	0.623601	0.337211	0.318756	0.188762	0.489019
5679	4	0.0236277	0.0168377	0.0229007	0.0158902	0.0298558	0.00737128	0.0244747	0.00989263	0.0120871	0.00830381	0.0144531	0.0156012
5680	0	0.348028	0.257504	0.728169	0.230067	0.345996	0.374437	0.257743	0.201293	0.0861899	0.0900203	0.164191	0.10863
5681	0	0.188915	0.257586	0.125445	0.163661	0.0419252	0.0536653	0.0293737	0.0455725	0.0298381	0.0119047	0.0236582	0.0337401
5682	0	0.288022	0.310748	0.303706	0.33755	0.517435	0.541726	0.364228	0.505371	0.102216	0.116623	0.133174	0.0852675
5683	0	0.121077	0.15554	0.211092	0.269186	0.0462138	0.0332942	0.0603529	0.0829032	0.00449993	0.00955437	0.00621043	0.00361319
5684	0	0.421545	0.493482	0.359315	0.648023	0.10425	0.133676	0.225176	0.107443	0.07452	0.0157017	0.014926	0.0173709
5685	432	0.356069	0.264249	0.156985	0.449355	0.242387	0.4097	0.092679	0.291012	0.0595648	0.0283209	0.00886702	0.0955897
5686	0	0.115925	0.0567711	0.153034	0.304716	0.15989	0.0172016	0.0625296	0.218922	0.0135667	0.00578027	0.0037361	0.0178679
5687	170.6	0.0757237	0.117929	0.126351	0.0995146	0.130756	0.119773	0.175276	0.0772511	0.0197972	0.00988075	0.0204769	0.00774781
5688	1	0.0640409	0.107862	0.0766813	0.10478	0.0628131	0.0428476	0.0749277	0.0615088	0.00221847	0.00399306	0.00275706	0.0115807
5689	0	0.150962	0.15536	0.208988	0.117793	0.289031	0.219026	0.315482	0.359858	0.090232	0.0834951	0.042214	0.0501909
5690	0	0.116502	0.268083	0.0990078	0.360952	0.237083	0.27339	0.324352	0.454287	0.0436222	0.0433714	0.0421678	0.163933
5691	0	0.843647	0.906165	0.896714	0.884412	0.500336	0.451491	0.516843	0.490369	0.0587863	0.0773218	0.156947	0.0897745
5691	0	0.374381	0.435234	0.429802	0.589863	0.396527	0.432494	0.481511	0.530234	0.10334	0.0676472	0.0909231	0.0902531
5691	0	0.727267	0.578049	0.795615	0.735985	0.579445	0.475553	0.603773	0.652019	0.148857	0.0985836	0.151512	0.287833
5691	0	0.764654	0.894994	0.843573	0.462217	0.437265	0.757771	0.677633	0.518892	0.19466	0.403265	0.258689	0.080603
5692	0	0.133827	0.186163	0.393054	0.0874124	0.0843266	0.132275	0.206337	0.401827	0.0972719	0.244197	0.0364479	0.108664
5693	0	0.0635341	0.0701818	0.0443036	0.0915886	0.0168025	0.0131445	0.0122193	0.033335	0.0206274	0.0139448	0.00428028	0.0149445
5693	0	0.00748422	0.0141978	0.00913647	0.0499682	0.000988516	0.00294515	0.00281423	0.00888767	0.00687605	0.0116275	0.00930829	0.0158059
5694	820.6	0.606974	0.548016	0.653473	0.674668	0.58826	0.609913	0.525982	0.387915	0.139264	0.118234	0.122117	0.0364138
5695	0	0.195926	0.202709	0.143118	0.354849	0.191392	0.150495	0.129069	0.262142	0.0150166	0.0307684	0.0230866	0.117125
5696	0	0.859186	0.868151	0.803133	0.728639	0.884421	0.878107	0.806859	0.83728	0.113927	0.113421	0.0792966	0.0674661
5697	6	0.163157	0.292699	0.497381	0.416304	0.209143	0.2819	0.404115	0.376148	0.0145494	0.0172958	0.036898	0.0432903
5698	55.37	0.817512	0.750864	0.77041	0.845936	0.84986	0.715505	0.772661	0.640047	0.240454	0.180231	0.311016	0.298437
5699	1	0.0482579	0.0377873	0.0325238	0.0326544	0.0421664	0.0442208	0.106638	0.0956146	0.0100037	0.00613344	0.00581772	0.0111756
5700	0	0.215158	0.212844	0.239814	0.324897	0.348158	0.224225	0.328944	0.374275	0.0414191	0.0242958	0.0301274	0.0584784
5701	2	0.154221	0.171386	0.2212	0.125291	0.24373	0.252347	0.278642	0.245482	0.0220047	0.0449066	0.0208213	0.0180728
5702	13	0.178276	0.374927	0.119522	0.25432	0.0938392	0.165651	0.0780338	0.135653	0.0319663	0.0902935	0.0354306	0.0527315
5703	0	0.13843	0.102704	0.115436	0.0691516	0.180624	0.0774234	0.18234	0.150993	0.0223751	0.00694427	0.0102259	0.00675753
5704	18	0.717208	0.773702	0.683546	0.792432	0.554539	0.450683	0.539644	0.576437	0.0915871	0.147231	0.0615562	0.0639316
5705	0	0.193601	0.191431	0.297841	0.270806	0.0542053	0.0414065	0.158231	0.0966234	0.0425623	0.00886312	0.026034	0.0290256
5706	0	0.500446	0.228646	0.329093	0.259702	0.705067	0.54801	0.579932	0.402789	0.0385204	0.0209583	0.0214144	0.0234793
5706	0	0.537728	0.580628	0.437803	0.761078	0.486269	0.502413	0.400053	0.631789	0.0701171	0.168216	0.0635048	0.126633
5707	695	0.860796	0.885158	0.841749	0.903234	0.802737	0.781777	0.670226	0.805033	0.245665	0.320588	0.206906	0.292329
5708	138	0.8584	0.83322	0.811735	0.690572	0.599217	0.649057	0.540793	0.675313	0.16436	0.0982101	0.19746	0.166778
5709	0	0.0795862	0.0390851	0.0674325	0.0673086	0.0828233	0.0283357	0.0292087	0.0294233	0.0115751	0.00575055	0.00813943	0.00714722
5710	43.2	0.820344	0.836661	0.720364	0.885556	0.850979	0.784606	0.720702	0.742622	0.238796	0.333274	0.322234	0.371357
5711	1.2	0.0691793	0.0562348	0.0594868	0.083312	0.152803	0.0657195	0.121309	0.144414	0.00436226	0.00485418	0.00753704	0.0122326
5712	0	0.0849363	0.288448	0.247409	0.0895284	0.122963	0.144848	0.0271859	0.0377286	0.0341763	0.0113324	0.0302677	0.00910392
5713	0	0.255549	0.360201	0.511513	0.44368	0.0936251	0.16527	0.230635	0.169187	0.0215987	0.0137867	0.0250422	0.0533094
5714	7	0.305595	0.402972	0.345057	0.500323	0.339064	0.354651	0.341152	0.446004	0.0502024	0.0288742	0.0208354	0.0682928
5715	0	0.0463248	0.0237744	0.0606322	0.109653	0.0886765	0.0304243	0.135728	0.117465	0.0206397	0.0121882	0.0201135	0.0322998
5716	0	0.0724409	0.067808	0.0708774	0.102337	0.149919	0.108318	0.0347029	0.178268	0.0441216	0.00773258	0.0124072	0.0464327
5717	0	0.082079	0.0883021	0.161689	0.173485	0.00358146	0.00411391	0.00827882	0.00309126	0.00276477	0.0040128	0.00146375	0.00664877
5717	0	0.0942247	0.0846922	0.0790804	0.0533808	0.00358997	0.00430923	0.00353371	0.00195767	0.00839802	0.00949213	0.0102976	0.00984789
5718	0	0.0973572	0.103272	0.10674	0.125906	0.00982899	0.0149426	0.00669548	0.0232478	0.00439908	0.00535554	0.0027734	0.00678673
5719	34	0.601479	0.525606	0.448474	0.594205	0.200894	0.361376	0.241907	0.347243	0.0987213	0.105109	0.0995826	0.0713465
5720	1202	0.771234	0.808783	0.861617	0.824317	0.404383	0.538301	0.700043	0.466855	0.0250678	0.0294873	0.0730928	0.0334647
5721	0	0.28403	0.273766	0.498256	0.487828	0.471469	0.463145	0.326762	0.432292	0.0896903	0.156084	0.206552	0.0992435
5722	0	0.167979	0.120838	0.16582	0.279824	0.114025	0.112145	0.0712215	0.194953	0.0368855	0.026068	0.0237335	0.0422086
5722	0	0.369677	0.197112	0.33175	0.535576	0.205739	0.265001	0.341084	0.241287	0.0831752	0.0829303	0.0715245	0.0568357
5723	0	0.841901	0.895568	0.894122	0.827183	0.251724	0.24943	0.270089	0.255695	0.284112	0.731995	0.421852	0.261211
5724	0	0.0292894	0.0452695	0.14826	0.366115	0.233852	0.168264	0.319785	0.197301	0.0209711	0.0372494	0.0157262	0.0653379
5724	0	0.227721	0.56583	0.201997	0.265825	0.14719	0.200916	0.0793423	0.179111	0.0500246	0.0125533	0.00380615	0.0643059
5725	0	0.103961	0.0697893	0.0418728	0.0427223	0.065011	0.131091	0.0383192	0.0599232	0.0438341	0.00869511	0.00510032	0.00694996
5726	262	0.849281	0.874956	0.865885	0.831408	0.852814	0.84521	0.811801	0.715872	0.124159	0.103947	0.0859297	0.166733
5726	262	0.871817	0.91977	0.896701	0.862253	0.836685	0.840716	0.899616	0.858138	0.113638	0.196418	0.107596	0.212236
5727	0	0.5821	0.700511	0.660776	0.662135	0.363228	0.389694	0.380929	0.471615	0.217669	0.294143	0.254584	0.232767
5728	45	0.647209	0.847165	0.771544	0.86864	0.54728	0.698221	0.254672	0.344028	0.0880072	0.24002	0.19865	0.0677164
5728	45	0.814776	0.74125	0.695814	0.527988	0.532965	0.615679	0.53935	0.362697	0.0829603	0.178502	0.0641937	0.107581
5728	45	0.687563	0.792686	0.718362	0.726767	0.381099	0.436967	0.510367	0.62875	0.116453	0.116644	0.135787	0.183665
5728	45	0.788346	0.768181	0.87515	0.562795	0.576629	0.423071	0.650906	0.873993	0.0597403	0.0536951	0.0361061	0.314553
5728	45	0.576422	0.534657	0.351649	0.487519	0.520508	0.394085	0.374439	0.342411	0.214726	0.108502	0.114054	0.0407894
5729	31	0.887792	0.8832	0.839064	0.893548	0.907306	0.8867	0.888489	0.885653	0.372943	0.321119	0.295185	0.29409
5730	0	0.242776	0.187547	0.0886242	0.185199	0.208691	0.153187	0.0874963	0.0937121	0.0398265	0.0366059	0.0336323	0.0403129
5731	1	0.0983392	0.119749	0.0567876	0.147591	0.0163876	0.0101804	0.0233074	0.0335579	0.00489051	0.00982391	0.0274472	0.0255024
5732	0	0.333914	0.296679	0.252598	0.402287	0.0223268	0.0113293	0.00859999	0.0142802	0.000604593	0.000331235	0.000143671	0.000957347
5733	2.1	0.0302082	0.0438357	0.0458518	0.107311	0.00418812	0.0108891	0.00862483	0.0231165	0.002127	0.00355028	0.00373231	0.00833904
5734	0	0.167821	0.0785507	0.0791518	0.197774	0.0617043	0.043197	0.0666558	0.196284	0.0637534	0.0229847	0.0128879	0.03717
5735	10	0.0505659	0.140639	0.0732055	0.172216	0.096105	0.121919	0.114512	0.268025	0.00633741	0.00728671	0.00290056	0.0127676
5736	0	0.326731	0.303835	0.309651	0.126092	0.277877	0.200784	0.394342	0.11649	0.100391	0.0274202	0.0460174	0.0198469
5737	0	0.021943	0.036077	0.048878	0.0284735	0.00970196	0.00957344	0.00518713	0.00646183	0.00508415	0.00288616	0.00273268	0.00393745
5738	4	0.880576	0.797576	0.735004	0.851493	0.872594	0.76831	0.756729	0.77338	0.407655	0.547275	0.477817	0.418774
5738	4	0.757062	0.701227	0.628431	0.455129	0.685573	0.73445	0.602414	0.84427	0.447605	0.32128	0.290692	0.417338
5739	0	0.633605	0.654881	0.546537	0.466556	0.311925	0.361847	0.210896	0.424452	0.0785287	0.111495	0.0355813	0.0325639
5740	0	0.080372	0.118747	0.0772219	0.0830824	0.121463	0.0774876	0.0478527	0.0715905	0.00877204	0.0104276	0.0145901	0.0187333
5741	0	0.037702	0.0444995	0.0377487	0.0612502	0.0124756	0.0046874	0.00316025	0.00995519	0.00466905	0.00402048	0.00290718	0.0149628
5742	0	0.141173	0.127803	0.0655568	0.146282	0.0640237	0.0634625	0.0342379	0.0463823	0.00897469	0.00722089	0.00822015	0.0093461
5742	0	0.181756	0.543768	0.277153	0.154921	0.0372077	0.0102385	0.0148902	0.0292629	0.0079431	0.0014478	0.00383193	0.00545045
5743	0	0.610507	0.492737	0.638542	0.524097	0.459661	0.528516	0.563179	0.530557	0.215828	0.297703	0.260162	0.223271
5744	0	0.228214	0.261002	0.322695	0.342932	0.011831	0.0191295	0.0120956	0.0307069	0.00406876	0.00484376	0.0049411	0.0216091
5744	0	0.323575	0.212272	0.324506	0.612163	0.020701	0.0139066	0.0142245	0.122558	0.00520872	0.00441284	0.00529605	0.180355
5744	0	0.655437	0.580043	0.581336	0.567386	0.185	0.276746	0.193254	0.302597	0.239704	0.26688	0.288862	0.259671
5744	0	0.662458	0.504814	0.625508	0.628191	0.295039	0.231977	0.178918	0.231109	0.140068	0.211951	0.133135	0.159074
5745	0	0.0901708	0.159528	0.101157	0.215618	0.0814992	0.0365894	0.0451472	0.0693222	0.0106316	0.0126573	0.0105836	0.0203206
5745	0	0.0983595	0.158606	0.0974177	0.180659	0.00466407	0.046334	0.014511	0.0125399	0.00331444	0.00874847	0.00673853	0.00758874
5746	98	0.862626	0.750985	0.863418	0.661407	0.631883	0.638955	0.658795	0.521971	0.230745	0.224917	0.204292	0.184763
5747	16.54	0.167637	0.145107	0.0997467	0.17839	0.260811	0.235067	0.113736	0.314551	0.0495518	0.0528552	0.0386917	0.0725445
5748	251	0.710906	0.575561	0.601631	0.826502	0.393687	0.464855	0.430412	0.623191	0.0739309	0.0562073	0.0461153	0.0761278
5749	0	0.00770099	0.0146399	0.0195849	0.00679626	0.148172	0.114956	0.203532	0.142461	0.0242267	0.0270349	0.0376165	0.021067
5750	101	0.934774	0.926727	0.954398	0.821233	0.609221	0.56207	0.679416	0.623928	0.329421	0.413788	0.680768	0.239277
5751	0	0.803888	0.850315	0.796606	0.838855	0.391843	0.481065	0.387213	0.469807	0.0722232	0.17271	0.0706767	0.182531
5752	3583	0.759001	0.636346	0.668117	0.749575	0.264068	0.41224	0.60495	0.286828	0.173073	0.186552	0.150773	0.125404
5753	29	0.0759437	0.161125	0.0499867	0.138671	0.0422049	0.110885	0.0228572	0.0861002	0.00507756	0.00609401	0.00413208	0.008845
5754	0	0.815633	0.740002	0.808184	0.837614	0.587776	0.494388	0.495121	0.530706	0.0248647	0.0205778	0.011795	0.0262836
5755	33	0.965638	0.837448	0.713717	0.887821	0.876617	0.727475	0.700893	0.883218	0.309807	0.303762	0.180905	0.298529
5756	1200	0.292572	0.25785	0.328468	0.345419	0.213349	0.145332	0.359778	0.356315	0.149691	0.0298304	0.0288368	0.103202
5756	1200	0.385378	0.288113	0.501806	0.291159	0.201169	0.222224	0.389433	0.276909	0.0378512	0.0626059	0.0490101	0.0614188
5757	0	0.08422	0.0933297	0.065345	0.0909841	0.00386452	0.00417531	0.00150989	0.00301769	0.00227872	0.00188348	0.00155475	0.00212989
5758	0	0.507792	0.822021	0.758424	0.649279	0.442716	0.628191	0.658546	0.826836	0.0805225	0.303086	0.152448	0.231705
5759	0	0.262142	0.191552	0.219975	0.3239	0.203225	0.151929	0.191511	0.077429	0.0091158	0.00963392	0.0118376	0.0192773
5760	0	0.440804	0.480042	0.261628	0.28667	0.165113	0.134846	0.0289186	0.0869166	0.0514253	0.0383023	0.0146064	0.0341683
5761	0	0.0286161	0.0589417	0.0367233	0.0953216	0.0463298	0.0207166	0.0212039	0.0431253	0.0337542	0.00900132	0.0166778	0.0973888
5762	0	0.202664	0.236123	0.0207746	0.438812	0.0440961	0.167861	0.0145079	0.0825337	0.0346355	0.0417426	0.00955851	0.0811726
5763	0	0.176889	0.117111	0.121174	0.114565	0.263511	0.078302	0.0802971	0.0855613	0.0101571	0.00487925	0.00514374	0.00712997
5763	0	0.173464	0.215499	0.128719	0.144496	0.141733	0.117662	0.0700199	0.0899163	0.00498136	0.00758218	0.00736804	0.00850331
5764	0	0.171387	0.0911222	0.13296	0.158608	0.030699	0.0387429	0.0544962	0.0436356	0.00635644	0.00588945	0.00783013	0.00719873
5765	0	0.122297	0.0161302	0.129313	0.215438	0.103719	0.0176686	0.0844811	0.257879	0.0197557	0.00362527	0.0340493	0.0109268
